# Supplementary material for: Crystal Structure and Intermolecular Energy for Some Nandrolone Esters
Source: Molecules. 2023 Oct 19;28(20):7179. doi: 10.3390/molecules28207179 (PMC10609429; doi:10.3390/molecules28207179)
Supplement: Supplementary file 1 [file molecules-28-07179-s001.zip]

Archive with 5 entries (5 files):
- molecules-2592092-supplementary.pdf
- NCyp.cif
- NPhp.cif
- NPro.cif
- NUnd.cif
