# Supplementary material for: Crystal Structure and Intermolecular Energy for Some Nandrolone Esters
Source: Molecules. 2023 Oct 19;28(20):7179. doi: 10.3390/molecules28207179 (PMC10609429; doi:10.3390/molecules28207179)
Supplement: Supplementary file 1 [file molecules-28-07179-s001.zip › NCyp.cif]

data_NCyp
_audit_creation_date               2023-02-03
_audit_creation_method
;
Olex2 1.2
(compiled 2018.05.29 svn.r3508 for OlexSys, GUI svn.r5506)
;
_shelx_SHELXL_version_number       '2016/6'
_audit_contact_author_address      ?
_audit_contact_author_email        ?
_audit_contact_author_name         ''
_audit_contact_author_phone        ?
_publ_contact_author_id_orcid      ?
_publ_section_references
;
Dolomanov, O.V., Bourhis, L.J., Gildea, R.J, Howard, J.A.K. & Puschmann, H.
 (2009), J. Appl. Cryst. 42, 339-341.

Sheldrick, G.M. (2015). Acta Cryst. A71, 3-8.

Sheldrick, G.M. (2015). Acta Cryst. C71, 3-8.
;
_chemical_name_common              Nandrolone_cypionate
_chemical_name_systematic          19_nortestosterone_17β_cyclopentanepropionate
_chemical_formula_moiety           'C26 H38 O3'
_chemical_formula_sum              'C26 H38 O3'
_chemical_formula_weight           398.56
_chemical_absolute_configuration   ad
_chemical_melting_point            ?
_chemical_oxdiff_formula           'c20 h20 o3'
loop_
  _atom_type_symbol
  _atom_type_description
  _atom_type_scat_dispersion_real
  _atom_type_scat_dispersion_imag
  _atom_type_scat_source
 'C' 'C' 0.0181 0.0091 'International Tables Vol C Tables 4.2.6.8 and 6.1.1.4'
 'H' 'H' 0.0000 0.0000 'International Tables Vol C Tables 4.2.6.8 and 6.1.1.4'
 'O' 'O' 0.0492 0.0322 'International Tables Vol C Tables 4.2.6.8 and 6.1.1.4'

_shelx_space_group_comment
;
The symmetry employed for this shelxl refinement is uniquely defined
by the following loop, which should always be used as a source of
symmetry information in preference to the above space-group names.
They are only intended as comments.
;
_space_group_crystal_system        'orthorhombic'
_space_group_IT_number             19
_space_group_name_H-M_alt          'P 21 21 21'
_space_group_name_Hall             'P 2ac 2ab'
loop_
  _space_group_symop_operation_xyz
 'x, y, z'
 '-x+1/2, -y, z+1/2'
 '-x, y+1/2, -z+1/2'
 'x+1/2, -y+1/2, -z'

_cell_length_a                     7.64320(10)
_cell_length_b                     15.3112(4)
_cell_length_c                     19.7800(4)
_cell_angle_alpha                  90
_cell_angle_beta                   90
_cell_angle_gamma                  90
_cell_volume                       2314.79(8)
_cell_formula_units_Z              4
_cell_measurement_reflns_used      13856
_cell_measurement_temperature      293(2)
_cell_measurement_theta_max        70.2050
_cell_measurement_theta_min        4.4550
_shelx_estimated_absorpt_T_max     ?
_shelx_estimated_absorpt_T_min     ?
_exptl_absorpt_coefficient_mu      0.566
_exptl_absorpt_correction_T_max    1.00000
_exptl_absorpt_correction_T_min    0.64848
_exptl_absorpt_correction_type     multi-scan
_exptl_absorpt_process_details
;
CrysAlisPro 1.171.41.16a (Rigaku Oxford Diffraction, 2019)
Empirical absorption correction using spherical harmonics,
 implemented in SCALE3 ABSPACK scaling algorithm.
;
_exptl_absorpt_special_details     ?
_exptl_crystal_colour              colourless
_exptl_crystal_density_diffrn      1.144
_exptl_crystal_density_meas        ?
_exptl_crystal_density_method      ?
_exptl_crystal_description         needle
_exptl_crystal_F_000               872
_exptl_crystal_size_max            0.08
_exptl_crystal_size_mid            0.01
_exptl_crystal_size_min            0.01
_exptl_transmission_factor_max     ?
_exptl_transmission_factor_min     ?
_diffrn_reflns_av_R_equivalents    0.0297
_diffrn_reflns_av_unetI/netI       0.0138
_diffrn_reflns_Laue_measured_fraction_full  1.000
_diffrn_reflns_Laue_measured_fraction_max  0.996
_diffrn_reflns_limit_h_max         9
_diffrn_reflns_limit_h_min         -9
_diffrn_reflns_limit_k_max         18
_diffrn_reflns_limit_k_min         -18
_diffrn_reflns_limit_l_max         20
_diffrn_reflns_limit_l_min         -23
_diffrn_reflns_number              34086
_diffrn_reflns_point_group_measured_fraction_full  1.000
_diffrn_reflns_point_group_measured_fraction_max  0.993
_diffrn_reflns_theta_full          67.684
_diffrn_reflns_theta_max           70.948
_diffrn_reflns_theta_min           3.651
_diffrn_ambient_temperature        293(2)
_diffrn_detector                   'CCD plate'
_diffrn_detector_area_resol_mean   16.4335
_diffrn_detector_type              Eos
_diffrn_measured_fraction_theta_full  1.000
_diffrn_measured_fraction_theta_max  0.996
_diffrn_measurement_details
;
List of Runs (angles in degrees, time in seconds):

  # Type    Start    End  Width  t~exp~   \w     \q     \k     \f   Frames
--------------------------------------------------------------------------
  1  \w     32.00  64.00   1.00    1.00    --    0.00  38.00   0.00   32
  2  \w    -29.00  25.00   1.00    1.00    --    0.00  76.00-124.42   54
  3  \w    -25.00  25.00   1.00    1.00    --    0.00  38.00   0.00   50
  4  \w    -68.00 -25.00   1.00    1.00    --    0.00 -77.00-120.00   43
  5  \w     32.00  68.00   1.00    1.00    --    0.00  76.00-124.42   36
  6  \w    -20.00  30.00   1.00    1.00    --    0.00 -77.00-120.00   50
  7  \w    -32.00   3.00   1.00    1.00    --    0.00  82.00  52.84   35
  8  \w      7.00  39.00   1.00    1.00    --    0.00  82.00  52.84   32
  9  \w    -20.00   7.00   1.00    1.25    --   28.00 112.00  16.07   27
 10  \w    -17.00   8.00   1.00    1.25    --   28.00 106.00-116.92   25
 11  \w      7.00  32.00   1.00    1.25    --   44.00  89.00  -0.86   25
 12  \w      9.00  34.00   1.00    1.25    --   44.00  86.00 169.86   25
 13  \w      8.00  33.00   1.00    1.25    --   44.00  87.00-129.58   25
 14  \w      9.00  34.00   1.00    1.25    --   44.00  86.00 106.60   25
 15  \w     16.00  41.00   1.00    1.25    --   48.00  81.00  28.73   25
 16  \w     17.00  42.00   1.00    1.25    --   48.00  79.00 -41.85   25
 17  \w     17.00  42.00   1.00    1.25    --   48.00  79.00 -65.59   25
 18  \w     19.00  44.00   1.00    1.25    --   52.00  82.00 -10.88   25
 19  \w     19.00  44.00   1.00    1.25    --   52.00  82.00  74.59   25
 20  \w     14.00  74.00   1.00    1.25    --   54.00 -57.00  60.00   60
 21  \w     25.00  93.00   1.00    1.25    --   54.00-126.00  90.00   68
 22  \w      1.00  74.00   1.00    1.25    --   54.00 -57.00 -90.00   73
 23  \w     10.00  89.00   1.00    1.25    --   54.00 -99.00-150.00   79
 24  \w     27.00  53.00   1.00    1.25    --   54.00  77.00-120.00   26
 25  \w     31.00  67.00   1.00    1.25    --   60.00  77.00-156.60   36
 26  \w     78.00 129.00   1.00    1.25    --   60.00  72.00 144.21   51
 27  \w     33.00  59.00   1.00    1.25    --   60.00  72.00 144.21   26
 28  \w    103.00 129.00   1.00    1.25    --   60.00  77.00-156.60   26
 29  \w     32.00  84.00   1.00    1.25    --   60.00  75.00  69.76   52
 30  \w     99.00 127.00   1.00    1.25    --   60.00  72.00 -33.80   28
 31  \w     34.00  74.00   1.00    1.25    --   60.00  72.00 -33.80   40
 32  \w     31.00  60.00   1.00    1.25    --   60.00  76.00  36.39   29
 33  \w     70.00 130.00   1.00    1.25    --   60.00  77.00 178.45   60
 34  \w     90.00 128.00   1.00    1.25    --   60.00  71.00 -63.73   38
 35  \w     33.00  77.00   1.00    1.25    --   60.00  71.00 -63.73   44
 36  \w     30.00  57.00   1.00    1.25    --   60.00  77.00 178.45   27
 37  \w     32.00  58.00   1.00    1.25    --   60.00  73.00 128.66   26
 38  \w     44.00 110.00   1.00    1.25    --   64.00  55.00 121.54   66
 39  \w     95.00 137.00   1.00    1.25    --   68.00  76.00   2.45   42
 40  \w     39.00  77.00   1.00    1.25    --   68.00  76.00   2.45   38
 41  \w     39.00 126.00   1.00    1.25    --   68.00  75.00-115.17   87
 42  \w    105.00 147.00   1.00    1.25    --   80.00  64.00  44.60   42
 43  \w     57.00  84.00   1.00    1.25    --   80.00  64.00  44.60   27
 44  \w     85.00 116.00   1.00    1.25    --  108.00  64.00  90.00   31
 45  \w     42.00 130.00   1.00    1.25    --  108.00 -64.00 -60.00   88
 46  \w     85.00 147.00   1.00    1.25    --  108.00  64.00 -60.00   62
 47  \w     44.00 107.00   1.00    1.25    --  108.00 -92.00 -90.00   63
 48  \w     79.00 177.00   1.00    1.25    --  108.00  77.00-120.00   98
 49  \w     79.00 157.00   1.00    1.25    --  108.00  77.00 -90.00   78
 50  \w     36.00 102.00   1.00    1.25    --  108.00 -92.00  90.00   66
 51  \w    118.00 178.00   1.00    1.25    --  108.00  77.00 -60.00   60
 52  \w     78.00 104.00   1.00    1.25    --  108.00  77.00 -60.00   26
 53  \w    130.00 172.00   1.00    1.25    --  108.00  77.00   0.00   42
 54  \w     78.00 104.00   1.00    1.25    --  108.00  77.00   0.00   26
 55  \w     78.00 170.00   1.00    1.25    --  108.00  77.00  90.00   92
 56  \w     61.00 112.00   1.00    1.25    --  108.00-112.00-120.00   51
 57  \w     78.00 167.00   1.00    1.25    --  108.00  77.00  30.00   89
 58  \w     78.00 104.00   1.00    1.25    --  108.00  77.00-150.00   26
 59  \w    127.00 170.00   1.00    1.25    --  108.00  77.00 120.00   43
 60  \w     78.00 104.00   1.00    1.25    --  108.00  77.00 120.00   26
 61  \w     79.00 178.00   1.00    1.25    --  108.00  77.00 -30.00   99
 62  \w     78.00 104.00   1.00    1.25    --  108.00  77.00 150.00   26
 63  \w     85.00 165.00   1.00    1.25    --  108.00  64.00-150.00   80
 64  \w     85.00 111.00   1.00    1.25    --  108.00  64.00 -90.00   26
 65  \w     80.00 112.00   1.00    1.25    --  108.00-112.00  30.00   32
 66  \w    123.00 178.00   1.00    1.25    --  108.00  77.00  60.00   55
 67  \w     85.00 111.00   1.00    1.25    --  108.00  64.00  60.00   26
 68  \w     82.00 131.00   1.00    1.25    --  108.00  38.00 150.00   49
 69  \w     78.00 112.00   1.00    1.25    --  108.00  77.00  60.00   34
 70  \w     85.00 140.00   1.00    1.25    --  108.00  64.00   0.00   55
 71  \w     85.00 111.00   1.00    1.25    --  108.00  64.00 -30.00   26
 72  \w     36.00 100.00   1.00    1.25    --  108.00 -92.00 150.00   64
 73  \w     85.00 166.00   1.00    1.25    --  108.00  64.00-180.00   81
 74  \w     85.00 175.00   1.00    1.25    --  108.00  64.00 150.00   90
 75  \w     78.00 104.00   1.00    1.25    --  108.00  77.00-180.00   26
;
_diffrn_measurement_device         'four-circle diffractometer'
_diffrn_measurement_device_type    'SuperNova, Dual, Cu at home/near, Eos'
_diffrn_measurement_method         '\w scans'
_diffrn_orient_matrix_type        
 'CrysAlisPro convention (1999,Acta A55,543-557)'
_diffrn_orient_matrix_UB_11        -0.0138131000
_diffrn_orient_matrix_UB_12        -0.1003086000
_diffrn_orient_matrix_UB_13        0.0029226000
_diffrn_orient_matrix_UB_21        -0.1991173000
_diffrn_orient_matrix_UB_22        0.0062678000
_diffrn_orient_matrix_UB_23        -0.0110959000
_diffrn_orient_matrix_UB_31        0.0281189000
_diffrn_orient_matrix_UB_32        -0.0047477000
_diffrn_orient_matrix_UB_33        -0.0770319000
_diffrn_radiation_monochromator    mirror
_diffrn_radiation_probe            x-ray
_diffrn_radiation_type             CuK\a
_diffrn_radiation_wavelength       1.54184
_diffrn_source                     'micro-focus sealed X-ray tube'
_diffrn_source_type                'SuperNova (Cu) X-ray Source'
_reflns_Friedel_coverage           0.743
_reflns_Friedel_fraction_full      1.000
_reflns_Friedel_fraction_max       0.991
_reflns_number_gt                  3947
_reflns_number_total               4429
_reflns_odcompleteness_completeness  99.92
_reflns_odcompleteness_iscentric   1
_reflns_odcompleteness_theta       66.97
_reflns_special_details
;
 Reflections were merged by SHELXL according to the crystal
 class for the calculation of statistics and refinement.
 
 _reflns_Friedel_fraction is defined as the number of unique
 Friedel pairs measured divided by the number that would be
 possible theoretically, ignoring centric projections and
 systematic absences.
;
_reflns_threshold_expression       'I > 2\s(I)'
_computing_cell_refinement         'CrysAlisPro 1.171.41.16a (Rigaku OD, 2019)'
_computing_data_collection         'CrysAlisPro 1.171.41.16a (Rigaku OD, 2019)'
_computing_data_reduction          'CrysAlisPro 1.171.41.16a (Rigaku OD, 2019)'
_computing_molecular_graphics      'Olex2 (Dolomanov et al., 2009)'
_computing_publication_material    'Olex2 (Dolomanov et al., 2009)'
_computing_structure_refinement    'ShelXL (Sheldrick, 2015)'
_computing_structure_solution      'ShelXT (Sheldrick, 2015)'
_refine_diff_density_max           0.363
_refine_diff_density_min           -0.226
_refine_diff_density_rms           0.045
_refine_ls_abs_structure_details
;
 Flack x determined using 1520 quotients [(I+)-(I-)]/[(I+)+(I-)]
 (Parsons, Flack and Wagner, Acta Cryst. B69 (2013) 249-259).
;
_refine_ls_abs_structure_Flack     0.04(8)
_refine_ls_extinction_coef         .
_refine_ls_extinction_method       none
_refine_ls_goodness_of_fit_ref     1.061
_refine_ls_hydrogen_treatment      constr
_refine_ls_matrix_type             full
_refine_ls_number_parameters       263
_refine_ls_number_reflns           4429
_refine_ls_number_restraints       0
_refine_ls_R_factor_all            0.0710
_refine_ls_R_factor_gt             0.0652
_refine_ls_restrained_S_all        1.061
_refine_ls_shift/su_max            0.001
_refine_ls_shift/su_mean           0.000
_refine_ls_structure_factor_coef   Fsqd
_refine_ls_weighting_details      
 'w=1/[\s^2^(Fo^2^)+(0.1349P)^2^+0.3755P] where P=(Fo^2^+2Fc^2^)/3'
_refine_ls_weighting_scheme        calc
_refine_ls_wR_factor_gt            0.1986
_refine_ls_wR_factor_ref           0.2089
_refine_special_details            ?
_olex2_refinement_description
;
1. Fixed Uiso
 At 1.2 times of:
  All C(H) groups, All C(H,H) groups
 At 1.5 times of:
  All C(H,H,H) groups
2.a Ternary CH refined with riding coordinates:
 C8(H8), C9(H9), C14(H14), C10(H10), C17(H17), C22(H22)
2.b Secondary CH2 refined with riding coordinates:
 C12(H12A,H12B), C11(H11A,H11B), C15(H15A,H15B), C7(H7A,H7B), C1(H1A,H1B),
 C16(H16A,H16B), C20(H20A,H20B), C6(H6A,H6B), C2(H2A,H2B), C21(H21A,H21B),
 C26(H26A,H26B), C25(H25A,H25B), C24(H24A,H24B), C23(H23A,H23B)
2.c Aromatic/amide H refined with riding coordinates:
 C4(H4)
2.d Idealised Me refined as rotating group:
 C18(H18A,H18B,H18C)
;
_atom_sites_solution_hydrogens     geom
_atom_sites_solution_primary       dual
_atom_sites_solution_secondary     ?
loop_
  _atom_site_label
  _atom_site_type_symbol
  _atom_site_fract_x
  _atom_site_fract_y
  _atom_site_fract_z
  _atom_site_U_iso_or_equiv
  _atom_site_adp_type
  _atom_site_occupancy
  _atom_site_site_symmetry_order
  _atom_site_calc_flag
  _atom_site_refinement_flags_posn
  _atom_site_refinement_flags_adp
  _atom_site_refinement_flags_occupancy
  _atom_site_disorder_assembly
  _atom_site_disorder_group
 O2 O 0.5331(4) 0.27070(18) 0.27832(12) 0.0736(7) Uani 1 1 d . . . . .
 C8 C 0.6649(4) 0.4307(2) 0.49021(16) 0.0532(7) Uani 1 1 d . . . . .
 H8 H 0.661901 0.485618 0.464727 0.064 Uiso 1 1 calc R . . . .
 C13 C 0.5470(4) 0.3539(2) 0.38540(15) 0.0526(7) Uani 1 1 d . . . . .
 C9 C 0.4868(4) 0.4189(2) 0.52570(16) 0.0508(7) Uani 1 1 d . . . . .
 H9 H 0.492629 0.364363 0.551560 0.061 Uiso 1 1 calc R . . . .
 C14 C 0.6895(4) 0.3557(2) 0.44018(16) 0.0527(7) Uani 1 1 d . . . . .
 H14 H 0.676118 0.301711 0.466235 0.063 Uiso 1 1 calc R . . . .
 C10 C 0.4492(4) 0.4932(2) 0.57632(18) 0.0561(7) Uani 1 1 d . . . . .
 H10 H 0.431642 0.546929 0.550314 0.067 Uiso 1 1 calc R . . . .
 C12 C 0.3715(4) 0.3397(3) 0.41984(19) 0.0679(10) Uani 1 1 d . . . . .
 H12A H 0.369795 0.282317 0.440618 0.081 Uiso 1 1 calc R . . . .
 H12B H 0.279097 0.341634 0.386243 0.081 Uiso 1 1 calc R . . . .
 C17 C 0.6152(5) 0.2766(2) 0.34474(17) 0.0603(8) Uani 1 1 d . . . . .
 H17 H 0.593687 0.222443 0.369844 0.072 Uiso 1 1 calc R . . . .
 C11 C 0.3366(4) 0.4091(3) 0.4739(2) 0.0672(9) Uani 1 1 d . . . . .
 H11A H 0.230018 0.394139 0.497839 0.081 Uiso 1 1 calc R . . . .
 H11B H 0.317886 0.464913 0.451823 0.081 Uiso 1 1 calc R . . . .
 C5 C 0.6017(4) 0.5076(3) 0.6229(2) 0.0652(9) Uani 1 1 d . . . . .
 C19 C 0.4570(7) 0.1989(3) 0.2597(3) 0.0875(13) Uani 1 1 d . . . . .
 C18 C 0.5450(6) 0.4365(3) 0.34194(19) 0.0744(10) Uani 1 1 d . . . . .
 H18A H 0.506412 0.485116 0.368766 0.112 Uiso 1 1 calc GR . . . .
 H18B H 0.466502 0.428510 0.304550 0.112 Uiso 1 1 calc GR . . . .
 H18C H 0.660680 0.447846 0.325227 0.112 Uiso 1 1 calc GR . . . .
 C15 C 0.8607(5) 0.3468(3) 0.4009(2) 0.0720(10) Uani 1 1 d . . . . .
 H15A H 0.904656 0.403596 0.387415 0.086 Uiso 1 1 calc R . . . .
 H15B H 0.948950 0.317640 0.428004 0.086 Uiso 1 1 calc R . . . .
 C7 C 0.8095(4) 0.4367(3) 0.5421(2) 0.0767(11) Uani 1 1 d . . . . .
 H7A H 0.815609 0.382438 0.567241 0.092 Uiso 1 1 calc R . . . .
 H7B H 0.920586 0.444962 0.519221 0.092 Uiso 1 1 calc R . . . .
 C1 C 0.2813(5) 0.4752(3) 0.6156(2) 0.0740(11) Uani 1 1 d . . . . .
 H1A H 0.182132 0.485301 0.586009 0.089 Uiso 1 1 calc R . . . .
 H1B H 0.279493 0.414103 0.628613 0.089 Uiso 1 1 calc R . . . .
 C16 C 0.8128(5) 0.2920(3) 0.3392(2) 0.0749(10) Uani 1 1 d . . . . .
 H16A H 0.875557 0.236927 0.339554 0.090 Uiso 1 1 calc R . . . .
 H16B H 0.840767 0.322970 0.297816 0.090 Uiso 1 1 calc R . . . .
 O1 O 0.4048(6) 0.5312(5) 0.7851(2) 0.159(2) Uani 1 1 d . . . . .
 C20 C 0.3680(7) 0.2054(4) 0.1929(2) 0.0879(13) Uani 1 1 d . . . . .
 H20A H 0.403671 0.156783 0.164641 0.105 Uiso 1 1 calc R . . . .
 H20B H 0.403378 0.259003 0.170620 0.105 Uiso 1 1 calc R . . . .
 C4 C 0.5833(6) 0.5170(3) 0.6898(2) 0.0873(14) Uani 1 1 d . . . . .
 H4 H 0.683735 0.518230 0.716312 0.105 Uiso 1 1 calc R . . . .
 C6 C 0.7798(5) 0.5108(4) 0.5902(3) 0.0876(14) Uani 1 1 d . . . . .
 H6A H 0.791986 0.565540 0.565945 0.105 Uiso 1 1 calc R . . . .
 H6B H 0.868893 0.509189 0.625068 0.105 Uiso 1 1 calc R . . . .
 C2 C 0.2602(6) 0.5305(3) 0.6782(2) 0.0817(12) Uani 1 1 d . . . . .
 H2A H 0.241375 0.590778 0.665018 0.098 Uiso 1 1 calc R . . . .
 H2B H 0.157821 0.511079 0.702994 0.098 Uiso 1 1 calc R . . . .
 C3 C 0.4162(7) 0.5252(4) 0.7228(2) 0.0960(15) Uani 1 1 d . . . . .
 O3 O 0.4616(10) 0.1348(3) 0.2943(3) 0.188(3) Uani 1 1 d . . . . .
 C22 C 0.0734(8) 0.2178(5) 0.1337(3) 0.1089(18) Uani 1 1 d . . . . .
 H22 H 0.107393 0.273725 0.113528 0.131 Uiso 1 1 calc R . . . .
 C21 C 0.1738(7) 0.2045(5) 0.2007(3) 0.1056(18) Uani 1 1 d . . . . .
 H21A H 0.140261 0.250259 0.232056 0.127 Uiso 1 1 calc R . . . .
 H21B H 0.138987 0.149097 0.220332 0.127 Uiso 1 1 calc R . . . .
 C26 C 0.1005(9) 0.1481(5) 0.0847(3) 0.124(2) Uani 1 1 d . . . . .
 H26A H 0.106047 0.091704 0.106978 0.148 Uiso 1 1 calc R . . . .
 H26B H 0.207837 0.157220 0.059529 0.148 Uiso 1 1 calc R . . . .
 C25 C -0.0616(10) 0.1537(6) 0.0374(4) 0.151(3) Uani 1 1 d . . . . .
 H25A H -0.042193 0.195334 0.001238 0.181 Uiso 1 1 calc R . . . .
 H25B H -0.088416 0.097141 0.017920 0.181 Uiso 1 1 calc R . . . .
 C24 C -0.2023(10) 0.1829(8) 0.0821(5) 0.173(4) Uani 1 1 d . . . . .
 H24A H -0.269818 0.228346 0.060077 0.207 Uiso 1 1 calc R . . . .
 H24B H -0.280030 0.134455 0.092009 0.207 Uiso 1 1 calc R . . . .
 C23 C -0.1277(10) 0.2159(8) 0.1439(4) 0.163(4) Uani 1 1 d . . . . .
 H23A H -0.158066 0.178289 0.181569 0.195 Uiso 1 1 calc R . . . .
 H23B H -0.171265 0.274211 0.153205 0.195 Uiso 1 1 calc R . . . .

loop_
  _atom_site_aniso_label
  _atom_site_aniso_U_11
  _atom_site_aniso_U_22
  _atom_site_aniso_U_33
  _atom_site_aniso_U_23
  _atom_site_aniso_U_13
  _atom_site_aniso_U_12
 O2 0.0836(18) 0.0884(17) 0.0487(12) -0.0056(12) 0.0000(12) -0.0120(14)
 C8 0.0347(13) 0.0715(18) 0.0536(16) -0.0040(14) 0.0008(12) -0.0043(12)
 C13 0.0437(15) 0.0705(17) 0.0437(15) 0.0009(13) 0.0008(12) -0.0002(13)
 C9 0.0342(13) 0.0664(16) 0.0518(15) -0.0010(13) 0.0009(11) -0.0030(11)
 C14 0.0398(15) 0.0666(17) 0.0517(16) 0.0009(14) -0.0005(12) 0.0025(13)
 C10 0.0427(15) 0.0696(18) 0.0560(18) -0.0061(14) 0.0011(13) 0.0002(13)
 C12 0.0403(15) 0.100(3) 0.064(2) -0.0181(18) 0.0026(14) -0.0138(16)
 C17 0.0607(18) 0.0716(19) 0.0488(17) -0.0025(14) 0.0001(14) -0.0017(15)
 C11 0.0349(13) 0.102(3) 0.065(2) -0.0221(19) -0.0019(14) 0.0011(15)
 C5 0.0427(16) 0.081(2) 0.072(2) -0.0216(17) -0.0002(15) -0.0048(15)
 C19 0.091(3) 0.078(3) 0.093(3) -0.007(2) -0.030(3) 0.001(2)
 C18 0.086(3) 0.081(2) 0.0559(19) 0.0067(17) -0.0060(19) 0.009(2)
 C15 0.0445(16) 0.105(3) 0.066(2) -0.0123(19) 0.0052(16) 0.0044(17)
 C7 0.0352(14) 0.123(3) 0.072(2) -0.027(2) -0.0050(14) 0.0014(17)
 C1 0.0439(16) 0.110(3) 0.068(2) -0.027(2) 0.0054(16) -0.0056(18)
 C16 0.059(2) 0.098(3) 0.067(2) -0.011(2) 0.0101(17) 0.0078(19)
 O1 0.099(3) 0.305(7) 0.073(2) -0.075(3) 0.009(2) -0.008(4)
 C20 0.080(3) 0.102(3) 0.082(3) -0.023(2) -0.019(2) 0.006(2)
 C4 0.061(2) 0.131(4) 0.070(2) -0.041(3) -0.0090(19) -0.004(2)
 C6 0.0433(17) 0.135(4) 0.085(3) -0.040(3) -0.0028(18) -0.014(2)
 C2 0.063(2) 0.103(3) 0.079(3) -0.024(2) 0.0142(19) 0.001(2)
 C3 0.076(3) 0.141(4) 0.071(3) -0.044(3) 0.005(2) -0.003(3)
 O3 0.265(8) 0.108(3) 0.192(5) 0.027(3) -0.151(6) -0.045(4)
 C22 0.083(3) 0.142(5) 0.102(4) -0.022(4) -0.013(3) 0.003(3)
 C21 0.077(3) 0.163(5) 0.077(3) -0.026(3) -0.004(2) 0.016(3)
 C26 0.087(4) 0.177(6) 0.106(4) -0.047(4) 0.003(3) 0.000(4)
 C25 0.097(4) 0.240(9) 0.116(5) -0.062(6) -0.017(4) -0.003(5)
 C24 0.083(4) 0.282(12) 0.153(7) -0.087(8) -0.022(4) 0.010(5)
 C23 0.094(4) 0.273(11) 0.121(5) -0.065(6) -0.017(4) 0.061(6)

_geom_special_details
;
 All esds (except the esd in the dihedral angle between two l.s. planes)
 are estimated using the full covariance matrix.  The cell esds are taken
 into account individually in the estimation of esds in distances, angles
 and torsion angles; correlations between esds in cell parameters are only
 used when they are defined by crystal symmetry.  An approximate (isotropic)
 treatment of cell esds is used for estimating esds involving l.s. planes.
;
loop_
  _geom_bond_atom_site_label_1
  _geom_bond_atom_site_label_2
  _geom_bond_distance
  _geom_bond_site_symmetry_2
  _geom_bond_publ_flag
 O2 C17 1.459(4) . ?
 O2 C19 1.297(5) . ?
 C8 H8 0.9800 . ?
 C8 C9 1.543(4) . ?
 C8 C14 1.528(5) . ?
 C8 C7 1.511(4) . ?
 C13 C14 1.537(4) . ?
 C13 C12 1.520(4) . ?
 C13 C17 1.523(5) . ?
 C13 C18 1.530(5) . ?
 C9 H9 0.9800 . ?
 C9 C10 1.542(4) . ?
 C9 C11 1.546(4) . ?
 C14 H14 0.9800 . ?
 C14 C15 1.528(4) . ?
 C10 H10 0.9800 . ?
 C10 C5 1.503(5) . ?
 C10 C1 1.525(5) . ?
 C12 H12A 0.9700 . ?
 C12 H12B 0.9700 . ?
 C12 C11 1.531(5) . ?
 C17 H17 0.9800 . ?
 C17 C16 1.532(5) . ?
 C11 H11A 0.9700 . ?
 C11 H11B 0.9700 . ?
 C5 C4 1.337(6) . ?
 C5 C6 1.509(5) . ?
 C19 C20 1.489(6) . ?
 C19 O3 1.197(7) . ?
 C18 H18A 0.9600 . ?
 C18 H18B 0.9600 . ?
 C18 H18C 0.9600 . ?
 C15 H15A 0.9700 . ?
 C15 H15B 0.9700 . ?
 C15 C16 1.526(6) . ?
 C7 H7A 0.9700 . ?
 C7 H7B 0.9700 . ?
 C7 C6 1.497(6) . ?
 C1 H1A 0.9700 . ?
 C1 H1B 0.9700 . ?
 C1 C2 1.509(6) . ?
 C16 H16A 0.9700 . ?
 C16 H16B 0.9700 . ?
 O1 C3 1.238(6) . ?
 C20 H20A 0.9700 . ?
 C20 H20B 0.9700 . ?
 C20 C21 1.493(8) . ?
 C4 H4 0.9300 . ?
 C4 C3 1.441(6) . ?
 C6 H6A 0.9700 . ?
 C6 H6B 0.9700 . ?
 C2 H2A 0.9700 . ?
 C2 H2B 0.9700 . ?
 C2 C3 1.486(7) . ?
 C22 H22 0.9800 . ?
 C22 C21 1.545(8) . ?
 C22 C26 1.456(8) . ?
 C22 C23 1.550(10) . ?
 C21 H21A 0.9700 . ?
 C21 H21B 0.9700 . ?
 C26 H26A 0.9700 . ?
 C26 H26B 0.9700 . ?
 C26 C25 1.555(9) . ?
 C25 H25A 0.9700 . ?
 C25 H25B 0.9700 . ?
 C25 C24 1.461(11) . ?
 C24 H24A 0.9700 . ?
 C24 H24B 0.9700 . ?
 C24 C23 1.441(10) . ?
 C23 H23A 0.9700 . ?
 C23 H23B 0.9700 . ?

loop_
  _geom_angle_atom_site_label_1
  _geom_angle_atom_site_label_2
  _geom_angle_atom_site_label_3
  _geom_angle
  _geom_angle_site_symmetry_1
  _geom_angle_site_symmetry_3
  _geom_angle_publ_flag
 C19 O2 C17 120.1(3) . . ?
 C9 C8 H8 108.3 . . ?
 C14 C8 H8 108.3 . . ?
 C14 C8 C9 108.4(2) . . ?
 C7 C8 H8 108.3 . . ?
 C7 C8 C9 110.1(3) . . ?
 C7 C8 C14 113.3(3) . . ?
 C12 C13 C14 108.2(3) . . ?
 C12 C13 C17 115.3(3) . . ?
 C12 C13 C18 111.2(3) . . ?
 C17 C13 C14 98.3(2) . . ?
 C17 C13 C18 110.5(3) . . ?
 C18 C13 C14 112.8(3) . . ?
 C8 C9 H9 107.3 . . ?
 C8 C9 C11 111.4(3) . . ?
 C10 C9 C8 111.9(2) . . ?
 C10 C9 H9 107.3 . . ?
 C10 C9 C11 111.3(3) . . ?
 C11 C9 H9 107.3 . . ?
 C8 C14 C13 112.5(2) . . ?
 C8 C14 H14 106.3 . . ?
 C8 C14 C15 120.2(3) . . ?
 C13 C14 H14 106.3 . . ?
 C15 C14 C13 104.3(3) . . ?
 C15 C14 H14 106.3 . . ?
 C9 C10 H10 107.7 . . ?
 C5 C10 C9 111.3(3) . . ?
 C5 C10 H10 107.7 . . ?
 C5 C10 C1 111.5(3) . . ?
 C1 C10 C9 110.8(3) . . ?
 C1 C10 H10 107.7 . . ?
 C13 C12 H12A 109.3 . . ?
 C13 C12 H12B 109.3 . . ?
 C13 C12 C11 111.5(3) . . ?
 H12A C12 H12B 108.0 . . ?
 C11 C12 H12A 109.3 . . ?
 C11 C12 H12B 109.3 . . ?
 O2 C17 C13 112.1(3) . . ?
 O2 C17 H17 109.4 . . ?
 O2 C17 C16 111.6(3) . . ?
 C13 C17 H17 109.4 . . ?
 C13 C17 C16 104.8(3) . . ?
 C16 C17 H17 109.4 . . ?
 C9 C11 H11A 108.8 . . ?
 C9 C11 H11B 108.8 . . ?
 C12 C11 C9 113.6(3) . . ?
 C12 C11 H11A 108.8 . . ?
 C12 C11 H11B 108.8 . . ?
 H11A C11 H11B 107.7 . . ?
 C10 C5 C6 116.2(3) . . ?
 C4 C5 C10 122.7(3) . . ?
 C4 C5 C6 121.1(4) . . ?
 O2 C19 C20 113.6(4) . . ?
 O3 C19 O2 121.3(4) . . ?
 O3 C19 C20 125.1(5) . . ?
 C13 C18 H18A 109.5 . . ?
 C13 C18 H18B 109.5 . . ?
 C13 C18 H18C 109.5 . . ?
 H18A C18 H18B 109.5 . . ?
 H18A C18 H18C 109.5 . . ?
 H18B C18 H18C 109.5 . . ?
 C14 C15 H15A 110.9 . . ?
 C14 C15 H15B 110.9 . . ?
 H15A C15 H15B 108.9 . . ?
 C16 C15 C14 104.5(3) . . ?
 C16 C15 H15A 110.9 . . ?
 C16 C15 H15B 110.9 . . ?
 C8 C7 H7A 109.3 . . ?
 C8 C7 H7B 109.3 . . ?
 H7A C7 H7B 108.0 . . ?
 C6 C7 C8 111.5(3) . . ?
 C6 C7 H7A 109.3 . . ?
 C6 C7 H7B 109.3 . . ?
 C10 C1 H1A 108.8 . . ?
 C10 C1 H1B 108.8 . . ?
 H1A C1 H1B 107.6 . . ?
 C2 C1 C10 114.0(3) . . ?
 C2 C1 H1A 108.8 . . ?
 C2 C1 H1B 108.8 . . ?
 C17 C16 H16A 110.7 . . ?
 C17 C16 H16B 110.7 . . ?
 C15 C16 C17 105.3(3) . . ?
 C15 C16 H16A 110.7 . . ?
 C15 C16 H16B 110.7 . . ?
 H16A C16 H16B 108.8 . . ?
 C19 C20 H20A 109.4 . . ?
 C19 C20 H20B 109.4 . . ?
 C19 C20 C21 111.2(5) . . ?
 H20A C20 H20B 108.0 . . ?
 C21 C20 H20A 109.4 . . ?
 C21 C20 H20B 109.4 . . ?
 C5 C4 H4 118.3 . . ?
 C5 C4 C3 123.5(4) . . ?
 C3 C4 H4 118.3 . . ?
 C5 C6 H6A 109.1 . . ?
 C5 C6 H6B 109.1 . . ?
 C7 C6 C5 112.7(3) . . ?
 C7 C6 H6A 109.1 . . ?
 C7 C6 H6B 109.1 . . ?
 H6A C6 H6B 107.8 . . ?
 C1 C2 H2A 109.3 . . ?
 C1 C2 H2B 109.3 . . ?
 H2A C2 H2B 107.9 . . ?
 C3 C2 C1 111.8(4) . . ?
 C3 C2 H2A 109.3 . . ?
 C3 C2 H2B 109.3 . . ?
 O1 C3 C4 121.3(5) . . ?
 O1 C3 C2 122.1(5) . . ?
 C4 C3 C2 116.5(4) . . ?
 C21 C22 H22 109.4 . . ?
 C21 C22 C23 112.2(6) . . ?
 C26 C22 H22 109.4 . . ?
 C26 C22 C21 113.8(6) . . ?
 C26 C22 C23 102.4(6) . . ?
 C23 C22 H22 109.4 . . ?
 C20 C21 C22 113.8(5) . . ?
 C20 C21 H21A 108.8 . . ?
 C20 C21 H21B 108.8 . . ?
 C22 C21 H21A 108.8 . . ?
 C22 C21 H21B 108.8 . . ?
 H21A C21 H21B 107.7 . . ?
 C22 C26 H26A 110.9 . . ?
 C22 C26 H26B 110.9 . . ?
 C22 C26 C25 104.2(6) . . ?
 H26A C26 H26B 108.9 . . ?
 C25 C26 H26A 110.9 . . ?
 C25 C26 H26B 110.9 . . ?
 C26 C25 H25A 111.0 . . ?
 C26 C25 H25B 111.0 . . ?
 H25A C25 H25B 109.0 . . ?
 C24 C25 C26 103.9(5) . . ?
 C24 C25 H25A 111.0 . . ?
 C24 C25 H25B 111.0 . . ?
 C25 C24 H24A 109.8 . . ?
 C25 C24 H24B 109.8 . . ?
 H24A C24 H24B 108.3 . . ?
 C23 C24 C25 109.2(6) . . ?
 C23 C24 H24A 109.8 . . ?
 C23 C24 H24B 109.8 . . ?
 C22 C23 H23A 110.4 . . ?
 C22 C23 H23B 110.4 . . ?
 C24 C23 C22 106.7(6) . . ?
 C24 C23 H23A 110.4 . . ?
 C24 C23 H23B 110.4 . . ?
 H23A C23 H23B 108.6 . . ?

_shelx_res_file
;
TITL nandrolonecypionatebis1_a.res in P2(1)2(1)2(1)
    nandrolonecypionatebis1.res
    created by SHELXL-2016/6 at 12:05:28 on 03-Feb-2023
REM Old TITL Nandrolone cypionate bis1 in P2(1)2(1)2(1)
REM SHELXT solution in P2(1)2(1)2(1)
REM R1 0.214, Rweak 0.057, Alpha 0.011, Orientation as input
REM Flack x = 0.122 ( 0.072 ) from Parsons' quotients
REM Formula found by SHELXT: C26 O3
CELL 1.54184 7.6432 15.3112 19.78 90 90 90
ZERR 4 0.0001 0.0004 0.0004 0 0 0
LATT -1
SYMM 0.5-X,-Y,0.5+Z
SYMM -X,0.5+Y,0.5-Z
SYMM 0.5+X,0.5-Y,-Z
SFAC C H O
UNIT 104 152 12

L.S. 4 0 0
PLAN  20
BOND $H
LIST 6
fmap 2 53
acta
REM <olex2.extras>
REM <HklSrc "%.\\Nandrolone%20cypionate%20bis1.hkl">
REM </olex2.extras>

WGHT    0.134900    0.375500
FVAR       0.45580
O2    3    0.533142    0.270702    0.278316    11.00000    0.08361    0.08844 =
         0.04866   -0.00557   -0.00003   -0.01200
C8    1    0.664911    0.430746    0.490206    11.00000    0.03471    0.07146 =
         0.05357   -0.00401    0.00079   -0.00434
AFIX  13
H8    2    0.661901    0.485618    0.464727    11.00000   -1.20000
AFIX   0
C13   1    0.546984    0.353889    0.385404    11.00000    0.04365    0.07051 =
         0.04371    0.00093    0.00084   -0.00020
C9    1    0.486777    0.418876    0.525696    11.00000    0.03425    0.06636 =
         0.05183   -0.00095    0.00095   -0.00299
AFIX  13
H9    2    0.492629    0.364363    0.551560    11.00000   -1.20000
AFIX   0
C14   1    0.689524    0.355738    0.440180    11.00000    0.03984    0.06656 =
         0.05174    0.00092   -0.00045    0.00247
AFIX  13
H14   2    0.676118    0.301711    0.466235    11.00000   -1.20000
AFIX   0
C10   1    0.449157    0.493156    0.576321    11.00000    0.04273    0.06955 =
         0.05600   -0.00609    0.00106    0.00021
AFIX  13
H10   2    0.431642    0.546929    0.550314    11.00000   -1.20000
AFIX   0
C12   1    0.371451    0.339698    0.419845    11.00000    0.04027    0.09974 =
         0.06361   -0.01806    0.00256   -0.01383
AFIX  23
H12A  2    0.369795    0.282317    0.440618    11.00000   -1.20000
H12B  2    0.279097    0.341634    0.386243    11.00000   -1.20000
AFIX   0
C17   1    0.615228    0.276565    0.344739    11.00000    0.06071    0.07158 =
         0.04876   -0.00252    0.00008   -0.00169
AFIX  13
H17   2    0.593687    0.222443    0.369844    11.00000   -1.20000
AFIX   0
C11   1    0.336628    0.409119    0.473894    11.00000    0.03494    0.10184 =
         0.06489   -0.02207   -0.00193    0.00114
AFIX  23
H11A  2    0.230018    0.394139    0.497839    11.00000   -1.20000
H11B  2    0.317886    0.464913    0.451823    11.00000   -1.20000
AFIX   0
C5    1    0.601727    0.507632    0.622948    11.00000    0.04268    0.08131 =
         0.07150   -0.02156   -0.00016   -0.00477
C19   1    0.456971    0.198944    0.259691    11.00000    0.09133    0.07848 =
         0.09267   -0.00737   -0.02998    0.00093
C18   1    0.544956    0.436538    0.341938    11.00000    0.08645    0.08084 =
         0.05591    0.00672   -0.00598    0.00940
AFIX 137
H18A  2    0.506412    0.485116    0.368766    11.00000   -1.50000
H18B  2    0.466502    0.428510    0.304550    11.00000   -1.50000
H18C  2    0.660680    0.447846    0.325227    11.00000   -1.50000
AFIX   0
C15   1    0.860718    0.346779    0.400918    11.00000    0.04451    0.10520 =
         0.06629   -0.01231    0.00517    0.00441
AFIX  23
H15A  2    0.904656    0.403596    0.387415    11.00000   -1.20000
H15B  2    0.948950    0.317640    0.428004    11.00000   -1.20000
AFIX   0
C7    1    0.809549    0.436748    0.542102    11.00000    0.03524    0.12316 =
         0.07161   -0.02672   -0.00502    0.00145
AFIX  23
H7A   2    0.815609    0.382438    0.567241    11.00000   -1.20000
H7B   2    0.920586    0.444962    0.519221    11.00000   -1.20000
AFIX   0
C1    1    0.281310    0.475171    0.615585    11.00000    0.04386    0.11013 =
         0.06801   -0.02671    0.00539   -0.00556
AFIX  23
H1A   2    0.182132    0.485301    0.586009    11.00000   -1.20000
H1B   2    0.279493    0.414103    0.628613    11.00000   -1.20000
AFIX   0
C16   1    0.812769    0.291981    0.339197    11.00000    0.05940    0.09833 =
         0.06690   -0.01050    0.01007    0.00778
AFIX  23
H16A  2    0.875557    0.236927    0.339554    11.00000   -1.20000
H16B  2    0.840767    0.322970    0.297816    11.00000   -1.20000
AFIX   0
O1    3    0.404814    0.531198    0.785079    11.00000    0.09874    0.30478 =
         0.07346   -0.07466    0.00898   -0.00846
C20   1    0.368010    0.205401    0.192902    11.00000    0.08037    0.10175 =
         0.08152   -0.02293   -0.01853    0.00565
AFIX  23
H20A  2    0.403671    0.156783    0.164641    11.00000   -1.20000
H20B  2    0.403378    0.259003    0.170620    11.00000   -1.20000
AFIX   0
C4    1    0.583341    0.516979    0.689765    11.00000    0.06129    0.13053 =
         0.06994   -0.04129   -0.00904   -0.00390
AFIX  43
H4    2    0.683735    0.518230    0.716312    11.00000   -1.20000
AFIX   0
C6    1    0.779818    0.510785    0.590159    11.00000    0.04330    0.13463 =
         0.08473   -0.03952   -0.00279   -0.01397
AFIX  23
H6A   2    0.791986    0.565540    0.565945    11.00000   -1.20000
H6B   2    0.868893    0.509189    0.625068    11.00000   -1.20000
AFIX   0
C2    1    0.260158    0.530475    0.678181    11.00000    0.06282    0.10349 =
         0.07888   -0.02449    0.01418    0.00074
AFIX  23
H2A   2    0.241375    0.590778    0.665018    11.00000   -1.20000
H2B   2    0.157821    0.511079    0.702994    11.00000   -1.20000
AFIX   0
C3    1    0.416159    0.525218    0.722819    11.00000    0.07606    0.14098 =
         0.07107   -0.04426    0.00470   -0.00349
O3    3    0.461561    0.134830    0.294281    11.00000    0.26529    0.10772 =
         0.19232    0.02684   -0.15058   -0.04477
C22   1    0.073356    0.217779    0.133684    11.00000    0.08271    0.14202 =
         0.10201   -0.02189   -0.01338    0.00347
AFIX  13
H22   2    0.107393    0.273725    0.113528    11.00000   -1.20000
AFIX   0
C21   1    0.173778    0.204500    0.200712    11.00000    0.07662    0.16299 =
         0.07714   -0.02616   -0.00443    0.01586
AFIX  23
H21A  2    0.140261    0.250259    0.232056    11.00000   -1.20000
H21B  2    0.138987    0.149097    0.220332    11.00000   -1.20000
AFIX   0
C26   1    0.100512    0.148094    0.084730    11.00000    0.08718    0.17705 =
         0.10644   -0.04746    0.00263    0.00013
AFIX  23
H26A  2    0.106047    0.091704    0.106978    11.00000   -1.20000
H26B  2    0.207837    0.157220    0.059529    11.00000   -1.20000
AFIX   0
C25   1   -0.061643    0.153705    0.037432    11.00000    0.09743    0.23964 =
         0.11619   -0.06172   -0.01678   -0.00321
AFIX  23
H25A  2   -0.042193    0.195334    0.001238    11.00000   -1.20000
H25B  2   -0.088416    0.097141    0.017920    11.00000   -1.20000
AFIX   0
C24   1   -0.202297    0.182868    0.082096    11.00000    0.08348    0.28152 =
         0.15257   -0.08710   -0.02233    0.01041
AFIX  23
H24A  2   -0.269818    0.228346    0.060077    11.00000   -1.20000
H24B  2   -0.280030    0.134455    0.092009    11.00000   -1.20000
AFIX   0
C23   1   -0.127704    0.215931    0.143911    11.00000    0.09375    0.27291 =
         0.12140   -0.06499   -0.01680    0.06053
AFIX  23
H23A  2   -0.158066    0.178289    0.181569    11.00000   -1.20000
H23B  2   -0.171265    0.274211    0.153205    11.00000   -1.20000
AFIX   0
HKLF 4


REM  nandrolonecypionatebis1_a.res in P2(1)2(1)2(1)
REM R1 =  0.0652 for    3947 Fo > 4sig(Fo)  and  0.0710 for all    4429 data
REM    263 parameters refined using      0 restraints

END

WGHT      0.1238      0.4364

REM Highest difference peak  0.363,  deepest hole -0.226,  1-sigma level  0.045
Q1    1   0.3432  0.1778  0.3201  11.00000  0.05    0.36
Q2    1   0.0963  0.2272  0.0794  11.00000  0.05    0.36
Q3    1   0.0693  0.1444  0.1421  11.00000  0.05    0.32
Q4    1  -0.1092  0.1227  0.1430  11.00000  0.05    0.28
Q5    1  -0.0641  0.2366  0.0414  11.00000  0.05    0.26
Q6    1   0.1734  0.1432  0.1927  11.00000  0.05    0.16
Q7    1   0.5592  0.1445  0.2747  11.00000  0.05    0.16
Q8    1   0.3688  0.5993  0.7606  11.00000  0.05    0.15
Q9    1   0.2810  0.4625  0.6823  11.00000  0.05    0.15
Q10   1   0.4776  0.1216  0.2811  11.00000  0.05    0.11
Q11   1   0.3472  0.4803  0.7782  11.00000  0.05    0.11
Q12   1   0.3777  0.4780  0.4275  11.00000  0.05    0.11
Q13   1  -0.3289  0.2055 -0.0012  11.00000  0.05    0.11
Q14   1  -0.1304  0.2569 -0.0317  11.00000  0.05    0.11
Q15   1   0.3536  0.4484  0.2735  11.00000  0.05    0.11
Q16   1   0.6958  0.5017  0.4330  11.00000  0.05    0.11
Q17   1   0.3160  0.6250  0.6352  11.00000  0.05    0.10
Q18   1   0.6590  0.3430  0.2608  11.00000  0.05    0.10
Q19   1   0.8233  0.2964  0.6293  11.00000  0.05    0.10
Q20   1   0.5754  0.5278  0.2841  11.00000  0.05    0.10
;
_shelx_res_checksum                58513
_shelx_hkl_file
;
   0   0   2   58.47    0.88
   0   0  -2   57.68    0.97
   0   0   3    0.10    0.06
   0   0   3    0.10    0.04
   0   0   3   -0.04    0.07
   0   0   3    0.01    0.05
   0   0  -3    0.02    0.04
   0   0   4  364.89    4.98
   0   0  -4  349.79    5.20
   0   0   4  354.49    5.25
   0   0   4  357.53    5.35
   0   0   5    0.03    0.07
   0   0   5    0.07    0.04
   0   0   5   -0.04    0.06
   0   0   5   -0.06    0.08
   0   0   6   36.09    1.01
   0   0   6   35.29    0.95
   0   0   6   34.26    1.05
   0   0  -6   36.17    0.91
   0   0  -6   37.08    1.10
   0   0   7    0.27    0.06
   0   0  -7   -0.04    0.10
   0   0  -7    0.12    0.09
   0   0   7   -0.15    0.11
   0   0   7    0.59    0.16
   0   0   7    0.40    0.14
   0   0  -7    0.02    0.09
   0   0   8  184.97    3.30
   0   0  -8  183.31    3.37
   0   0  -8  196.28    3.62
   0   0   8  179.51    3.54
   0   0   8  182.71    3.20
   0   0  -8  184.92    3.18
   0   0   8  183.89    3.39
   0   0  -9    0.04    0.16
   0   0  -9    0.21    0.16
   0   0   9    0.03    0.11
   0   0  -9    0.03    0.08
   0   0   9    0.21    0.14
   0   0 -10  110.05    2.72
   0   0  10  103.19    2.31
   0   0 -10  110.10    2.31
   0   0 -10  110.45    2.53
   0   0 -11    0.13    0.17
   0   0 -11   -0.11    0.20
   0   0  11    0.15    0.12
   0   0 -12   40.64    1.68
   0   0  12   37.60    1.36
   0   0 -12   40.95    1.56
   0   0 -13   -0.21    0.24
   0   0  13   -0.17    0.24
   0   0  13    0.07    0.18
   0   0 -13    0.07    0.21
   0   0 -14   24.89    1.43
   0   0  14   28.55    1.40
   0   0 -14   27.48    1.39
   0   0  15    0.20    0.28
   0   0 -15    0.11    0.24
   0   0 -16   55.95    2.27
   0   0 -16   54.79    2.50
   0   0 -16   58.64    2.28
   0   0  16   56.50    2.28
   0   0 -16   53.65    2.17
   0   0  16   57.06    2.21
   0   0 -17    0.00    0.26
   0   0 -17   -0.24    0.31
   0   0 -17   -0.30    0.36
   0   0 -17    0.26    0.26
   0   0 -18    1.45    0.43
   0   0 -18    1.68    0.45
   0   0 -18    2.89    0.62
   0   0 -19   -0.51    0.34
   0   0 -19   -0.77    0.34
   0   0 -19   -0.48    0.40
   0   0 -20   11.88    1.02
   0   0 -20   12.63    1.15
   0   0 -20   13.91    1.08
   0   0 -21    0.41    0.33
   0   0 -21   -0.36    0.28
   0   0 -22    5.43    0.62
   0   0 -22    5.51    0.59
   0   1   0    0.02    0.02
   0  -1   0    0.03    0.02
   0  -1  -1  516.38    7.02
   0  -1  -1  527.17    7.04
   0  -1   1  521.26    6.97
   0   1   1  517.98    6.94
   0  -1  -2   10.65    0.33
   0   1   2   10.31    0.29
   0   1  -2   10.00    0.29
   0  -1   2   10.53    0.23
   0   1   3    9.25    0.29
   0  -1   3    9.01    0.31
   0  -1   3    8.71    0.27
   0   1  -3    8.28    0.30
   0  -1  -3    9.03    0.35
   0   1   3    9.38    0.32
   0  -1  -3    9.93    0.32
   0  -1   4   18.12    0.53
   0   1   4   17.73    0.54
   0  -1  -4   18.42    0.49
   0   1   4   17.52    0.46
   0  -1   4   18.07    0.48
   0  -1  -4   18.73    0.59
   0   1  -4   19.23    0.54
   0   1   5   79.25    1.58
   0  -1   5   79.95    1.54
   0   1  -5   80.04    1.69
   0  -1  -5   79.32    1.43
   0  -1   5   79.46    1.34
   0   1   5   78.63    1.59
   0  -1   5   80.77    1.46
   0  -1   5   83.00    1.77
   0   1   5   78.69    1.36
   0   1   6    2.45    0.26
   0  -1  -6    3.96    0.30
   0  -1  -6    2.45    0.19
   0   1  -6    2.57    0.28
   0  -1   6    2.28    0.22
   0   1  -6    2.68    0.24
   0   1   6    2.41    0.23
   0   1  -6    2.78    0.26
   0   1   6    4.49    0.31
   0   1   6    2.31    0.24
   0   1   6    2.47    0.17
   0  -1   6    2.53    0.29
   0  -1   6    2.17    0.14
   0  -1   6    2.35    0.21
   0  -1  -6    2.69    0.30
   0  -1  -7   10.01    0.54
   0   1  -7   10.37    0.54
   0   1   7    9.31    0.53
   0   1   7    9.80    0.56
   0  -1  -7   10.16    0.46
   0  -1   7    9.21    0.60
   0   1  -7   10.85    0.51
   0   1   7    9.29    0.48
   0  -1   7    9.61    0.30
   0  -1   7    9.36    0.49
   0   1   7    9.37    0.52
   0  -1  -7    9.03    0.49
   0   1  -7   10.67    0.61
   0  -1  -7   10.18    0.60
   0   1   7    9.06    0.34
   0  -1  -8   59.24    1.37
   0   1  -8   62.20    1.71
   0   1   8   53.70    1.55
   0  -1   8   59.44    1.50
   0  -1  -8   57.39    1.55
   0  -1  -8   60.55    1.71
   0   1   8   58.47    1.45
   0   1  -8   61.23    1.55
   0  -1  -8   59.57    1.49
   0   1  -8   58.85    1.45
   0   1   8   57.89    1.63
   0  -1  -9   70.75    1.61
   0  -1   9   65.07    1.61
   0  -1   9   68.57    1.70
   0   1  -9   70.38    1.97
   0  -1  -9   69.40    1.82
   0  -1  -9   70.64    1.73
   0  -1  -9   69.43    1.96
   0   1  -9   67.79    1.77
   0   1  -9   71.21    1.69
   0   1   9   68.41    1.68
   0  -1  10    0.80    0.21
   0   1 -10    0.92    0.21
   0   1 -10    0.83    0.23
   0   1  10    0.94    0.22
   0   1 -10    0.41    0.18
   0  -1  10    0.75    0.21
   0  -1 -10    0.56    0.24
   0  -1 -10    1.10    0.27
   0  -1  11   67.17    1.80
   0  -1  11   70.66    1.92
   0  -1 -11   70.97    2.04
   0   1 -11   71.26    1.85
   0   1  11   67.12    1.84
   0  -1 -11   69.19    2.18
   0   1 -11   70.51    2.19
   0   1 -11   69.14    2.00
   0   1 -12   30.16    1.31
   0   1  12   29.35    1.20
   0  -1 -12   29.05    1.41
   0   1  12   28.45    1.16
   0  -1 -12   29.76    1.32
   0  -1  12   29.55    1.17
   0   1 -12   30.13    1.17
   0  -1  12   29.41    1.25
   0   1 -12   30.09    1.43
   0  -1  13   83.65    2.25
   0  -1 -13   86.35    2.69
   0   1 -13   86.13    2.48
   0   1  13   76.87    2.17
   0   1  13   77.13    2.54
   0  -1 -13   86.49    2.51
   0   1 -13   83.82    2.66
   0  -1  13   86.11    2.40
   0   1  13   83.28    2.18
   0   1  13   81.11    2.28
   0  -1 -14   31.63    1.52
   0   1 -14   32.32    1.63
   0  -1  14   32.07    1.46
   0   1 -14   34.04    1.54
   0  -1 -14   31.60    1.62
   0   1  15  103.64    3.03
   0   1 -15   98.09    2.91
   0  -1  15   96.62    3.03
   0  -1  15   99.06    2.84
   0  -1 -15   92.41    2.87
   0  -1 -15   88.01    2.99
   0   1 -15   87.28    2.98
   0  -1 -16   10.16    0.92
   0  -1 -16   12.26    1.04
   0   1 -16   10.24    1.04
   0   1 -16   10.66    0.95
   0  -1 -16   11.24    1.13
   0   1 -16    9.04    0.98
   0   1 -16   10.51    0.97
   0  -1 -16    8.82    0.87
   0   1  16   11.53    0.99
   0   1 -16    9.42    0.88
   0  -1  16   11.90    1.05
   0   1 -17    8.43    0.98
   0   1 -17    8.90    0.90
   0  -1 -17    8.11    0.98
   0  -1 -17    9.96    0.93
   0   1 -17    7.78    0.95
   0  -1 -17    7.67    0.84
   0   1 -17    9.86    0.94
   0  -1 -17    8.75    0.89
   0  -1 -18   19.20    1.34
   0   1 -18   18.76    1.31
   0   1 -18   19.89    1.49
   0   1 -18   19.22    1.46
   0  -1 -18   18.50    1.27
   0   1 -18   19.29    1.33
   0  -1 -18   17.16    1.43
   0   1 -19   15.43    1.30
   0  -1 -19   16.93    1.26
   0   1 -19   16.95    1.25
   0   1 -19   13.87    1.20
   0  -1 -19   17.21    1.42
   0   1 -19   17.27    1.25
   0  -1 -19   17.34    1.21
   0  -1 -20   21.38    1.38
   0   1 -20   20.75    1.36
   0  -1 -20   21.16    1.29
   0   1 -20   21.86    1.36
   0  -1 -20   21.64    1.52
   0   1 -21   11.90    0.96
   0   1 -21   11.79    0.97
   0  -1 -21   10.98    1.02
   0  -1 -21   13.09    1.01
   0   1 -22    3.87    0.53
   0  -1 -22    3.97    0.54
   0   1 -22    2.94    0.46
   0   1 -23    1.53    0.30
   0  -1 -23    2.08    0.36
   0  -2   0   67.23    1.20
   0   2   0   67.07    1.03
   0  -2  -1    2.46    0.18
   0  -2   1    2.61    0.17
   0  -2  -1    2.87    0.11
   0  -2  -1    2.68    0.16
   0   2  -1    2.53    0.16
   0   2   2  697.74    9.23
   0  -2  -2  692.43    9.40
   0   2  -2  695.92    9.30
   0  -2  -2  681.60    9.42
   0   2   2  697.06    9.42
   0  -2   3  186.41    2.50
   0  -2   3  178.01    2.71
   0   2  -3  178.20    2.73
   0  -2  -3  179.98    2.86
   0  -2   3  178.79    2.70
   0   2   3  173.08    2.56
   0   2   3  185.78    2.81
   0   2   3  180.70    2.80
   0  -2   4   78.79    1.43
   0   2   4   75.84    1.35
   0  -2   4   76.43    1.41
   0   2  -4   78.51    1.42
   0   2   4   79.18    1.45
   0  -2  -4   81.05    1.59
   0   2   4   78.16    1.49
   0  -2  -4   80.67    1.49
   0   2  -5  136.15    2.37
   0   2  -5  141.50    2.59
   0   2  -5  142.43    2.41
   0   2  -5  134.78    2.28
   0   2   5  137.77    2.28
   0  -2   5  131.17    2.29
   0  -2   5  142.79    2.31
   0   2   5  136.96    2.37
   0  -2  -5  140.48    2.61
   0  -2  -5  134.43    2.32
   0   2   5  132.34    2.26
   0  -2  -5  136.48    2.50
   0  -2  -6    1.10    0.21
   0  -2  -6    1.15    0.19
   0   2  -6    0.94    0.14
   0  -2  -6    1.14    0.19
   0   2  -6    1.31    0.19
   0   2  -6    0.91    0.19
   0   2   6    0.81    0.13
   0   2   6    0.96    0.17
   0  -2   6    0.62    0.18
   0   2  -6    1.12    0.17
   0   2   6    0.97    0.14
   0  -2  -6    0.93    0.14
   0  -2   6    0.99    0.15
   0   2   6    0.87    0.17
   0  -2   7   47.17    1.02
   0  -2   7   48.26    1.54
   0  -2  -7   49.90    1.20
   0  -2  -7   50.88    1.37
   0   2   7   47.38    1.24
   0   2   7   49.69    1.28
   0   2  -7   52.75    1.31
   0  -2   7   49.14    1.23
   0   2   7   49.01    1.10
   0   2   7   50.98    1.37
   0  -2   7   51.60    1.16
   0  -2  -7   50.87    1.38
   0   2  -7   50.01    1.31
   0  -2  -7   50.43    1.48
   0   2  -7   50.02    1.45
   0  -2  -7   46.49    1.13
   0   2  -8    5.17    0.41
   0  -2  -8    4.90    0.42
   0  -2   8    4.53    0.33
   0   2   8    3.93    0.35
   0  -2  -8    4.36    0.45
   0  -2  -8    4.72    0.40
   0   2   8    4.07    0.36
   0   2  -8    4.62    0.37
   0  -2   8    4.27    0.35
   0   2  -8    5.15    0.46
   0   2  -9    3.60    0.36
   0   2   9    3.80    0.37
   0  -2  -9    3.70    0.44
   0  -2  -9    3.52    0.40
   0  -2   9    3.00    0.33
   0   2   9    3.20    0.35
   0  -2   9    4.21    0.33
   0   2  -9    5.22    0.45
   0  -2  -9    4.88    0.43
   0   2  -9    4.20    0.46
   0  -2 -10  192.73    4.01
   0   2  10  189.61    3.58
   0   2  10  176.97    3.50
   0   2 -10  196.06    3.61
   0   2 -10  187.78    3.68
   0  -2 -10  193.98    3.73
   0  -2  10  185.41    3.54
   0  -2  10  181.20    3.39
   0   2 -10  194.07    3.99
   0   2  10  182.10    3.54
   0  -2 -10  189.28    3.76
   0  -2  11   15.77    0.82
   0   2 -11   13.11    0.76
   0  -2 -11   13.91    0.86
   0   2 -11   15.51    0.97
   0   2  11   15.09    0.82
   0   2  11   13.61    0.89
   0  -2 -11   14.83    0.96
   0   2 -11   14.77    0.86
   0   2  11   13.81    0.78
   0  -2  11   13.79    0.73
   0   2  12   26.08    1.12
   0  -2 -12   27.04    1.28
   0  -2  12   26.88    1.11
   0   2 -12   27.81    1.25
   0   2 -12   25.27    1.12
   0   2 -12   26.18    1.37
   0   2  12   26.15    1.15
   0   2  12   24.94    1.12
   0  -2 -12   28.82    1.43
   0  -2  12   27.64    1.18
   0   2  12   25.04    1.30
   0   2 -13   20.47    1.14
   0   2 -13   22.27    1.31
   0   2  13   19.47    1.20
   0   2  13   19.65    1.04
   0  -2  13   20.74    1.21
   0  -2 -13   18.96    1.22
   0  -2  13   18.51    0.97
   0   2 -13   21.27    1.06
   0  -2 -13   22.15    1.21
   0  -2  13   21.81    1.10
   0   2  13   19.32    1.00
   0   2 -14   26.41    1.49
   0  -2  14   26.09    1.27
   0   2 -14   24.63    1.31
   0   2  14   28.58    1.26
   0  -2 -14   26.83    1.40
   0  -2 -14   24.68    1.45
   0   2  14   25.14    1.23
   0  -2  14   30.36    1.54
   0  -2 -15    5.93    0.70
   0   2 -15    5.88    0.74
   0  -2  15    6.95    0.81
   0  -2 -15    5.55    0.72
   0   2 -16    1.89    0.44
   0  -2 -16    2.30    0.54
   0   2 -16    1.96    0.45
   0   2 -16    2.57    0.52
   0   2  16    1.84    0.44
   0  -2  16    2.36    0.53
   0   2  16    2.85    0.50
   0  -2 -16    2.56    0.54
   0  -2 -16    2.80    0.52
   0  -2 -17   15.22    1.22
   0  -2 -17   16.43    1.40
   0   2 -17   16.41    1.23
   0  -2 -17   15.52    1.21
   0   2 -17   16.37    1.21
   0   2 -17   14.88    1.30
   0   2  17   15.55    1.10
   0  -2 -17   17.09    1.23
   0   2 -18    0.00    0.24
   0   2 -18    0.06    0.28
   0   2 -18   -0.75    0.37
   0  -2 -18    0.02    0.28
   0  -2 -18   -0.26    0.34
   0  -2 -19   35.70    1.82
   0   2 -19   34.46    1.77
   0   2 -19   36.75    1.84
   0   2 -19   34.41    1.97
   0  -2 -19   34.30    2.02
   0  -2 -20   10.17    0.94
   0   2 -20    9.61    0.91
   0   2 -20    8.31    0.93
   0  -2 -20    7.72    0.93
   0   2 -20    9.77    0.93
   0   2 -21    6.25    0.76
   0   2 -21    7.94    0.79
   0  -2 -21    6.81    0.74
   0   2 -21    6.80    0.75
   0  -2 -21    6.63    0.82
   0   2 -22    0.32    0.22
   0  -2 -22    0.11    0.24
   0   2 -23    0.45    0.20
   0  -2 -23    0.40    0.22
   0   3   0    0.07    0.05
   0  -3   0    0.06    0.09
   0  -3   0    0.27    0.08
   0  -3   1 2293.78   31.96
   0   3   1 2472.70   31.84
   0  -3  -1 2452.87   31.67
   0   3  -1 2287.82   31.90
   0  -3  -1 2464.07   32.07
   0  -3   1 2392.69   32.01
   0  -3   2 9999.00  131.33
   0   3   3  430.74    6.15
   0   3  -3  451.93    6.27
   0   3   3  454.37    6.44
   0  -3   3  445.98    6.24
   0  -3   3  454.27    6.34
   0  -3  -3  454.03    6.47
   0   3   4  743.27   10.51
   0   3   4  765.58   10.06
   0   3   4  743.79   10.37
   0  -3   4  752.99   10.36
   0  -3  -4  734.57   10.61
   0   3   4  721.12   10.40
   0   3  -4  760.01   10.40
   0   3   4  790.46   10.59
   0   3   4  751.66   10.54
   0   3   5   73.40    1.52
   0   3   5   72.60    1.56
   0   3   5   73.88    1.51
   0   3   5   71.61    1.52
   0  -3  -5   70.23    1.63
   0   3  -5   76.72    1.63
   0  -3  -5   77.03    1.63
   0   3   5   75.95    1.60
   0  -3  -5   72.94    1.72
   0   3   5   74.16    1.65
   0   3   5   74.83    1.56
   0  -3   5   75.49    1.19
   0  -3   5   74.28    1.66
   0   3  -5   73.73    1.47
   0  -3   5   78.89    1.90
   0   3   5   76.53    1.61
   0   3   5   74.68    1.32
   0  -3   5   74.04    1.45
   0  -3   6    8.30    0.44
   0  -3   6    8.95    0.61
   0  -3  -6    8.37    0.50
   0  -3   6    7.84    0.42
   0  -3  -6    8.16    0.46
   0  -3   6    7.85    0.39
   0  -3   6    7.68    0.45
   0   3   6    8.15    0.43
   0   3   6    7.85    0.46
   0   3   6    8.80    0.51
   0   3   6    8.13    0.47
   0   3  -6    8.48    0.48
   0   3   6    8.18    0.47
   0   3   6    8.43    0.46
   0  -3  -6    8.43    0.53
   0   3   6    7.57    0.43
   0  -3   6    8.38    0.31
   0  -3  -6    9.54    0.60
   0   3  -6    8.07    0.54
   0   3  -6    8.40    0.41
   0   3   6    8.04    0.37
   0  -3   6    8.30    0.50
   0   3   7   95.98    2.00
   0   3   7   94.99    1.92
   0  -3   7   97.22    2.02
   0   3  -7  100.52    2.32
   0   3  -7   98.11    2.11
   0  -3  -7  100.51    2.20
   0   3  -7   99.11    1.94
   0  -3   7   98.51    1.99
   0   3   7  103.70    2.13
   0   3   7   97.45    1.92
   0  -3  -7  101.32    2.37
   0  -3   7   97.92    1.92
   0   3   7  100.92    2.11
   0  -3   7  101.33    2.22
   0   3   7   98.47    2.06
   0  -3  -7   99.06    2.25
   0   3   7   98.08    2.04
   0   3   7  100.25    2.13
   0   3  -7  100.45    2.08
   0  -3  -7   96.24    2.04
   0   3   8  231.70    4.16
   0   3   8  241.08    4.18
   0  -3   8  255.89    4.42
   0   3   8  246.17    4.31
   0  -3   8  239.74    4.06
   0   3   8  241.41    4.11
   0  -3  -8  250.90    4.61
   0   3   8  251.05    4.17
   0  -3  -8  248.18    4.35
   0  -3  -8  242.76    4.40
   0   3  -8  242.47    4.51
   0  -3   8  242.43    4.13
   0   3  -8  240.99    4.19
   0   3  -8  236.85    4.20
   0   3   8  238.88    4.14
   0   3  -9   39.06    1.30
   0   3  -9   37.98    1.28
   0  -3  -9   41.06    1.53
   0   3   9   39.93    1.30
   0  -3   9   38.57    1.21
   0   3   9   39.07    1.26
   0  -3  -9   35.58    1.34
   0  -3  -9   39.71    1.37
   0   3   9   39.11    1.25
   0   3  -9   40.63    1.49
   0  -3   9   41.03    1.42
   0   3   9   37.13    1.25
   0  -3   9   39.46    1.24
   0   3   9   40.41    1.39
   0   3  10   78.59    2.00
   0  -3 -10   79.12    2.15
   0   3 -10   73.18    2.00
   0  -3  10   74.79    1.80
   0   3  10   77.62    2.00
   0  -3 -10   75.58    2.14
   0   3 -10   77.94    2.03
   0  -3 -10   74.94    2.28
   0  -3  10   73.74    1.90
   0  -3  10   75.27    1.94
   0   3  10   78.19    2.03
   0   3  10   77.95    2.15
   0   3  10   75.62    1.93
   0  -3  10   79.39    2.20
   0   3 -10   73.51    2.24
   0   3  11    0.00    0.17
   0   3  11    0.04    0.15
   0  -3  11    0.21    0.22
   0   3 -11    0.28    0.22
   0  -3 -11    0.17    0.19
   0   3 -11    0.06    0.15
   0  -3 -11    0.06    0.18
   0  -3  11    0.08    0.13
   0  -3 -11    0.03    0.18
   0  -3  11   -0.02    0.14
   0  -3  11    0.02    0.14
   0   3  11    0.10    0.17
   0   3 -11   -0.12    0.17
   0   3  11    0.09    0.17
   0   3  12   23.82    1.27
   0  -3  12   24.78    1.30
   0   3  12   24.92    1.13
   0   3  12   25.07    1.14
   0   3 -12   27.60    1.20
   0  -3 -12   26.71    1.28
   0  -3  12   24.67    1.12
   0   3  12   24.70    1.15
   0  -3  12   25.29    1.12
   0   3  12   25.74    1.18
   0  -3 -12   25.56    1.38
   0  -3 -12   26.04    1.27
   0  -3  12   24.10    1.16
   0   3 -12   26.15    1.39
   0  -3  13   79.55    2.35
   0   3 -13   80.89    2.68
   0  -3  13   79.76    2.58
   0   3  13   79.02    2.32
   0   3  13   79.80    2.26
   0  -3 -13   78.34    2.47
   0   3  13   78.40    2.24
   0   3 -13   82.59    2.34
   0  -3  14    0.24    0.27
   0   3  14    0.24    0.23
   0  -3 -14    0.11    0.23
   0   3 -14    0.57    0.25
   0   3  14    0.40    0.27
   0   3 -14    1.18    0.37
   0  -3  14    0.09    0.18
   0   3 -15   12.92    1.09
   0  -3 -15   11.78    0.98
   0  -3  15   12.32    1.06
   0   3  15   11.48    0.86
   0   3  15   12.70    0.93
   0   3 -16    0.18    0.25
   0  -3 -16   -0.13    0.32
   0   3 -16    0.22    0.28
   0   3 -16    0.26    0.29
   0  -3 -16    0.36    0.32
   0  -3 -16    0.17    0.25
   0  -3 -17    4.89    0.79
   0   3 -17    5.26    0.72
   0   3 -17    5.50    0.82
   0   3 -17    5.85    0.75
   0   3  17    5.26    0.67
   0  -3 -17    4.71    0.71
   0  -3 -17    6.08    0.78
   0  -3 -18    2.61    0.62
   0   3 -18    4.30    0.67
   0  -3 -18    4.04    0.66
   0   3 -18    4.88    0.70
   0   3 -18    4.31    0.76
   0  -3  18    5.27    0.78
   0  -3 -18    3.89    0.65
   0   3 -19    3.46    0.68
   0   3 -19    3.91    0.64
   0   3 -19    3.63    0.63
   0  -3 -19    3.66    0.62
   0  -3 -19    3.84    0.74
   0  -3 -19    3.56    0.63
   0  -3 -20    0.19    0.33
   0   3 -20    0.97    0.36
   0   3 -20    0.24    0.36
   0  -3 -20    0.41    0.37
   0  -3 -20    0.39    0.29
   0   3 -21   -0.06    0.28
   0  -3 -21    0.27    0.27
   0   3 -21   -0.11    0.23
   0   3 -22    0.89    0.32
   0  -3 -22    1.02    0.30
   0   3 -22    0.82    0.29
   0   3 -23    2.32    0.36
   0  -3 -23    3.89    0.46
   0   3 -23    3.39    0.44
   0   4   0 1288.49   17.18
   0  -4   0 1263.50   17.29
   0   4   0 1259.83   17.12
   0  -4  -1 1123.30   16.20
   0   4  -1 1276.16   15.76
   0   4   1 1161.60   15.98
   0  -4   1 1203.81   16.20
   0  -4  -1 1146.29   15.85
   0  -4   1 1188.45   16.30
   0   4  -1 1131.15   16.14
   0   4   1 1210.19   16.01
   0  -4  -1 1168.91   15.66
   0  -4  -1 1182.62   16.34
   0  -4   2 2017.40   26.96
   0   4   2 1920.22   26.63
   0  -4  -2 1982.81   26.95
   0   4  -2 2006.13   26.72
   0  -4  -2 1964.00   26.92
   0  -4   2 1965.35   26.85
   0   4  -3  711.27    9.92
   0   4   3  719.23   10.03
   0  -4   3  712.41   10.06
   0  -4   3  700.07   10.30
   0  -4  -3  691.86   10.17
   0  -4  -3  721.56   10.25
   0  -4  -4  138.62    2.75
   0  -4  -4  134.41    2.68
   0  -4   4  131.91    2.51
   0  -4   4  140.12    2.83
   0   4  -4  138.20    2.52
   0   4  -4  140.50    2.72
   0  -4   4  135.10    2.62
   0   4   4  137.80    2.54
   0   4   4  136.71    2.53
   0  -4   4  133.33    2.45
   0   4   4  134.78    2.36
   0   4  -4  140.53    2.62
   0   4   4  147.17    2.57
   0  -4   4  134.12    2.59
   0   4   5   10.00    0.53
   0  -4   5   10.37    0.54
   0   4   5   11.52    0.58
   0  -4   5    8.97    0.43
   0   4   5    9.29    0.50
   0  -4   5    9.34    0.48
   0  -4   5   10.05    0.66
   0   4   5    9.70    0.47
   0   4  -5    9.23    0.45
   0  -4   5    8.72    0.45
   0  -4   5   10.84    0.59
   0   4   5   10.69    0.55
   0   4  -5   10.83    0.58
   0  -4  -5    9.41    0.58
   0   4   5    8.76    0.42
   0  -4  -5    9.34    0.59
   0  -4  -5    9.16    0.53
   0   4  -5   10.17    0.54
   0  -4  -6   60.36    1.59
   0   4   6   61.62    1.55
   0   4   6   62.73    1.55
   0  -4   6   55.65    1.42
   0  -4  -6   61.76    1.60
   0  -4  -6   60.38    1.69
   0   4  -6   60.98    1.37
   0   4  -6   62.84    1.55
   0  -4   6   54.73    1.33
   0   4   6   61.48    1.45
   0  -4   6   60.18    1.34
   0  -4   6   59.27    1.51
   0  -4   6   59.56    1.59
   0   4   6   58.54    1.40
   0   4   6   59.29    1.47
   0   4  -6   59.47    1.58
   0  -4  -6   63.55    1.61
   0   4   7  146.95    2.73
   0  -4  -7  141.47    3.02
   0   4   7  134.06    2.76
   0   4   7  135.57    2.68
   0   4  -7  145.51    2.83
   0  -4   7  137.07    2.69
   0   4  -7  144.36    3.07
   0  -4   7  137.17    2.89
   0  -4  -7  145.90    2.91
   0   4   7  139.64    2.78
   0   4   7  135.43    2.69
   0  -4  -7  140.15    2.82
   0  -4   7  138.57    2.78
   0   4   7  139.49    2.68
   0   4   8    0.42    0.18
   0   4   8    0.72    0.19
   0   4  -8    0.63    0.20
   0   4   8    0.18    0.16
   0  -4  -8    0.81    0.25
   0  -4  -8    1.31    0.26
   0   4   8    1.18    0.23
   0  -4   8    0.52    0.24
   0   4   8    0.19    0.17
   0  -4   8    0.25    0.15
   0   4   8    0.25    0.19
   0  -4   8    0.54    0.17
   0   4  -8    0.58    0.25
   0  -4  -9   18.72    0.96
   0  -4   9   20.05    1.01
   0   4   9   18.35    0.91
   0   4   9   19.06    0.88
   0   4  -9   20.74    0.95
   0   4  -9   19.09    1.04
   0  -4   9   20.56    0.94
   0   4   9   18.22    0.89
   0  -4   9   18.81    0.86
   0  -4  -9   19.88    1.02
   0   4   9   19.33    0.86
   0   4   9   18.97    0.91
   0  -4 -10    0.34    0.22
   0   4 -10    0.62    0.25
   0   4 -10    0.28    0.18
   0  -4 -10    0.41    0.20
   0  -4  10    0.69    0.23
   0  -4  10    0.93    0.27
   0   4  10    0.81    0.25
   0  -4  10    0.40    0.17
   0   4  10    0.57    0.23
   0   4  10    0.42    0.20
   0  -4 -11    1.15    0.32
   0  -4  11    1.95    0.33
   0   4  11    1.56    0.33
   0  -4 -11    1.75    0.38
   0  -4  11    1.42    0.29
   0   4 -11    1.44    0.33
   0   4  11    1.42    0.30
   0  -4  11    1.20    0.33
   0   4  11    1.74    0.33
   0   4 -11    1.59    0.32
   0   4  11    1.49    0.31
   0  -4 -12    8.45    0.75
   0   4  12    8.81    0.70
   0  -4 -12    8.44    0.76
   0   4 -12    9.14    0.85
   0  -4  12    7.73    0.75
   0   4 -12    8.79    0.71
   0   4  12    8.48    0.71
   0   4  12    7.90    0.66
   0  -4  12    7.75    0.66
   0   4  12    7.99    0.68
   0  -4 -13    0.09    0.21
   0  -4  13    0.02    0.22
   0  -4  13   -0.11    0.26
   0   4  13    0.19    0.24
   0  -4 -13   -0.05    0.17
   0   4 -13    0.01    0.20
   0   4  13   -0.17    0.26
   0   4  13    0.05    0.21
   0   4 -13   -0.07    0.20
   0   4 -14   31.19    1.46
   0   4  14   31.35    1.48
   0   4  14   34.03    1.49
   0   4 -14   32.04    1.73
   0  -4 -14   34.70    1.65
   0  -4  14   32.75    1.70
   0   4 -15    3.27    0.67
   0   4 -15    3.82    0.58
   0  -4 -15    4.13    0.72
   0   4 -15    3.83    0.59
   0  -4 -15    3.48    0.55
   0   4 -15    4.08    0.63
   0  -4  15    4.05    0.66
   0   4  15    4.23    0.57
   0  -4 -15    3.29    0.60
   0   4  15    3.39    0.50
   0   4 -16    2.03    0.57
   0  -4 -16    1.89    0.54
   0   4 -16    2.11    0.49
   0   4 -16    1.81    0.43
   0   4  16    1.55    0.37
   0   4  16    1.98    0.43
   0  -4  16    2.04    0.52
   0  -4 -16    1.81    0.54
   0  -4 -16    1.64    0.44
   0  -4 -17   19.62    1.46
   0  -4 -17   18.83    1.57
   0   4 -17   21.88    1.44
   0   4 -17   20.53    1.61
   0   4 -17   21.07    1.38
   0  -4  17   21.04    1.50
   0  -4 -18   -0.42    0.35
   0   4 -18    0.05    0.28
   0   4 -18    0.41    0.39
   0  -4 -18    0.03    0.35
   0  -4 -19    0.71    0.33
   0   4 -19    1.27    0.42
   0   4 -19    1.14    0.41
   0  -4 -19    1.28    0.53
   0  -4 -19    1.08    0.41
   0   4 -20    3.68    0.59
   0   4 -20    2.59    0.54
   0  -4 -20    2.15    0.49
   0  -4 -20    2.17    0.49
   0  -4 -21   -0.02    0.26
   0   4 -21   -0.18    0.26
   0   4 -21   -0.31    0.30
   0  -4 -22    0.97    0.30
   0   4 -22    1.15    0.31
   0   4 -22    1.12    0.34
   0  -4 -23    0.97    0.25
   0   4 -23    1.20    0.29
   0  -5   0    0.02    0.12
   0  -5   0    0.13    0.11
   0   5   0    0.11    0.09
   0  -5   0    0.08    0.09
   0  -5   0    0.32    0.16
   0  -5   1   14.39    0.67
   0  -5   1   18.41    0.76
   0  -5  -1   17.85    0.77
   0   5  -1   15.29    0.67
   0   5  -1   16.34    0.66
   0  -5  -1   14.19    0.64
   0   5  -1   15.98    0.42
   0  -5   1   15.42    0.69
   0  -5   1   13.13    0.55
   0  -5   1   15.46    0.64
   0  -5  -1   14.72    0.70
   0   5   1   15.07    0.53
   0   5   1   15.43    0.55
   0  -5   2    7.70    0.49
   0  -5  -2    7.23    0.49
   0   5   2    8.59    0.49
   0   5  -2    7.39    0.49
   0  -5   2    6.92    0.46
   0   5  -2    7.85    0.44
   0  -5  -2    6.34    0.45
   0  -5  -2    7.04    0.51
   0   5   2    6.63    0.38
   0  -5   2    7.32    0.49
   0   5  -3  230.41    3.99
   0   5   3  229.29    3.88
   0  -5   3  232.61    4.03
   0   5  -3  227.69    3.77
   0   5  -3  234.90    4.09
   0  -5  -3  230.03    4.15
   0  -5   3  225.91    3.92
   0  -5  -3  226.44    4.04
   0   5   3  241.59    3.83
   0  -5  -3  220.34    4.01
   0   5   3  221.71    3.72
   0  -5   3  247.68    4.17
   0   5  -4  230.09    3.80
   0  -5  -4  234.21    4.09
   0   5   4  220.84    3.94
   0   5  -4  237.52    3.96
   0  -5   4  231.50    4.12
   0  -5  -4  217.77    4.13
   0  -5   4  250.37    4.39
   0  -5  -4  235.84    4.26
   0   5  -4  235.45    4.09
   0   5  -4  233.98    4.20
   0   5   4  238.79    3.96
   0  -5   4  226.80    3.94
   0   5   4  236.22    3.86
   0   5   4  227.87    3.93
   0  -5   5  354.02    5.79
   0   5  -5  356.62    5.89
   0  -5   5  362.79    5.96
   0   5   5  371.88    5.79
   0   5   5  348.64    5.75
   0  -5  -5  366.19    6.06
   0  -5  -5  356.48    6.08
   0   5  -5  359.36    5.76
   0   5  -5  357.62    5.56
   0   5   5  361.43    5.73
   0  -5   5  366.73    5.72
   0  -5  -5  355.83    5.82
   0  -5  -5  363.08    5.90
   0   5   6  252.98    4.13
   0   5  -6  258.28    4.48
   0  -5  -6  243.43    4.36
   0   5   6  241.62    4.30
   0  -5   6  235.38    4.13
   0  -5   6  246.60    4.48
   0   5   6  259.03    4.28
   0  -5  -6  254.33    4.43
   0  -5   6  243.81    4.33
   0  -5  -6  254.82    4.64
   0   5  -6  243.24    4.32
   0  -5   6  252.04    4.52
   0   5   6  237.48    4.21
   0   5   6  243.63    4.31
   0  -5  -7  218.42    4.04
   0  -5   7  215.65    3.99
   0   5   7  212.30    3.95
   0   5   7  221.16    3.81
   0  -5  -7  208.98    4.22
   0   5   7  206.76    3.93
   0  -5   7  210.32    4.11
   0   5  -7  209.97    4.24
   0   5  -7  216.78    3.98
   0   5   7  221.53    3.92
   0   5   7  214.90    3.86
   0   5   8   95.45    2.21
   0   5  -8   94.88    2.34
   0   5   8   96.06    2.33
   0   5  -8   95.43    2.57
   0  -5  -8   91.94    2.53
   0  -5   8   94.03    2.22
   0  -5   8  101.71    2.54
   0  -5  -8   94.02    2.39
   0   5   8   97.08    2.24
   0  -5   8   94.13    2.33
   0   5   8  107.87    2.45
   0   5   8  102.11    2.35
   0   5   9    0.34    0.19
   0  -5   9    0.09    0.14
   0  -5   9    0.06    0.21
   0   5   9    1.03    0.28
   0  -5   9    0.26    0.17
   0  -5  -9    0.34    0.22
   0   5   9    0.33    0.19
   0   5  -9    0.23    0.21
   0  -5  -9    0.07    0.18
   0   5  -9    0.56    0.23
   0   5   9    0.25    0.20
   0  -5  10    1.94    0.35
   0   5  10    1.42    0.32
   0  -5 -10    1.63    0.38
   0   5  10    1.62    0.34
   0   5  10    1.67    0.32
   0   5 -10    1.59    0.35
   0  -5  10    1.58    0.37
   0  -5 -10    1.66    0.35
   0   5  10    1.46    0.30
   0   5 -10    1.57    0.32
   0  -5  10    1.47    0.29
   0   5 -11   96.67    2.89
   0  -5  11   94.35    2.77
   0   5  11   92.51    2.49
   0  -5  11   97.45    2.61
   0   5  11   94.42    2.48
   0   5  11   91.63    2.50
   0  -5 -11   95.83    2.81
   0   5  11   95.23    2.58
   0   5 -11   94.68    2.57
   0  -5 -11   96.67    2.69
   0   5  12   46.66    1.73
   0  -5  12   47.93    1.97
   0  -5 -12   45.93    1.92
   0  -5  12   48.29    1.79
   0   5 -12   51.44    2.09
   0   5  12   49.16    1.75
   0   5  12   47.42    1.77
   0   5 -12   43.05    1.71
   0  -5 -12   49.95    1.91
   0   5 -13   43.65    1.75
   0  -5  13   44.16    1.78
   0  -5 -13   44.08    1.86
   0   5 -13   39.98    1.93
   0  -5 -13   40.47    1.85
   0  -5  13   44.84    1.98
   0   5  13   42.30    1.69
   0   5  13   42.09    1.74
   0   5  13   44.08    1.71
   0   5  14    1.28    0.33
   0   5  14    1.58    0.39
   0   5  14    1.70    0.39
   0   5  14    0.93    0.32
   0  -5 -14    1.50    0.40
   0   5 -14    1.70    0.44
   0  -5  14    1.26    0.40
   0  -5  14    1.28    0.40
   0   5 -15   23.19    1.42
   0  -5 -15   22.80    1.71
   0   5 -15   21.17    1.38
   0  -5 -15   22.82    1.56
   0   5 -15   20.59    1.58
   0  -5  15   20.97    1.46
   0   5 -15   19.01    1.40
   0  -5 -15   22.71    1.40
   0   5  15   19.49    1.20
   0  -5 -15   21.14    1.42
   0   5 -16   15.80    1.41
   0  -5 -16   13.99    1.33
   0  -5 -16   14.03    1.25
   0   5 -16   14.88    1.18
   0  -5 -16   15.08    1.21
   0   5  16   16.04    1.10
   0  -5  16   15.55    1.30
   0  -5 -16   15.69    1.19
   0  -5 -17   27.87    1.76
   0   5 -17   28.44    1.65
   0   5 -17   32.97    2.04
   0  -5 -17   29.60    1.96
   0   5  17   30.96    1.54
   0  -5  17   31.36    1.87
   0  -5 -18   36.07    1.97
   0   5 -18   34.80    1.81
   0   5 -18   36.17    2.13
   0  -5 -19    3.41    0.57
   0   5 -19    3.37    0.67
   0   5 -19    4.01    0.66
   0  -5 -19    3.64    0.63
   0  -5 -20    0.71    0.36
   0   5 -20    1.58    0.46
   0  -5 -20    0.57    0.31
   0   5 -20    1.04    0.41
   0   5 -21    1.13    0.36
   0   5 -21    1.89    0.43
   0  -5 -21    1.77    0.39
   0   5 -22    0.28    0.24
   0  -5 -22    0.44    0.25
   0   5 -22    0.31    0.22
   0  -5 -23    0.04    0.13
   0   5 -23    0.24    0.19
   0  -6   0  505.94    7.94
   0  -6   0  526.82    8.28
   0   6   0  563.13    7.60
   0   6   0  543.97    8.13
   0   6   0  518.74    8.05
   0  -6   0  537.40    7.83
   0   6   1  258.70    4.06
   0  -6  -1  241.38    4.34
   0  -6   1  265.27    4.33
   0  -6   1  248.85    4.17
   0  -6  -1  259.79    4.62
   0  -6   1  257.43    4.41
   0  -6  -1  259.02    4.53
   0   6   1  266.48    4.33
   0  -6   1  260.75    4.57
   0   6  -1  254.50    4.42
   0   6  -1  258.25    4.36
   0  -6  -2   44.15    1.35
   0  -6   2   38.79    1.31
   0  -6   2   40.95    1.30
   0   6  -2   38.35    1.18
   0  -6  -2   39.36    1.38
   0   6   2   40.59    1.10
   0  -6  -2   40.50    1.32
   0  -6   2   41.96    1.32
   0   6   2   38.82    1.15
   0   6   2   42.43    1.24
   0   6  -2   40.70    1.31
   0   6  -3  290.96    4.75
   0  -6  -3  293.06    5.06
   0  -6  -3  293.97    5.19
   0  -6  -3  298.13    5.04
   0  -6   3  282.59    5.03
   0   6   3  282.51    4.84
   0  -6   3  293.50    5.11
   0   6   3  292.58    4.69
   0   6  -3  285.99    5.04
   0   6   3  286.90    4.84
   0   6  -3  294.52    5.01
   0   6   3  300.32    4.67
   0  -6   3  275.91    4.74
   0   6  -4  516.79    8.23
   0   6  -4  529.54    8.14
   0  -6  -4  516.02    8.11
   0  -6   4  508.06    7.78
   0  -6  -4  517.48    8.23
   0   6   4  507.67    7.91
   0   6  -4  502.97    7.75
   0  -6  -4  521.08    8.34
   0   6   4  531.13    7.99
   0  -6   4  521.39    8.20
   0   6   4  528.24    7.77
   0  -6  -5   13.58    0.77
   0  -6  -5   12.37    0.72
   0  -6  -5   14.30    0.87
   0   6   5   14.32    0.76
   0   6  -5   14.18    0.82
   0  -6   5   12.54    0.64
   0  -6  -5   13.62    0.85
   0   6   5   13.88    0.71
   0  -6   5   15.13    0.87
   0   6   5   14.18    0.74
   0  -6  -6  878.47   13.02
   0  -6  -6  892.37   13.38
   0  -6   6  906.79   13.30
   0  -6  -6  868.99   13.35
   0   6   6  905.17   13.04
   0   6   6  884.74   12.98
   0   6  -6  865.61   13.15
   0   6   6  897.08   12.85
   0   6   6  887.86   12.89
   0  -6  -6  868.79   13.08
   0  -6  -7  157.42    3.34
   0   6  -7  155.34    3.40
   0   6   7  157.56    3.20
   0   6   7  161.49    3.24
   0   6  -7  158.64    3.31
   0  -6   7  164.93    3.57
   0  -6  -7  158.53    3.61
   0   6   7  152.49    3.27
   0  -6  -7  159.38    3.37
   0   6  -8  115.85    3.09
   0   6   8  127.29    2.82
   0   6   8  123.06    2.74
   0  -6  -8  124.46    3.17
   0   6   8  119.88    2.83
   0   6   8  128.17    2.90
   0   6  -8  122.53    2.87
   0  -6  -8  125.05    2.92
   0  -6   8  120.11    3.08
   0  -6   8  118.05    2.86
   0  -6  -9   11.56    0.80
   0   6   9   10.42    0.76
   0   6   9   11.50    0.76
   0   6  -9   11.31    0.89
   0   6  -9   11.55    0.80
   0  -6   9   10.89    0.78
   0   6   9   11.43    0.77
   0  -6   9   10.53    0.83
   0  -6  -9   10.14    0.84
   0  -6   9   13.13    0.94
   0   6  10  155.49    3.43
   0   6 -10  148.84    3.78
   0   6  10  151.40    3.47
   0  -6  10  155.21    3.77
   0  -6  10  145.78    3.47
   0  -6 -10  153.13    3.56
   0  -6 -10  145.35    3.74
   0   6  10  149.45    3.43
   0   6 -10  151.36    3.49
   0  -6  10  148.32    3.73
   0   6  11   25.44    1.24
   0  -6  11   25.63    1.43
   0   6  11   24.20    1.24
   0  -6  11   25.81    1.42
   0   6  11   24.34    1.24
   0  -6 -11   26.32    1.34
   0   6  11   25.47    1.28
   0  -6  11   21.21    1.18
   0  -6 -11   24.18    1.40
   0   6 -11   24.09    1.40
   0  -6  12    1.73    0.43
   0   6  12    1.31    0.34
   0  -6 -12    0.78    0.28
   0   6  12    1.15    0.35
   0   6 -12    0.75    0.33
   0  -6 -12    0.45    0.27
   0  -6  12    1.03    0.36
   0  -6  12    1.05    0.34
   0   6  12    0.98    0.32
   0   6  13   -0.15    0.27
   0  -6  13    0.04    0.22
   0  -6 -13    0.07    0.20
   0  -6  13   -0.10    0.30
   0   6  13    0.04    0.25
   0   6  13    0.17    0.25
   0  -6  13    0.06    0.29
   0   6 -13    0.24    0.27
   0   6 -14    0.39    0.23
   0  -6 -14   -0.07    0.31
   0   6 -14    0.19    0.37
   0   6  14    0.37    0.27
   0   6 -14    0.53    0.34
   0  -6 -14    0.01    0.36
   0  -6 -14    0.22    0.28
   0   6  14    0.25    0.30
   0  -6 -14    0.27    0.31
   0  -6  14    0.35    0.32
   0   6 -15   51.59    2.24
   0  -6 -15   58.80    2.61
   0   6 -15   55.96    2.70
   0   6  15   54.45    2.06
   0  -6  15   57.39    2.54
   0   6 -15   54.40    2.44
   0  -6 -15   59.78    2.35
   0  -6 -15   60.26    2.53
   0   6  15   56.98    2.15
   0  -6 -16   27.13    1.75
   0   6 -16   29.66    1.96
   0   6 -16   26.10    1.57
   0  -6  16   32.68    1.92
   0  -6 -16   28.47    1.72
   0   6  16   27.00    1.47
   0  -6 -17   35.20    2.00
   0   6 -17   40.11    1.95
   0  -6  17   39.61    2.15
   0  -6 -17   37.35    1.94
   0   6 -18    1.92    0.45
   0   6 -18    1.66    0.52
   0  -6 -18    1.18    0.45
   0  -6 -18    1.29    0.39
   0   6 -19    6.60    0.77
   0  -6 -19    6.25    0.80
   0   6 -19    6.08    0.86
   0   6 -20   -0.06    0.26
   0   6 -20   -0.06    0.26
   0  -6 -20   -0.20    0.30
   0  -6 -21    0.86    0.29
   0   6 -21    1.09    0.33
   0   6 -21    1.66    0.43
   0   6 -22    0.00    0.19
   0  -6 -22    0.21    0.18
   0  -7   0    0.09    0.14
   0  -7   0    0.13    0.15
   0  -7   0   -0.06    0.16
   0   7   0   -0.07    0.14
   0  -7  -1    3.71    0.42
   0  -7  -1    3.15    0.44
   0   7  -1    4.02    0.38
   0   7   1    4.21    0.40
   0  -7  -1    3.30    0.38
   0  -7   1    3.89    0.46
   0  -7   1    4.51    0.44
   0   7   1    3.85    0.39
   0   7  -1    5.04    0.48
   0   7   1    3.91    0.32
   0   7   2  278.88    4.86
   0  -7  -2  293.63    5.38
   0   7   2  294.08    4.71
   0   7   2  291.61    4.98
   0  -7   2  302.46    5.18
   0  -7  -2  298.50    5.26
   0  -7   2  299.43    5.30
   0   7  -2  294.03    5.17
   0  -7  -2  276.93    5.10
   0  -7  -3    9.79    0.78
   0   7  -3    8.19    0.67
   0   7   3    8.84    0.56
   0  -7   3    8.51    0.69
   0   7   3   10.22    0.67
   0   7  -3   10.90    0.73
   0  -7   3    8.93    0.68
   0  -7  -3    9.97    0.72
   0   7   3    8.90    0.57
   0  -7  -3    8.04    0.64
   0  -7  -4  938.76   14.33
   0  -7  -4  959.64   14.05
   0   7  -4  953.15   14.07
   0   7  -4  957.58   14.19
   0  -7   4  988.86   14.20
   0   7   4  927.99   13.81
   0  -7   4  950.97   14.15
   0   7   4  983.48   13.62
   0   7   4  897.03   13.73
   0  -7  -4  932.47   14.12
   0  -7  -5  243.43    4.83
   0   7   5  234.10    4.36
   0  -7   5  238.66    4.71
   0  -7  -5  232.25    4.70
   0   7   5  241.48    4.25
   0  -7  -5  237.16    4.55
   0  -7  -5  223.92    4.34
   0   7  -5  241.45    4.64
   0   7   5  238.55    4.43
   0   7   6   16.74    0.87
   0  -7  -6   17.10    1.07
   0  -7  -6   17.71    0.97
   0  -7  -6   18.06    1.07
   0   7   6   17.78    0.94
   0  -7   6   18.00    1.05
   0   7  -6   17.09    1.00
   0   7   6   17.22    0.87
   0  -7  -6   16.62    0.91
   0   7   7   16.21    0.88
   0  -7  -7   15.65    1.05
   0  -7  -7   15.85    0.91
   0   7  -7   16.27    0.98
   0   7   7   15.93    0.92
   0   7   7   16.72    0.90
   0  -7   7   16.95    1.05
   0   7   8    0.05    0.18
   0  -7  -8    0.33    0.20
   0  -7  -8    0.29    0.28
   0   7   8   -0.09    0.18
   0   7   8   -0.29    0.24
   0  -7   8    0.24    0.22
   0   7  -8   -0.11    0.22
   0  -7  -9   -0.02    0.24
   0  -7  -9    0.07    0.16
   0  -7   9    0.07    0.25
   0   7   9    0.00    0.20
   0   7   9   -0.14    0.22
   0   7  -9   -0.14    0.26
   0   7  10    0.37    0.27
   0  -7 -10    0.29    0.24
   0  -7 -10    0.45    0.33
   0  -7  10    0.57    0.33
   0   7  10    0.46    0.28
   0   7 -10    0.56    0.34
   0   7  11    0.22    0.24
   0   7 -11    0.26    0.26
   0  -7 -11    0.21    0.25
   0  -7 -11    0.09    0.20
   0   7  11   -0.13    0.24
   0  -7  11   -0.10    0.26
   0  -7 -12   12.59    0.98
   0  -7 -12   11.07    1.01
   0   7  12    9.95    0.85
   0  -7  12   11.51    1.04
   0   7  12   12.69    0.95
   0   7 -13    0.35    0.55
   0  -7 -13    0.39    0.32
   0   7 -13   -0.05    0.29
   0   7 -13   -0.11    0.20
   0  -7  13    0.19    0.29
   0   7  13    0.21    0.24
   0   7  13   -0.13    0.27
   0  -7 -13    0.32    0.34
   0  -7 -13    0.29    0.26
   0  -7 -13   -0.02    0.21
   0   7 -13    0.31    0.26
   0   7 -14   14.04    1.30
   0   7 -14   14.55    1.13
   0   7 -14   15.66    1.31
   0  -7 -14   13.57    1.24
   0   7  14   14.26    1.04
   0  -7 -14   15.74    1.28
   0   7  14   14.19    1.05
   0   7  14   15.21    1.09
   0  -7  14   15.19    1.30
   0   7 -14   14.21    1.22
   0  -7 -14   14.68    1.12
   0   7 -15    0.29    0.26
   0   7 -15    0.36    0.35
   0   7 -15   -0.15    0.60
   0   7 -15   -0.10    0.27
   0   7  15    0.23    0.27
   0  -7 -15   -0.03    0.30
   0  -7 -15    0.06    0.37
   0  -7  15    0.75    0.40
   0  -7 -15    0.58    0.29
   0   7  15    0.13    0.26
   0   7 -16   12.52    1.09
   0   7 -16   12.74    1.29
   0  -7 -16   10.41    1.13
   0   7 -16   12.51    1.30
   0  -7  16   13.73    1.29
   0   7  16   12.19    1.00
   0  -7 -16   11.75    1.11
   0   7 -17    1.28    0.42
   0   7 -17    1.11    0.47
   0  -7 -17    1.53    0.50
   0  -7 -17    1.19    0.40
   0   7 -18    0.88    0.38
   0   7 -18    0.01    0.28
   0  -7 -18    0.67    0.33
   0  -7 -18    1.19    0.49
   0   7 -19    0.49    0.35
   0   7 -19    0.32    0.32
   0  -7 -19   -0.02    0.21
   0   7 -20    0.29    0.24
   0  -7 -20    0.18    0.24
   0   7 -20    0.14    0.30
   0   7 -21    0.35    0.24
   0  -7 -21    0.34    0.22
   0   7 -22    0.40    0.26
   0  -7 -22    0.12    0.16
   0  -8   0   26.20    1.09
   0  -8   0   26.43    1.28
   0  -8   0   27.58    1.26
   0   8   0   25.19    1.05
   0   8   0   25.74    1.12
   0   8   1   68.36    1.89
   0   8   1   69.90    1.89
   0   8  -1   68.53    1.84
   0  -8  -1   68.52    1.96
   0  -8  -1   69.35    2.19
   0  -8   1   68.78    2.14
   0   8  -1   70.54    2.02
   0  -8  -1   67.04    2.09
   0   8  -2   19.67    1.03
   0   8   2   19.64    0.92
   0  -8   2   19.68    1.01
   0   8   2   20.39    0.85
   0  -8  -2   19.36    1.01
   0  -8  -2   19.61    1.14
   0  -8   2   19.05    1.07
   0   8   2   19.39    0.95
   0  -8  -2   19.66    1.06
   0  -8   3   40.33    1.59
   0   8   3   39.89    1.42
   0   8   3   38.88    1.27
   0   8   3   39.11    1.25
   0  -8  -3   40.62    1.57
   0  -8   3   42.60    1.57
   0  -8  -3   39.14    1.65
   0   8  -3   40.09    1.56
   0   8  -3   39.04    1.52
   0  -8  -3   34.03    1.44
   0  -8   4  139.01    3.33
   0  -8  -4  139.16    3.28
   0  -8  -4  137.19    3.47
   0   8  -4  132.75    3.29
   0   8   4  146.82    2.93
   0   8  -4  135.36    3.26
   0  -8  -4  133.38    3.30
   0  -8   4  137.09    3.32
   0  -8   4  131.77    3.30
   0   8   4  136.87    3.08
   0   8  -5    3.32    0.50
   0  -8  -5    4.96    0.62
   0  -8   5    3.91    0.53
   0  -8  -5    4.30    0.52
   0   8   5    3.48    0.42
   0   8   5    4.65    0.52
   0  -8  -5    3.72    0.54
   0  -8   5    3.79    0.53
   0  -8  -5    3.34    0.42
   0   8  -6  210.42    4.48
   0  -8   6  213.95    4.63
   0  -8  -6  192.30    4.49
   0  -8  -6  193.11    4.57
   0   8   6  214.19    4.08
   0  -8   6  218.16    4.67
   0   8   6  199.45    4.20
   0  -8  -6  208.99    4.20
   0  -8   7    9.78    0.88
   0   8  -7    9.02    0.79
   0  -8  -7   10.35    0.76
   0   8   7    9.72    0.71
   0   8   7    9.42    0.72
   0  -8   7   10.84    0.92
   0  -8  -7   10.51    0.92
   0   8   7   10.36    0.79
   0  -8  -8    0.40    0.30
   0  -8   8    0.01    0.27
   0   8   8    0.07    0.22
   0   8  -8    0.12    0.25
   0   8   8    0.25    0.19
   0  -8  -8    0.32    0.20
   0   8   8   -0.22    0.22
   0   8  -9   48.41    2.11
   0   8   9   50.84    1.83
   0  -8  -9   50.28    1.88
   0  -8  -9   52.05    2.19
   0  -8   9   51.28    2.17
   0   8   9   53.89    1.95
   0  -8  10   46.77    2.11
   0   8  10   43.32    1.80
   0   8  10   44.67    1.76
   0  -8 -10   43.63    1.79
   0  -8 -10   44.60    2.07
   0   8 -10   43.56    2.03
   0  -8  11   10.67    1.05
   0  -8 -11   11.41    0.92
   0   8 -11   10.57    1.01
   0  -8 -11    8.69    0.96
   0   8  11   10.59    0.86
   0   8  11   11.33    0.92
   0   8 -12   18.38    1.21
   0  -8 -12   19.81    1.46
   0   8 -12   20.41    1.51
   0   8 -12   18.76    1.47
   0  -8 -12   18.36    1.42
   0   8  12   19.60    1.21
   0   8 -12   18.70    1.38
   0  -8 -12   17.86    1.37
   0  -8  12   19.75    1.45
   0   8  12   21.01    1.27
   0  -8 -12   19.72    1.25
   0   8  12   20.29    1.24
   0   8 -13    1.33    0.46
   0  -8 -13    1.53    0.48
   0   8 -13    1.17    0.66
   0   8 -13    2.08    0.46
   0  -8 -13    2.15    0.47
   0   8  13    1.60    0.43
   0   8  13    2.04    0.44
   0   8 -13    1.56    0.46
   0  -8  13    1.88    0.50
   0  -8 -13    1.90    0.48
   0   8  13    1.89    0.43
   0  -8 -13    1.38    0.50
   0   8 -14    2.86    0.80
   0   8 -14    2.92    0.65
   0   8 -14    2.53    0.51
   0  -8  14    2.36    0.65
   0  -8 -14    2.70    0.52
   0  -8 -14    1.56    0.54
   0   8  14    1.63    0.43
   0  -8  14    2.47    0.59
   0   8 -14    2.32    0.56
   0  -8 -14    2.49    0.59
   0   8  14    2.01    0.43
   0  -8 -15   16.73    1.39
   0   8 -15   18.64    1.52
   0   8 -15   16.81    1.44
   0   8 -15   16.16    1.22
   0   8  15   15.81    1.11
   0  -8 -15   16.26    1.33
   0   8  15   17.51    1.19
   0  -8  15   21.24    1.69
   0  -8  15   20.94    1.57
   0   8 -16    5.15    0.71
   0   8 -16    5.22    0.84
   0   8 -16    4.37    0.84
   0  -8 -16    4.74    0.78
   0   8  16    3.86    0.56
   0  -8 -16    5.18    0.76
   0   8 -17    9.70    0.92
   0  -8 -17    9.28    1.06
   0   8 -17   10.83    1.16
   0   8 -17   11.70    1.29
   0  -8 -17    9.92    1.00
   0   8 -18    0.67    0.31
   0   8 -18    1.21    0.48
   0  -8 -18    0.80    0.31
   0   8 -19    0.29    0.32
   0  -8 -19    0.56    0.28
   0   8 -20    0.21    0.30
   0  -8 -20    0.20    0.25
   0  -8 -20   -0.61    0.24
   0   8 -21    0.03    0.25
   0  -8 -21   -0.09    0.19
   0   9   0    0.08    0.20
   0  -9   0   -0.01    0.26
   0  -9   0    0.12    0.21
   0   9   0   -0.10    0.15
   0   9   1    8.92    0.67
   0  -9   1    7.18    0.72
   0  -9  -1    7.73    0.66
   0  -9   1    8.96    0.78
   0  -9  -1    8.41    0.75
   0   9  -1    8.79    0.72
   0  -9  -1    8.23    0.80
   0   9   1    7.48    0.62
   0   9  -2   33.47    1.49
   0   9   2   33.47    1.36
   0  -9  -2   35.68    1.67
   0   9  -2   32.53    1.45
   0  -9   2   35.58    1.60
   0  -9  -2   37.28    1.59
   0   9   3   50.71    1.54
   0   9  -3   45.05    1.79
   0  -9   3   49.99    1.83
   0  -9  -3   48.71    1.86
   0  -9   3   46.63    1.86
   0   9  -3   46.22    1.81
   0  -9  -3   47.49    1.97
   0   9   3   47.51    1.67
   0  -9  -3   44.12    1.75
   0  -9   4  115.80    3.08
   0  -9  -4  112.80    3.02
   0  -9   4  107.45    3.05
   0   9   4  108.13    2.78
   0  -9  -4  112.63    3.08
   0   9  -4  109.28    3.03
   0  -9  -4  110.69    3.24
   0   9   4  109.64    2.56
   0   9   4  114.39    2.65
   0  -9  -5   78.05    2.55
   0   9   5   76.81    2.29
   0  -9  -5   75.50    2.62
   0   9  -5   76.82    2.48
   0   9   5   76.36    2.13
   0  -9   5   78.02    2.53
   0   9   5   76.17    2.10
   0  -9   5   71.62    2.45
   0   9  -6   19.60    1.22
   0   9   6   23.46    1.12
   0  -9  -6   22.82    1.37
   0  -9  -6   22.76    1.39
   0   9   6   23.42    1.22
   0  -9   6   23.37    1.34
   0  -9   6   21.63    1.33
   0   9   6   23.04    1.14
   0  -9   6   20.96    1.32
   0   9  -7   66.73    2.37
   0   9   7   68.57    2.12
   0   9   7   65.51    2.19
   0  -9  -7   61.69    2.41
   0  -9   7   61.79    2.41
   0   9   7   64.55    2.04
   0  -9   7   67.91    2.52
   0  -9   8   79.85    2.82
   0   9   8   84.47    2.47
   0   9   8   76.30    2.49
   0  -9   8   84.58    2.93
   0   9  -8   77.56    2.81
   0  -9  -8   82.44    2.88
   0   9   8   77.98    2.36
   0   9   9   16.83    1.08
   0  -9  -9   16.87    1.28
   0   9   9   17.35    1.12
   0  -9   9   16.16    1.28
   0   9   9   18.51    1.11
   0  -9   9   18.67    1.35
   0   9  -9   15.43    1.23
   0   9 -10   10.55    1.04
   0   9  10    9.64    0.87
   0   9  10    8.92    0.80
   0   9  10   10.00    0.86
   0  -9  10   11.18    1.12
   0  -9 -10    9.79    1.01
   0  -9  10   11.75    1.12
   0   9 -11    0.88    0.63
   0   9 -11    1.15    0.40
   0  -9 -11    0.88    0.42
   0  -9 -11    1.01    0.42
   0   9  11    0.70    0.33
   0   9  11    0.95    0.33
   0  -9 -11    1.64    0.42
   0   9  11    1.25    0.34
   0  -9  11    0.74    0.42
   0  -9  11    0.41    0.34
   0   9 -11    1.33    0.46
   0  -9  11    2.27    0.59
   0  -9 -11    0.34    0.33
   0  -9 -12    3.18    0.64
   0   9 -12    3.46    0.61
   0   9 -12    2.52    0.65
   0   9 -12    3.51    0.58
   0   9 -12    2.60    0.56
   0  -9 -12    4.54    0.75
   0  -9  12    4.51    0.80
   0   9  12    3.30    0.52
   0  -9  12    3.75    0.69
   0  -9 -12    3.62    0.67
   0   9  12    3.15    0.52
   0   9  12    4.06    0.59
   0   9 -13    2.92    0.61
   0  -9 -13    2.59    0.61
   0   9 -13    3.59    0.58
   0   9 -13    3.04    0.85
   0  -9  13    3.31    0.67
   0  -9  13    3.09    0.73
   0  -9 -13    3.48    0.70
   0   9  13    4.16    0.61
   0   9  13    4.00    0.59
   0  -9 -13    2.95    0.60
   0   9 -13    2.83    0.60
   0   9 -14    0.55    0.32
   0   9 -14    1.15    0.77
   0   9 -14    0.52    0.42
   0  -9  14    1.20    0.55
   0  -9 -14    0.21    0.36
   0  -9  14    0.92    0.46
   0   9  14    0.93    0.31
   0  -9 -14    0.68    0.43
   0   9  14    0.72    0.33
   0   9 -15   20.60    1.32
   0   9 -15   20.36    1.61
   0   9 -15   22.62    1.65
   0  -9 -15   20.42    1.53
   0   9  15   20.40    1.26
   0  -9 -15   19.28    1.45
   0   9 -16    1.64    0.71
   0   9 -16    1.08    0.40
   0   9 -16    0.92    0.33
   0  -9 -16    1.09    0.38
   0   9 -17    0.30    0.35
   0   9 -17    0.26    0.58
   0  -9 -17   -0.10    0.27
   0   9 -18    3.55    0.64
   0  -9 -18    2.95    0.54
   0   9 -19    9.73    0.95
   0  -9 -19    9.10    0.80
   0  -9 -20   -0.16    0.19
   0   9 -20   -0.07    0.21
   0  -9 -20   -0.02    0.18
   0   9 -21    0.30    0.21
   0  -9 -21    0.24    0.17
   0  10   0    0.30    0.24
   0  10   0    0.24    0.21
   0 -10   0    0.33    0.34
   0 -10   0    0.27    0.23
   0  10   1   17.19    0.99
   0 -10   1   18.12    1.19
   0 -10  -1   17.20    1.20
   0 -10  -1   17.42    1.15
   0 -10   1   17.40    1.20
   0  10  -1   17.27    1.07
   0  10  -1   16.57    1.08
   0  10   1   16.16    0.98
   0  10  -2   18.10    1.13
   0  10   2   18.17    1.04
   0  10  -2   17.74    1.15
   0 -10   2   16.70    1.17
   0 -10  -2   17.52    1.25
   0 -10  -2   18.04    1.18
   0 -10   2   16.91    1.19
   0  10  -3   13.66    1.02
   0  10   3   16.07    0.99
   0 -10  -3   14.36    1.13
   0 -10  -3   13.35    1.00
   0 -10   3   15.22    1.12
   0 -10  -3   14.21    1.03
   0  10   4    6.89    0.68
   0 -10  -4    7.14    0.77
   0 -10   4    5.89    0.72
   0  10  -4    6.95    0.76
   0  10   4    7.95    0.63
   0 -10  -4    6.39    0.79
   0 -10   5    5.85    0.73
   0  10  -5    4.53    0.63
   0  10   5    5.70    0.56
   0 -10  -5    4.98    0.73
   0 -10  -5    4.94    0.68
   0  10   5    4.99    0.59
   0 -10   5    4.16    0.62
   0 -10  -6    5.87    0.78
   0  10   6    6.49    0.69
   0  10  -6    5.33    0.69
   0 -10   6    5.41    0.72
   0 -10  -6    4.90    0.69
   0 -10   6    5.20    0.70
   0  10   6    7.77    0.69
   0  10   7    9.50    0.77
   0  10  -7    9.12    0.90
   0  10   7   10.86    0.90
   0  10   7   10.25    0.82
   0 -10  -7    8.95    0.94
   0 -10   7   10.63    1.01
   0 -10   7   11.26    1.01
   0 -10  -8    2.69    0.56
   0  10   8    2.86    0.51
   0  10   8    2.73    0.46
   0  10  -8    2.44    0.54
   0 -10   8    1.99    0.50
   0  10   8    2.82    0.47
   0 -10   8    2.98    0.57
   0  10  -9    0.44    0.70
   0 -10  -9    0.10    0.24
   0 -10  -9    0.29    0.30
   0 -10   9    0.36    0.35
   0 -10   9    0.75    0.41
   0  10   9    0.92    0.31
   0  10   9    1.16    0.36
   0 -10   9    0.58    0.28
   0  10  -9    1.45    0.46
   0 -10  -9    0.03    0.23
   0  10   9    0.52    0.27
   0 -10 -10   -0.44    0.30
   0 -10 -10   -0.13    0.28
   0 -10 -10   -0.38    0.27
   0  10 -10   -0.20    0.85
   0  10 -10    0.17    0.27
   0 -10  10    0.47    0.32
   0  10  10    0.08    0.26
   0 -10 -10    0.65    0.30
   0 -10  10    0.23    0.25
   0  10  10   -0.18    0.32
   0  10  10    0.10    0.26
   0 -10  10   -0.66    0.41
   0  10 -11   -0.21    0.62
   0 -10 -11    0.16    0.24
   0 -10 -11    0.05    0.21
   0 -10 -11   -1.15    0.42
   0  10 -11   -0.62    0.34
   0 -10 -11   -0.48    0.30
   0  10 -11    0.05    0.26
   0 -10  11   -0.52    0.44
   0  10  11    0.09    0.26
   0 -10  11    0.10    0.27
   0  10  11   -0.16    0.26
   0 -10  11   -0.12    0.37
   0 -10 -12    0.21    0.28
   0  10 -12    0.10    0.73
   0 -10 -12    0.26    0.29
   0  10 -12   -0.84    0.38
   0 -10 -12   -0.22    0.28
   0  10 -12   -0.58    0.37
   0  10  12    0.08    0.28
   0 -10 -12   -0.39    0.36
   0 -10  12   -0.03    0.35
   0  10  12    0.00    0.27
   0 -10  12   -0.16    0.42
   0  10 -13   -0.01    0.76
   0  10 -13    0.41    0.36
   0 -10 -13   -0.11    0.28
   0  10  13    0.03    0.29
   0  10  13    0.65    0.40
   0 -10 -13    0.56    0.37
   0 -10  13    0.32    0.37
   0 -10  13    0.04    0.37
   0  10 -14    0.12    0.65
   0  10 -14    0.00    0.31
   0 -10 -14   -0.20    0.29
   0  10  14    0.03    0.22
   0  10 -15   -0.35    0.32
   0  10 -15    0.14    0.60
   0 -10 -15   -0.18    0.33
   0  10 -16    1.20    0.41
   0  10 -16    1.02    0.65
   0 -10 -16    0.88    0.41
   0  10 -17    8.11    1.02
   0  10 -17    7.62    0.87
   0 -10 -17    7.52    0.84
   0  10 -18    9.09    0.89
   0 -10 -18    9.69    0.86
   0  10 -19    0.95    0.35
   0 -10 -19    1.05    0.32
   0 -10 -20   -0.09    0.16
   0  10 -20    0.22    0.24
   0 -10 -20    0.01    0.16
   0 -11   0    0.25    0.33
   0  11   0    0.02    0.30
   0  11   0    0.17    0.24
   0 -11   0   -0.14    0.32
   0  11   1   61.08    2.09
   0 -11   1   61.73    2.50
   0 -11  -1   64.76    2.58
   0 -11   1   64.11    2.47
   0 -11  -1   60.76    2.39
   0  11  -1   64.30    2.35
   0  11  -2  107.10    3.21
   0 -11  -2  107.47    3.47
   0 -11   2  108.82    3.37
   0  11   2  105.13    2.91
   0 -11   2  107.28    3.40
   0 -11  -2  109.79    3.30
   0  11   3    2.64    0.47
   0 -11   3    2.77    0.55
   0  11  -3    1.81    0.49
   0 -11   3    2.22    0.55
   0 -11  -3    1.56    0.50
   0 -11   4    4.31    0.67
   0  11   4    4.11    0.57
   0 -11   4    5.00    0.71
   0 -11  -4    4.08    0.66
   0  11  -4    3.05    0.52
   0 -11   5   10.86    1.04
   0  11   5   11.52    0.93
   0 -11  -5   11.51    1.11
   0  11  -5   11.06    1.00
   0  11  -6    8.82    0.91
   0 -11   6    8.21    0.90
   0  11   6    8.43    0.73
   0  11   6    7.79    0.79
   0  11   7    1.73    0.41
   0 -11   7    1.53    0.47
   0  11  -7    1.59    0.65
   0 -11  -7    2.58    0.59
   0 -11  -7    1.65    0.52
   0  11  -7    1.73    0.44
   0 -11   7    2.11    0.58
   0 -11   7    1.45    0.45
   0  11   7    1.27    0.35
   0 -11  -7    0.51    0.30
   0  11   7    2.24    0.42
   0  11  -7    1.90    0.45
   0 -11   7    2.44    0.56
   0  11  -7    0.90    0.32
   0 -11  -8    3.67    0.66
   0  11  -8    2.66    0.85
   0 -11   8    3.08    0.63
   0 -11  -8    1.99    0.51
   0  11  -8    3.30    0.61
   0  11   8    2.92    0.55
   0 -11   8    3.89    0.63
   0 -11  -8    2.31    0.54
   0  11   8    3.68    0.55
   0 -11   8    3.24    0.64
   0  11  -8    3.40    0.67
   0  11   8    3.49    0.58
   0  11   9    0.65    0.36
   0  11  -9    0.83    0.37
   0  11  -9    0.43    0.58
   0 -11  -9    0.23    0.28
   0 -11   9    1.09    0.42
   0 -11  -9    0.07    0.26
   0  11   9    0.30    0.25
   0  11   9    1.06    0.37
   0 -11   9    1.16    0.46
   0 -11  -9    1.37    0.44
   0 -11   9    0.57    0.34
   0  11  -9    0.33    0.37
   0 -11 -10    1.29    0.44
   0 -11 -10    0.70    0.36
   0 -11  10    2.29    0.50
   0  11 -10    1.71    0.78
   0  11 -10    1.00    0.36
   0 -11  10    0.61    0.43
   0  11  10    1.01    0.33
   0  11  10    0.69    0.30
   0 -11  10    1.41    0.44
   0  11 -10    1.00    0.38
   0 -11 -10    1.84    0.51
   0 -11  11    7.48    0.93
   0 -11 -11    5.89    0.86
   0 -11 -11    6.01    0.83
   0  11 -11    6.55    0.95
   0  11  11    6.45    0.76
   0 -11  11    5.40    0.84
   0 -11 -11    6.23    0.84
   0 -11  11    7.08    0.87
   0  11  11    6.77    0.77
   0  11 -12    7.38    0.89
   0 -11 -12    6.42    0.81
   0  11 -12    6.87    1.05
   0 -11 -12    8.39    1.01
   0  11  12    8.68    0.87
   0 -11 -12    7.65    0.93
   0  11  12    8.01    0.83
   0 -11  12    7.77    1.05
   0  11 -13    1.73    0.49
   0 -11 -13    1.33    0.48
   0  11 -13    1.48    0.81
   0 -11 -13    1.65    0.45
   0  11  13    2.00    0.42
   0 -11 -13    1.29    0.45
   0  11 -14   -0.10    0.25
   0  11 -14    0.52    0.66
   0 -11 -14    1.12    0.43
   0  11 -15    0.33    0.62
   0 -11  15   -0.16    0.32
   0  11 -15    0.01    0.32
   0 -11 -15    0.36    0.34
   0 -11  16    0.32    0.30
   0  11 -16   -0.40    0.73
   0  11 -16    0.10    0.26
   0 -11 -16    0.44    0.33
   0  11 -17   -0.36    0.32
   0  11 -17    0.59    0.64
   0 -11  17    0.25    0.26
   0 -11 -17   -0.01    0.25
   0  11 -18    0.27    0.25
   0 -11 -18    0.32    0.27
   0  11 -19   -0.04    0.23
   0 -11 -19    0.05    0.21
   0 -12   0    1.50    0.50
   0  12   0    1.58    0.47
   0 -12   0    1.19    0.41
   0  12  -1   10.25    0.99
   0  12   1   11.44    1.03
   0 -12  -1   10.62    1.09
   0 -12   1   10.74    1.09
   0 -12   1    9.99    1.01
   0  12   2   75.03    2.76
   0 -12   2   69.38    2.78
   0 -12   2   76.93    3.08
   0 -12   2   72.59    2.89
   0  12   2   72.78    2.76
   0  12  -2   73.94    2.80
   0 -12  -2   78.49    3.12
   0 -12  -2   76.33    3.01
   0 -12   2   78.36    2.92
   0 -12   2   76.14    2.95
   0  12  -2   74.80    2.74
   0  12   3    4.43    0.67
   0 -12   3    3.38    0.61
   0  12   3    5.48    0.76
   0  12  -3    5.81    0.80
   0 -12  -3    3.69    0.68
   0 -12  -3    4.37    0.76
   0 -12   3    5.24    0.82
   0 -12   3    3.21    0.66
   0  12  -3    4.35    0.84
   0 -12   3    4.59    0.75
   0  12  -3    3.31    0.62
   0  12  -3    4.26    0.68
   0 -12  -3    4.36    0.74
   0 -12   3    4.67    0.72
   0  12   3    4.18    0.59
   0  12  -4    0.44    0.66
   0  12   4   -0.18    0.31
   0  12   4    0.18    0.32
   0 -12   4   -0.14    0.26
   0  12  -4    0.49    0.31
   0 -12   4    0.00    0.25
   0 -12  -4   -0.03    0.34
   0 -12   4   -0.95    0.42
   0 -12  -4   -0.45    0.32
   0  12   4    0.47    0.28
   0  12  -4   -0.98    0.41
   0 -12   4   -0.31    0.40
   0 -12   4   -0.01    0.28
   0 -12  -4   -0.08    0.41
   0  12  -4    0.23    0.24
   0  12  -5    0.78    0.56
   0  12  -5    0.25    0.33
   0  12   5   -0.27    0.25
   0 -12   5    0.39    0.31
   0 -12  -5   -0.08    0.27
   0 -12   5    0.35    0.32
   0  12   5    0.18    0.24
   0 -12   5   -0.10    0.22
   0 -12  -5    0.06    0.32
   0 -12   5    0.23    0.28
   0 -12  -5   -1.16    0.47
   0  12  -5   -0.08    0.29
   0  12  -5    0.37    0.32
   0 -12   5    0.35    0.34
   0  12   5   -0.04    0.27
   0 -12   6    7.68    0.94
   0 -12  -6    7.36    0.95
   0  12  -6    7.96    0.92
   0 -12  -6    6.82    0.91
   0 -12   6    6.28    0.83
   0  12   6    8.24    0.89
   0  12   6    8.81    0.93
   0  12  -6    7.07    0.92
   0 -12   6    7.55    0.97
   0  12   6    8.10    0.83
   0 -12   6    7.47    0.90
   0 -12   6    8.40    1.00
   0  12  -6    8.82    0.95
   0  12  -6    9.31    0.99
   0 -12   7   12.24    1.23
   0  12  -7   11.51    1.26
   0 -12  -7   11.62    1.19
   0 -12   7   10.52    1.09
   0  12  -7   11.56    1.10
   0  12   7   10.63    1.00
   0 -12  -7   11.04    1.14
   0  12  -7    9.84    1.01
   0  12   7   11.27    0.97
   0 -12   7   12.96    1.19
   0 -12  -7   10.53    1.04
   0  12  -8    2.36    0.53
   0 -12   8    2.67    0.61
   0 -12  -8    1.57    0.48
   0  12  -8    1.72    0.67
   0 -12  -8    2.07    0.55
   0  12   8    0.97    0.37
   0 -12   8    2.25    0.58
   0  12   8    2.24    0.44
   0 -12  -8    3.70    0.66
   0  12   8    2.28    0.48
   0  12  -8    1.73    0.53
   0 -12   8    2.48    0.60
   0 -12  -9    0.15    0.29
   0 -12  -9    0.28    0.33
   0  12   9    0.19    0.24
   0 -12   9    0.01    0.26
   0  12  -9    0.22    0.24
   0  12  -9    0.46    0.57
   0 -12   9    0.02    0.25
   0 -12   9    0.42    0.37
   0 -12  -9    0.50    0.28
   0  12   9   -0.43    0.33
   0  12   9   -0.21    0.30
   0  12 -10    5.08    0.72
   0 -12  10    4.32    0.72
   0  12 -10    4.73    0.95
   0  12  10    4.54    0.65
   0 -12 -10    4.53    0.75
   0 -12 -10    4.49    0.77
   0 -12  10    5.90    0.83
   0  12  10    4.74    0.66
   0  12  10    3.91    0.62
   0 -12  10    4.00    0.73
   0 -12 -10    3.97    0.68
   0  12 -11    4.83    0.93
   0 -12 -11    4.80    0.79
   0 -12  11    4.44    0.74
   0 -12  11    5.67    0.81
   0 -12 -11    4.38    0.72
   0 -12 -11    4.55    0.73
   0  12  11    3.68    0.58
   0 -12  12    0.18    0.28
   0  12 -12    0.54    0.79
   0 -12 -12    0.45    0.29
   0 -12 -12   -0.35    0.29
   0 -12 -12    0.36    0.37
   0  12  12    0.15    0.28
   0 -12 -13    0.16    0.27
   0 -12 -13   -0.42    0.31
   0  12 -13   -0.02    0.65
   0 -12  13    0.16    0.27
   0 -12 -13    0.34    0.31
   0  12 -14   -0.18    0.28
   0 -12  14    0.04    0.27
   0  12 -14    0.53    0.72
   0 -12 -14    0.00    0.29
   0  12 -15    2.86    0.52
   0  12 -15    3.59    0.88
   0 -12  15    3.00    0.55
   0 -12 -15    3.53    0.61
   0 -12  16    0.06    0.27
   0  12 -16    0.07    0.60
   0  12 -16   -0.74    0.30
   0 -12 -16   -0.10    0.26
   0  12 -17    5.26    0.82
   0  12 -17    4.62    0.56
   0 -12 -17    4.00    0.56
   0  12 -18    1.38    0.31
   0 -12 -18    2.18    0.38
   0 -13   0   -0.38    0.34
   0 -13   0    0.70    0.44
   0  13   0    0.45    0.34
   0  13   0    0.35    0.30
   0 -13   0    0.40    0.43
   0 -13   0    0.37    0.34
   0  13   0    0.08    0.30
   0 -13   1    3.90    0.72
   0 -13  -1    4.49    0.82
   0 -13   1    4.04    0.74
   0  13   1    2.37    0.53
   0 -13  -1    4.01    0.70
   0  13   1    3.70    0.61
   0  13   1    3.49    0.66
   0  13  -1    3.18    0.62
   0 -13   1    3.29    0.72
   0  13  -1    3.68    0.61
   0 -13  -1    3.47    0.68
   0  13   1    3.37    0.65
   0 -13  -1    3.68    0.74
   0  13  -1    3.48    0.68
   0 -13   1    3.27    0.71
   0  13   1    4.51    0.70
   0 -13   2   18.52    1.53
   0  13  -2   20.11    1.46
   0 -13  -2   20.21    1.50
   0 -13   2   15.89    1.35
   0  13  -2   16.35    1.20
   0  13   2   19.73    1.34
   0  13   2   18.34    1.36
   0 -13   2   16.77    1.40
   0 -13  -2   16.82    1.46
   0  13   2   17.62    1.35
   0  13   2   19.69    1.30
   0 -13   2   18.75    1.49
   0 -13  -2   20.69    1.57
   0 -13   2   19.20    1.45
   0  13  -2   18.02    1.33
   0  13   2   16.55    1.26
   0 -13   2   19.92    1.54
   0  13  -2   18.05    1.35
   0  13   3    8.05    0.95
   0  13  -3    9.68    1.03
   0 -13   3   10.58    1.13
   0 -13   3    5.82    0.85
   0 -13   3    7.56    0.98
   0 -13  -3    7.88    1.01
   0 -13  -3    7.66    0.97
   0  13  -3    8.38    1.17
   0  13   3    7.50    0.82
   0 -13   3    6.72    0.87
   0 -13   3    6.10    0.88
   0  13   3    9.22    0.99
   0  13  -3    9.03    0.97
   0 -13  -3    6.66    0.92
   0  13   3    8.38    0.88
   0  13  -3    8.29    0.93
   0 -13   3    7.59    0.94
   0 -13   3    9.19    1.05
   0 -13   4    1.12    0.48
   0 -13   4    1.90    0.48
   0  13  -4    2.70    0.58
   0 -13  -4    1.82    0.48
   0 -13  -4    2.05    0.54
   0  13   4    2.36    0.54
   0  13   4    1.41    0.46
   0 -13   4    2.17    0.55
   0 -13   4    2.32    0.60
   0  13  -4    2.54    0.75
   0  13  -4    1.78    0.51
   0  13   4    2.27    0.49
   0 -13   4    2.58    0.60
   0 -13   4    3.03    0.63
   0  13  -4    3.16    0.59
   0 -13  -4    2.28    0.59
   0 -13  -5    3.18    0.65
   0  13   5    3.42    0.59
   0 -13  -5    2.00    0.56
   0  13  -5    3.21    0.63
   0 -13   5    2.72    0.62
   0 -13   5    2.58    0.56
   0  13   5    3.49    0.60
   0 -13   5    2.22    0.59
   0  13  -5    2.54    0.78
   0  13  -5    2.26    0.55
   0  13   5    3.23    0.52
   0  13  -5    2.69    0.55
   0 -13   5    1.86    0.56
   0 -13   5    3.18    0.67
   0  13   6   -0.24    0.27
   0 -13  -6    0.11    0.38
   0 -13  -6   -0.16    0.33
   0  13   6   -0.24    0.27
   0 -13   6   -0.72    0.34
   0  13  -6    0.30    0.33
   0 -13   6   -0.03    0.28
   0  13  -6    0.14    0.53
   0 -13   6   -0.62    0.37
   0  13  -6    0.31    0.31
   0 -13   6    0.24    0.35
   0  13   6   -0.10    0.23
   0 -13   6    0.00    0.31
   0  13  -7   -0.08    0.29
   0 -13   7   -0.41    0.33
   0 -13   7    0.32    0.36
   0 -13  -7    0.23    0.23
   0  13   7   -0.32    0.32
   0  13  -7    0.20    0.80
   0 -13  -7   -0.28    0.33
   0  13   7    0.43    0.26
   0  13   7    0.20    0.29
   0 -13   7    0.49    0.35
   0 -13   7    0.49    0.42
   0 -13   8    0.25    0.30
   0  13  -8    0.74    0.35
   0  13  -8    0.96    0.69
   0 -13   8    0.39    0.32
   0  13   8    0.45    0.28
   0 -13  -8    0.96    0.41
   0 -13  -8    0.88    0.41
   0  13   8    0.65    0.28
   0 -13   8    0.72    0.39
   0 -13   8    0.95    0.43
   0 -13  -8    0.49    0.30
   0 -13   9    0.03    0.26
   0 -13   9    0.51    0.40
   0 -13  -9   -0.65    0.36
   0 -13  -9   -0.13    0.27
   0  13  -9   -0.07    0.22
   0  13  -9    0.05    0.79
   0  13   9   -0.05    0.22
   0  13   9   -0.05    0.27
   0 -13  -9    0.12    0.24
   0  13 -10    0.62    0.70
   0  13 -10    0.41    0.30
   0 -13  10    0.80    0.40
   0 -13 -10    0.44    0.31
   0 -13 -10    0.51    0.38
   0 -13  10    1.12    0.44
   0  13  10    0.25    0.22
   0  13  10   -0.28    0.30
   0 -13 -10    0.33    0.24
   0  13 -11    1.36    0.70
   0 -13 -11    1.58    0.48
   0 -13 -11    1.01    0.39
   0 -13  11    1.55    0.50
   0 -13  11    1.03    0.39
   0  13 -11    1.13    0.36
   0 -13 -11    1.11    0.40
   0 -13  12    1.78    0.50
   0  13 -12    2.65    0.76
   0 -13 -12    1.31    0.44
   0 -13 -12    2.68    0.56
   0 -13 -12    1.97    0.48
   0 -13  13    1.52    0.46
   0  13 -13    1.31    0.78
   0 -13 -13    1.44    0.41
   0 -13 -13    1.32    0.43
   0  13  14    1.69    0.37
   0 -13  14    1.34    0.42
   0  13 -14    1.29    0.72
   0 -13 -14    1.30    0.38
   0 -13  15    1.96    0.46
   0  13 -15    1.18    0.50
   0  13  15    0.56    0.23
   0 -13 -15    1.81    0.42
   0  13  16    1.71    0.33
   0 -13  16    1.99    0.39
   0  13 -16    1.06    0.56
   0 -13 -16    0.83    0.27
   0 -13  17    2.45    0.44
   0 -13 -17    2.75    0.39
   0 -14   0  116.39    3.85
   0  14   0  119.37    3.80
   0  14   0  113.09    3.45
   0 -14   0  112.92    4.00
   0 -14   0  115.03    3.97
   0  14   0  112.08    3.61
   0 -14  -1   15.52    1.34
   0 -14   1   14.98    1.34
   0  14   1   14.11    1.15
   0  14  -1   13.90    1.13
   0  14   1   16.06    1.16
   0  14  -1   17.19    1.35
   0 -14  -1   16.38    1.47
   0  14   1   13.78    1.23
   0 -14   1   14.67    1.41
   0 -14   1   15.05    1.41
   0  14   1   13.63    1.19
   0  14  -1   15.09    1.26
   0 -14  -1   14.09    1.33
   0  14   2    2.19    0.49
   0 -14  -2    1.44    0.52
   0  14  -2    2.88    0.65
   0  14   2    2.85    0.59
   0 -14   2    1.25    0.52
   0 -14   2    2.03    0.55
   0  14  -2    1.88    0.46
   0 -14  -2    2.45    0.57
   0  14   2    1.94    0.47
   0  14  -2    2.10    0.50
   0  14   2    2.52    0.56
   0 -14   2    1.83    0.55
   0 -14  -2    1.83    0.58
   0  14  -2    2.24    0.49
   0 -14  -3    4.37    0.81
   0 -14  -3    4.57    0.78
   0  14  -3    5.70    0.81
   0  14   3    4.89    0.74
   0  14   3    4.24    0.66
   0  14   3    5.86    0.74
   0  14   3    4.46    0.73
   0  14  -3    4.31    0.76
   0 -14   3    5.57    0.84
   0 -14   3    4.92    0.82
   0 -14   3    5.71    0.86
   0 -14  -3    4.31    0.75
   0  14  -3    5.00    0.74
   0 -14   3    4.40    0.79
   0  14  -3    4.11    0.70
   0  14   3    4.51    0.68
   0 -14  -4    1.90    0.51
   0  14   4    2.47    0.54
   0 -14   4    1.48    0.53
   0  14   4    1.86    0.50
   0  14   4    1.58    0.45
   0 -14   4    1.71    0.53
   0  14   4    1.65    0.45
   0  14  -4    1.84    0.70
   0  14  -4    1.47    0.46
   0 -14  -4    2.05    0.61
   0 -14   4    1.23    0.47
   0 -14   4    2.21    0.55
   0  14   4    1.26    0.44
   0  14  -4    1.32    0.46
   0 -14   4    1.37    0.48
   0 -14   4    1.26    0.50
   0 -14   5    4.89    0.82
   0  14   5    5.42    0.77
   0  14  -5    5.95    0.84
   0 -14  -5    5.16    0.82
   0 -14   5    5.50    0.85
   0 -14  -5    5.23    0.79
   0  14   5    5.03    0.73
   0 -14   5    4.59    0.77
   0  14  -5    4.20    0.84
   0 -14   5    4.95    0.83
   0  14   5    4.91    0.71
   0  14   5    5.08    0.69
   0 -14   6    0.14    0.30
   0 -14  -6    0.10    0.28
   0  14  -6   -0.54    0.81
   0 -14  -6    0.09    0.27
   0  14   6   -0.10    0.28
   0  14  -6   -0.23    0.39
   0  14   6   -0.35    0.35
   0  14   6    0.18    0.26
   0  14   6   -0.11    0.31
   0 -14   6    0.38    0.38
   0 -14   6    0.27    0.34
   0 -14   6    0.02    0.28
   0  14   7    0.92    0.37
   0 -14   7    1.16    0.44
   0  14  -7    0.68    0.59
   0 -14   7    1.29    0.45
   0 -14  -7    0.93    0.38
   0 -14   7    1.28    0.42
   0  14   7    1.61    0.46
   0 -14  -7    1.46    0.51
   0  14  -7    1.32    0.42
   0  14  -8    0.28    0.71
   0 -14   8   -0.27    0.27
   0 -14  -8    0.81    0.38
   0 -14  -8    0.17    0.31
   0  14  -8    0.10    0.25
   0 -14   8   -0.08    0.34
   0 -14   8    0.51    0.37
   0  14   8    0.53    0.29
   0  14   9    2.32    0.46
   0 -14   9    1.39    0.47
   0  14  -9    2.54    0.53
   0 -14  -9    2.09    0.53
   0  14  -9    2.18    0.88
   0 -14   9    1.36    0.48
   0 -14  -9    1.90    0.50
   0 -14  -9    2.45    0.52
   0  14 -10    0.58    0.61
   0  14  10    0.33    0.27
   0  14 -10    0.76    0.33
   0  14  10    0.34    0.27
   0 -14  10    0.71    0.36
   0 -14 -10    1.04    0.38
   0 -14 -10    0.53    0.31
   0 -14  10    0.26    0.35
   0 -14 -10   -0.39    0.29
   0  14 -11    0.28    0.54
   0 -14 -11    0.85    0.34
   0  14  11    0.27    0.23
   0 -14  11    0.12    0.28
   0 -14  11    0.56    0.36
   0 -14 -11    0.49    0.34
   0  14 -11    0.93    0.33
   0 -14 -11    0.63    0.35
   0  14 -12    0.07    0.57
   0 -14  12    0.29    0.33
   0 -14 -12   -0.15    0.22
   0  14  12    0.23    0.27
   0 -14 -12    0.13    0.27
   0  14 -13   -0.19    0.58
   0 -14  13   -0.25    0.28
   0  14  13    0.61    0.30
   0  14  13   -0.24    0.23
   0 -14 -13    0.07    0.21
   0  14 -14    0.24    0.50
   0 -14  14   -0.07    0.25
   0  14  14    0.38    0.22
   0 -14  14    0.37    0.31
   0  14  14    0.37    0.23
   0 -14 -14    0.17    0.20
   0 -14  15   -0.16    0.24
   0 -14  15   -0.04    0.22
   0  14  15    0.21    0.20
   0  14 -15    0.10    0.50
   0 -14  15   -0.09    0.24
   0 -14 -15   -0.07    0.21
   0 -14  16   -0.27    0.25
   0  15   0   -0.17    0.30
   0  15   0    0.14    0.29
   0 -15   0   -0.28    0.36
   0 -15   0    0.45    0.36
   0 -15   1   11.54    1.17
   0 -15   1   11.11    1.20
   0 -15  -1   10.94    1.09
   0  15  -1   11.11    1.09
   0 -15  -1    8.14    1.03
   0  15  -1    8.95    0.88
   0  15   1   10.67    1.09
   0  15   1    9.28    0.91
   0 -15   2    0.65    0.40
   0  15  -2   -0.40    0.35
   0 -15   2    0.15    0.34
   0  15   2    0.29    0.34
   0 -15  -2    0.49    0.38
   0  15   2    0.23    0.31
   0  15   2    0.17    0.28
   0 -15  -2    0.35    0.39
   0 -15   3    0.85    0.40
   0  15   3    1.51    0.37
   0 -15  -3    1.45    0.52
   0  15   3    1.56    0.45
   0  15   3    1.22    0.39
   0 -15   3    1.39    0.47
   0 -15  -3    1.38    0.48
   0  15  -3    1.03    0.37
   0  15   4    1.94    0.46
   0  15   4    1.32    0.39
   0  15   4    1.72    0.48
   0 -15  -4    0.67    0.32
   0 -15   4    0.62    0.38
   0  15  -4    0.02    0.68
   0 -15  -4    0.97    0.41
   0  15  -4    1.78    0.49
   0 -15   4    0.62    0.40
   0  15  -5    1.28    0.43
   0 -15   5    0.98    0.46
   0  15   5    1.46    0.44
   0 -15  -5    0.90    0.38
   0 -15  -5    0.79    0.36
   0  15   5    0.51    0.30
   0  15   5    0.69    0.31
   0 -15   5    1.23    0.47
   0 -15   5    1.30    0.47
   0  15  -5    0.87    0.56
   0 -15  -6    0.61    0.41
   0  15   6    0.30    0.32
   0  15   6   -0.09    0.34
   0 -15   6    0.57    0.39
   0  15  -6    0.03    0.73
   0  15   6   -0.09    0.23
   0 -15  -6    0.42    0.33
   0 -15   6    0.28    0.30
   0 -15   6    0.00    0.33
   0  15  -6    0.18    0.30
   0 -15   6   -0.07    0.35
   0 -15  -7    0.41    0.32
   0 -15   7   -0.24    0.33
   0 -15   7   -0.09    0.32
   0  15   7    0.27    0.28
   0  15   7    0.01    0.28
   0 -15  -7   -0.17    0.29
   0 -15   7    0.01    0.27
   0  15   7    0.26    0.28
   0  15  -7    0.31    0.53
   0  15  -7    0.07    0.28
   0 -15   7   -0.01    0.32
   0 -15  -8    3.16    0.61
   0  15  -8    3.88    0.59
   0  15   8    3.67    0.55
   0 -15   8    3.13    0.65
   0  15   8    3.69    0.57
   0 -15   8    2.81    0.62
   0  15   8    1.90    0.46
   0  15  -8    4.29    0.92
   0 -15  -8    1.79    0.46
   0 -15   8    3.14    0.63
   0 -15   8    3.89    0.66
   0 -15  -9   -0.14    0.30
   0  15   9    0.19    0.29
   0  15   9    0.02    0.22
   0  15  -9    0.37    0.25
   0  15   9   -0.01    0.22
   0  15  -9   -0.03    0.61
   0 -15   9    0.09    0.32
   0 -15   9   -0.13    0.27
   0 -15   9   -0.04    0.30
   0 -15  -9   -0.40    0.36
   0 -15   9    0.40    0.33
   0  15  10    2.57    0.47
   0  15  10    1.23    0.33
   0 -15  10    2.84    0.54
   0  15  10    3.03    0.49
   0 -15  10    0.84    0.40
   0  15 -10    1.68    0.68
   0 -15  10    2.08    0.49
   0 -15 -10    1.55    0.41
   0  15 -10    2.13    0.44
   0 -15 -10    2.06    0.46
   0 -15  10    2.16    0.53
   0 -15 -10    1.82    0.41
   0 -15  11   -0.35    0.31
   0 -15  11    0.64    0.31
   0  15 -11   -0.08    0.51
   0  15  11   -0.18    0.21
   0 -15 -11    0.36    0.31
   0 -15 -11    0.27    0.25
   0  15  11    0.20    0.27
   0 -15  11   -0.08    0.29
   0 -15  11    0.07    0.27
   0 -15 -11    0.48    0.23
   0 -15  12    1.48    0.42
   0  15  12    1.13    0.31
   0  15  12    2.35    0.42
   0 -15  12    1.19    0.41
   0 -15 -12    1.61    0.35
   0  15 -12    1.54    0.60
   0 -15  12    1.61    0.40
   0 -15 -12    1.30    0.30
   0 -15  13    0.88    0.33
   0  15 -13    0.19    0.48
   0  15  13    0.33    0.21
   0  15  13   -0.10    0.20
   0 -15  13    0.35    0.27
   0 -15  13   -0.25    0.26
   0 -15 -13   -0.40    0.21
   0 -15  14   -0.15    0.21
   0  15  14    0.19    0.17
   0  15 -14    0.25    0.41
   0 -15  14   -0.03    0.22
   0 -15 -14   -0.03    0.13
   0 -16   0    2.06    0.52
   0  16   0    3.07    0.54
   0  16   0    3.58    0.63
   0  16   1    1.52    0.46
   0 -16  -1    1.54    0.49
   0  16  -1    1.46    0.41
   0  16  -1    0.94    0.45
   0 -16   1    0.53    0.26
   0  16   1    0.82    0.33
   0 -16   1    0.81    0.37
   0  16   2    0.35    0.34
   0 -16   2    0.13    0.25
   0 -16  -2    0.08    0.29
   0  16  -2    0.02    0.30
   0  16   2   -0.09    0.29
   0  16   2   -0.14    0.26
   0 -16   2   -0.20    0.30
   0 -16  -2   -0.56    0.33
   0  16  -3    2.25    0.52
   0 -16  -3    2.23    0.55
   0  16   3    1.71    0.47
   0  16   3    1.44    0.41
   0 -16   3    2.53    0.54
   0 -16   3    1.96    0.56
   0 -16  -3    2.04    0.51
   0  16   3    2.70    0.50
   0  16   4    1.66    0.41
   0  16  -4    1.16    0.37
   0 -16  -4    1.28    0.44
   0 -16   4    2.29    0.55
   0  16   4    1.42    0.38
   0 -16  -4    1.82    0.52
   0 -16   4    2.63    0.56
   0  16   4    1.76    0.47
   0 -16  -5    2.14    0.49
   0 -16  -5    1.54    0.45
   0  16   5    1.74    0.42
   0  16  -5    2.12    0.69
   0  16  -5    0.89    0.35
   0 -16   5    2.24    0.51
   0  16   5    1.16    0.37
   0 -16   5    1.30    0.44
   0  16   5    1.88    0.46
   0  16  -6    0.37    0.54
   0 -16  -6   -0.22    0.28
   0 -16   6   -0.22    0.32
   0 -16   6   -0.09    0.27
   0 -16  -6   -0.55    0.32
   0  16  -6   -0.33    0.29
   0 -16   6   -0.38    0.36
   0  16   6    0.30    0.26
   0  16   6   -0.04    0.23
   0  16   6    0.15    0.27
   0 -16   7    0.03    0.24
   0 -16   7    0.15    0.28
   0  16  -7    0.12    0.25
   0 -16  -7    0.33    0.27
   0 -16   7    0.20    0.35
   0  16   7    0.27    0.27
   0  16   7   -0.36    0.27
   0  16  -7    0.11    0.53
   0  16   7    0.18    0.24
   0 -16  -7    0.03    0.27
   0 -16   8    0.71    0.32
   0 -16  -8   -0.01    0.23
   0  16   8    0.03    0.23
   0  16   8    0.14    0.27
   0  16   8    0.27    0.25
   0  16  -8    0.03    0.18
   0  16  -8    0.01    0.54
   0 -16   8    0.18    0.27
   0 -16  -8   -0.22    0.29
   0 -16   8    0.53    0.33
   0 -16  -9    0.17    0.23
   0  16   9    0.18    0.23
   0  16   9    0.35    0.22
   0  16  -9   -0.20    0.54
   0  16   9   -0.03    0.21
   0  16  -9    0.31    0.21
   0 -16   9   -0.64    0.30
   0 -16   9   -0.08    0.24
   0 -16   9    0.23    0.28
   0 -16  -9    0.01    0.25
   0  16  10    0.03    0.20
   0 -16 -10    0.18    0.22
   0 -16  10   -0.16    0.24
   0 -16  10    0.39    0.27
   0  16 -10    0.33    0.51
   0  16  10   -0.11    0.22
   0 -16  10   -0.44    0.27
   0  16 -10   -0.49    0.22
   0 -16 -11   -0.52    0.23
   0  16  11   -0.12    0.19
   0 -16  11    0.49    0.25
   0 -16  11    0.31    0.26
   0  16 -11    0.17    0.44
   0  16  11    0.06    0.19
   0 -16  12    0.33    0.23
   0  16 -12   -0.04    0.41
   0  16  12    0.17    0.16
   0  16  12    0.21    0.16
   0  17   0    0.03    0.19
   0 -17   0    0.07    0.26
   0  17   0    0.07    0.26
   0  17   1    1.06    0.36
   0 -17   1    1.16    0.42
   0 -17  -1    1.07    0.39
   0  17  -1    1.60    0.40
   0  17   1    1.10    0.33
   0 -17  -2    1.44    0.40
   0  17   2    1.34    0.35
   0 -17   2    1.31    0.42
   0  17   2    0.89    0.36
   0  17  -2    1.42    0.42
   0 -17   2    1.36    0.38
   0 -17  -3    0.48    0.32
   0 -17   3    0.58    0.36
   0  17   3    0.87    0.33
   0 -17   3    0.32    0.26
   0  17   3    1.03    0.37
   0  17  -3    0.89    0.35
   0  17   4    1.74    0.38
   0 -17  -4    1.63    0.41
   0 -17   4    3.10    0.55
   0 -17   4    1.74    0.40
   0  17   4    2.31    0.46
   0  17   4    1.39    0.33
   0  17  -4    2.21    0.44
   0 -17  -4    1.59    0.44
   0 -17   5    1.01    0.37
   0  17   5    0.78    0.28
   0 -17  -5    0.66    0.30
   0  17   5    1.55    0.39
   0  17  -5    0.76    0.30
   0 -17  -5    1.17    0.35
   0  17   5    0.89    0.33
   0 -17   5    1.15    0.39
   0 -17   6   -0.31    0.26
   0  17  -6   -0.23    0.23
   0 -17  -6   -0.37    0.27
   0  17  -6   -0.40    0.55
   0  17   6    0.05    0.19
   0 -17   6    0.72    0.33
   0  17   6    0.49    0.26
   0 -17  -6    0.06    0.24
   0  17   6    0.35    0.25
   0  17   7   -0.04    0.16
   0 -17   7    0.05    0.22
   0  17   7    0.52    0.23
   0 -17   7   -0.30    0.25
   0  17  -7   -0.32    0.54
   0 -17  -7    0.10    0.20
   0  17   7   -0.01    0.18
   0 -17  -7   -0.18    0.22
   0  17  -7    0.53    0.23
   0 -17  -8    0.87    0.31
   0  17   8    0.41    0.21
   0  17   8    0.78    0.24
   0  17   8    0.83    0.26
   0  17  -8    0.51    0.22
   0 -17  -8    0.21    0.21
   0 -17   8    0.74    0.26
   0 -17   8    0.18    0.21
   0  17  -8    0.83    0.51
   0 -17   9    0.01    0.17
   0  17   9   -0.14    0.17
   0 -17  -9    0.28    0.25
   0  17  -9   -0.03    0.38
   0  17   9    0.00    0.18
   0  17  10    0.35    0.21
   0 -17  10   -0.30    0.21
   0 -18   0   -0.13    0.27
   0  18   0   -0.19    0.23
   0 -18  -1    0.58    0.31
   0 -18   1    0.31    0.26
   0  18  -1   -0.06    0.21
   0  18   1   -0.28    0.23
   0  18   1    0.27    0.18
   0 -18  -2    0.25    0.23
   0 -18   2    0.79    0.32
   0  18   2    0.54    0.23
   0  18  -2    0.46    0.26
   0  18   2    0.24    0.23
   0 -18   3    1.47    0.36
   0  18   3    1.12    0.29
   0  18  -3    1.82    0.35
   0  18   3    1.43    0.33
   0 -18  -3    1.59    0.37
   0  18   4    1.76    0.33
   0 -18   4    0.83    0.29
   0  18  -4    1.23    0.31
   0 -18  -4    1.26    0.35
   0  18   4    1.39    0.31
   0  18  -5   -0.14    0.17
   0  18   5    0.10    0.18
   0 -18   5   -0.22    0.21
   0  18   5    0.40    0.22
   0 -18  -5    0.21    0.20
   0  18   6    0.34    0.19
   0 -18  -6   -0.04    0.18
  -1   0   0    0.13    0.05
   1   0   0    0.31    0.08
   1   0  -1   11.02    0.44
  -1   0   1   11.05    0.39
  -1   0  -1   11.67    0.32
   1   0   1   11.28    0.32
   1   0   2  615.75    8.13
   1   0  -2  600.50    8.50
  -1   0   2  589.32    8.40
  -1   0  -2  590.68    8.30
  -1   0  -2  602.86    8.23
  -1   0   3  789.25   10.99
  -1   0   3  800.11   11.34
   1   0  -3  805.67   11.38
  -1   0   3  820.00   11.39
  -1   0   3  811.25   11.46
   1   0   3  828.54   11.22
  -1   0  -3  803.45   11.20
  -1   0   3  814.44   11.34
  -1   0   4 1300.64   18.07
   1   0   4 1298.73   17.67
  -1   0  -4 1347.88   17.47
   1   0  -4 1299.16   18.12
   1   0   4 1317.22   17.95
  -1   0   4 1332.55   18.12
  -1   0   4 1338.43   18.24
   1   0   4 1314.22   17.74
  -1   0   5    1.28    0.22
   1   0  -5    0.97    0.19
  -1   0  -5    1.21    0.17
   1   0   5    1.06    0.16
   1   0   5    1.23    0.14
   1   0  -5    1.16    0.19
   1   0   5    1.22    0.16
  -1   0   5    0.77    0.16
   1   0   5    0.98    0.12
  -1   0   5    1.12    0.17
   1   0  -5    1.37    0.17
   1   0   5    1.29    0.16
  -1   0  -5    1.16    0.16
   1   0   6   64.84    1.47
  -1   0   6   65.32    1.66
  -1   0   6   60.70    1.43
  -1   0  -6   64.53    1.47
   1   0   6   64.48    1.32
   1   0   6   62.11    1.36
   1   0  -6   64.68    1.61
  -1   0  -6   62.00    1.47
  -1   0   6   64.02    1.69
  -1   0   6   61.59    1.59
   1   0   6   63.18    1.26
   1   0  -6   64.91    1.38
   1   0  -6   66.50    1.47
  -1   0   6   61.14    1.43
   1   0  -6   65.32    1.69
   1   0   7   11.80    0.58
  -1   0   7   10.62    0.55
   1   0  -7   11.00    0.57
   1   0   7   10.89    0.48
   1   0   7   10.87    0.51
   1   0  -7   12.65    0.55
   1   0   7   11.20    0.47
  -1   0   7   10.80    0.64
  -1   0  -7   11.74    0.59
   1   0   7   12.10    0.54
  -1   0   7   11.40    0.54
  -1   0  -7   10.58    0.54
  -1   0  -7   10.73    0.57
  -1   0  -7   10.64    0.56
  -1   0   7   11.33    0.70
   1   0  -7   11.17    0.67
  -1   0   7   11.63    0.68
   1   0   8    6.17    0.42
  -1   0   8    5.94    0.44
  -1   0   8    6.04    0.39
   1   0  -8    7.14    0.57
   1   0  -8    6.32    0.46
   1   0   8    6.77    0.39
   1   0  -8    6.59    0.42
  -1   0   8    7.10    0.58
   1   0   8    6.05    0.45
  -1   0  -8    7.06    0.48
   1   0   8    6.57    0.38
  -1   0  -8    7.44    0.49
  -1   0  -8    6.40    0.47
  -1   0   8    6.67    0.58
   1   0   9   21.08    0.87
   1   0  -9   22.38    1.11
  -1   0  -9   22.42    0.94
   1   0   9   21.49    0.79
  -1   0   9   22.35    1.09
  -1   0  -9   21.84    0.92
   1   0   9   20.94    0.84
   1   0   9   21.69    0.77
  -1   0  -9   20.39    0.91
   1   0   9   20.84    0.76
   1   0  -9   21.08    0.92
   1   0  10   23.09    0.94
  -1   0  10   23.11    1.18
  -1   0 -10   24.99    1.07
   1   0 -10   22.96    1.20
  -1   0 -10   23.92    1.02
   1   0  10   23.67    0.98
   1   0 -10   22.93    1.03
  -1   0 -10   24.03    1.04
   1   0  10   22.99    0.85
   1   0  11   42.40    1.42
   1   0  11   42.93    1.54
  -1   0 -11   43.23    1.55
   1   0 -11   41.34    1.50
   1   0  11   42.94    1.40
   1   0 -11   45.54    1.81
  -1   0 -11   42.69    1.47
  -1   0  11   41.73    1.72
   1   0  12    0.66    0.26
  -1   0 -12    1.01    0.27
  -1   0 -12    0.62    0.25
   1   0 -12    0.65    0.26
   1   0  12    0.62    0.23
   1   0 -12    0.89    0.35
   1   0  12    0.57    0.23
  -1   0  12    0.67    0.30
  -1   0  12    0.66    0.22
   1   0  13    7.59    0.72
   1   0 -13    7.61    0.70
  -1   0  13    6.62    0.60
  -1   0 -13    8.38    0.68
   1   0  13    7.88    0.66
  -1   0  13    8.25    0.83
   1   0  13    6.63    0.59
  -1   0 -13    8.57    0.74
  -1   0  13    7.88    0.68
   1   0 -13    7.86    0.81
   1   0  14   -0.12    0.22
  -1   0  14   -0.03    0.24
  -1   0  14   -0.04    0.23
   1   0  14    0.25    0.24
   1   0 -14    0.02    0.26
   1   0 -14   -0.09    0.25
  -1   0 -14   -0.08    0.23
  -1   0 -15    0.29    0.22
   1   0 -15    0.51    0.29
   1   0 -15    0.44    0.32
  -1   0  15    0.38    0.28
   1   0  15    0.43    0.25
   1   0  15    0.59    0.32
  -1   0 -16    4.27    0.63
   1   0 -16    4.16    0.73
   1   0 -16    4.78    0.65
   1   0 -16    3.83    0.58
  -1   0 -16    5.47    0.71
   1   0 -16    4.62    0.73
   1   0  16    3.98    0.63
  -1   0 -16    4.54    0.61
   1   0 -16    3.46    0.64
   1   0 -17   15.05    1.29
   1   0 -17   14.53    1.33
  -1   0 -17   13.76    1.13
  -1   0 -17   14.25    1.15
   1   0 -17   15.79    1.18
   1   0 -17   13.60    1.08
  -1   0 -17   14.59    1.12
   1   0 -17   12.01    1.17
  -1   0 -18    1.64    0.51
  -1   0 -18    1.68    0.47
   1   0 -18    0.32    0.37
   1   0 -18    0.96    0.45
   1   0 -18    0.74    0.33
   1   0 -18    0.77    0.35
   1   0 -19    4.64    0.81
   1   0 -19    4.84    0.66
  -1   0 -19    4.38    0.65
   1   0 -19    4.38    0.70
   1   0 -19    5.67    0.70
  -1   0 -19    3.85    0.64
  -1   0 -20   27.84    1.58
   1   0 -20   27.61    1.51
   1   0 -20   26.01    1.72
  -1   0 -20   26.88    1.53
   1   0 -20   27.62    1.46
   1   0 -21    9.45    0.99
  -1   0 -21    9.06    0.84
  -1   0 -21    8.47    0.83
   1   0 -21    8.42    0.80
  -1   0 -22    6.18    0.65
   1   0 -22    5.28    0.68
   1   0 -22    6.36    0.64
  -1   0 -22    6.91    0.67
   1   0 -23    0.66    0.29
  -1   0 -23    0.32    0.22
  -1  -1 -23    4.11    0.47
  -1  -1 -23    3.71    0.42
   1   1 -23    3.59    0.51
  -1  -1 -22    0.66    0.29
   1   1 -22    0.96    0.30
  -1  -1 -22    0.90    0.31
   1   1 -22    1.38    0.41
   1   1 -21   13.27    1.16
  -1  -1 -21   14.75    1.06
   1   1 -21   13.86    0.99
   1   1 -21   13.06    0.97
  -1  -1 -21   13.90    0.99
   1   1 -21   13.01    1.07
   1   1 -20   15.57    1.26
   1   1 -20   16.60    1.17
  -1  -1 -20   17.22    1.18
  -1  -1 -20   16.73    1.19
   1   1 -20   16.07    1.14
   1   1 -20   14.53    1.27
  -1  -1 -19   13.60    1.10
   1   1 -19   12.59    1.23
   1   1 -19   10.31    0.95
  -1  -1 -19   11.48    1.02
   1   1 -19   11.68    1.01
   1   1 -19   11.44    1.15
  -1  -1 -18   -0.22    0.26
  -1  -1 -18   -0.16    0.32
   1   1 -18   -0.10    0.25
   1   1 -18    0.35    0.39
   1   1 -18    0.04    0.25
   1   1 -18    0.15    0.26
   1   1 -17   23.80    1.45
  -1  -1 -17   24.91    1.51
   1   1 -17   22.72    1.42
   1   1 -17   22.59    1.61
  -1  -1 -17   24.14    1.50
   1   1 -17   22.89    1.66
   1   1 -17   21.79    1.57
   1  -1  17   24.86    1.46
  -1  -1 -17   23.47    1.44
   1   1 -16    4.68    0.75
  -1  -1 -16    4.02    0.62
  -1  -1 -16    4.07    0.60
   1   1 -16    4.42    0.73
   1   1 -16    4.06    0.59
   1   1 -16    4.33    0.62
   1   1 -16    2.82    0.59
   1  -1  16    3.75    0.61
  -1  -1 -16    2.89    0.50
  -1  -1 -15    4.58    0.62
   1  -1  15    4.40    0.61
  -1   1  15    3.85    0.53
   1   1 -15    2.88    0.57
   1  -1  14    5.93    0.66
   1   1 -14    5.05    0.69
  -1  -1 -14    5.93    0.67
   1  -1  13    1.19    0.27
  -1   1  13    1.21    0.39
  -1   1  13    1.54    0.38
   1   1 -13    1.10    0.36
   1  -1  13    1.14    0.33
  -1  -1 -13    1.65    0.37
   1   1 -13    1.09    0.32
   1  -1  12  112.72    2.64
   1  -1  12  110.01    2.58
  -1   1  12  108.85    2.66
   1  -1  12  114.22    2.85
  -1  -1 -12  117.69    2.94
   1   1 -12  112.20    3.21
  -1   1  12  109.94    3.15
   1   1 -12  113.71    2.86
  -1  -1 -12  111.36    2.70
   1  -1  11   87.40    2.29
  -1  -1 -11   86.62    2.20
  -1   1  11   80.95    2.51
   1  -1  11   78.38    2.01
  -1  -1 -11   80.66    2.29
   1  -1  11   82.98    2.03
   1  -1  11   83.70    2.09
   1   1 -11   86.69    2.62
   1   1 -11   83.99    2.27
  -1   1  10  145.48    3.43
   1  -1  10  143.86    2.87
   1   1 -10  145.23    3.47
   1  -1  10  146.40    2.94
  -1  -1 -10  146.03    3.17
   1  -1  10  145.87    2.86
   1  -1  10  152.62    3.14
   1   1 -10  147.45    3.13
  -1  -1 -10  146.88    3.06
   1  -1   9  109.92    2.31
   1  -1   9  107.33    2.24
   1  -1   9  110.34    2.25
  -1  -1  -9  112.55    2.48
   1   1  -9  106.22    2.43
   1   1  -9  111.21    2.22
  -1   1   9  111.91    2.75
  -1  -1  -9  111.95    2.45
   1   1  -9  111.36    2.78
  -1  -1  -9  109.40    2.51
   1  -1   9  108.79    2.43
   1  -1   8   50.87    1.35
   1   1  -8   55.02    1.72
   1  -1   8   51.71    1.17
   1  -1   8   54.39    1.34
  -1   1   8   51.59    1.33
  -1  -1  -8   52.12    1.46
   1   1  -8   53.87    1.29
   1  -1   8   53.79    1.47
   1  -1   8   53.23    1.41
   1  -1   8   53.52    1.32
  -1  -1  -8   53.29    1.47
   1  -1   8   54.22    1.20
  -1   1   8   55.96    1.70
  -1  -1  -8   53.53    1.52
  -1   1   8   52.30    1.64
   1   1  -8   54.12    1.48
   1   1  -7  132.23    2.85
   1  -1   7  137.34    2.47
   1  -1   7  130.30    2.24
   1  -1   7  132.07    2.55
   1   1  -7  125.04    2.52
   1  -1   7  130.45    2.20
   1   1  -7  139.07    2.73
  -1   1   7  136.44    2.84
   1  -1   7  131.21    2.49
  -1  -1  -7  133.13    2.63
  -1   1   7  134.06    2.61
   1  -1   7  130.38    2.22
  -1   1   7  135.50    2.81
  -1  -1  -7  134.39    2.54
  -1   1   7  132.74    2.49
   1  -1   7  134.01    2.41
   1  -1   7  129.47    2.36
   1   1  -7  130.63    2.35
  -1   1   7  133.50    2.79
  -1  -1  -7  131.34    2.64
   1   1  -6   88.70    1.67
  -1   1   6   86.46    1.85
   1   1  -6   87.19    1.94
   1  -1   6   88.82    1.75
  -1  -1  -6   88.10    1.33
  -1  -1  -6   87.05    1.87
  -1   1   6   91.02    1.84
  -1   1   6   85.92    2.00
   1   1  -6   88.18    2.06
   1  -1   6   87.22    1.67
   1  -1   6   86.04    1.52
  -1  -1  -6   85.89    1.89
   1  -1   6   86.26    1.81
  -1   1   6   90.01    2.04
   1  -1   6   86.14    1.52
   1   1  -6   86.58    1.82
   1  -1   6   87.80    1.76
  -1   1   6   88.37    2.00
   1  -1   6   91.84    1.59
   1   1  -6   90.60    2.08
  -1   1   5  142.42    2.66
  -1  -1  -5  144.47    2.57
  -1  -1  -5  138.23    2.57
   1  -1   5  141.19    2.15
   1   1  -5  146.22    2.66
   1  -1   5  143.04    2.42
   1   1  -5  147.17    2.77
  -1  -1  -5  145.39    2.12
   1  -1   5  145.70    2.46
  -1   1   5  149.72    2.73
  -1   1   5  144.79    2.56
  -1   1   5  140.89    2.70
   1  -1   5  143.75    2.35
   1  -1   5  141.61    2.23
   1  -1   5  139.54    2.16
  -1   1   4   34.89    1.00
  -1   1   4   35.66    0.99
  -1   1   4   33.41    0.93
  -1   1   4   35.32    1.01
   1  -1   4   35.83    0.85
   1  -1   4   35.68    0.62
  -1  -1  -4   35.94    0.94
  -1   1   4   36.35    0.95
   1   1  -4   36.11    1.06
   1  -1   3  524.89    7.36
  -1  -1  -3  559.55    7.66
  -1   1   3  513.15    7.72
   1   1  -3  537.60    7.86
  -1   1   3  556.31    7.65
  -1   1   3  564.40    7.74
   1   1  -2 2547.96   34.22
  -1   1   2 2649.65   34.09
  -1   1   2 2631.48   34.07
  -1  -1  -2 2585.38   33.98
   1  -1   1  706.41    9.97
  -1  -1  -1  709.14    9.95
   1  -1   1  747.10    9.75
  -1   1   1  716.18    9.97
   1   1  -1  725.99   10.18
  -1  -1  -1  736.45    9.94
  -1   1   1  747.08   10.08
   1   1   0  159.78    2.60
  -1  -1   0  158.36    2.42
   1  -1   0  154.78    2.34
  -1   1   0  154.02    2.33
   1  -1   0  157.56    2.56
  -1   1  -1  726.49    9.68
   1  -1  -1  708.33   10.01
  -1  -1   1  728.20    9.96
  -1   1  -1  737.57    9.90
   1  -1  -1  699.34   10.05
   1   1   1  721.20    9.88
   1  -1  -1  751.14    9.96
   1   1   1  719.95   10.10
  -1   1  -2 2543.11   33.97
   1  -1  -2 2561.87   34.18
  -1  -1   2 2576.23   34.20
   1  -1  -2 2572.84   34.29
   1   1   2 2610.60   34.06
  -1  -1   3  544.31    7.45
  -1  -1   3  557.36    7.70
   1  -1  -3  549.59    7.61
  -1   1  -3  528.53    7.46
   1   1   3  550.15    7.47
  -1  -1   4   35.09    0.85
  -1  -1   4   36.94    1.01
   1  -1  -4   34.17    1.00
  -1   1  -4   37.96    0.88
   1   1   4   36.69    0.83
   1  -1  -4   33.45    0.92
   1   1   4   35.10    0.85
  -1   1  -4   35.08    0.59
  -1  -1   5  142.92    2.83
  -1   1  -5  141.84    2.41
   1  -1  -5  130.67    2.45
   1  -1  -5  133.03    2.59
  -1  -1   5  142.17    2.64
   1   1   5  146.64    2.42
   1  -1  -5  146.67    2.47
   1  -1  -5  141.77    2.53
  -1   1  -5  142.15    2.44
  -1  -1   5  138.43    2.59
   1   1   5  144.39    2.37
  -1  -1   5  139.80    2.43
   1   1   5  146.32    2.57
   1   1   6   90.90    1.91
  -1  -1   6   89.99    2.05
   1  -1  -6   89.09    1.83
  -1  -1   6   87.00    2.14
  -1  -1   6   88.83    1.76
   1   1   6   88.90    1.79
  -1  -1   6   90.43    1.80
   1   1   6   88.09    1.70
  -1   1  -6   92.03    1.82
   1  -1  -6   89.40    2.09
  -1   1  -6   86.76    1.87
   1   1   6   82.26    1.60
  -1  -1   6   92.18    1.91
   1   1   6   87.95    1.73
  -1   1  -6   83.43    1.73
   1  -1  -6   89.09    1.89
   1  -1  -6   86.12    1.80
  -1  -1   6   89.79    1.98
  -1   1  -7  137.48    2.56
   1  -1  -7  134.07    2.54
   1   1   7  135.35    2.40
  -1  -1   7  132.61    2.83
  -1  -1   7  132.21    2.96
  -1  -1   7  135.83    2.49
   1   1   7  133.02    2.63
  -1   1  -7  132.16    2.60
  -1  -1   7  123.11    2.48
  -1   1  -7  137.43    2.57
   1   1   7  132.50    2.42
   1  -1  -7  137.40    2.90
  -1   1  -7  134.99    2.50
   1  -1  -7  130.50    2.54
   1   1   7  132.87    2.50
   1   1   7  126.80    2.29
  -1  -1   7  133.53    2.74
  -1   1  -8   54.89    1.47
   1   1   8   54.27    1.49
  -1   1  -8   54.21    1.42
   1   1   8   52.09    1.32
  -1  -1   8   55.19    1.42
   1   1   8   52.42    1.40
  -1   1  -8   55.32    1.50
   1   1   8   54.16    1.26
   1   1   8   54.05    1.35
   1  -1  -8   53.90    1.47
  -1   1  -8   56.12    1.51
  -1  -1   8   55.31    1.70
   1  -1  -8   54.50    1.45
   1  -1  -8   54.38    1.72
  -1   1  -9  112.74    2.49
   1  -1  -9  116.22    2.84
   1   1   9  108.30    2.34
   1   1   9  110.97    2.25
  -1   1  -9  114.01    2.50
   1   1   9  108.40    2.24
   1  -1  -9  108.23    2.39
  -1   1  -9  113.49    2.46
   1  -1  -9  107.58    2.44
  -1  -1   9  111.06    2.75
   1   1  10  143.68    2.83
   1  -1 -10  145.47    3.09
  -1   1 -10  146.32    3.07
  -1  -1  10  145.27    3.43
  -1   1 -10  139.92    3.08
  -1   1 -10  153.55    3.12
   1  -1 -10  147.67    3.00
  -1  -1  10  144.66    3.05
   1   1  10  145.27    2.83
   1  -1 -10  147.55    3.49
   1   1  10  137.90    2.92
   1   1  11   85.70    2.06
   1   1  11   82.96    2.13
  -1   1 -11   87.09    2.26
  -1   1 -11   83.48    2.23
   1  -1 -11   83.76    2.58
   1   1  11   84.01    2.01
   1   1  11   80.33    1.99
   1  -1 -11   83.01    2.26
  -1  -1  11   80.58    2.51
  -1  -1  11   86.12    2.25
  -1  -1  12  115.37    2.83
  -1   1 -12  112.22    2.76
   1   1  12  111.61    2.72
  -1  -1  12  106.59    3.13
   1   1  12  112.75    2.55
   1  -1 -12  112.69    2.85
   1  -1 -12  111.89    3.21
  -1   1 -12  113.20    2.83
   1  -1 -13    1.34    0.39
  -1  -1  13    0.77    0.24
  -1   1 -13    1.62    0.36
   1   1  13    1.37    0.38
  -1   1 -13    1.45    0.32
   1   1  13    1.30    0.33
  -1  -1  13    1.86    0.37
   1  -1 -13    0.80    0.27
   1   1  14    5.47    0.65
  -1  -1  14    6.17    0.65
   1   1  14    6.20    0.63
  -1   1 -14    6.22    0.65
  -1   1 -14    5.10    0.56
   1  -1 -14    6.08    0.75
   1   1  14    5.48    0.57
   1  -1 -14    5.36    0.62
  -1  -1  15    3.37    0.53
   1  -1 -15    4.10    0.56
   1   1  15    3.71    0.53
   1   1  15    4.19    0.62
   1  -1 -15    4.03    0.65
  -1   1 -15    3.84    0.55
  -1  -1  15    3.18    0.56
  -1   1 -16    4.55    0.65
   1  -1 -16    3.59    0.71
   1  -1 -16    3.72    0.58
  -1   1 -16    4.37    0.65
   1  -1 -16    3.95    0.68
   1  -1 -16    3.45    0.61
   1  -1 -16    3.37    0.57
  -1  -1  16    3.92    0.68
  -1   1 -16    4.28    0.59
   1   1  16    4.13    0.59
   1  -1 -17   24.61    1.55
  -1   1 -17   24.36    1.51
   1  -1 -17   25.65    1.77
   1  -1 -17   23.92    1.46
  -1   1 -17   24.37    1.50
   1  -1 -17   22.69    1.60
  -1   1 -17   24.17    1.42
  -1   1 -18    0.01    0.30
   1  -1 -18    0.02    0.31
  -1   1 -18    0.07    0.25
  -1   1 -19   13.69    1.13
  -1   1 -19   13.08    1.10
   1  -1 -19   13.21    1.09
   1  -1 -19   11.91    1.23
  -1   1 -20   14.84    1.15
   1  -1 -20   14.19    1.30
  -1   1 -20   15.54    1.16
   1  -1 -20   14.49    1.10
   1  -1 -21   13.22    1.00
   1  -1 -21   13.23    1.18
  -1   1 -21   14.16    1.05
  -1   1 -21   14.38    1.05
   1  -1 -22    1.13    0.40
   1  -1 -22    1.08    0.32
  -1   1 -22    1.49    0.38
   1  -1 -23    3.62    0.44
  -1   1 -23    4.11    0.47
   1   2 -23    0.49    0.21
  -1  -2 -23    0.48    0.24
   1   2 -23    0.64    0.26
   1   2 -22    4.78    0.62
  -1  -2 -22    5.77    0.61
   1   2 -22    5.28    0.65
   1   2 -21    3.89    0.54
  -1  -2 -21    3.64    0.57
  -1  -2 -21    4.41    0.57
   1   2 -21    3.92    0.64
   1   2 -21    4.30    0.65
   1   2 -20    3.26    0.62
   1   2 -20    3.26    0.62
   1   2 -20    2.93    0.50
  -1  -2 -20    3.40    0.54
  -1  -2 -20    2.35    0.50
   1   2 -20    3.28    0.56
  -1  -2 -19   38.31    1.81
   1   2 -19   34.31    2.00
   1   2 -19   35.66    1.79
  -1  -2 -19   33.58    1.76
   1   2 -19   35.54    2.04
   1   2 -19   35.63    1.75
   1   2 -18   23.54    1.69
  -1  -2 -18   20.57    1.38
  -1  -2 -18   24.20    1.45
   1   2 -18   21.69    1.40
   1   2 -18   24.56    1.45
   1   2 -18   23.61    1.68
   1   2 -17   12.85    1.25
  -1  -2 -17   12.78    1.06
   1   2 -17   14.11    1.13
   1   2 -17   13.41    1.09
   1   2 -17   12.23    1.22
  -1  -2 -17   12.40    1.07
   1  -2  17   14.79    1.14
   1   2 -17   12.72    1.20
  -1  -2 -17   13.48    1.10
  -1  -2 -16    4.33    0.65
   1   2 -16    4.82    0.66
   1   2 -16    3.43    0.63
  -1  -2 -16    3.82    0.58
   1   2 -16    4.64    0.65
   1   2 -16    3.84    0.70
   1   2 -16    3.83    0.69
   1  -2  16    3.10    0.53
  -1  -2 -16    4.52    0.64
   1   2 -15    8.23    0.93
  -1   2  15    7.52    0.72
   1  -2  15    7.58    0.76
   1  -2  15    8.44    0.79
   1  -2  15    8.49    0.90
  -1  -2 -15    7.75    0.81
  -1   2  14    3.06    0.46
   1   2 -14    3.30    0.58
  -1  -2 -14    3.03    0.52
   1  -2  14    3.07    0.48
   1  -2  14    2.93    0.48
   1   2 -13   29.70    1.60
   1  -2  13   27.16    1.30
  -1  -2 -13   25.17    1.33
  -1   2  13   25.80    1.32
  -1   2  13   24.44    1.44
  -1  -2 -12    1.72    0.37
  -1   2  12    1.28    0.32
   1   2 -12    1.75    0.42
  -1   2  12    1.58    0.31
   1  -2  12    1.71    0.34
  -1   2  12    1.60    0.41
   1  -2  11   34.62    1.25
   1  -2  11   33.56    1.17
  -1   2  11   31.73    1.39
  -1   2  11   33.09    1.39
  -1  -2 -11   35.66    1.31
   1  -2  11   33.60    1.19
   1   2 -11   34.01    1.57
  -1   2  11   34.26    1.55
  -1  -2 -11   34.15    1.41
  -1   2  11   32.17    1.24
   1  -2  11   34.43    1.34
   1  -2  10   37.73    1.19
   1  -2  10   41.53    1.41
   1  -2  10   39.05    1.24
   1   2 -10   40.59    1.64
   1  -2  10   39.77    1.31
  -1   2  10   40.44    1.60
   1   2 -10   42.77    1.30
  -1  -2 -10   42.63    1.51
  -1  -2 -10   41.36    1.37
   1   2  -9  181.73    3.24
   1  -2   9  174.61    3.18
  -1  -2  -9  177.64    3.55
   1   2  -9  179.84    3.81
   1  -2   9  168.31    3.08
  -1  -2  -9  167.75    3.32
  -1  -2  -9  173.67    3.45
  -1   2   9  170.48    3.69
   1  -2   9  172.34    3.37
   1  -2   8   21.70    0.88
   1  -2   8   20.79    0.78
   1   2  -8   20.84    1.03
  -1   2   8   19.93    0.79
  -1   2   8   22.84    1.03
  -1  -2  -8   22.21    0.96
  -1  -2  -8   20.58    0.88
   1   2  -8   21.94    0.81
   1  -2   8   21.13    0.74
   1  -2   8   20.92    0.74
   1  -2   8   21.05    0.78
   1  -2   7   85.83    1.78
   1  -2   7   88.14    1.79
   1   2  -7   86.90    1.82
  -1   2   7   87.34    2.01
  -1   2   7   90.35    2.15
   1  -2   7   85.30    1.69
  -1  -2  -7   86.42    1.94
   1  -2   7   81.44    1.70
   1   2  -7   85.65    2.01
   1  -2   7   87.27    1.91
   1   2  -7   87.31    2.19
  -1  -2  -7   86.76    2.04
   1  -2   6  151.57    2.58
   1  -2   6  151.19    2.72
  -1  -2  -6  146.31    2.72
   1  -2   6  148.25    2.14
  -1   2   6  144.45    2.95
  -1   2   6  153.58    2.94
   1  -2   6  146.26    2.46
  -1  -2  -6  151.00    2.83
  -1   2   6  150.68    2.73
  -1  -2  -6  147.90    2.85
  -1   2   6  148.32    2.79
  -1   2   6  149.46    2.78
   1   2  -6  156.89    3.04
   1   2  -6  148.85    2.84
  -1   2   6  144.21    2.87
   1   2  -6  156.40    3.09
   1  -2   5  373.62    5.60
   1  -2   5  372.88    5.46
  -1   2   5  374.72    5.88
  -1  -2  -5  357.58    5.75
   1   2  -5  388.20    5.93
  -1   2   5  378.61    5.58
   1  -2   5  357.57    5.13
  -1  -2  -5  357.59    5.68
  -1  -2  -5  371.28    5.35
  -1   2   5  366.35    5.80
  -1   2   5  368.91    5.80
   1   2  -5  387.32    6.01
  -1   2   5  391.01    5.72
   1   2  -5  375.22    5.75
   1  -2   5  382.66    5.32
  -1  -2  -4  274.95    4.01
  -1   2   4  279.70    4.29
   1   2  -4  269.02    4.30
  -1   2   4  266.90    4.35
  -1   2   4  262.87    4.36
  -1  -2  -4  263.15    4.23
   1  -2   4  264.51    3.88
  -1   2   4  270.89    4.10
   1   2  -4  270.78    4.48
  -1   2   4  272.49    4.14
  -1   2   3  810.07   11.04
  -1   2   3  786.85   10.97
  -1  -2  -3  764.89   10.87
  -1   2   3  796.05   10.78
   1   2  -3  768.10   11.13
  -1   2   3  782.65   10.99
   1  -2   3  772.73   10.66
  -1  -2  -2 1879.55   25.02
  -1   2   2 1867.93   24.93
   1  -2   2 1850.52   24.93
  -1   2   2 1851.24   25.10
   1   2  -2 1910.93   25.28
  -1  -2  -1 1670.24   22.45
  -1   2   1 1715.52   22.33
   1   2  -1 1637.60   22.52
   1  -2   1 1663.64   22.33
  -1  -2  -1 1638.39   22.25
   1   2   0 1140.90   15.69
  -1  -2   0 1139.69   15.56
  -1   2   0 1155.91   15.41
  -1  -2   0 1159.93   15.72
  -1  -2   0 1176.10   15.43
  -1   2  -1 1623.63   21.59
   1  -2  -1 1636.94   21.99
   1  -2  -1 1618.81   21.84
   1   2   1 1629.62   21.99
  -1  -2   1 1652.20   21.91
   1  -2  -2 1944.87   25.65
   1   2   2 1901.42   25.57
  -1   2  -2 1910.36   25.35
  -1   2  -2 1900.58   25.01
  -1  -2   2 1884.24   25.46
  -1  -2   2 1886.96   25.54
   1  -2  -3  753.86   10.57
   1  -2  -3  748.15   10.84
  -1   2  -3  770.91   10.48
  -1  -2   3  793.57   10.81
   1   2   3  769.08   10.80
  -1  -2   3  774.92   10.78
  -1   2  -3  780.26   10.46
  -1  -2   4  264.69    4.04
  -1  -2   4  245.63    3.65
   1  -2  -4  270.90    3.93
  -1  -2   4  266.67    4.19
  -1   2  -4  273.51    3.86
  -1  -2   4  263.54    4.16
   1  -2  -4  270.89    4.23
  -1  -2   5  379.98    5.94
   1  -2  -5  394.45    5.69
   1  -2  -5  379.68    5.82
   1  -2  -5  393.13    5.62
  -1  -2   5  382.95    6.23
  -1   2  -5  365.88    5.51
   1   2   5  377.99    5.57
   1  -2  -5  381.57    5.95
  -1   2  -5  382.21    5.59
  -1  -2   5  384.97    5.89
   1   2   5  379.27    5.66
   1   2   5  394.60    5.72
   1   2   5  392.19    5.88
  -1  -2   5  366.00    5.72
  -1  -2   5  378.89    5.38
   1  -2  -6  150.27    2.71
   1   2   6  158.42    2.89
  -1   2  -6  147.98    2.80
   1  -2  -6  157.21    3.10
   1   2   6  145.73    2.58
  -1   2  -6  147.23    2.64
   1   2   6  151.97    2.67
  -1  -2   6  149.62    2.56
  -1  -2   6  150.70    2.46
  -1  -2   6  152.67    3.20
  -1  -2   6  148.86    2.75
   1  -2  -6  154.32    2.83
  -1   2  -6  148.17    2.75
  -1   2  -6  157.89    2.58
   1  -2  -6  149.76    2.91
   1   2   6  152.74    2.69
  -1   2  -7   88.74    1.86
   1  -2  -7   89.19    2.24
  -1   2  -7   82.90    1.94
   1  -2  -7   85.73    1.90
   1   2   7   83.70    1.75
   1  -2  -7   87.77    1.98
  -1  -2   7   86.01    1.68
  -1   2  -7   86.27    1.75
   1   2   7   89.11    1.87
   1   2   7   88.78    1.85
  -1  -2   7   84.16    1.92
   1  -2  -7   86.84    2.05
  -1  -2   7   82.97    1.94
  -1   2  -7   82.60    1.92
  -1  -2   7   91.48    1.78
   1   2   8   20.77    0.76
   1   2   8   21.13    0.81
   1   2   8   21.91    0.86
  -1   2  -8   22.37    0.91
  -1   2  -8   20.92    0.84
  -1   2  -8   21.83    0.90
   1   2   8   21.08    0.82
  -1  -2   8   21.42    0.89
   1  -2  -8   21.29    1.06
   1  -2  -8   20.45    0.88
  -1  -2   8   21.02    0.73
  -1  -2   8   20.62    0.77
   1  -2  -8   20.43    0.86
   1  -2  -9  174.11    3.40
  -1  -2   9  169.37    3.40
  -1   2  -9  177.74    3.44
   1  -2  -9  177.07    3.46
   1   2   9  175.39    3.14
   1   2   9  175.05    3.25
  -1   2  -9  176.51    3.46
   1   2   9  180.13    3.36
  -1  -2   9  172.47    3.73
   1   2   9  168.89    3.22
   1  -2  -9  181.41    3.87
  -1   2  -9  171.10    3.32
  -1  -2   9  173.69    3.10
   1  -2 -10   40.38    1.42
  -1   2 -10   39.34    1.39
   1   2  10   41.18    1.32
  -1  -2  10   40.68    1.42
  -1  -2  10   38.71    1.58
  -1   2 -10   39.54    1.35
  -1   2 -10   42.33    1.47
   1  -2 -10   41.12    1.67
   1   2  10   39.28    1.28
   1  -2 -10   39.91    1.40
   1   2  11   32.99    1.22
   1  -2 -11   34.02    1.59
   1  -2 -11   35.86    1.38
  -1   2 -11   33.29    1.30
  -1   2 -11   33.15    1.32
  -1  -2  11   34.19    1.56
   1   2  11   33.73    1.23
   1  -2 -11   34.29    1.35
  -1  -2  11   32.44    1.34
   1   2  11   33.76    1.24
   1  -2 -12    1.59    0.34
  -1  -2  12    1.81    0.36
   1   2  12    1.87    0.32
   1  -2 -12    1.64    0.40
  -1   2 -12    1.21    0.29
  -1  -2  12    1.22    0.37
  -1   2 -12    1.38    0.32
   1   2  12    1.67    0.30
   1   2  13   27.08    1.20
  -1  -2  13   25.85    1.31
   1  -2 -13   27.51    1.34
   1   2  13   27.78    1.30
  -1   2 -13   25.94    1.27
   1   2  13   27.44    1.19
  -1   2 -13   25.74    1.26
  -1  -2  13   26.83    1.23
   1  -2 -13   28.27    1.58
   1   2  14    3.14    0.48
   1  -2 -14    2.24    0.48
  -1   2 -14    2.71    0.43
  -1   2 -14    2.41    0.43
  -1  -2  14    3.41    0.51
  -1   2 -15    6.96    0.69
   1   2  15    6.89    0.76
   1   2  15    7.39    0.72
  -1  -2  15    7.34    0.88
  -1   2 -15    7.89    0.76
   1  -2 -15    7.07    0.88
  -1  -2  15    7.49    0.77
   1  -2 -15    9.93    0.88
  -1   2 -16    3.90    0.62
  -1   2 -16    3.69    0.63
   1  -2 -16    3.86    0.74
  -1   2 -16    3.96    0.61
   1  -2 -16    3.02    0.55
   1  -2 -16    3.10    0.60
  -1   2 -16    3.78    0.57
   1   2  16    4.54    0.61
   1   2  16    4.37    0.58
   1  -2 -16    3.64    0.58
   1  -2 -17   11.94    1.12
  -1   2 -17   12.00    1.15
   1  -2 -17   12.96    1.28
   1  -2 -17   12.74    1.08
  -1   2 -17   13.81    1.14
  -1   2 -17   14.27    1.15
   1  -2 -17   12.77    1.06
   1   2  17   12.48    1.01
  -1   2 -18   20.87    1.40
   1  -2 -18   22.89    1.45
   1  -2 -18   24.45    1.76
   1  -2 -18   21.89    1.49
  -1   2 -18   23.13    1.49
  -1   2 -18   22.14    1.56
  -1   2 -19   34.03    1.90
   1  -2 -19   32.13    1.78
   1  -2 -19   33.45    1.73
  -1   2 -19   35.38    1.80
   1  -2 -19   33.64    2.04
  -1   2 -19   38.67    1.89
   1  -2 -20    2.81    0.63
  -1   2 -20    2.82    0.55
   1  -2 -20    2.42    0.49
  -1   2 -20    3.09    0.55
   1  -2 -20    2.49    0.50
  -1   2 -21    5.36    0.68
   1  -2 -21    5.19    0.62
   1  -2 -21    3.98    0.69
   1  -2 -22    6.96    0.82
   1  -2 -22    7.09    0.66
  -1   2 -22    6.92    0.68
   1  -2 -23    0.23    0.20
  -1   2 -23    0.09    0.18
  -1  -3 -23    0.59    0.24
   1   3 -23    0.49    0.21
   1   3 -22    3.93    0.56
  -1  -3 -22    3.02    0.46
   1   3 -22    3.39    0.54
   1   3 -21    4.54    0.59
  -1  -3 -21    4.05    0.56
   1   3 -21    4.69    0.66
   1   3 -21    5.39    0.73
   1   3 -20    0.65    0.37
  -1  -3 -20    0.76    0.33
   1   3 -20    0.38    0.30
   1   3 -20    1.49    0.42
   1   3 -19   11.96    1.19
  -1  -3 -19   11.45    1.00
   1   3 -19   11.64    1.03
   1   3 -19   10.33    1.09
   1   3 -19   11.78    1.00
   1   3 -18   15.47    1.19
   1   3 -18   15.82    1.15
   1   3 -18   15.29    1.37
  -1  -3 -18   15.22    1.19
   1   3 -18   15.88    1.38
   1   3 -17   22.93    1.68
  -1  -3 -17   24.36    1.50
   1   3 -17   25.77    1.74
  -1  -3 -17   22.68    1.49
   1   3 -17   24.69    1.51
   1   3 -17   22.84    1.41
   1   3 -17   21.35    1.55
  -1  -3 -17   21.76    1.42
   1  -3  17   23.69    1.47
   1   3 -16    2.77    0.51
   1   3 -16    1.71    0.50
   1   3 -16    2.25    0.57
   1   3 -16    2.49    0.51
  -1  -3 -16    2.33    0.51
   1   3 -16    1.74    0.47
  -1  -3 -16    2.37    0.54
   1  -3  16    2.73    0.47
   1  -3  16    2.04    0.45
  -1   3  16    2.83    0.49
   1   3 -15   11.19    0.98
   1   3 -15   11.81    1.17
  -1  -3 -15   13.18    1.06
   1  -3  15   14.48    1.17
  -1   3  15   11.13    0.89
  -1   3  15   11.11    0.89
   1   3 -15   12.69    1.15
   1  -3  15   11.86    0.95
   1  -3  15   11.84    0.98
   1  -3  14    9.16    0.82
   1   3 -14    8.41    0.90
  -1   3  14    7.54    0.71
   1  -3  14    7.93    0.84
   1  -3  14    7.43    0.72
  -1  -3 -14    9.37    0.85
  -1   3  14    7.49    0.72
   1   3 -13    3.18    0.54
  -1   3  13    3.74    0.50
  -1   3  13    2.86    0.54
  -1   3  13    3.04    0.48
   1  -3  13    3.87    0.50
  -1  -3 -13    3.99    0.56
   1  -3  13    4.43    0.62
  -1   3  12   61.56    2.25
   1  -3  12   62.88    2.03
  -1   3  12   64.27    2.09
   1   3 -12   65.88    2.39
   1  -3  12   65.11    2.02
  -1  -3 -12   67.13    2.21
  -1   3  12   62.94    1.94
  -1   3  12   62.07    1.99
  -1   3  11   27.04    1.14
   1  -3  11   26.62    1.18
   1  -3  11   27.04    1.21
  -1   3  11   26.01    1.23
  -1   3  11   26.89    1.37
  -1   3  11   24.44    1.21
  -1  -3 -11   27.83    1.31
   1   3 -11   27.07    1.42
  -1   3  10  130.13    2.79
   1  -3  10  129.79    2.73
   1  -3  10  131.45    2.94
  -1   3  10  129.00    3.16
   1   3 -10  128.83    3.29
  -1   3  10  124.21    2.99
  -1   3  10  132.59    3.03
  -1  -3 -10  126.87    2.79
   1  -3  10  127.11    2.85
  -1  -3 -10  126.63    3.05
  -1  -3  -9   55.55    1.75
   1  -3   9   57.25    1.62
   1  -3   9   56.59    1.67
  -1   3   9   55.16    1.79
  -1   3   9   51.72    1.67
   1  -3   9   54.95    1.42
   1  -3   9   55.78    1.53
  -1   3   9   49.69    1.63
   1  -3   9   52.30    1.33
   1   3  -9   54.18    1.87
  -1   3   9   55.61    1.55
  -1   3   8  149.25    3.15
  -1   3   8  144.69    2.91
   1  -3   8  155.43    2.66
   1  -3   8  158.33    3.09
  -1   3   8  153.00    3.23
  -1  -3  -8  154.22    3.21
   1   3  -8  150.75    3.35
  -1   3   8  144.68    3.05
   1  -3   8  158.45    2.95
  -1   3   8  151.84    3.14
   1  -3   8  150.84    2.98
   1  -3   7  149.37    2.86
   1  -3   7  155.81    2.84
  -1   3   7  148.76    3.04
  -1   3   7  146.26    2.85
  -1   3   7  152.29    3.08
   1  -3   7  154.32    2.95
  -1   3   7  151.69    2.79
  -1  -3  -7  145.32    3.05
  -1   3   7  141.79    2.98
  -1   3   7  150.09    2.99
   1   3  -7  149.90    2.99
   1   3  -7  151.06    3.22
   1  -3   7  153.23    2.53
   1   3  -6   12.49    0.71
  -1   3   6   12.06    0.65
  -1   3   6   11.72    0.53
  -1   3   6   10.52    0.56
   1  -3   6   11.44    0.40
  -1  -3  -6   11.91    0.64
   1  -3   6   11.75    0.43
   1  -3   6   12.57    0.61
  -1  -3  -6   10.55    0.62
   1  -3   6   11.19    0.55
  -1   3   6   11.76    0.64
  -1   3   6   11.48    0.62
  -1  -3  -6   10.69    0.49
   1   3  -6   11.08    0.61
  -1   3   6   11.22    0.50
   1  -3   5   10.15    0.41
  -1   3   5    8.92    0.50
   1   3  -5   10.48    0.64
  -1  -3  -5   10.53    0.56
   1   3  -5   10.00    0.55
  -1   3   5   10.67    0.55
  -1  -3  -5   10.05    0.47
  -1   3   5   10.54    0.58
  -1   3   5    9.57    0.43
  -1  -3  -5   10.68    0.62
  -1   3   5    9.18    0.57
   1   3  -5   10.48    0.62
  -1   3   5   10.76    0.59
  -1   3   5   10.54    0.44
   1  -3   5    9.76    0.51
  -1   3   4    0.39    0.14
   1   3  -4    0.36    0.16
   1  -3   4    1.21    0.19
  -1  -3  -4    0.54    0.11
  -1   3   4    0.48    0.10
  -1   3   4    1.42    0.23
   1   3  -4    0.57    0.17
   1  -3   4    0.24    0.08
  -1  -3  -4    0.12    0.13
  -1   3   4    0.75    0.20
  -1  -3  -4    1.08    0.18
   1   3  -4    0.92    0.20
   1   3  -3  188.20    3.40
  -1  -3  -3  187.03    3.15
   1  -3   3  192.83    3.07
   1  -3   3  189.31    3.09
  -1   3   3  194.56    3.27
   1  -3   2  753.54   10.41
   1   3  -2  737.58   10.63
  -1  -3  -2  735.17   10.36
   1  -3   2  748.19   10.28
  -1  -3  -1  646.19    9.01
   1  -3   1  630.40    8.99
   1  -3   1  620.07    8.74
  -1  -3  -1  632.21    8.84
   1   3  -1  622.07    9.08
  -1   3   1  647.16    8.72
   1   3   0  735.79   10.49
  -1   3   0  730.60   10.09
  -1  -3   0  763.02   10.57
  -1  -3   0  755.34   10.21
   1  -3   0  752.79   10.51
   1   3   1  612.59    8.38
  -1  -3   1  630.69    8.88
  -1  -3   1  619.83    8.60
   1   3   1  634.29    8.88
  -1  -3   1  635.43    8.87
  -1   3  -1  630.34    8.81
   1  -3  -1  628.82    8.70
   1  -3  -1  616.61    8.96
   1   3   1  649.46    8.75
  -1  -3   1  616.93    8.55
   1  -3  -2  744.59   10.18
  -1   3  -2  766.32   10.37
   1   3   2  749.86   10.46
   1   3   2  759.63   10.44
   1  -3  -2  753.63   10.65
  -1  -3   2  740.16   10.51
  -1  -3   2  731.98   10.12
  -1  -3   2  730.27   10.77
  -1  -3   2  761.98   10.35
  -1   3  -2  740.04   10.37
  -1  -3   2  745.65   10.58
   1  -3  -3  187.79    2.82
  -1  -3   3  190.62    3.20
  -1   3  -3  191.68    2.62
   1   3   3  182.62    3.10
  -1  -3   3  189.31    3.29
  -1   3  -3  192.25    3.01
   1  -3  -3  196.04    3.33
  -1   3  -3  183.39    2.81
  -1   3  -3  190.61    3.11
  -1  -3   3  188.63    3.12
   1   3   3  174.89    3.12
  -1  -3   4    0.44    0.13
   1   3   4    0.58    0.16
   1   3   4    0.57    0.13
  -1   3  -4    1.24    0.18
   1  -3  -4    0.68    0.09
   1   3   4    0.78    0.16
   1  -3  -4    0.34    0.14
  -1   3  -4    0.44    0.08
  -1  -3   4    1.02    0.20
   1   3   4    0.42    0.13
  -1  -3   5    9.88    0.66
   1   3   5    9.90    0.54
   1  -3  -5    8.90    0.54
  -1  -3   5    9.23    0.52
  -1   3  -5    9.89    0.43
  -1   3  -5   10.69    0.39
  -1   3  -5   10.63    0.57
  -1   3  -5    9.68    0.52
  -1  -3   5    9.77    0.54
   1  -3  -5   10.90    0.58
   1   3   5   10.63    0.52
   1  -3  -5   10.64    0.65
  -1  -3   5   11.00    0.57
   1   3   5    9.34    0.50
   1  -3  -5   11.09    0.49
  -1  -3   6   11.54    0.44
   1  -3  -6   11.64    0.72
  -1  -3   6   11.40    0.61
   1   3   6   11.51    0.58
  -1   3  -6   11.40    0.60
   1  -3  -6   11.22    0.55
  -1   3  -6   11.73    0.60
  -1  -3   6   11.73    0.62
  -1   3  -6   10.90    0.50
   1   3   6   11.34    0.54
  -1  -3   6   10.93    0.42
   1  -3  -6   10.97    0.62
  -1  -3   6   10.84    0.60
  -1   3  -6   11.14    0.43
   1  -3  -6   11.97    0.66
  -1   3  -7  150.44    2.94
   1  -3  -7  146.33    3.07
  -1   3  -7  151.00    2.96
  -1  -3   7  145.35    2.52
   1   3   7  155.30    2.86
   1  -3  -7  151.38    3.03
  -1  -3   7  148.88    2.95
  -1  -3   7  142.67    2.66
   1   3   7  150.34    2.85
   1  -3  -7  149.35    2.85
   1   3   7  153.84    2.78
  -1   3  -7  157.89    2.78
  -1  -3   7  149.92    2.99
   1  -3  -7  153.29    3.30
   1  -3  -8  157.44    3.47
   1   3   8  156.92    2.90
  -1  -3   8  150.79    3.09
  -1   3  -8  153.93    3.11
   1   3   8  153.66    2.98
  -1   3  -8  148.76    3.06
  -1  -3   8  145.58    2.78
   1   3   8  151.75    2.96
   1  -3  -8  154.09    3.17
   1  -3  -8  158.17    3.03
  -1   3  -8  149.23    2.89
   1   3   8  153.13    2.92
   1  -3  -9   55.22    1.93
  -1   3  -9   57.62    1.68
  -1  -3   9   55.01    1.84
  -1   3  -9   54.03    1.67
   1   3   9   56.04    1.53
   1   3   9   53.54    1.54
   1   3   9   53.84    1.55
   1  -3  -9   53.61    1.69
   1  -3  -9   54.19    1.60
  -1  -3   9   51.33    1.64
   1   3   9   51.07    1.45
  -1   3  -9   56.04    1.55
  -1  -3  10  132.33    3.27
   1  -3 -10  132.10    2.93
   1   3  10  133.64    2.84
   1  -3 -10  131.37    3.37
  -1   3 -10  127.42    2.81
   1   3  10  130.71    2.81
  -1  -3  10  129.95    3.01
  -1   3 -10  124.83    2.98
   1  -3 -10  127.39    3.01
  -1   3 -10  133.34    2.97
   1   3  10  128.60    2.71
  -1  -3  11   26.68    1.25
   1  -3 -11   27.19    1.26
  -1   3 -11   26.04    1.19
   1   3  11   26.45    1.12
  -1   3 -11   27.28    1.26
   1  -3 -11   25.57    1.40
   1   3  11   26.75    1.14
   1   3  11   26.74    1.13
  -1  -3  11   25.73    1.37
   1  -3 -11   27.04    1.21
  -1   3 -11   27.03    1.17
  -1   3 -12   62.51    1.96
  -1   3 -12   66.81    2.08
   1   3  12   63.71    1.91
  -1  -3  12   64.39    2.13
   1   3  12   62.29    1.90
   1  -3 -12   65.33    2.08
   1  -3 -12   63.71    2.40
  -1  -3  12   60.73    2.30
   1  -3 -12   66.83    2.14
   1   3  12   63.30    1.93
  -1  -3  13    3.15    0.44
  -1   3 -13    3.89    0.50
  -1  -3  13    3.89    0.54
   1   3  13    3.65    0.46
  -1   3 -13    3.33    0.46
   1  -3 -13    4.23    0.65
   1   3  13    3.67    0.45
   1  -3 -13    3.06    0.46
   1   3  14    7.91    0.74
   1  -3 -14    8.52    0.93
   1   3  14    9.12    0.74
  -1  -3  14    8.25    0.79
  -1  -3  14    6.79    0.73
   1   3  14    8.42    0.71
  -1   3 -14    8.14    0.75
  -1   3 -14    8.04    0.74
   1  -3 -14    8.82    0.80
  -1   3 -15   12.00    1.02
   1  -3 -15   13.82    1.27
  -1   3 -15   13.86    1.08
  -1   3 -15   12.70    0.96
  -1  -3  15   12.58    1.01
  -1  -3  15   13.41    1.08
   1   3  15   11.94    0.95
   1  -3 -15   14.19    1.05
  -1  -3  15   12.14    1.15
  -1   3 -16    2.09    0.48
  -1   3 -16    2.50    0.56
  -1   3 -16    2.44    0.53
   1  -3 -16    2.31    0.59
   1   3  16    3.18    0.55
   1   3  16    2.79    0.48
   1  -3 -16    2.26    0.47
   1  -3 -16    3.45    0.63
  -1   3 -17   24.56    1.68
  -1   3 -17   24.28    1.50
   1  -3 -17   22.66    1.72
  -1   3 -17   23.39    1.49
   1  -3 -17   22.81    1.54
   1   3  17   20.84    1.29
   1  -3 -17   20.92    1.37
   1  -3 -18   15.31    1.20
   1  -3 -18   15.64    1.45
   1  -3 -18   15.43    1.28
  -1   3 -18   17.40    1.42
  -1   3 -18   17.87    1.30
  -1   3 -18   17.50    1.28
   1  -3 -19   10.58    1.03
  -1   3 -19   11.33    1.02
   1  -3 -19   12.31    1.27
  -1   3 -19   12.16    1.08
  -1   3 -19   10.12    1.06
   1  -3 -19    9.68    0.93
   1  -3 -20    1.02    0.34
   1  -3 -20    0.27    0.32
  -1   3 -20    1.08    0.41
  -1   3 -20    0.78    0.36
   1  -3 -20    0.56    0.36
   1  -3 -21    4.68    0.76
  -1   3 -21    4.33    0.61
   1  -3 -21    4.69    0.60
  -1   3 -21    5.97    0.70
   1  -3 -21    4.47    0.61
   1  -3 -22    2.44    0.41
  -1   3 -22    2.66    0.46
   1  -3 -23    0.77    0.24
  -1   3 -23    0.87    0.27
   1   4 -23    2.11    0.37
  -1  -4 -23    2.70    0.37
   1   4 -22    3.05    0.51
  -1  -4 -22    3.00    0.44
   1   4 -21    1.96    0.44
  -1  -4 -21    1.94    0.42
   1   4 -21    2.39    0.48
   1   4 -21    2.94    0.56
   1   4 -20    1.24    0.36
   1   4 -20    1.96    0.53
   1   4 -20    0.84    0.37
  -1  -4 -20    1.80    0.49
  -1  -4 -19    3.36    0.55
   1   4 -19    4.61    0.79
   1   4 -19    5.69    0.82
   1   4 -19    4.24    0.64
  -1  -4 -18    6.47    0.79
   1   4 -18    6.26    0.88
   1   4 -18    6.55    0.80
   1   4 -18    5.35    0.82
   1   4 -17   18.93    1.28
   1   4 -17   18.01    1.30
   1   4 -17   16.13    1.43
   1   4 -17   20.23    1.53
  -1  -4 -17   16.60    1.32
   1  -4  17   16.74    1.25
   1   4 -16    0.18    0.32
   1   4 -16    0.59    0.30
   1   4 -16    0.29    0.32
  -1  -4 -16    0.59    0.38
   1   4 -16    0.09    0.27
  -1  -4 -16    0.37    0.35
   1  -4  16    0.28    0.30
   1   4 -16    0.52    0.38
  -1  -4 -16    0.17    0.29
   1   4 -15   24.04    1.46
   1   4 -15   22.66    1.57
   1   4 -15   24.95    1.43
   1   4 -15   26.45    1.73
   1   4 -15   22.66    1.64
  -1  -4 -15   22.09    1.49
  -1  -4 -15   25.17    1.70
   1  -4  15   24.84    1.56
   1   4 -15   25.81    1.65
  -1   4  15   22.88    1.30
  -1   4  15   24.48    1.37
  -1  -4 -15   22.63    1.47
  -1  -4 -15   25.38    1.49
  -1   4  15   24.20    1.30
   1  -4  15   24.05    1.42
   1  -4  15   24.06    1.36
   1  -4  14   35.46    1.61
  -1   4  14   34.51    1.59
  -1  -4 -14   35.03    1.72
   1  -4  14   40.27    1.91
  -1   4  14   35.22    1.60
   1   4 -14   35.07    1.87
   1  -4  14   33.31    1.64
   1  -4  13   30.58    1.50
  -1   4  13   28.35    1.39
   1  -4  13   32.81    1.63
  -1   4  13   28.23    1.39
  -1  -4 -13   29.27    1.52
   1  -4  13   27.85    1.37
   1   4 -13   27.47    1.60
  -1   4  12   56.16    1.93
   1   4 -12   57.91    2.27
  -1  -4 -12   56.01    2.06
   1  -4  12   55.36    1.92
   1  -4  12   57.06    2.11
  -1   4  12   54.02    1.92
   1  -4  12   55.75    1.98
  -1   4  12   53.73    1.86
  -1   4  12   55.98    1.95
   1   4 -11   35.08    1.67
   1  -4  11   32.53    1.37
  -1   4  11   33.39    1.40
  -1   4  11   31.64    1.35
  -1   4  11   32.82    1.31
  -1   4  11   34.30    1.40
   1  -4  11   33.77    1.52
  -1  -4 -11   35.03    1.53
  -1   4  11   34.04    1.44
   1  -4  11   34.36    1.46
   1  -4  10    1.42    0.35
   1  -4  10    1.88    0.34
  -1   4  10    0.91    0.28
  -1   4  10    1.10    0.28
  -1   4  10    1.50    0.28
   1   4 -10    1.48    0.37
   1  -4  10    1.20    0.28
  -1   4  10    1.45    0.30
  -1  -4 -10    1.80    0.36
  -1   4   9   54.10    1.56
   1  -4   9   51.28    1.64
   1  -4   9   52.24    1.53
  -1   4   9   55.47    1.68
   1  -4   9   58.96    1.82
   1  -4   9   55.50    1.73
   1   4  -9   50.63    1.87
  -1   4   9   51.18    1.69
  -1   4   9   48.91    1.64
  -1  -4  -9   53.45    1.78
  -1   4   8   76.42    1.95
   1  -4   8   75.63    2.00
   1  -4   8   72.51    1.81
   1  -4   8   77.43    2.05
   1   4  -8   71.73    2.18
   1  -4   8   75.96    1.96
  -1   4   8   72.27    1.92
  -1  -4  -8   74.12    2.09
  -1   4   8   72.24    1.97
  -1   4   8   70.84    1.78
  -1   4   8   71.26    1.97
   1   4  -7    8.36    0.66
  -1   4   7    7.50    0.54
  -1   4   7    8.56    0.59
   1  -4   7    8.05    0.52
   1  -4   7    8.93    0.61
  -1   4   7    8.22    0.60
  -1   4   7    8.02    0.55
  -1  -4  -7    8.82    0.64
   1  -4   7    8.18    0.56
   1  -4   7    7.80    0.56
  -1   4   7    9.10    0.53
  -1  -4  -6  179.47    3.38
   1   4  -6  170.20    3.32
  -1   4   6  180.71    3.32
   1  -4   6  174.56    3.33
   1  -4   6  180.70    3.36
   1   4  -6  175.57    3.58
  -1   4   6  179.38    3.27
  -1  -4  -6  176.45    3.19
   1  -4   6  175.40    3.18
  -1  -4  -6  178.77    3.54
  -1   4   6  172.99    3.36
  -1   4   6  172.52    3.35
  -1  -4  -6  181.77    3.52
  -1   4   6  171.72    3.31
   1  -4   6  176.03    3.29
  -1   4   6  176.97    3.09
  -1   4   6  180.04    3.38
   1   4  -5  224.51    4.09
   1  -4   5  210.15    3.79
   1   4  -5  224.11    3.88
  -1  -4  -5  221.54    3.88
   1  -4   5  209.43    3.52
   1  -4   5  214.64    3.77
  -1  -4  -5  219.45    3.99
  -1   4   5  213.26    3.70
  -1   4   5  222.71    3.87
  -1  -4  -5  217.70    3.73
   1  -4   5  215.09    3.68
  -1   4   5  207.62    3.82
  -1   4   5  216.74    3.85
  -1   4   5  213.66    3.78
   1  -4   5  229.30    3.82
  -1   4   5  224.68    3.55
  -1  -4  -5  226.21    4.07
  -1   4   4  230.74    3.96
  -1   4   4  233.33    3.89
   1   4  -4  227.64    4.17
   1   4  -4  232.23    4.04
  -1   4   4  226.75    3.88
   1  -4   4  231.83    3.86
   1  -4   4  229.20    3.88
  -1  -4  -4  229.21    4.14
  -1   4   4  230.49    3.92
  -1   4   4  232.17    3.95
  -1  -4  -4  236.56    3.90
   1  -4   4  228.73    3.91
  -1  -4  -4  229.78    3.92
  -1   4   4  229.18    3.97
  -1   4   4  234.94    3.82
   1   4  -4  242.13    4.02
  -1   4   4  228.29    3.60
   1  -4   3   47.03    1.25
  -1   4   3   48.51    1.03
   1  -4   3   47.01    1.20
   1   4  -3   48.76    1.33
  -1  -4  -3   47.38    1.39
   1   4  -3   48.80    1.31
  -1   4   3   47.25    1.22
  -1   4   3   50.91    1.20
  -1   4   3   46.71    1.20
  -1  -4  -3   49.85    1.28
  -1  -4  -3   44.43    1.35
  -1   4   3   47.95    1.32
   1   4  -3   49.49    1.41
  -1   4   3   48.92    1.30
  -1  -4  -3   46.69    1.22
  -1   4   2   25.33    0.76
   1   4  -2   24.96    0.86
   1  -4   2   24.28    0.77
  -1   4   2   24.93    0.60
  -1   4   2   26.01    0.81
   1   4  -2   24.42    0.89
   1   4  -2   26.10    0.89
  -1  -4  -2   24.87    0.91
  -1  -4  -2   23.31    0.76
  -1  -4  -1  380.96    5.38
   1   4  -1  382.26    5.66
  -1   4   1  374.67    5.42
  -1  -4  -1  369.55    5.54
  -1   4   1  369.12    5.31
   1   4  -1  378.79    5.66
   1   4   0   49.47    1.23
   1  -4   0   52.16    1.34
  -1  -4   0   54.12    1.34
   1  -4   0   48.68    1.17
  -1  -4   0   45.85    1.04
  -1   4   0   49.66    1.12
   1   4   1  377.70    5.39
   1  -4  -1  360.98    5.49
   1  -4  -1  370.29    5.72
   1   4   1  366.13    5.47
  -1  -4   1  376.14    5.53
  -1   4  -1  360.49    5.54
  -1  -4   2   27.43    1.01
  -1  -4   2   25.13    0.60
   1   4   2   26.98    0.82
   1  -4  -2   25.72    0.94
  -1  -4   2   26.24    0.96
  -1  -4   2   25.62    0.73
   1   4   2   25.08    0.78
  -1  -4   2   26.54    0.88
  -1   4  -2   26.32    0.84
   1  -4  -2   28.89    0.91
  -1   4  -2   25.64    0.78
  -1  -4   2   25.58    0.87
   1  -4  -2   25.42    0.61
   1  -4  -3   50.54    1.42
  -1   4  -3   45.97    0.91
   1   4   3   49.72    1.26
   1  -4  -3   46.43    0.80
  -1   4  -3   47.71    1.33
   1   4   3   49.21    1.23
  -1  -4   3   47.48    1.28
  -1  -4   3   47.43    1.34
  -1  -4   3   47.88    1.18
  -1  -4   3   48.49    1.33
   1   4   3   47.83    1.20
  -1  -4   3   49.10    1.48
  -1   4  -3   47.19    1.19
   1  -4  -3   46.55    1.30
  -1  -4   3   49.65    1.42
  -1  -4   3   46.44    0.88
   1   4   4  242.36    3.88
   1  -4  -4  240.97    4.15
  -1  -4   4  235.02    4.34
   1   4   4  236.64    3.93
  -1  -4   4  243.80    3.90
  -1  -4   4  230.70    4.15
  -1   4  -4  221.82    3.31
   1   4   4  230.38    3.68
  -1  -4   4  233.00    4.03
  -1   4  -4  227.77    3.27
  -1   4  -4  227.55    4.02
   1  -4  -4  236.74    4.04
  -1  -4   4  220.53    3.27
   1  -4  -4  236.74    3.99
   1   4   4  230.80    3.82
   1  -4  -4  234.15    3.65
  -1   4  -4  232.87    3.84
  -1  -4   4  229.68    3.91
   1  -4  -5  216.52    3.85
   1  -4  -5  216.50    3.98
  -1  -4   5  213.74    3.76
   1   4   5  206.52    3.52
   1  -4  -5  218.36    3.57
   1   4   5  203.35    3.65
  -1   4  -5  217.13    3.91
  -1  -4   5  222.30    3.12
  -1  -4   5  212.85    3.88
  -1   4  -5  215.35    3.66
  -1   4  -5  211.64    3.73
   1  -4  -5  220.72    3.93
  -1  -4   6  172.21    3.12
   1   4   6  183.53    3.29
  -1   4  -6  178.17    3.49
   1  -4  -6  187.05    3.52
  -1   4  -6  174.17    3.31
  -1  -4   6  174.08    3.44
  -1   4  -6  179.08    3.21
  -1  -4   6  172.79    3.30
   1   4   6  180.16    3.28
   1  -4  -6  182.07    3.19
   1  -4  -7    9.31    0.56
  -1   4  -7    8.44    0.52
   1   4   7    9.75    0.58
   1   4   7    8.76    0.57
  -1   4  -7    8.92    0.61
  -1  -4   7    8.10    0.60
  -1  -4   7    7.46    0.54
  -1  -4   7    8.71    0.62
  -1  -4   7    7.16    0.47
  -1   4  -7    9.11    0.65
   1  -4  -7    6.53    0.56
  -1   4  -7    8.35    0.58
   1  -4  -8   71.90    1.86
  -1  -4   8   70.05    1.99
   1   4   8   71.44    1.81
  -1   4  -8   73.86    1.95
  -1  -4   8   71.60    2.02
  -1  -4   8   72.15    1.77
   1   4   8   73.57    1.88
   1  -4  -8   77.13    2.11
  -1   4  -8   73.10    2.00
   1   4   8   72.92    1.87
  -1   4  -9   55.97    1.71
  -1  -4   9   53.08    1.74
   1   4   9   51.58    1.53
  -1  -4   9   53.28    1.76
  -1   4  -9   53.14    1.73
   1  -4  -9   52.70    1.61
   1  -4  -9   50.75    1.75
  -1  -4   9   55.48    1.88
   1   4   9   53.05    1.61
   1   4   9   53.51    1.59
  -1   4 -10    0.94    0.25
   1  -4 -10    0.92    0.24
  -1   4 -10    1.14    0.26
   1   4  10    1.55    0.29
   1  -4 -10    1.41    0.32
   1   4  10    1.05    0.25
   1   4  10    1.49    0.28
  -1  -4  10    1.86    0.36
  -1  -4  10    1.13    0.31
  -1  -4  10    1.42    0.34
  -1  -4  11   32.45    1.47
   1   4  11   32.89    1.26
   1  -4 -11   36.11    1.43
  -1   4 -11   32.41    1.44
  -1   4 -11   36.07    1.46
   1   4  11   35.45    1.33
  -1  -4  11   33.18    1.49
   1  -4 -11   32.90    1.49
   1   4  11   34.11    1.37
  -1  -4  11   32.75    1.58
   1   4  11   33.28    1.32
   1  -4 -12   55.16    2.03
  -1  -4  12   52.83    1.99
  -1  -4  12   54.06    2.02
  -1   4 -12   52.54    1.88
   1   4  12   56.14    1.85
   1   4  12   51.82    1.78
   1  -4 -12   55.41    1.91
  -1  -4  13   29.46    1.52
   1   4  13   27.24    1.31
  -1  -4  13   28.30    1.49
  -1   4 -13   26.66    1.36
   1  -4 -13   26.84    1.43
   1  -4 -13   28.76    1.40
   1   4  13   28.83    1.32
   1   4  14   36.17    1.55
  -1  -4  14   34.53    1.74
  -1  -4  14   31.83    1.85
   1   4  14   32.24    1.45
  -1   4 -14   34.87    1.62
  -1  -4  14   35.44    1.73
   1  -4 -14   34.18    1.61
  -1   4 -15   25.62    1.72
   1  -4 -15   22.24    1.67
  -1   4 -15   26.38    1.66
  -1   4 -15   26.86    1.52
   1  -4 -15   23.32    1.56
  -1   4 -15   24.54    1.47
   1   4  15   24.38    1.30
   1   4  15   23.82    1.36
  -1  -4  15   21.62    1.44
  -1   4 -15   23.66    1.36
  -1  -4  15   22.48    1.43
   1   4  15   24.28    1.28
  -1  -4  15   24.16    1.66
   1  -4 -15   25.90    1.45
  -1   4 -16    0.28    0.23
   1  -4 -16    0.66    0.37
  -1   4 -16    0.36    0.32
  -1   4 -16    0.09    0.25
  -1  -4  16    0.24    0.31
   1  -4 -16   -0.39    0.30
  -1   4 -16    0.39    0.29
   1   4  16   -0.10    0.28
   1  -4 -16    0.39    0.34
   1  -4 -17   15.93    1.32
   1  -4 -17   18.71    1.59
  -1   4 -17   16.82    1.43
  -1   4 -17   18.37    1.32
  -1   4 -17   17.65    1.29
   1   4  17   17.92    1.21
  -1  -4  17   18.62    1.46
  -1   4 -18    6.32    0.79
   1  -4 -18    5.79    0.90
  -1   4 -18    6.11    0.86
   1  -4 -18    6.38    0.87
  -1   4 -19    3.88    0.66
   1  -4 -19    4.12    0.77
  -1   4 -19    3.36    0.60
   1  -4 -19    3.77    0.59
   1  -4 -19    4.30    0.68
  -1   4 -20    1.39    0.38
   1  -4 -20    1.94    0.58
  -1   4 -20    1.12    0.41
   1  -4 -20    1.19    0.36
   1  -4 -20    2.03    0.51
  -1   4 -21    1.42    0.41
  -1   4 -21    1.90    0.44
   1  -4 -21    2.46    0.46
   1  -4 -21    2.08    0.46
   1  -4 -22    2.86    0.41
  -1   4 -22    3.57    0.50
  -1   4 -22    3.26    0.49
   1  -4 -23    2.96    0.37
  -1   4 -23    2.06    0.33
  -1  -5 -23    1.70    0.28
   1   5 -23    1.24    0.30
  -1  -5 -22    1.57    0.33
   1   5 -22    1.43    0.40
   1   5 -21    0.41    0.25
  -1  -5 -21    0.36    0.25
  -1  -5 -20    0.78    0.36
   1   5 -20    0.40    0.31
   1   5 -20    0.02    0.26
   1   5 -20   -0.31    0.27
   1   5 -19    0.28    0.31
   1   5 -19    0.33    0.26
  -1  -5 -19    0.55    0.30
   1   5 -19    0.05    0.26
   1   5 -18   10.39    1.17
   1   5 -18    8.98    0.92
   1   5 -18   12.19    1.17
   1   5 -17   18.45    1.32
   1   5 -17   16.77    1.46
  -1  -5 -17   14.39    1.24
   1   5 -17   16.73    1.40
   1  -5  17   18.78    1.46
  -1  -5 -17   16.12    1.26
   1   5 -16    6.81    0.90
   1   5 -16    5.91    0.77
   1   5 -16    6.57    0.93
   1   5 -16    5.48    0.90
  -1  -5 -16    6.34    0.83
   1  -5  16    6.80    0.81
   1   5 -16    6.02    0.84
  -1  -5 -16    6.56    0.79
  -1   5  16    6.61    0.75
  -1  -5 -16    6.25    0.83
   1   5 -15   23.94    1.67
  -1  -5 -15   25.04    1.63
   1   5 -15   23.45    1.70
   1   5 -15   24.06    1.48
  -1  -5 -15   28.83    1.61
  -1  -5 -15   26.30    1.62
  -1   5  15   24.46    1.35
   1   5 -15   23.85    1.61
  -1   5  15   24.49    1.39
   1  -5  15   25.71    1.50
   1   5 -14    8.89    0.88
   1   5 -14    8.00    0.94
   1   5 -14    8.50    0.96
  -1   5  14   10.04    0.88
  -1   5  14   10.85    0.91
   1  -5  14    9.82    0.98
   1  -5  14   11.24    0.91
  -1  -5 -14   10.29    0.95
  -1   5  14    9.05    0.80
   1  -5  14    8.37    0.85
  -1   5  13    4.93    0.61
  -1   5  13    5.06    0.62
   1  -5  13    5.58    0.72
   1  -5  13    5.07    0.60
   1   5 -13    5.99    0.78
  -1  -5 -13    4.95    0.66
   1  -5  13    5.57    0.67
  -1   5  12   11.39    0.87
  -1   5  12   11.59    0.88
  -1  -5 -12   13.11    0.99
   1  -5  12   11.74    0.92
  -1   5  12   12.60    0.91
   1  -5  12   11.02    0.85
   1   5 -12   12.58    1.07
   1  -5  12   13.00    1.01
   1  -5  11    5.77    0.65
  -1   5  11    5.79    0.57
  -1   5  11    5.26    0.58
  -1   5  11    5.97    0.62
   1  -5  11    5.45    0.60
  -1   5  11    5.64    0.59
   1   5 -11    4.65    0.66
  -1   5  11    4.77    0.57
   1  -5  11    4.99    0.56
  -1  -5 -11    6.15    0.66
  -1   5  10    3.89    0.48
   1  -5  10    5.67    0.59
   1  -5  10    4.79    0.56
  -1   5  10    5.02    0.56
  -1   5  10    4.61    0.53
   1  -5  10    3.96    0.49
  -1  -5 -10    5.40    0.59
  -1   5  10    4.76    0.48
  -1   5  10    5.01    0.56
   1   5 -10    4.23    0.58
   1  -5   9    8.18    0.66
   1  -5   9    7.48    0.67
   1   5  -9    9.18    0.81
  -1   5   9    7.70    0.63
   1  -5   9    8.09    0.64
  -1   5   9    7.66    0.57
  -1   5   9    8.43    0.68
  -1   5   9    7.37    0.62
  -1  -5  -9    7.16    0.66
  -1   5   9    8.36    0.66
  -1   5   8   54.32    1.65
  -1   5   8   51.78    1.66
   1  -5   8   50.87    1.68
  -1   5   8   47.31    1.62
   1  -5   8   52.68    1.72
   1  -5   8   49.07    1.61
  -1   5   8   51.49    1.65
   1  -5   8   50.54    1.51
  -1   5   8   51.76    1.48
   1   5  -8   51.86    1.87
  -1  -5  -8   53.10    1.78
  -1  -5  -7  219.18    4.09
  -1   5   7  212.21    3.97
   1   5  -7  215.58    4.42
   1  -5   7  214.22    4.13
  -1   5   7  226.82    4.08
   1  -5   7  213.19    4.07
  -1   5   7  214.73    4.13
  -1   5   7  227.61    3.84
  -1   5   7  220.09    4.10
   1  -5   7  210.20    3.89
   1   5  -7  217.07    3.91
  -1  -5  -7  224.36    4.36
  -1  -5  -7  212.30    4.24
   1  -5   7  218.98    4.17
  -1   5   7  212.33    4.09
   1  -5   6  128.79    2.76
  -1   5   6  129.05    2.73
   1   5  -6  126.51    2.60
  -1   5   6  128.16    2.45
   1  -5   6  121.89    2.67
   1  -5   6  120.41    2.56
  -1   5   6  128.12    2.66
  -1   5   6  130.00    2.68
   1  -5   6  123.93    2.74
  -1  -5  -6  126.23    2.91
  -1  -5  -6  129.51    2.75
  -1  -5  -6  124.86    2.90
   1   5  -6  127.17    2.99
  -1   5   6  126.86    2.76
  -1  -5  -5  178.97    3.42
  -1   5   5  185.58    3.07
  -1   5   5  171.59    3.34
   1  -5   5  174.19    3.27
  -1   5   5  179.38    3.30
   1   5  -5  179.25    3.43
  -1   5   5  177.78    3.34
  -1  -5  -5  175.29    3.56
  -1  -5  -5  175.22    3.60
   1  -5   5  175.19    3.37
   1  -5   5  178.63    3.42
   1   5  -5  179.88    3.54
  -1   5   5  177.80    3.41
  -1  -5  -4  149.69    2.92
  -1  -5  -4  149.64    3.16
  -1   5   4  154.66    2.93
   1  -5   4  156.30    2.94
   1  -5   4  150.78    2.87
  -1  -5  -4  146.01    3.16
  -1   5   4  153.31    2.58
  -1   5   4  156.97    2.87
  -1   5   4  140.34    2.88
  -1  -5  -4  150.43    2.98
   1  -5   4  148.09    2.97
   1  -5   4  169.01    3.28
   1   5  -4  149.56    3.07
  -1   5   4  151.39    2.99
  -1   5   3  145.35    2.67
  -1   5   3  151.27    2.74
   1   5  -3  146.61    2.93
  -1   5   3  139.93    2.80
  -1  -5  -3  140.86    3.01
  -1  -5  -3  146.57    3.05
   1  -5   3  135.98    2.72
  -1   5   3  151.04    2.78
  -1   5   3  150.83    2.42
   1  -5   3  144.99    2.78
  -1  -5  -3  145.62    2.75
  -1  -5  -3  141.97    2.86
   1   5  -3  146.35    2.89
   1   5  -3  146.73    2.98
  -1   5   3  146.65    2.86
   1  -5   3  140.58    2.83
  -1   5   2  119.25    2.30
  -1   5   2  121.84    2.55
  -1  -5  -2  121.48    2.33
   1   5  -2  120.79    2.53
  -1  -5  -2  118.29    2.62
   1   5  -2  116.54    2.50
   1  -5   2  123.07    2.42
  -1   5   2  123.03    2.30
  -1  -5  -2  124.01    2.30
  -1  -5  -2  119.62    2.52
   1  -5   2  120.87    2.43
  -1   5   2  119.54    2.47
  -1  -5  -2  124.13    2.69
   1  -5   2  114.76    2.16
  -1   5   2  124.78    2.00
   1   5  -2  118.60    2.53
   1  -5   1    1.74    0.21
  -1   5   1    2.66    0.31
   1   5  -1    2.84    0.31
  -1   5   1    2.35    0.26
   1   5  -1    2.11    0.27
  -1   5   1    1.88    0.21
   1  -5   1    2.45    0.28
  -1  -5  -1    1.90    0.26
  -1  -5  -1    1.82    0.21
   1   5  -1    1.84    0.28
  -1  -5  -1    1.89    0.24
  -1  -5  -1    2.02    0.29
  -1   5   1    2.58    0.30
  -1  -5  -1    2.32    0.31
   1   5   0  133.31    2.68
  -1  -5   0  136.47    2.64
  -1  -5   0  134.49    2.27
  -1  -5   0  135.19    2.73
   1  -5   0  131.99    2.58
   1  -5   0  126.59    2.45
  -1  -5   0  128.73    2.74
   1   5   0  128.10    2.48
  -1   5   0  130.73    2.63
  -1   5   0  133.63    2.59
  -1  -5   0  133.58    2.68
  -1  -5   1    2.44    0.32
   1   5   1    1.63    0.20
  -1   5  -1    1.97    0.26
  -1   5  -1    2.22    0.28
   1  -5  -1    2.31    0.29
  -1  -5   1    1.85    0.24
  -1   5  -1    2.12    0.22
  -1  -5   1    2.33    0.19
   1  -5  -1    1.92    0.26
   1   5   1    1.76    0.26
   1  -5  -1    2.10    0.30
  -1   5  -1    1.71    0.26
   1  -5  -1    2.22    0.27
   1   5   1    1.86    0.23
   1  -5  -2  126.37    2.66
  -1  -5   2  121.42    2.66
  -1  -5   2  119.03    2.43
  -1  -5   2  122.38    2.62
   1   5   2  121.71    2.19
  -1   5  -2  118.21    2.26
   1  -5  -2  123.83    1.84
  -1   5  -2  120.37    2.53
   1  -5  -2  119.19    1.87
  -1  -5   2  118.97    2.11
  -1  -5   2  117.59    2.40
   1   5   2  124.51    2.32
  -1  -5   2  120.80    1.92
   1   5   2  118.13    2.53
   1   5   2  122.12    2.32
  -1   5  -2  121.75    2.14
   1  -5  -2  118.40    2.50
   1   5   3  143.79    2.48
  -1  -5   3  153.64    3.19
  -1   5  -3  136.78    2.67
   1   5   3  152.73    2.79
   1  -5  -3  145.78    2.92
  -1   5  -3  142.13    2.93
  -1   5  -3  146.16    2.41
   1   5   3  142.37    2.69
  -1  -5   3  141.93    2.86
  -1  -5   3  141.93    2.79
  -1  -5   3  154.30    2.65
  -1  -5   3  149.46    3.08
   1  -5  -3  148.05    2.94
  -1  -5   3  140.98    2.95
   1   5   3  160.39    2.80
   1  -5  -4  154.12    3.11
   1   5   4  160.62    3.01
   1   5   4  146.22    2.86
   1  -5  -4  155.28    3.12
  -1   5  -4  149.89    2.89
  -1  -5   4  149.64    2.97
  -1  -5   4  155.55    2.87
   1  -5  -4  163.18    2.75
  -1  -5   4  155.74    3.27
   1   5   4  164.87    2.97
   1   5   4  150.21    2.93
  -1   5  -4  150.80    3.12
  -1  -5   4  148.29    3.13
  -1  -5   4  160.04    3.14
  -1  -5   5  172.83    3.36
  -1   5  -5  177.61    3.34
   1   5   5  174.75    3.30
  -1   5  -5  173.15    3.32
   1  -5  -5  182.94    3.60
  -1  -5   5  176.51    3.57
  -1   5  -5  181.16    3.60
   1  -5  -5  177.22    3.54
   1   5   5  190.54    3.39
  -1  -5   5  186.94    3.76
   1   5   5  184.90    3.39
   1  -5  -5  185.37    3.19
  -1   5  -6  127.17    2.89
  -1   5  -6  128.93    2.65
   1   5   6  127.13    2.67
  -1  -5   6  121.62    2.84
  -1   5  -6  125.79    2.67
   1  -5  -6  121.46    2.49
   1  -5  -6  119.00    2.76
   1  -5  -6  123.26    2.85
   1   5   6  128.31    2.64
   1   5   6  129.55    2.69
   1   5   7  220.50    4.01
  -1   5  -7  216.66    4.30
  -1   5  -7  215.50    4.04
  -1   5  -7  218.19    3.96
   1  -5  -7  210.06    4.24
  -1  -5   7  214.20    4.25
   1  -5  -7  225.90    3.91
   1   5   8   51.42    1.60
   1  -5  -8   52.65    1.56
  -1  -5   8   52.39    1.79
   1  -5  -8   51.51    1.78
  -1   5  -8   51.04    1.64
  -1   5  -8   50.53    1.71
   1   5   8   52.76    1.61
   1   5   9    8.39    0.63
  -1  -5   9    8.81    0.74
   1  -5  -9    8.43    0.72
  -1  -5   9    7.53    0.69
   1  -5  -9    8.04    0.61
  -1   5  -9    8.61    0.70
   1   5   9    7.47    0.60
   1   5   9    8.37    0.64
  -1   5  -9    9.03    0.69
   1   5  10    4.13    0.46
  -1   5 -10    4.78    0.53
   1   5  10    4.96    0.51
   1  -5 -10    5.22    0.52
  -1  -5  10    4.47    0.56
  -1   5 -10    4.76    0.55
   1  -5 -10    4.69    0.57
  -1  -5  10    4.31    0.56
   1   5  10    4.12    0.47
  -1   5 -11    5.09    0.58
   1   5  11    4.93    0.52
  -1   5 -11    5.71    0.61
   1  -5 -11    4.34    0.59
  -1  -5  11    4.60    0.60
  -1  -5  11    5.85    0.71
   1   5  11    5.58    0.57
   1   5  11    5.13    0.55
   1  -5 -11    6.30    0.60
   1   5  12   11.36    0.84
  -1  -5  12   11.25    0.94
  -1   5 -12   12.21    0.90
   1  -5 -12   10.11    0.81
   1  -5 -12   10.51    0.90
   1   5  12   10.80    0.81
   1   5  12    9.94    0.75
  -1  -5  13    5.47    0.79
   1   5  13    4.53    0.56
  -1  -5  13    5.84    0.72
  -1   5 -13    6.42    0.69
   1  -5 -13    4.89    0.67
   1  -5 -13    5.56    0.65
   1   5  13    5.21    0.61
   1  -5 -14   10.02    1.14
  -1   5 -14    8.44    0.85
  -1   5 -14   10.08    1.03
  -1   5 -14   10.78    1.14
   1  -5 -14   10.05    1.02
   1   5  14    9.38    0.83
   1  -5 -14    9.48    0.92
  -1  -5  14   10.50    1.08
   1   5  14    8.76    0.79
  -1  -5  14    9.54    0.94
   1  -5 -14    9.41    0.85
  -1   5 -14    9.09    0.84
  -1   5 -15   26.14    1.52
  -1   5 -15   24.74    1.75
   1  -5 -15   20.59    1.52
   1  -5 -15   26.21    1.86
   1  -5 -15   27.06    1.49
  -1   5 -15   26.69    1.47
   1  -5 -15   25.98    1.57
  -1  -5  15   27.45    1.63
   1   5  15   24.60    1.34
   1   5  15   23.97    1.33
   1   5  15   26.44    1.44
  -1   5 -16    7.36    0.98
   1  -5 -16    5.88    0.93
  -1   5 -16    5.85    0.74
  -1  -5  16    7.29    0.96
  -1  -5  16    5.89    0.79
   1  -5 -16    5.88    0.70
   1   5  16    6.36    0.73
  -1   5 -16    5.69    0.71
   1   5  16    6.34    0.71
   1  -5 -16    5.80    0.85
  -1   5 -17   16.89    1.45
   1  -5 -17   16.14    1.33
   1  -5 -17   17.00    1.51
  -1   5 -17   16.98    1.26
  -1  -5  17   15.10    1.34
   1   5  17   16.94    1.18
   1  -5 -18    9.68    1.04
   1  -5 -18   10.47    1.20
  -1   5 -18   11.11    1.16
  -1   5 -18   10.07    0.97
  -1   5 -19    0.12    0.29
  -1   5 -19    0.22    0.25
   1  -5 -19    0.03    0.27
   1  -5 -19    0.22    0.28
   1  -5 -20   -0.21    0.32
  -1   5 -20   -0.08    0.26
  -1   5 -20    0.31    0.29
   1  -5 -20   -0.09    0.29
  -1   5 -21    0.59    0.32
  -1   5 -21   -0.05    0.25
   1  -5 -21    0.55    0.28
   1  -5 -21    0.31    0.29
  -1   5 -22    1.43    0.32
   1  -5 -22    1.33    0.31
  -1   5 -22    1.36    0.34
  -1   5 -23    1.67    0.30
   1   6 -22   -0.07    0.21
  -1  -6 -22   -0.04    0.16
  -1  -6 -21   -0.20    0.24
   1   6 -21   -0.35    0.27
  -1  -6 -20    0.25    0.22
   1   6 -20    0.46    0.38
   1   6 -19   -0.52    0.32
  -1  -6 -19   -0.24    0.27
   1   6 -19   -0.17    0.30
   1   6 -19   -0.01    0.28
  -1  -6 -19   -0.11    0.26
   1   6 -18   -0.14    0.35
   1   6 -18    0.37    0.30
   1   6 -18    0.57    0.34
  -1  -6 -18    0.39    0.28
   1   6 -17    6.74    0.95
   1   6 -17    6.52    0.87
   1   6 -17    5.65    0.76
  -1  -6 -17    5.67    0.78
  -1   6  17    5.14    0.65
   1   6 -16   20.24    1.52
   1   6 -16   18.63    1.32
   1   6 -16   18.23    1.53
   1   6 -16   17.54    1.50
  -1  -6 -16   17.16    1.39
   1  -6  16   16.72    1.27
   1  -6  16   21.72    1.57
  -1   6  16   18.12    1.19
  -1  -6 -16   18.89    1.41
   1   6 -15   39.60    2.22
   1   6 -15   41.76    2.00
  -1  -6 -15   38.19    2.10
   1   6 -15   43.30    2.34
  -1  -6 -15   47.46    2.13
  -1   6  15   44.11    1.92
   1   6 -15   42.31    2.23
   1  -6  15   44.78    2.06
  -1  -6 -15   40.96    2.11
   1  -6  15   50.68    2.38
   1   6 -14   29.81    1.88
  -1  -6 -14   31.80    1.86
   1   6 -14   30.71    1.67
   1   6 -14   32.69    1.98
  -1   6  14   31.96    1.61
   1  -6  14   34.81    1.76
  -1  -6 -14   32.25    1.83
   1   6 -14   34.52    1.95
   1  -6  14   35.05    1.90
  -1  -6 -14   31.70    1.70
  -1   6  14   31.34    1.53
   1   6 -13   57.14    2.50
  -1   6  13   59.18    2.20
  -1   6  13   57.89    2.08
  -1   6  13   58.29    2.18
   1  -6  13   61.48    2.45
  -1  -6 -13   60.05    2.34
   1  -6  13   61.09    2.33
   1  -6  12    1.79    0.40
  -1   6  12    1.95    0.43
  -1   6  12    2.39    0.47
   1   6 -12    1.89    0.50
   1  -6  12    2.38    0.48
  -1  -6 -12    2.70    0.49
  -1  -6 -11    1.13    0.36
   1  -6  11    0.60    0.30
   1  -6  11    0.82    0.32
  -1   6  11    0.66    0.26
   1  -6  11    1.27    0.34
  -1   6  11    1.34    0.38
  -1   6  11    0.94    0.31
   1   6 -11    0.73    0.33
  -1   6  10    6.78    0.59
  -1  -6 -10    7.24    0.72
   1   6 -10    6.55    0.75
   1  -6  10    7.52    0.76
  -1   6  10    7.70    0.69
   1  -6  10    8.47    0.75
  -1   6  10    7.60    0.69
  -1   6  10    5.86    0.59
  -1   6   9   55.13    1.65
   1  -6   9   51.51    1.87
   1  -6   9   50.55    1.88
  -1  -6  -9   51.14    1.89
  -1   6   9   53.08    1.82
  -1   6   9   52.69    1.78
  -1   6   9   50.27    1.75
   1   6  -9   51.34    2.04
  -1  -6  -8    4.38    0.53
   1  -6   8    4.92    0.56
   1  -6   8    3.67    0.41
  -1   6   8    4.83    0.51
  -1   6   8    4.92    0.54
  -1   6   8    4.57    0.43
   1   6  -8    4.92    0.61
   1  -6   8    4.27    0.50
  -1   6   8    4.99    0.53
  -1  -6  -7  127.93    3.07
   1  -6   7  127.35    2.99
   1  -6   7  133.39    3.04
   1   6  -7  130.06    2.76
  -1   6   7  134.86    2.91
   1  -6   7  128.15    2.78
  -1   6   7  127.99    2.93
   1   6  -7  129.46    3.26
  -1  -6  -7  133.45    3.15
  -1   6   7  125.81    2.92
   1  -6   6  124.99    2.82
  -1   6   6  117.49    2.65
   1  -6   6  117.40    2.61
  -1  -6  -6  114.92    2.89
   1  -6   6  114.55    2.76
  -1   6   6  114.47    2.73
  -1   6   6  119.72    2.63
  -1   6   6  122.91    2.75
   1   6  -6  123.74    2.62
   1  -6   6  125.19    2.87
  -1   6   6  117.91    2.37
  -1  -6  -5   89.73    2.22
   1  -6   5   92.02    2.30
  -1   6   5   93.24    2.23
  -1   6   5   98.50    2.22
   1  -6   5   94.61    2.19
  -1   6   5   85.73    2.14
   1   6  -5   88.39    2.36
   1  -6   5   89.79    2.30
  -1  -6  -5   92.89    2.45
  -1   6   5   95.91    1.92
  -1   6   5   92.54    2.29
   1   6  -5   90.87    2.15
  -1   6   4   95.40    2.22
  -1  -6  -4   92.01    2.52
   1   6  -4   97.98    2.46
   1  -6   4   99.20    2.37
  -1   6   4  112.23    2.41
   1   6  -4   99.34    2.27
  -1   6   4   98.71    2.31
  -1  -6  -4  100.30    2.56
  -1   6   4  105.71    1.98
  -1   6   4  113.99    2.50
  -1   6   3   10.33    0.62
  -1  -6  -3   10.02    0.71
   1  -6   3   10.79    0.63
  -1  -6  -3   10.97    0.61
  -1   6   3   11.29    0.60
  -1  -6  -3    9.88    0.71
   1  -6   3   10.91    0.65
  -1   6   3   10.32    0.65
   1  -6   3   11.19    0.70
   1   6  -3   11.43    0.71
   1   6  -2   16.56    0.80
   1  -6   2   15.64    0.76
  -1   6   2   14.82    0.65
  -1  -6  -2   16.08    0.88
   1  -6   2   12.88    0.70
  -1   6   2   14.75    0.76
  -1  -6  -2   14.90    0.84
  -1  -6  -2   14.38    0.66
   1   6  -2   15.97    0.82
   1  -6   2   17.31    0.79
  -1   6   1  185.74    3.10
  -1  -6  -1  169.92    3.06
   1   6  -1  177.01    3.43
   1  -6   1  174.27    3.39
   1  -6   1  184.74    3.22
  -1  -6  -1  179.06    3.58
  -1  -6  -1  181.60    3.26
   1   6  -1  173.61    3.31
  -1  -6  -1  181.64    3.66
   1  -6   1  179.81    3.34
  -1   6   1  175.31    3.40
   1  -6   1  188.48    3.27
  -1  -6   0    0.92    0.21
   1  -6   0    0.61    0.21
  -1  -6   0    0.23    0.10
   1   6   0    0.41    0.16
  -1   6   0    0.50    0.18
  -1   6   0    0.26    0.12
  -1  -6   0    0.29    0.21
   1  -6   0    0.15    0.14
   1   6   0    0.50    0.17
   1   6   0    0.47    0.14
  -1  -6   0    0.63    0.21
  -1  -6   1  171.97    3.46
   1  -6  -1  187.23    3.57
  -1  -6   1  184.67    3.61
   1   6   1  177.28    3.09
   1   6   1  180.12    3.19
  -1   6  -1  178.09    3.48
   1  -6  -1  175.11    3.35
   1   6   1  178.80    3.33
   1   6   2   15.28    0.68
  -1  -6   2   15.14    0.78
  -1   6  -2   15.19    0.63
  -1   6  -2   14.12    0.65
   1   6   2   16.10    0.76
   1   6   2   15.50    0.70
  -1   6  -2   14.26    0.78
   1  -6  -2   13.62    0.74
  -1  -6   2   14.39    0.71
  -1  -6   2   15.41    0.85
  -1  -6   3   10.45    0.65
  -1  -6   3   10.67    0.64
  -1  -6   3   10.22    0.72
  -1   6  -3   11.35    0.71
   1   6   3    9.20    0.56
  -1   6  -3   10.04    0.57
   1   6   3   11.54    0.62
   1  -6  -3   10.39    0.68
  -1  -6   4   97.78    2.31
   1  -6  -4   99.79    2.47
  -1  -6   4  101.24    2.58
   1   6   4   94.78    2.25
  -1  -6   4  100.20    2.39
  -1  -6   4   95.00    2.45
  -1  -6   4   97.47    2.10
  -1   6  -4   95.87    2.43
   1  -6  -4  101.87    2.47
   1   6   4   97.26    2.17
  -1   6  -4   98.55    2.20
   1   6   4  103.72    2.25
  -1   6  -5   92.19    2.24
  -1  -6   5   94.76    2.41
  -1   6  -5   93.35    2.20
   1  -6  -5   94.32    2.42
  -1  -6   5   91.21    2.15
  -1   6  -5   94.67    2.44
   1   6   5   93.68    2.17
   1  -6  -5   91.59    2.40
   1   6   5   87.52    2.19
  -1  -6   5   95.46    2.55
  -1  -6   5   89.33    2.42
   1   6   5   92.89    2.19
  -1   6  -6  124.87    2.74
  -1  -6   6  125.16    3.13
   1   6   6  115.78    2.69
   1  -6  -6  117.36    2.88
  -1  -6   6  118.03    2.95
  -1  -6   6  126.87    3.02
  -1   6  -6  122.36    2.98
  -1   6  -6  120.40    2.73
   1  -6  -6  126.13    3.00
   1   6   6  120.12    2.66
  -1  -6   6  128.46    2.79
   1   6   6  125.95    2.73
   1  -6  -6  120.44    2.53
   1  -6  -7  132.44    2.80
  -1   6  -7  130.02    2.95
   1   6   7  134.01    2.97
  -1  -6   7  139.82    3.46
   1   6   7  135.72    2.94
  -1   6  -7  128.44    3.22
  -1  -6   7  133.01    3.04
   1   6   7  135.63    2.96
  -1  -6   7  131.77    3.22
  -1   6  -7  130.67    2.96
   1  -6  -7  138.85    3.28
  -1   6  -8    5.14    0.53
   1  -6  -8    4.95    0.47
   1   6   8    4.10    0.47
  -1   6  -8    4.40    0.53
   1  -6  -8    4.07    0.54
  -1  -6   8    4.46    0.55
  -1  -6   8    5.13    0.56
   1   6   8    5.18    0.51
  -1   6  -8    4.65    0.49
   1   6   8    4.30    0.49
  -1   6  -9   53.58    1.82
  -1  -6   9   49.31    1.87
   1   6   9   51.59    1.73
   1  -6  -9   52.40    1.98
  -1  -6   9   51.97    1.98
  -1   6  -9   50.25    1.86
   1   6   9   52.56    1.74
   1   6   9   48.86    1.71
   1  -6  -9   55.73    1.74
  -1   6 -10    7.59    0.69
  -1   6 -10    7.18    0.71
   1  -6 -10    7.30    0.75
   1   6  10    7.35    0.67
   1  -6 -10    7.25    0.62
   1   6  10    6.83    0.62
  -1  -6  10    6.82    0.73
   1   6  10    6.58    0.61
  -1  -6  10    7.29    0.74
   1  -6 -11    1.40    0.32
   1   6  11    1.33    0.31
  -1  -6  11    0.65    0.37
  -1   6 -11    0.97    0.32
  -1  -6  11    2.16    0.48
   1  -6 -11    1.76    0.41
   1   6  11    1.56    0.35
  -1   6 -11    1.21    0.34
   1   6  11    1.22    0.31
   1  -6 -12    3.65    0.50
   1   6  12    1.76    0.37
  -1  -6  12    2.71    0.60
   1   6  12    2.19    0.44
  -1  -6  12    1.97    0.48
  -1   6 -12    1.88    0.42
   1  -6 -12    2.28    0.48
   1   6  12    1.64    0.39
   1  -6 -13   59.74    2.15
  -1   6 -13   61.10    2.23
  -1  -6  13   58.46    2.57
   1  -6 -13   58.25    2.36
   1   6  13   52.96    2.01
  -1  -6  13   55.17    2.36
   1   6  13   56.32    1.99
   1   6  13   59.74    2.12
   1  -6 -14   31.80    2.04
   1  -6 -14   31.82    1.87
  -1   6 -14   33.17    1.91
  -1   6 -14   32.84    2.02
  -1   6 -14   32.21    1.67
   1  -6 -14   31.05    1.77
  -1  -6  14   32.03    1.80
   1   6  14   29.48    1.49
   1  -6 -14   33.98    1.64
  -1  -6  14   31.95    1.93
  -1   6 -14   34.98    1.69
   1  -6 -14   29.88    1.70
   1   6  14   32.24    1.56
   1  -6 -15   45.38    2.51
  -1   6 -15   46.02    2.06
  -1   6 -15   45.20    2.42
   1  -6 -15   43.71    2.24
  -1  -6  15   50.25    2.49
   1   6  15   45.38    1.91
   1   6  15   45.52    1.94
  -1  -6  15   47.49    2.26
   1  -6 -15   45.20    2.17
  -1   6 -15   46.48    2.02
   1  -6 -15   45.89    1.97
  -1   6 -16   20.80    1.63
  -1   6 -16   19.38    1.33
   1  -6 -16   17.30    1.55
   1  -6 -16   16.08    1.37
  -1  -6  16   15.92    1.32
   1   6  16   18.02    1.19
  -1  -6  16   16.00    1.41
   1  -6 -16   18.06    1.34
  -1   6 -17    5.30    0.71
  -1   6 -17    5.93    0.90
   1  -6 -17    5.44    0.81
   1  -6 -17    5.45    0.72
  -1   6 -18    0.26    0.29
  -1   6 -18    0.45    0.29
   1  -6 -18    0.23    0.35
  -1   6 -19   -0.04    0.26
  -1   6 -19   -0.11    0.27
   1  -6 -19    0.12    0.33
  -1   6 -20    0.55    0.29
  -1   6 -20    0.55    0.35
   1  -6 -20   -0.12    0.28
   1  -6 -20    0.73    0.36
   1  -6 -21    0.20    0.27
  -1   6 -21    0.12    0.25
  -1   6 -21    0.01    0.20
   1  -6 -21   -0.18    0.24
   1  -6 -22    0.03    0.17
  -1   6 -22    0.05    0.16
   1   7 -22    0.35    0.22
  -1  -7 -22    0.09    0.15
   1   7 -21   -0.07    0.24
  -1  -7 -21    0.53    0.27
  -1  -7 -20    1.42    0.38
   1   7 -20    1.80    0.49
  -1  -7 -20    1.36    0.33
   1   7 -19    4.79    0.76
  -1  -7 -19    4.09    0.58
  -1  -7 -19    3.58    0.54
   1   7 -18    2.52    0.52
   1   7 -18    2.58    0.50
   1   7 -18    2.97    0.62
  -1  -7 -18    2.17    0.49
   1   7 -17   19.27    1.54
   1   7 -17   18.88    1.30
   1   7 -17   19.12    1.43
  -1   7  17   17.26    1.15
  -1  -7 -17   18.54    1.37
   1   7 -16    3.20    0.85
   1   7 -16    2.69    0.61
   1   7 -16    3.22    0.68
   1   7 -16    2.88    0.58
   1  -7  16    2.94    0.67
  -1  -7 -16    3.18    0.64
  -1   7  16    3.44    0.55
  -1  -7 -15   16.14    1.37
   1   7 -15   19.20    1.61
   1   7 -15   16.51    1.24
   1   7 -15   18.55    1.52
  -1   7  15   17.86    1.21
  -1  -7 -15   17.09    1.27
   1   7 -15   16.88    1.40
  -1  -7 -15   18.32    1.41
   1  -7  15   20.39    1.53
   1   7 -14    2.06    0.84
   1   7 -14    2.71    0.53
  -1  -7 -14    2.98    0.64
   1   7 -14    2.85    0.61
  -1  -7 -14    1.83    0.53
   1   7 -14    2.23    0.59
   1  -7  14    2.87    0.60
  -1   7  14    2.09    0.47
   1  -7  14    2.15    0.58
  -1  -7 -14    1.16    0.40
  -1   7  14    2.85    0.54
  -1  -7 -14    2.50    0.55
   1   7 -13   12.76    1.07
  -1  -7 -13   14.61    1.26
  -1  -7 -13   13.22    1.21
   1   7 -13   12.81    1.23
   1   7 -13   13.62    1.39
  -1  -7 -13   11.57    1.11
   1  -7  13   14.18    1.13
   1   7 -13   12.09    1.17
  -1   7  13   13.36    1.05
   1  -7  13   13.17    1.17
  -1   7  13   12.77    1.02
  -1  -7 -13   14.17    1.13
  -1   7  13   13.63    1.00
  -1  -7 -12    9.32    0.90
   1  -7  12    7.70    0.87
  -1   7  12    9.36    0.84
  -1   7  12    7.68    0.78
   1  -7  12    8.23    0.90
  -1   7  12    8.88    0.78
   1   7 -12    9.76    1.02
   1  -7  12    8.56    0.87
   1  -7  11    5.84    0.70
   1  -7  11    5.52    0.70
  -1   7  11    5.04    0.61
   1  -7  11    5.14    0.69
  -1   7  11    5.06    0.60
  -1   7  11    4.88    0.63
  -1  -7 -11    6.09    0.71
   1   7 -11    4.57    0.67
  -1   7  11    5.82    0.62
   1  -7  10    3.55    0.54
  -1   7  10    4.27    0.54
   1  -7  10    3.03    0.50
  -1   7  10    4.06    0.56
  -1   7  10    4.05    0.54
   1   7 -10    4.29    0.63
  -1   7  10    4.12    0.52
  -1  -7 -10    4.32    0.60
  -1   7  10    3.38    0.45
  -1   7   9    1.18    0.33
  -1  -7  -9    1.35    0.35
  -1   7   9    1.08    0.34
   1  -7   9    1.72    0.41
  -1   7   9    0.85    0.29
   1   7  -9    0.98    0.33
   1  -7   9    0.85    0.34
  -1   7   9    0.71    0.22
   1  -7   8   28.62    1.38
   1   7  -8   26.68    1.47
  -1  -7  -8   27.38    1.35
  -1   7   8   28.48    1.12
  -1   7   8   29.82    1.34
  -1   7   8   31.35    1.34
   1  -7   8   29.20    1.43
  -1  -7  -8   28.17    1.40
  -1   7   8   29.09    1.32
  -1  -7  -7   18.09    1.07
   1  -7   7   18.60    0.95
  -1   7   7   18.24    0.99
   1  -7   7   18.44    1.09
   1   7  -7   16.71    1.13
  -1   7   7   17.59    1.00
  -1  -7  -7   16.58    1.05
  -1   7   7   18.59    1.03
   1   7  -6  100.52    2.77
  -1   7   6  108.65    2.57
   1  -7   6   98.10    2.48
   1  -7   6  110.74    2.81
  -1   7   6  101.77    2.63
  -1  -7  -6  106.05    2.83
   1   7  -6  104.14    2.47
  -1   7   6  107.64    2.64
  -1  -7  -5  351.43    6.55
   1  -7   5  362.82    6.32
   1   7  -5  364.86    6.04
   1   7  -5  360.16    6.43
   1  -7   5  357.10    6.08
  -1   7   5  356.29    6.12
  -1   7   5  351.26    6.20
  -1  -7  -5  358.13    6.49
  -1   7   4   48.51    1.62
   1   7  -4   48.92    1.71
   1   7  -4   50.24    1.55
  -1  -7  -4   48.13    1.76
   1  -7   4   47.14    1.54
   1  -7   4   50.10    1.66
  -1  -7  -4   48.01    1.79
  -1   7   4   50.01    1.56
   1  -7   3  106.00    2.55
  -1  -7  -3  112.35    2.89
  -1   7   3  112.95    2.53
  -1   7   3  112.89    2.65
  -1  -7  -3  114.26    2.88
   1   7  -3  110.67    2.74
  -1   7   3  116.58    2.33
   1  -7   3  112.42    2.64
   1  -7   2   41.70    1.41
  -1   7   2   39.26    1.29
   1   7  -2   40.88    1.45
   1  -7   2   37.93    1.35
  -1   7   2   39.27    1.11
  -1  -7  -2   41.92    1.58
  -1   7   2   37.51    1.36
  -1  -7  -2   38.26    1.51
   1  -7   1   10.81    0.75
  -1   7   1   10.85    0.70
  -1   7   1   11.24    0.63
   1  -7   1    9.63    0.66
   1   7  -1    9.37    0.66
   1  -7   1    8.31    0.54
  -1  -7  -1    9.83    0.75
  -1   7   1    9.32    0.65
  -1  -7  -1    9.81    0.72
   1   7   0   39.91    1.34
  -1   7   0   40.67    1.42
  -1  -7   0   38.68    1.47
  -1  -7   0   42.71    1.51
   1  -7   0   42.79    1.35
   1  -7   0   40.58    1.49
  -1  -7   0   40.02    1.53
  -1   7   0   42.93    1.27
   1   7   0   44.64    1.23
   1   7   0   43.01    1.43
   1   7   1    9.68    0.56
  -1  -7   1   10.02    0.73
  -1  -7   1    9.71    0.74
   1  -7  -1    9.46    0.70
   1  -7  -1    8.92    0.60
   1  -7  -1    8.91    0.61
   1   7   1    9.25    0.61
  -1   7  -1    9.97    0.68
  -1  -7   1    8.93    0.67
   1  -7  -2   41.23    1.52
   1   7   2   37.66    1.32
  -1  -7   2   39.86    1.51
   1  -7  -2   40.40    1.41
  -1   7  -2   41.23    1.47
  -1  -7   2   38.02    1.41
   1   7   2   41.09    1.26
  -1  -7   3  110.47    2.80
  -1  -7   3  108.83    2.62
  -1  -7   3  100.54    2.44
   1   7   3  107.44    2.51
   1   7   3  109.08    2.40
   1  -7  -3  108.75    2.65
  -1   7  -3  110.15    2.70
   1  -7  -3  114.33    2.80
  -1  -7   4   50.78    1.83
  -1  -7   4   50.06    1.65
  -1  -7   4   50.84    1.65
  -1   7  -4   52.61    1.56
   1   7   4   47.71    1.56
   1  -7  -4   49.77    1.73
  -1   7  -4   46.71    1.70
   1   7   4   54.94    1.57
   1  -7  -4   50.51    1.78
   1  -7  -5  358.21    6.48
  -1   7  -5  350.79    6.45
   1   7   5  348.23    6.11
  -1  -7   5  376.90    6.73
  -1  -7   5  362.46    6.55
  -1  -7   5  351.68    6.33
  -1  -7   5  370.59    6.29
   1  -7  -5  363.06    6.49
  -1   7  -5  355.86    6.06
  -1   7  -5  351.94    6.19
   1   7   5  377.02    6.10
   1   7   6   98.00    2.43
  -1  -7   6  101.36    2.93
  -1   7  -6  102.00    2.60
   1  -7  -6  101.06    2.77
   1   7   6   95.78    2.50
  -1   7  -6  105.81    2.85
  -1   7  -6  100.39    2.51
  -1  -7   6   99.16    2.80
  -1  -7   6  108.92    2.84
   1  -7  -6   98.62    2.76
   1   7   6  110.36    2.57
  -1  -7   7   18.40    1.15
  -1   7  -7   17.94    0.97
  -1  -7   7   20.42    1.26
  -1  -7   7   18.89    1.15
   1   7   7   17.22    0.96
  -1   7  -7   18.92    1.02
   1   7   7   17.07    0.93
  -1   7  -7   17.37    1.10
   1  -7  -7   16.60    1.08
   1   7   7   18.12    0.97
  -1  -7   8   26.39    1.43
  -1  -7   8   26.83    1.45
   1   7   8   28.52    1.29
  -1   7  -8   28.38    1.29
   1  -7  -8   28.24    1.46
  -1  -7   8   28.61    1.56
   1   7   8   28.57    1.25
   1   7   8   28.31    1.28
  -1   7  -8   28.10    1.29
  -1  -7   9    2.10    0.46
   1   7   9    1.47    0.34
  -1  -7   9    1.35    0.43
   1  -7  -9    1.32    0.39
  -1   7  -9    1.15    0.33
   1   7   9    1.11    0.33
   1   7   9    0.92    0.32
  -1   7  -9    1.14    0.33
  -1  -7   9    1.27    0.38
  -1  -7  10    4.43    0.64
  -1   7 -10    3.93    0.53
  -1   7 -10    4.10    0.59
   1  -7 -10    4.22    0.63
   1   7  10    4.29    0.54
   1   7  10    4.11    0.52
  -1  -7  10    4.50    0.68
   1   7  10    3.30    0.48
  -1  -7  10    4.64    0.71
  -1  -7  11    4.80    0.73
   1   7  11    4.79    0.57
  -1  -7  11    5.54    0.80
  -1   7 -11    5.51    0.68
  -1  -7  11    6.13    0.77
   1  -7 -11    4.88    0.69
   1   7  11    4.51    0.58
   1   7  11    4.00    0.53
  -1   7 -11    5.17    0.63
  -1  -7  12    9.30    1.04
  -1  -7  12    8.49    0.98
  -1  -7  12    8.44    0.92
   1  -7 -12    9.54    0.96
  -1   7 -12    7.87    0.80
   1   7  12    7.94    0.77
   1   7  12    8.67    0.79
   1   7  12    9.20    0.79
   1  -7 -13   13.28    1.33
   1  -7 -13   11.40    1.14
   1  -7 -13   12.58    1.17
  -1   7 -13   14.62    1.34
  -1   7 -13   12.08    0.98
  -1   7 -13   12.29    1.13
   1  -7 -13   12.13    1.10
   1   7  13   12.21    0.93
  -1  -7  13   14.51    1.33
  -1  -7  13   14.12    1.21
  -1  -7  13   14.26    1.30
  -1   7 -13   13.82    1.06
   1  -7 -13   14.01    1.20
   1   7  13   12.89    0.97
   1   7  13   12.96    1.00
  -1   7 -14    2.41    0.62
  -1   7 -14    2.72    0.50
   1  -7 -14    2.14    0.49
   1  -7 -14    2.39    0.50
  -1  -7  14    2.27    0.63
   1   7  14    2.20    0.46
  -1  -7  14    2.41    0.55
   1  -7 -14    2.53    0.56
   1  -7 -14    2.32    0.59
  -1   7 -15   18.17    1.54
  -1   7 -15   16.83    1.22
   1  -7 -15   15.23    1.33
  -1  -7  15   17.63    1.41
  -1  -7  15   17.60    1.51
   1  -7 -15   16.23    1.29
   1   7  15   18.39    1.21
   1  -7 -15   18.29    1.38
  -1   7 -16    2.46    0.52
  -1   7 -16    3.65    0.76
  -1  -7  16    2.76    0.61
   1  -7 -16    2.39    0.59
   1   7  16    2.96    0.53
  -1  -7  16    3.42    0.74
   1  -7 -16    2.39    0.52
  -1   7 -17   18.27    1.26
  -1   7 -17   18.38    1.51
   1  -7 -17   16.12    1.35
   1  -7 -17   19.33    1.37
  -1   7 -18    3.38    0.67
  -1   7 -18    2.71    0.51
   1  -7 -18    2.40    0.57
   1  -7 -18    2.05    0.46
  -1   7 -19    4.11    0.58
  -1   7 -19    4.17    0.69
   1  -7 -19    3.85    0.64
   1  -7 -20    0.74    0.31
  -1   7 -20    1.34    0.37
   1  -7 -20    1.64    0.45
  -1   7 -20    0.92    0.37
  -1   7 -21    0.31    0.23
   1  -7 -21   -0.05    0.19
  -1   7 -21    0.24    0.25
  -1   7 -22    0.29    0.20
   1  -7 -22    0.10    0.17
   1   8 -21    0.09    0.23
  -1  -8 -21    0.28    0.19
   1   8 -20    1.10    0.40
  -1  -8 -20    1.11    0.29
  -1  -8 -20    0.77    0.28
   1   8 -19    2.30    0.53
  -1  -8 -19    2.35    0.46
   1   8 -18    0.73    0.42
  -1  -8 -18    0.44    0.34
   1   8 -17    3.70    0.91
   1   8 -17    6.29    0.81
   1   8 -17    5.61    0.83
  -1  -8 -17    6.06    0.80
   1   8 -16   22.51    1.64
   1   8 -16   22.58    1.73
   1   8 -16   20.42    1.36
  -1   8  16   21.53    1.30
  -1  -8 -16   22.86    1.55
   1   8 -15    1.65    0.43
   1   8 -15    1.51    0.51
   1   8 -15    1.25    0.71
  -1  -8 -15    1.25    0.44
   1  -8  15    1.49    0.54
  -1   8  15    1.21    0.40
   1   8 -14    4.82    0.68
  -1  -8 -14    4.48    0.76
   1   8 -14    4.75    0.79
   1   8 -14    4.64    0.94
  -1  -8 -14    4.13    0.71
  -1  -8 -14    5.19    0.71
   1   8 -14    4.27    0.74
  -1   8  14    4.11    0.61
   1  -8  14    4.52    0.74
  -1  -8 -13   27.51    1.73
   1   8 -13   28.20    1.90
   1   8 -13   26.82    1.55
  -1  -8 -13   28.86    1.82
   1   8 -13   26.83    1.77
  -1   8  13   32.52    1.65
  -1  -8 -13   24.40    1.64
  -1  -8 -13   30.73    1.68
   1   8 -13   29.32    1.85
   1  -8  13   32.53    1.89
   1   8 -12   20.59    1.33
  -1  -8 -12   21.36    1.53
   1   8 -12   22.17    1.59
  -1  -8 -12   19.82    1.51
   1   8 -12   20.94    1.42
   1   8 -12   23.09    1.68
  -1  -8 -12   22.60    1.57
  -1  -8 -12   21.12    1.50
   1   8 -12   21.70    1.55
  -1   8  12   25.52    1.44
  -1  -8 -12   25.88    1.50
   1  -8  12   23.83    1.58
  -1   8  12   23.57    1.32
  -1  -8 -11   12.92    1.04
  -1   8  11   13.28    1.02
  -1   8  11   13.03    0.97
  -1   8  11   13.94    0.99
  -1   8  11   14.54    1.07
   1   8 -11   12.96    1.16
   1  -8  11   13.98    1.19
  -1   8  10    2.98    0.50
  -1   8  10    3.07    0.52
  -1   8  10    3.36    0.49
   1   8 -10    2.88    0.62
  -1   8  10    2.97    0.49
   1  -8  10    3.40    0.59
  -1  -8 -10    2.24    0.46
  -1  -8  -9    0.25    0.26
   1   8  -9    0.59    0.32
  -1   8   9    0.24    0.30
  -1   8   9    0.34    0.27
   1  -8   9    0.00    0.26
  -1   8   9    0.11    0.21
   1   8  -8    2.96    0.55
  -1   8   8    3.41    0.51
  -1   8   8    2.36    0.42
   1  -8   8    3.16    0.54
  -1  -8  -8    3.85    0.55
  -1  -8  -8    4.24    0.55
  -1   8   8    3.64    0.48
  -1   8   7    8.31    0.73
   1  -8   7    6.89    0.73
   1  -8   7    7.77    0.66
  -1  -8  -7    7.08    0.71
   1   8  -7    7.16    0.78
  -1   8   7    8.03    0.65
  -1  -8  -7    7.34    0.71
  -1   8   7    7.49    0.69
   1  -8   6   78.87    2.45
   1   8  -6   77.81    2.48
  -1   8   6   78.10    2.28
  -1  -8  -6   76.53    2.47
   1  -8   6   70.30    2.15
  -1   8   6   77.71    2.09
  -1   8   6   76.03    2.28
  -1  -8  -5   34.80    1.64
   1   8  -5   36.02    1.58
   1   8  -5   34.31    1.35
   1  -8   5   34.27    1.40
  -1  -8  -5   36.09    1.62
   1  -8   5   38.36    1.58
  -1   8   5   37.30    1.45
  -1   8   5   37.22    1.30
  -1   8   5   34.90    1.46
  -1   8   4  138.15    3.09
   1  -8   4  138.49    3.29
   1  -8   4  135.46    3.15
   1   8  -4  139.48    3.08
  -1   8   4  136.46    2.83
  -1  -8  -4  130.62    3.46
  -1   8   4  135.30    3.19
  -1  -8  -4  134.83    3.43
   1   8  -4  138.79    3.38
   1   8  -3   35.69    1.50
  -1   8   3   37.05    1.36
   1  -8   3   35.03    1.41
  -1   8   3   35.27    1.38
   1  -8   3   39.73    1.52
  -1  -8  -3   39.26    1.67
  -1  -8  -3   34.88    1.57
  -1   8   3   41.04    1.24
  -1   8   3   35.51    1.43
   1  -8   2   64.05    2.09
   1   8  -2   61.05    1.98
  -1   8   2   62.74    1.79
  -1  -8  -2   58.44    2.07
  -1   8   2   59.69    1.86
  -1  -8  -2   61.43    2.11
   1  -8   1   13.18    0.91
   1   8  -1   10.93    0.77
  -1   8   1   11.35    0.69
  -1   8   1   12.20    0.80
  -1  -8  -1   12.88    0.93
  -1  -8  -1   12.10    0.88
  -1   8   0  114.52    2.51
  -1  -8   0  111.85    2.92
   1  -8   0  115.80    2.65
  -1   8   0  111.69    2.76
  -1  -8   0  113.17    3.01
   1  -8   0  117.97    2.77
   1  -8   0  115.54    2.96
   1  -8  -1   12.92    0.89
   1  -8  -1   11.45    0.76
   1   8   1   10.85    0.72
  -1   8  -1   11.22    0.79
   1   8   1   11.04    0.64
  -1  -8   1   11.24    0.86
  -1  -8   1   11.81    0.85
  -1  -8   1   11.18    0.83
  -1  -8   2   60.67    1.99
   1   8   2   58.89    1.81
  -1  -8   2   62.34    2.12
  -1  -8   2   59.93    2.03
   1   8   2   63.72    1.72
   1  -8  -2   62.23    2.09
   1  -8  -2   61.94    1.93
  -1   8  -2   56.48    1.90
   1   8   3   39.09    1.33
   1   8   3   35.32    1.37
  -1   8  -3   35.22    1.50
   1  -8  -3   36.34    1.49
  -1  -8   3   34.01    1.45
  -1  -8   3   38.25    1.62
   1  -8  -3   36.89    1.58
   1  -8  -4  135.55    3.43
   1   8   4  129.28    3.06
  -1  -8   4  133.80    3.25
  -1  -8   4  140.04    3.49
  -1   8  -4  132.79    3.32
   1  -8  -4  138.16    3.36
   1   8   4  143.72    3.04
  -1   8  -5   34.88    1.58
   1  -8  -5   34.65    1.59
  -1  -8   5   37.40    1.70
   1   8   5   35.54    1.42
   1   8   5   38.26    1.41
   1  -8  -5   36.95    1.61
  -1  -8   5   36.17    1.52
  -1   8  -5   38.82    1.54
   1  -8  -6   76.16    2.50
  -1  -8   6   77.99    2.43
  -1  -8   6   76.49    2.60
   1   8   6   74.27    2.21
  -1  -8   6   79.43    2.37
   1  -8  -6   74.66    2.47
  -1   8  -6   75.15    2.49
   1   8   6   79.28    2.21
  -1   8  -6   74.61    2.30
  -1   8  -7    8.65    0.74
   1   8   7    7.17    0.66
  -1  -8   7    7.46    0.80
  -1  -8   7    8.57    0.88
   1  -8  -7    7.49    0.77
  -1  -8   7    7.26    0.69
  -1  -8   7    6.88    0.74
   1   8   7    7.63    0.67
  -1   8  -8    3.61    0.51
  -1  -8   8    2.90    0.59
   1   8   8    3.80    0.51
  -1  -8   8    3.72    0.51
   1  -8  -8    3.24    0.56
  -1  -8   8    4.73    0.65
   1   8   8    3.54    0.50
  -1  -8   8    3.58    0.58
  -1  -8   9    0.22    0.31
   1   8   9    0.40    0.25
  -1  -8   9   -0.01    0.26
  -1  -8   9    0.16    0.30
  -1   8  -9    0.32    0.26
   1  -8  -9    0.33    0.28
   1   8   9    0.44    0.29
  -1   8 -10    2.95    0.54
   1  -8 -10    2.80    0.54
   1   8  10    2.89    0.48
  -1  -8  10    2.42    0.58
  -1  -8  10    3.07    0.60
  -1  -8  10    1.58    0.45
   1   8  10    3.49    0.53
  -1  -8  11   12.48    1.22
  -1  -8  11   12.79    1.16
   1   8  11   13.21    0.97
  -1  -8  11   13.19    1.18
  -1   8 -11   13.53    1.10
   1  -8 -11   12.91    1.14
   1   8  11   13.67    1.01
  -1   8 -12   26.48    1.77
   1  -8 -12   20.07    1.48
   1  -8 -12   21.85    1.54
  -1   8 -12   21.22    1.59
   1   8  12   22.64    1.31
   1  -8 -12   22.06    1.51
  -1  -8  12   24.25    1.70
  -1  -8  12   22.16    1.61
  -1  -8  12   22.34    1.55
   1  -8 -12   20.53    1.46
   1   8  12   24.46    1.38
   1  -8 -13   26.09    1.72
  -1   8 -13   28.23    1.79
  -1   8 -13   29.05    1.89
  -1   8 -13   26.36    1.49
   1  -8 -13   28.63    1.78
  -1  -8  13   30.47    1.96
   1   8  13   27.99    1.45
  -1  -8  13   26.77    1.75
   1  -8 -13   25.95    1.67
   1  -8 -13   28.02    1.73
   1   8  13   29.64    1.54
  -1   8 -14    4.03    0.84
   1  -8 -14    2.97    0.59
  -1   8 -14    4.50    0.63
  -1   8 -14    5.13    0.86
   1   8  14    4.45    0.60
  -1  -8  14    4.72    0.84
   1   8  14    3.73    0.61
   1  -8 -14    4.39    0.70
  -1  -8  14    3.84    0.71
   1  -8 -14    5.01    0.79
   1  -8 -14    3.97    0.70
  -1   8 -15    1.66    0.41
  -1   8 -15    2.21    0.59
   1  -8 -15    2.14    0.59
  -1  -8  15    1.11    0.54
  -1  -8  15    1.82    0.47
   1  -8 -15    1.07    0.45
   1   8  15    1.76    0.43
  -1   8 -16   23.94    1.73
   1  -8 -16   22.78    1.59
  -1   8 -16   23.61    1.41
   1  -8 -16   21.00    1.49
  -1   8 -17    4.70    0.61
  -1   8 -17    5.23    0.82
   1  -8 -17    5.03    0.72
   1  -8 -17    6.01    0.84
   1   8  17    4.46    0.57
  -1   8 -18    0.43    0.37
  -1   8 -18    0.14    0.25
   1  -8 -18   -0.19    0.31
   1  -8 -18    0.48    0.38
   1  -8 -19    1.35    0.46
  -1   8 -19    1.92    0.46
  -1   8 -19    2.57    0.46
   1  -8 -19    1.20    0.32
   1  -8 -20    1.00    0.30
  -1   8 -20    1.45    0.40
  -1   8 -20    1.61    0.35
  -1   8 -21    0.61    0.27
   1  -8 -21    0.30    0.19
   1   9 -21    0.80    0.26
  -1  -9 -20    0.24    0.20
   1   9 -20    0.07    0.19
  -1  -9 -20    0.24    0.20
   1   9 -19    1.77    0.45
  -1  -9 -19    1.99    0.44
   1   9 -18    0.54    0.31
  -1  -9 -18    0.81    0.37
   1   9 -17   -0.22    0.31
   1   9 -17   -0.10    0.75
  -1  -9 -17    0.01    0.30
   1   9 -16    1.08    0.47
   1   9 -16    1.41    0.71
  -1  -9 -16    1.88    0.51
   1   9 -15    8.54    1.02
   1   9 -15    9.37    1.16
  -1  -9 -15    9.13    1.02
  -1   9  15    8.19    0.83
   1   9 -14    2.36    0.86
  -1  -9 -14    1.91    0.57
   1   9 -14    2.25    0.57
  -1   9  14    2.33    0.50
  -1  -9 -14    1.89    0.54
   1  -9  14    2.72    0.66
   1   9 -13    5.99    0.84
   1   9 -13    5.85    0.77
  -1  -9 -13    4.98    0.75
   1   9 -13    6.15    1.05
  -1  -9 -13    4.51    0.67
   1   9 -13    6.88    0.93
   1  -9  13    6.68    0.92
  -1   9  13    6.75    0.78
  -1  -9 -13    4.88    0.76
   1   9 -12    3.24    0.89
  -1  -9 -12    2.73    0.59
   1   9 -12    4.07    0.68
  -1  -9 -12    2.44    0.61
   1   9 -12    3.38    0.60
  -1  -9 -12    4.22    0.62
  -1   9  12    2.95    0.54
  -1  -9 -12    3.57    0.68
   1  -9  12    3.66    0.71
   1   9 -12    3.49    0.66
  -1  -9 -11    9.26    1.05
  -1  -9 -11    7.73    0.94
   1   9 -11    9.27    1.21
   1   9 -11    9.04    0.95
   1   9 -11    9.24    0.99
  -1   9  11    9.43    0.89
   1  -9  11    9.02    1.01
   1   9 -11    9.82    1.06
  -1  -9 -11    9.49    0.91
  -1   9  11   10.00    0.87
  -1  -9 -11    8.89    0.98
   1   9 -10   10.07    1.13
  -1   9  10   11.91    0.98
   1  -9  10   11.37    1.10
  -1  -9 -10    9.16    0.89
   1   9 -10    8.49    0.98
  -1   9  10    9.68    0.86
  -1  -9 -10   10.58    1.03
  -1   9  10   12.13    0.93
  -1  -9  -9    4.15    0.58
  -1   9   9    3.60    0.57
   1  -9   9    3.13    0.60
  -1   9   9    3.24    0.52
  -1   9   9    3.69    0.52
   1   9  -9    2.76    0.60
  -1   9   8    9.12    0.82
  -1  -9  -8    9.14    0.84
   1  -9   8   10.32    0.97
  -1  -9  -8   10.71    0.93
   1   9  -8    8.57    0.93
  -1   9   8    8.49    0.72
  -1   9   8   10.09    0.85
  -1  -9  -7   39.56    1.74
  -1   9   7   42.48    1.73
   1   9  -7   39.49    1.97
   1  -9   7   40.03    1.86
  -1  -9  -7   39.22    1.82
  -1   9   7   41.86    1.58
  -1   9   7   38.45    1.67
   1  -9   6   10.80    0.83
   1   9  -6   11.39    0.96
   1  -9   6   11.87    0.93
  -1   9   6   10.50    0.84
   1  -9   6   11.78    0.96
  -1  -9  -6   10.74    0.93
  -1   9   6   10.95    0.76
  -1   9   6   10.60    0.85
  -1   9   5   20.83    1.00
  -1  -9  -5   19.20    1.28
   1   9  -5   20.21    1.25
  -1   9   5   21.66    1.15
   1   9  -5   19.89    1.06
   1  -9   5   21.10    1.25
  -1  -9  -5   22.14    1.32
  -1   9   5   19.04    1.12
   1   9  -4   33.53    1.39
   1  -9   4   36.87    1.68
  -1   9   4   32.35    1.22
  -1  -9  -4   30.01    1.60
  -1   9   4   32.60    1.38
   1   9  -4   31.45    1.54
  -1  -9  -4   32.63    1.61
  -1   9   4   32.52    1.39
  -1  -9  -3   31.05    1.59
  -1   9   3   29.86    1.32
  -1   9   3   32.24    1.34
   1   9  -3   31.73    1.50
  -1  -9  -3   30.76    1.55
   1  -9   3   34.53    1.61
  -1  -9  -2   85.33    2.73
  -1   9   2   89.88    2.35
  -1   9   2   86.74    2.45
   1  -9   2   89.45    2.72
  -1  -9  -2   89.46    2.79
   1   9  -2   86.48    2.58
   1  -9   1    8.13    0.77
   1   9  -1    8.10    0.74
  -1   9   1    8.17    0.63
  -1  -9  -1    8.75    0.81
  -1   9   1    8.89    0.72
  -1  -9  -1    8.36    0.81
   1  -9   1    8.75    0.73
   1   9   0    4.46    0.53
  -1  -9   0    4.10    0.56
  -1   9   0    4.58    0.47
  -1   9   0    4.26    0.50
   1  -9   0    4.16    0.57
  -1  -9   0    3.99    0.57
   1  -9  -1    7.83    0.76
   1   9   1    8.52    0.68
   1  -9  -1    9.01    0.72
  -1  -9   1    8.05    0.76
  -1  -9   1    9.47    0.85
  -1   9  -1    8.77    0.74
   1   9   1    8.51    0.71
  -1   9  -2   84.48    2.54
  -1  -9   2   83.16    2.60
   1  -9  -2   91.31    2.57
   1  -9  -2   87.99    2.73
  -1  -9   2   90.56    2.70
   1   9   2   85.04    2.38
  -1  -9   2   86.23    2.75
   1   9   2   89.25    2.22
  -1  -9   3   31.28    1.55
   1  -9  -3   33.00    1.61
  -1  -9   3   33.15    1.54
   1   9   3   31.14    1.35
   1  -9  -3   28.65    1.41
  -1   9  -3   28.93    1.43
  -1  -9   3   30.12    1.55
   1   9   3   34.72    1.31
  -1   9  -4   32.78    1.58
   1   9   4   31.75    1.39
   1  -9  -4   34.78    1.68
  -1  -9   4   32.26    1.52
  -1  -9   4   32.85    1.62
   1  -9  -4   31.12    1.52
  -1   9  -4   32.55    1.48
   1   9   4   35.79    1.38
  -1  -9   5   19.25    1.18
  -1   9  -5   20.19    1.18
   1  -9  -5   20.59    1.30
   1   9   5   20.14    1.12
  -1  -9   5   20.90    1.34
   1  -9  -5   24.37    1.37
  -1   9  -5   19.94    1.26
   1   9   5   22.29    1.11
  -1   9  -6    9.49    0.82
   1  -9  -6   10.26    0.93
  -1  -9   6    9.93    0.96
   1  -9  -6   11.27    0.99
   1   9   6   10.28    0.82
  -1   9  -6   11.59    0.98
   1   9   6   12.33    0.84
  -1  -9   6   11.49    0.92
   1   9   7   39.26    1.66
  -1   9  -7   40.55    1.76
  -1  -9   7   40.13    1.99
  -1  -9   7   41.14    1.79
   1  -9  -7   40.11    1.91
   1   9   7   45.23    1.71
  -1   9  -8    8.35    0.79
  -1  -9   8    9.86    0.87
   1   9   8    8.30    0.78
  -1  -9   8   10.45    1.06
   1  -9  -8    9.99    0.97
   1   9   8    9.56    0.80
   1   9   9    3.71    0.56
  -1   9  -9    3.11    0.58
  -1  -9   9    3.89    0.72
   1  -9  -9    4.42    0.71
   1   9   9    3.27    0.53
   1  -9 -10    8.62    0.93
  -1   9 -10   11.29    1.08
   1   9  10   10.65    0.89
  -1  -9  10   11.49    1.17
   1  -9 -10    8.43    0.93
  -1  -9  10    7.61    0.92
  -1   9 -10    9.27    0.93
   1  -9 -10    9.77    1.02
   1   9  10   10.37    0.89
   1  -9 -11   10.81    1.07
   1  -9 -11    8.24    0.97
  -1   9 -11    8.91    1.00
  -1   9 -11    9.63    1.19
  -1   9 -11   10.70    1.13
   1  -9 -11    8.31    0.94
  -1  -9  11    9.57    1.06
  -1  -9  11    9.53    1.09
   1   9  11    9.76    0.87
  -1  -9  11    9.07    1.01
   1  -9 -11   10.36    1.07
   1  -9 -11    9.20    0.99
   1   9  11   10.39    0.91
  -1   9 -11    8.04    0.90
  -1   9 -12    4.15    0.74
  -1   9 -12    4.22    0.81
   1  -9 -12    3.56    0.66
  -1  -9  12    4.07    0.78
   1   9  12    3.13    0.53
  -1  -9  12    3.22    0.67
   1  -9 -12    2.90    0.60
   1  -9 -12    2.89    0.60
   1   9  12    4.68    0.64
   1  -9 -12    4.03    0.70
  -1   9 -13    4.85    0.95
  -1   9 -13    5.53    0.88
   1  -9 -13    4.65    0.74
   1  -9 -13    5.33    0.79
  -1  -9  13    4.75    0.85
   1   9  13    5.96    0.70
   1  -9 -13    3.40    0.67
   1  -9 -13    3.52    0.69
   1   9  13    5.67    0.72
  -1   9 -14    1.97    0.43
  -1   9 -14    2.59    0.64
   1  -9 -14    1.73    0.49
  -1   9 -14    2.50    0.77
   1  -9 -14    2.41    0.56
   1   9  14    1.72    0.39
  -1  -9  14    2.64    0.71
   1   9  14    2.71    0.54
   1  -9 -14    1.91    0.55
  -1   9 -15    9.18    1.04
  -1   9 -15    8.72    1.03
  -1   9 -15    8.54    0.83
   1  -9 -15    7.97    0.95
   1  -9 -15    9.37    1.01
  -1   9 -16    1.74    0.53
  -1   9 -16    0.93    0.33
   1  -9 -16    0.89    0.37
   1  -9 -16    1.25    0.48
  -1   9 -17   -0.04    0.20
  -1   9 -17    0.23    0.34
   1   9  17    0.29    0.24
   1  -9 -17   -0.23    0.34
   1  -9 -17    0.02    0.32
  -1   9 -18    1.08    0.42
  -1   9 -18    0.91    0.31
   1  -9 -18    0.77    0.41
   1  -9 -18    1.40    0.43
  -1   9 -19    1.32    0.42
   1  -9 -19    1.65    0.36
  -1   9 -20    0.11    0.24
   1  -9 -20    0.04    0.20
   1  -9 -20   -0.13    0.17
  -1   9 -21    0.50    0.23
  -1 -10 -20    1.70    0.29
   1  10 -20    1.28    0.31
   1  10 -19    0.98    0.35
  -1 -10 -19    0.83    0.29
   1  10 -18    0.61    0.33
  -1 -10 -18    1.38    0.38
   1  10 -17    0.68    0.36
   1  10 -17    0.18    0.58
  -1 -10 -17    0.74    0.38
   1  10 -16    0.61    0.76
   1  10 -16    0.19    0.32
  -1 -10 -16    0.39    0.35
   1  10 -15    2.43    0.78
   1  10 -15    1.53    0.45
  -1 -10 -15    1.55    0.47
   1  10 -14    1.86    0.50
   1  10 -14    1.70    0.85
  -1 -10 -14    1.75    0.50
  -1  10  14    1.01    0.37
  -1 -10 -14    2.74    0.61
   1  10 -13    5.80    0.78
  -1 -10 -13    5.30    0.79
   1  10 -13    5.02    0.76
   1  10 -13    5.76    0.98
  -1  10  13    5.25    0.68
   1 -10  13    4.54    0.79
   1 -10  13    5.72    0.85
  -1 -10 -13    4.77    0.74
  -1  10  13    6.51    0.75
   1  10 -12   -0.58    0.32
   1  10 -12   -0.23    0.25
   1  10 -12    0.48    0.63
  -1 -10 -12    0.41    0.28
  -1 -10 -12    0.00    0.27
  -1  10  12    0.59    0.34
  -1 -10 -12    0.14    0.31
   1 -10  12    0.11    0.35
  -1 -10 -11    6.26    0.89
   1  10 -11    9.56    1.02
   1  10 -11    8.12    1.13
  -1 -10 -11    7.49    0.97
  -1 -10 -11    7.51    0.81
  -1  10  11    8.31    0.86
   1 -10  11   10.62    1.12
   1  10 -11    8.64    1.02
   1 -10  11    7.88    0.98
  -1 -10 -11    7.16    0.90
  -1 -10 -10    8.48    1.01
   1  10 -10    7.29    1.03
   1  10 -10    9.06    0.98
  -1 -10 -10    7.34    0.93
  -1  10  10    8.21    0.78
  -1 -10 -10    9.61    1.02
  -1 -10 -10    9.29    0.88
   1 -10  10   10.85    1.10
   1 -10  10    8.66    0.99
   1  10 -10    8.35    1.02
  -1  10  10   10.53    0.95
   1  10  -9   12.00    1.11
  -1 -10  -9   10.84    1.10
  -1 -10  -9   10.32    1.10
   1  10  -9   14.41    1.27
  -1 -10  -9   15.08    1.24
   1  10  -9   12.86    1.21
  -1  10   9   13.44    1.05
   1 -10   9   14.06    1.23
   1 -10   9   14.69    1.23
  -1  10   9   13.64    0.98
  -1 -10  -9   12.09    1.01
  -1 -10  -8    0.94    0.32
   1  10  -8    0.65    0.38
  -1  10   8    1.27    0.37
   1 -10   8    0.95    0.38
   1 -10   8    1.26    0.42
  -1 -10  -8    1.06    0.36
  -1  10   8    0.84    0.29
  -1 -10  -7    0.42    0.31
  -1  10   7    0.47    0.30
   1 -10   7   -0.22    0.31
  -1  10   7    0.01    0.21
   1  10  -7    0.35    0.30
  -1 -10  -7    0.03    0.26
   1  10  -6   23.77    1.46
  -1 -10  -6   22.58    1.33
   1 -10   6   24.59    1.51
  -1  10   6   23.93    1.30
  -1 -10  -6   22.86    1.41
  -1  10   6   21.58    1.11
  -1  10   5   12.29    0.91
   1 -10   5   11.79    1.04
  -1 -10  -5   12.23    1.03
   1  10  -5   12.56    1.05
   1 -10   4   37.47    1.83
  -1 -10  -4   34.96    1.83
   1  10  -4   37.74    1.56
  -1  10   4   37.22    1.56
  -1 -10  -4   38.10    1.85
   1  10  -4   34.61    1.72
   1  10  -3   26.62    1.30
  -1  10   3   26.91    1.28
   1  10  -3   27.71    1.49
  -1 -10  -3   24.43    1.50
  -1  10   3   25.92    1.29
  -1 -10  -3   26.63    1.53
   1 -10   3   27.44    1.53
   1 -10   2    8.13    0.84
  -1 -10  -2    6.96    0.80
   1  10  -2    6.74    0.73
  -1  10   2    8.06    0.68
  -1  10   2    7.09    0.67
  -1 -10  -2    7.93    0.85
   1 -10   2    7.57    0.74
   1 -10   1   30.36    1.62
   1  10  -1   29.70    1.49
  -1  10   1   28.81    1.26
  -1 -10  -1   27.99    1.56
  -1  10   1   27.73    1.37
  -1 -10  -1   31.77    1.66
   1 -10   0    5.60    0.71
  -1 -10   0    4.44    0.64
  -1  10   0    4.24    0.56
  -1 -10   0    3.89    0.61
   1  10   0    5.28    0.62
   1  10   1   28.48    1.41
  -1 -10   1   29.32    1.56
   1 -10  -1   32.68    1.68
  -1 -10   1   31.92    1.67
  -1  10  -1   27.47    1.42
   1 -10  -2    8.24    0.87
  -1 -10   2    7.65    0.82
  -1 -10   2    6.97    0.75
   1  10   2    7.28    0.71
   1 -10  -2    7.68    0.73
  -1  10  -2    6.82    0.72
  -1 -10   2    7.76    0.85
   1  10   2    7.26    0.69
  -1 -10   3   26.52    1.48
   1 -10  -3   25.90    1.53
   1  10   3   24.83    1.28
  -1  10  -3   26.49    1.45
  -1  10  -3   25.63    1.39
  -1 -10   3   27.02    1.56
  -1 -10   3   27.41    1.52
   1 -10  -3   27.06    1.45
   1  10   3   27.68    1.22
   1  10   4   37.41    1.47
  -1 -10   4   37.93    1.78
  -1  10  -4   33.12    1.61
   1  10   4   34.75    1.55
   1 -10  -4   37.33    1.87
  -1 -10   4   34.96    1.77
   1 -10  -4   34.88    1.72
  -1  10  -4   36.32    1.75
  -1 -10   4   33.87    1.80
  -1 -10   5   12.88    1.05
  -1 -10   5   12.22    1.08
   1  10   5   12.75    0.95
   1  10   5   12.67    0.89
   1 -10  -5   12.10    1.07
   1 -10  -5   12.78    1.06
  -1  10  -5   12.10    1.03
  -1  10  -5   13.29    1.02
   1 -10  -6   23.29    1.49
   1  10   6   23.49    1.23
  -1 -10   6   23.97    1.42
   1  10   6   23.28    1.30
   1 -10  -6   23.14    1.47
  -1 -10   6   23.75    1.54
  -1  10  -6   23.78    1.38
  -1 -10   7    0.19    0.23
   1  10   7    0.32    0.29
  -1 -10   7   -0.11    0.31
   1 -10  -7    0.45    0.32
   1  10   7    0.23    0.24
  -1  10  -7    0.65    0.30
  -1  10  -8    0.74    0.33
  -1 -10   8    0.64    0.28
   1  10   8    1.21    0.37
   1 -10  -8    0.74    0.36
   1  10   8    1.18    0.38
  -1 -10   8    1.15    0.49
  -1  10  -9   14.49    1.42
  -1  10  -9   11.13    1.09
   1 -10  -9    9.88    1.02
   1 -10  -9   12.57    1.19
   1  10   9   12.65    0.99
  -1 -10   9   14.30    1.32
   1 -10  -9   12.35    1.13
  -1  10  -9   12.95    1.14
   1  10   9   14.24    1.04
   1 -10  -9   13.24    1.21
  -1  10  -9   12.63    1.18
  -1  10 -10    9.70    1.01
  -1  10 -10    9.72    1.23
   1 -10 -10    7.43    0.97
   1 -10 -10    7.22    0.89
  -1  10 -10    8.61    0.98
  -1  10 -10    8.63    0.99
   1 -10 -10    9.19    1.00
  -1 -10  10    9.23    1.10
  -1  10 -10    9.35    1.01
   1 -10 -10    8.57    1.00
   1 -10 -10    9.03    0.99
   1  10  10    9.47    0.88
   1  10  10   10.03    0.91
  -1  10 -11    7.79    1.10
  -1  10 -11    8.18    0.99
   1 -10 -11    7.97    0.98
   1 -10 -11    7.40    0.92
   1  10  11    7.80    0.81
  -1 -10  11    7.62    1.03
   1 -10 -11    7.53    0.90
  -1  10 -11    8.10    0.94
   1 -10 -11    8.23    0.99
   1  10  11    9.30    0.88
   1 -10 -12    0.22    0.31
  -1  10 -12    0.64    0.36
  -1  10 -12   -0.25    0.64
   1  10  12    0.15    0.25
  -1 -10  12   -0.49    0.44
   1 -10 -12   -0.74    0.35
   1  10  12   -0.25    0.32
   1 -10 -12    0.64    0.35
  -1  10 -13    5.78    0.86
   1 -10 -13    5.15    0.79
  -1  10 -13    4.24    0.87
   1 -10 -13    5.20    0.81
  -1 -10  13    5.98    0.95
   1 -10 -13    5.54    0.80
   1  10  13    5.47    0.68
   1  10  13    6.30    0.75
   1 -10 -14    1.09    0.41
  -1  10 -14    2.49    0.85
  -1  10 -14    2.18    0.55
   1  10  14    1.72    0.41
   1 -10 -14    1.92    0.48
   1 -10 -14    2.02    0.51
  -1  10 -15    1.26    0.47
  -1  10 -15    1.64    0.69
   1 -10 -15    1.43    0.47
   1 -10 -15    1.21    0.43
   1 -10 -16    0.75    0.41
  -1  10 -16   -0.07    0.35
  -1  10 -16    0.21    0.68
   1  10  16    0.06    0.22
   1 -10 -16    0.52    0.34
  -1  10 -17    1.31    0.43
   1 -10 -17    0.15    0.26
  -1  10 -18    1.12    0.41
   1 -10 -18    1.90    0.43
  -1  10 -19    1.22    0.37
   1 -10 -19    0.98    0.30
  -1  10 -20    1.53    0.34
   1 -10 -20    1.61    0.28
   1  11 -19    4.69    0.51
  -1 -11 -19    5.36    0.48
  -1 -11 -19    5.75    0.54
   1  11 -18    0.40    0.24
   1 -11  18    0.26    0.27
  -1 -11 -18    0.29    0.24
   1  11 -17    3.72    0.55
  -1 -11 -17    3.69    0.57
   1  11 -16    1.06    0.74
   1  11 -16    0.86    0.35
  -1 -11 -16    0.55    0.37
   1 -11  15    2.54    0.53
   1  11 -15    2.36    0.74
   1  11 -15    2.68    0.55
  -1 -11 -15    3.16    0.59
   1  11 -14    0.22    0.25
   1 -11  14    1.14    0.46
   1  11 -14    0.32    0.26
  -1 -11 -14    0.12    0.31
   1  11 -14    0.81    0.73
  -1 -11 -14    0.42    0.34
   1  11 -13    2.33    0.49
   1  11 -13    1.23    0.65
  -1 -11 -13    1.26    0.41
  -1 -11 -13    1.12    0.42
  -1  11  13    2.03    0.46
   1  11 -12    1.08    0.64
   1  11 -12    1.00    0.40
  -1 -11 -12    1.80    0.54
  -1 -11 -12    1.12    0.42
  -1 -11 -12    1.18    0.42
  -1  11  12    1.74    0.45
   1  11 -11    3.68    0.66
   1  11 -11    3.82    0.68
  -1 -11 -11    3.33    0.67
  -1 -11 -11    3.56    0.69
  -1  11  11    3.52    0.60
  -1 -11 -11    3.64    0.67
  -1  11  11    2.77    0.52
   1 -11  11    4.28    0.75
   1  11 -10    9.28    1.15
  -1 -11 -10   10.02    1.11
   1  11 -10   11.41    1.11
  -1 -11 -10    9.02    1.02
  -1  11  10   10.16    0.93
   1  11 -10   11.38    1.19
  -1  11  10    8.87    0.84
  -1 -11 -10   11.35    1.12
   1 -11  10   12.53    1.19
   1  11  -9    0.24    0.31
  -1 -11  -9   -0.23    0.30
  -1  11   9    1.13    0.43
   1  11  -9    0.68    0.62
  -1 -11  -9    0.97    0.42
   1  11  -9    0.52    0.38
  -1 -11  -9    0.56    0.39
   1 -11   9    0.47    0.38
  -1  11   9    0.87    0.36
  -1  11   9    0.41    0.27
   1  11  -8    3.68    0.82
  -1 -11  -8    3.57    0.70
  -1 -11  -8    4.22    0.72
   1 -11   8    4.79    0.71
   1  11  -8    3.49    0.64
  -1 -11  -8    3.80    0.63
  -1  11   8    4.89    0.66
   1  11  -8    4.35    0.76
   1 -11   8    4.84    0.75
  -1  11   8    4.04    0.56
   1 -11   7    1.20    0.42
  -1 -11  -7    1.01    0.42
  -1 -11  -7    2.13    0.52
   1  11  -7    2.57    0.87
   1  11  -7    1.12    0.39
   1 -11   7    2.09    0.56
   1  11  -7    1.94    0.54
  -1 -11  -7    1.56    0.41
  -1  11   7    1.90    0.45
   1 -11   7    1.89    0.47
  -1  11   7    2.40    0.44
   1  11  -6    0.14    0.32
   1 -11   6    0.54    0.37
  -1 -11  -6    0.33    0.24
   1  11  -6    0.36    0.79
  -1  11   6    0.51    0.34
   1 -11   6    0.95    0.46
  -1  11   6    0.97    0.35
  -1 -11  -6    0.56    0.33
   1 -11   6    0.19    0.32
   1  11  -5    0.88    0.37
   1 -11   5    1.08    0.36
  -1  11   5    0.94    0.31
  -1 -11  -5    1.94    0.49
   1  11  -4    2.96    0.57
  -1 -11  -4    3.31    0.63
  -1  11   4    3.00    0.49
   1 -11   4    2.32    0.54
  -1 -11  -4    2.77    0.55
   1 -11   3   22.74    1.51
  -1  11   3   23.66    1.25
   1  11  -3   24.60    1.31
   1  11  -3   23.75    1.45
  -1 -11  -3   24.56    1.55
   1 -11   3   26.00    1.50
  -1 -11  -3   25.00    1.59
   1 -11   2   12.37    1.10
   1  11  -2   13.79    1.11
  -1 -11  -2   12.87    1.13
  -1 -11  -2   14.29    1.19
  -1  11   2   11.03    0.83
  -1  11   2   11.77    0.92
  -1 -11  -1   10.32    1.02
   1 -11   1   10.11    0.99
  -1  11   1    9.55    0.76
  -1  11   1    9.92    0.87
  -1 -11  -1   10.53    1.01
   1  11  -1   10.94    0.97
  -1  11   0   15.09    1.09
  -1 -11   0   16.03    1.25
  -1 -11   0   16.24    1.27
   1  11   0   15.60    1.13
   1 -11   0   18.17    1.32
  -1 -11   1    9.80    0.97
   1  11   1    9.79    0.89
   1 -11  -1   10.82    1.05
  -1  11  -1    9.84    0.90
  -1 -11   1    9.33    0.98
   1 -11  -2   13.56    1.18
  -1 -11   2   12.32    1.09
   1  11   2   12.82    1.01
  -1  11  -2   12.56    1.03
  -1 -11   2   12.44    1.14
   1  11   3   24.66    1.36
  -1  11  -3   25.17    1.45
  -1 -11   3   23.92    1.51
   1 -11  -3   24.82    1.59
   1 -11  -3   20.75    1.34
  -1  11  -3   22.76    1.42
  -1 -11   3   25.52    1.61
  -1  11  -4    2.60    0.51
   1 -11  -4    2.96    0.58
  -1 -11   4    2.76    0.54
   1  11   4    3.06    0.51
  -1 -11   4    3.17    0.58
  -1  11  -4    2.95    0.57
  -1 -11   4    3.55    0.68
   1  11   4    3.15    0.53
   1 -11  -4    3.31    0.57
   1 -11  -5    0.97    0.33
  -1 -11   5    0.88    0.38
   1  11   5    1.65    0.41
  -1 -11   5    2.12    0.55
   1  11   5    1.14    0.34
  -1  11  -5    1.03    0.38
   1 -11  -5    1.83    0.46
  -1 -11   5    1.12    0.41
   1  11   5    1.08    0.31
  -1  11  -6    0.57    0.62
   1 -11  -6    0.62    0.34
  -1 -11   6    0.14    0.22
   1  11   6    1.05    0.36
   1 -11  -6    0.52    0.33
   1  11   6    0.26    0.25
  -1  11  -6    0.92    0.29
  -1 -11   6    0.22    0.28
  -1 -11   6    0.82    0.42
   1 -11  -6    0.36    0.30
  -1 -11   6    0.91    0.36
  -1  11  -6    0.71    0.34
   1 -11  -7    1.80    0.53
   1 -11  -7    1.92    0.44
  -1  11  -7    2.28    0.54
   1 -11  -7    1.89    0.54
  -1  11  -7    2.66    0.89
  -1 -11   7    3.02    0.60
   1 -11  -7    1.78    0.49
  -1  11  -7    2.18    0.50
   1 -11  -7    0.87    0.32
   1  11   7    1.43    0.40
  -1 -11   7    1.34    0.51
  -1 -11   7    2.56    0.54
  -1  11  -7    2.16    0.50
   1  11   7    2.24    0.44
   1 -11  -8    3.51    0.68
  -1  11  -8    3.99    0.64
   1 -11  -8    2.62    0.54
  -1  11  -8    4.36    0.96
  -1 -11   8    4.27    0.69
   1 -11  -8    4.58    0.73
  -1  11  -8    4.97    0.78
   1  11   8    4.50    0.61
   1 -11  -8    2.81    0.58
   1  11   8    5.44    0.69
  -1  11  -8    4.31    0.69
   1 -11  -8    5.64    0.80
  -1 -11   8    5.88    0.88
  -1  11  -8    4.12    0.62
  -1  11  -9    0.41    0.30
  -1 -11   9    0.01    0.25
   1 -11  -9   -0.10    0.24
  -1  11  -9    0.37    0.59
   1 -11  -9    0.38    0.36
   1 -11  -9   -0.06    0.22
  -1  11  -9   -0.02    0.22
  -1 -11   9   -0.03    0.35
  -1  11  -9    0.25    0.33
   1  11   9    0.64    0.36
   1 -11  -9    0.18    0.35
   1  11   9    0.30    0.29
   1 -11 -10    9.75    1.10
  -1  11 -10   10.18    1.15
  -1  11 -10   10.71    1.08
  -1 -11  10    9.57    1.01
   1 -11 -10    8.84    1.01
   1  11  10   10.22    0.94
  -1  11 -10    8.97    0.98
  -1 -11  10    9.20    1.14
   1 -11 -10   11.51    1.15
   1  11  10   10.62    0.95
  -1  11 -11    5.13    0.77
  -1 -11  11    2.61    0.55
  -1  11 -11    3.22    0.75
   1 -11 -11    4.54    0.78
   1  11  11    4.74    0.64
  -1 -11  11    4.78    0.84
   1 -11 -11    3.43    0.63
   1  11  11    3.58    0.58
   1 -11 -11    3.70    0.64
  -1 -11  12    1.04    0.38
   1 -11 -12    1.09    0.38
  -1  11 -12    1.66    0.64
  -1  11 -12    0.62    0.37
   1 -11 -12    0.08    0.29
   1 -11 -12    0.94    0.43
   1  11  12    1.16    0.38
  -1  11 -13    1.76    0.51
   1 -11 -13    1.70    0.51
  -1  11 -13    2.02    0.78
   1 -11 -13    1.69    0.51
   1 -11 -13    1.99    0.52
   1  11  13    1.33    0.36
   1 -11 -14    0.02    0.28
  -1  11 -14    0.16    0.28
   1 -11 -14    0.22    0.32
  -1  11 -15    3.14    0.84
  -1  11 -15    2.60    0.57
   1  11  15    2.20    0.42
   1 -11 -15    1.82    0.52
  -1  11 -16    1.42    0.43
  -1  11 -16    1.35    0.72
   1 -11 -16    0.69    0.31
  -1  11 -17    2.58    0.49
   1 -11 -17    3.28    0.55
  -1  11 -18    0.31    0.26
   1 -11 -18    0.03    0.21
  -1  11 -19    3.96    0.48
   1 -11 -19    4.60    0.48
  -1 -12 -18    1.79    0.35
   1 -12  17    2.26    0.44
  -1 -12 -17    1.46    0.35
   1  12 -16    0.29    0.54
   1 -12  16    0.90    0.36
  -1 -12 -16    0.39    0.28
   1 -12  15   -0.40    0.30
   1 -12  15    0.05    0.27
   1  12 -15   -0.33    0.55
  -1 -12 -15   -0.45    0.30
   1  12 -14    0.18    0.22
  -1 -12 -14    0.91    0.39
   1  12 -14    0.98    0.62
   1 -12  14    0.65    0.34
   1 -12  14    1.17    0.42
  -1 -12 -14    0.95    0.41
   1  12 -13    0.27    0.24
   1 -12  13    0.31    0.26
  -1 -12 -13   -0.11    0.26
   1 -12  13    0.46    0.35
  -1  12  13    0.25    0.26
   1  12 -13   -0.08    0.69
  -1 -12 -13   -0.10    0.34
  -1  12  12    0.45    0.33
   1  12 -12    0.58    0.31
   1  12 -12    0.29    0.55
   1 -12  12    1.27    0.46
  -1 -12 -12    1.18    0.43
  -1 -12 -12    0.66    0.37
  -1  12  12    0.66    0.37
  -1 -12 -11    0.55    0.36
   1  12 -11    0.99    0.38
   1  12 -11   -0.32    0.72
  -1 -12 -11    0.65    0.38
   1 -12  11    1.19    0.49
  -1 -12 -11    0.43    0.36
  -1  12  11    0.80    0.37
   1  12 -10    0.91    0.81
   1 -12  10    0.80    0.39
  -1 -12 -10    0.42    0.39
   1 -12  10    1.14    0.46
   1  12 -10    0.98    0.38
  -1 -12 -10    0.22    0.29
  -1  12  10    0.81    0.36
   1 -12  10    0.99    0.43
  -1 -12 -10    0.13    0.28
   1  12  -9    0.72    0.36
  -1 -12  -9    1.29    0.48
   1 -12   9    1.82    0.52
   1 -12   9    0.87    0.41
  -1  12   9    0.51    0.23
  -1 -12  -9   -0.35    0.35
   1  12  -9    1.23    0.74
   1 -12   9    0.73    0.40
  -1 -12  -9    1.01    0.44
  -1  12   9    0.50    0.27
  -1  12   9    0.77    0.30
  -1 -12  -8    3.81    0.71
   1 -12   8    5.41    0.82
   1  12  -8    3.90    0.77
  -1 -12  -8    5.08    0.78
   1 -12   8    4.74    0.80
  -1  12   8    5.09    0.73
   1  12  -8    5.77    0.82
   1 -12   8    4.18    0.67
  -1 -12  -8    3.87    0.65
  -1  12   8    4.99    0.69
   1 -12   8    4.68    0.77
   1  12  -8    4.86    0.80
   1 -12   7    0.99    0.37
  -1 -12  -7    1.32    0.46
  -1 -12  -7    0.26    0.25
   1 -12   7    1.41    0.51
   1  12  -7    1.31    0.40
  -1  12   7    0.86    0.34
   1 -12   7    0.64    0.34
   1  12  -7    1.76    0.80
  -1  12   7    0.53    0.30
   1  12  -7    0.49    0.32
   1 -12   7    0.95    0.39
   1 -12   6    0.63    0.38
  -1  12   6    0.75    0.35
   1  12  -6    0.94    0.39
   1 -12   6    0.60    0.38
  -1 -12  -6    0.22    0.31
   1 -12   6    0.76    0.36
  -1  12   6    0.67    0.36
  -1 -12  -6    0.69    0.43
   1  12  -6    0.64    0.61
  -1  12   6    1.14    0.39
   1 -12   6    1.27    0.46
  -1 -12  -5    5.85    0.84
   1 -12   5    5.74    0.82
  -1 -12  -5    5.05    0.76
  -1  12   5    3.96    0.65
   1  12  -5    5.37    0.79
  -1  12   5    5.10    0.73
  -1 -12  -5    3.99    0.67
   1  12  -5    3.27    0.73
   1 -12   5    4.44    0.70
   1 -12   5    4.49    0.78
   1 -12   5    5.15    0.80
  -1  12   5    5.54    0.65
  -1 -12  -5    5.78    0.76
   1 -12   5    5.97    0.79
   1  12  -5    5.35    0.77
   1 -12   4    4.98    0.79
   1 -12   4    3.63    0.65
   1  12  -4    3.54    0.66
  -1 -12  -4    3.90    0.75
  -1  12   4    3.44    0.63
   1  12  -4    3.09    0.55
  -1 -12  -4    3.93    0.70
  -1 -12  -4    3.70    0.65
  -1  12   4    3.64    0.66
   1 -12   4    4.56    0.72
   1  12  -4    3.80    0.65
  -1 -12  -4    3.78    0.69
  -1  12   4    3.98    0.57
   1 -12   4    3.95    0.69
  -1 -12  -4    4.38    0.70
   1 -12   3    0.11    0.27
  -1 -12  -3    0.32    0.34
   1 -12   3    0.23    0.29
  -1  12   3   -0.06    0.33
   1  12  -3    0.36    0.32
   1  12  -3    0.25    0.32
  -1 -12  -3    1.24    0.47
   1 -12   3    0.25    0.31
  -1  12   3    0.72    0.33
  -1 -12  -3    0.35    0.35
   1  12  -3    0.42    0.36
  -1  12   3    0.74    0.28
   1  12  -3    0.82    0.30
  -1 -12  -3    0.48    0.36
   1 -12   3    0.67    0.42
  -1 -12  -2   27.67    1.80
   1  12  -2   29.76    1.63
   1  12  -2   26.89    1.67
  -1  12   2   28.90    1.69
   1 -12   2   26.48    1.70
   1 -12   2   28.07    1.82
   1 -12   2   24.03    1.63
  -1 -12  -2   24.41    1.69
  -1  12   2   29.58    1.68
   1 -12   2   29.84    1.80
  -1  12   2   26.16    1.35
   1  12  -2   28.86    1.49
  -1 -12  -2   23.18    1.62
  -1 -12  -2   28.82    1.76
   1  12  -2   27.61    1.62
   1 -12   1   38.99    2.05
   1 -12   1   40.01    2.09
   1 -12   1   48.05    2.38
  -1 -12  -1   41.53    2.23
   1  12  -1   45.53    2.16
  -1  12   1   43.90    2.05
  -1  12   1   38.71    1.99
  -1 -12  -1   38.34    2.07
   1 -12   1   46.12    2.26
  -1 -12  -1   45.52    2.25
  -1  12   1   42.35    1.91
   1  12  -1   39.99    1.96
  -1 -12   0   83.43    3.23
   1 -12   0   85.09    3.28
   1 -12   0   71.05    2.85
   1  12   0   85.28    2.88
  -1  12   0   81.43    2.97
  -1  12   0   84.91    2.95
   1  12   0   88.20    3.04
   1 -12   0   82.60    3.08
   1 -12   0   93.30    3.29
  -1 -12   0   81.30    3.08
  -1  12   0   79.63    2.76
  -1 -12   0   92.55    3.26
   1  12   0   89.40    2.94
  -1 -12   1   41.21    2.21
   1 -12  -1   44.89    2.31
   1 -12  -1   37.38    2.04
   1  12   1   40.38    1.93
  -1  12  -1   42.61    2.04
  -1  12  -1   44.27    2.12
   1  12   1   41.56    2.02
   1 -12  -1   34.77    1.97
  -1 -12   1   41.28    2.20
   1 -12  -1   42.60    2.20
  -1  12  -1   42.09    2.02
  -1 -12   1   39.23    2.07
  -1  12  -1   42.22    1.97
  -1 -12   1   41.76    2.17
  -1  12  -1   40.63    1.94
   1  12   1   41.01    1.92
   1 -12  -2   22.03    1.52
  -1 -12   2   24.74    1.72
   1 -12  -2   28.99    1.85
   1  12   2   26.22    1.54
  -1  12  -2   29.77    1.74
   1  12   2   29.41    1.59
  -1 -12   2   25.22    1.71
  -1  12  -2   29.08    1.67
  -1 -12   2   25.19    1.74
   1  12   2   27.71    1.62
  -1 -12   2   26.44    1.70
  -1 -12   2   28.96    1.75
   1 -12  -2   28.61    1.79
  -1  12  -2   26.07    1.56
  -1 -12   2   28.88    1.79
  -1  12  -2   28.74    1.63
   1  12   2   27.70    1.55
  -1  12  -2   27.36    1.63
   1  12   3    0.33    0.27
   1  12   3    0.33    0.28
  -1  12  -3    0.02    0.30
   1 -12  -3    0.97    0.51
  -1  12  -3    1.43    0.84
  -1 -12   3    0.96    0.36
   1 -12  -3    0.54    0.27
  -1 -12   3    0.15    0.33
   1  12   3    0.77    0.34
  -1  12  -3    0.60    0.35
  -1 -12   3    0.75    0.38
   1  12   3    0.94    0.34
  -1 -12   3    0.74    0.36
   1 -12  -3    0.82    0.43
  -1  12  -3    0.08    0.27
  -1  12  -3    0.77    0.34
  -1  12  -3    0.91    0.37
  -1 -12   3    1.04    0.47
   1  12   4    4.98    0.70
  -1  12  -4    4.65    0.79
  -1 -12   4    4.61    0.77
   1 -12  -4    3.84    0.71
   1 -12  -4    4.63    0.76
  -1 -12   4    5.54    0.80
  -1  12  -4    4.89    0.69
   1  12   4    4.40    0.64
   1  12   4    5.34    0.74
  -1 -12   4    5.31    0.80
   1  12   4    3.63    0.61
  -1 -12   4    3.87    0.71
  -1  12  -4    4.55    0.69
   1 -12  -4    4.95    0.79
  -1 -12   4    4.12    0.68
   1 -12  -4    3.10    0.60
  -1 -12   4    3.91    0.71
  -1  12  -4    4.28    0.69
   1  12   4    4.96    0.66
  -1  12  -5    3.99    0.79
   1  12   5    6.30    0.77
  -1 -12   5    6.37    0.86
   1  12   5    4.76    0.68
   1 -12  -5    5.20    0.81
   1 -12  -5    6.85    0.92
  -1 -12   5    5.71    0.83
  -1  12  -5    6.02    0.78
  -1  12  -5    5.86    0.77
  -1  12  -5    5.65    0.78
   1 -12  -5    5.69    0.79
  -1 -12   5    5.81    0.79
  -1 -12   5    5.61    0.83
   1  12   5    4.31    0.61
   1 -12  -5    6.10    0.88
   1 -12  -6    1.07    0.44
  -1 -12   6    1.23    0.45
   1 -12  -6    0.70    0.31
  -1  12  -6    0.65    0.80
  -1 -12   6    0.36    0.30
   1 -12  -6    0.90    0.42
  -1  12  -6    0.94    0.39
   1  12   6    0.92    0.34
  -1 -12   6    0.76    0.42
   1 -12  -6    0.85    0.33
   1  12   6    0.60    0.29
  -1  12  -6    0.64    0.34
   1 -12  -6    1.44    0.47
   1 -12  -6    0.30    0.31
  -1 -12   6    0.27    0.38
  -1  12  -6    1.36    0.50
  -1  12  -7    1.94    0.88
  -1  12  -7    0.76    0.33
  -1 -12   7    1.38    0.45
  -1 -12   7    1.09    0.41
   1 -12  -7    1.02    0.41
   1 -12  -7    1.70    0.45
   1 -12  -7    1.57    0.48
   1  12   7    1.02    0.39
  -1  12  -7    1.11    0.43
  -1  12  -7    1.11    0.45
   1 -12  -7    0.86    0.35
  -1 -12   7    1.38    0.53
   1 -12  -7    0.87    0.42
  -1 -12   7    1.18    0.51
   1  12   7    1.26    0.39
   1 -12  -8    5.18    0.78
   1 -12  -8    5.25    0.84
  -1 -12   8    3.46    0.67
   1 -12  -8    4.57    0.69
  -1  12  -8    5.81    0.95
   1  12   8    4.77    0.67
  -1 -12   8    4.49    0.79
   1 -12  -8    5.00    0.81
   1 -12  -8    4.18    0.69
  -1  12  -8    3.23    0.65
   1  12   8    5.58    0.67
  -1  12  -8    5.03    0.79
  -1 -12   8    6.45    0.92
   1 -12  -9    0.76    0.43
  -1  12  -9    0.97    0.77
  -1 -12   9    0.78    0.40
  -1  12  -9    0.60    0.37
   1 -12  -9    0.59    0.31
   1  12   9    0.50    0.29
  -1 -12   9    0.86    0.49
   1  12   9    1.12    0.37
  -1 -12   9    1.09    0.47
  -1 -12  10    0.14    0.33
  -1  12 -10    0.33    0.58
   1 -12 -10    0.30    0.30
   1 -12 -10    0.41    0.28
   1  12  10    0.84    0.37
   1  12  10    0.39    0.22
  -1 -12  10    0.43    0.36
  -1 -12  10    0.77    0.43
  -1  12 -11    0.69    0.63
  -1  12 -11    0.94    0.30
   1  12  11    0.91    0.36
   1 -12 -11    0.64    0.35
  -1 -12  11    0.24    0.36
   1  12  11    0.43    0.30
   1 -12 -11    0.81    0.43
  -1 -12  12    0.25    0.32
   1 -12 -12    0.61    0.38
   1  12  12    0.79    0.32
  -1  12 -12    0.05    0.23
  -1  12 -12    0.40    0.61
   1  12  12    0.10    0.21
   1 -12 -12    0.37    0.31
  -1  12 -13    0.10    0.60
  -1  12 -13    0.48    0.29
   1 -12 -13    0.22    0.33
   1  12  13   -0.17    0.27
   1  12  13   -0.14    0.31
   1 -12 -13    0.45    0.35
  -1  12 -14    1.04    0.37
   1  12  14    1.22    0.33
   1 -12 -14    0.59    0.31
   1  12  15    0.04    0.23
  -1  12 -15    0.04    0.68
  -1  12 -15    0.27    0.32
   1 -12 -15   -0.08    0.27
  -1  12 -16    0.55    0.26
  -1  12 -16    0.23    0.59
   1  12  16    0.46    0.25
   1 -12 -16   -0.11    0.26
  -1 -12  17    2.12    0.43
  -1  12 -17    1.50    0.60
  -1  12 -17    1.47    0.35
   1 -12 -17    1.16    0.34
  -1  12 -18    1.26    0.29
   1 -12 -18    0.99    0.26
  -1 -13 -17    0.03    0.18
  -1  13  16    0.56    0.23
   1 -13  16    0.92    0.31
  -1 -13 -16    0.72    0.27
   1  13 -15    0.84    0.64
   1 -13  15    1.15    0.36
  -1 -13 -15    0.91    0.32
   1 -13  14    1.16    0.37
   1  13 -14    0.69    0.64
  -1 -13 -14    1.35    0.37
   1 -13  14    0.28    0.29
  -1 -13 -14    0.96    0.35
   1  13 -13    1.95    0.76
   1 -13  13    3.43    0.59
  -1 -13 -13    1.47    0.45
   1 -13  13    2.54    0.57
   1  13 -13    2.63    0.47
  -1  13  13    2.73    0.48
  -1 -13 -13    2.77    0.55
  -1 -13 -12    0.35    0.35
   1  13 -12    0.26    0.25
   1 -13  12    0.73    0.37
   1 -13  12    0.79    0.38
   1  13 -12    1.01    0.62
  -1  13  12    1.06    0.37
  -1 -13 -12    0.94    0.37
   1  13 -11    5.74    0.76
  -1 -13 -11    4.41    0.71
   1  13 -11    3.83    0.86
   1 -13  11    5.02    0.76
   1 -13  11    4.69    0.74
  -1  13  11    4.21    0.62
  -1 -13 -11    4.09    0.69
  -1 -13 -11    4.01    0.65
   1 -13  10    0.79    0.39
  -1 -13 -10   -0.05    0.24
   1  13 -10    0.04    0.27
  -1 -13 -10   -0.62    0.36
   1  13 -10    0.02    0.67
  -1  13  10    0.10    0.24
   1 -13  10    0.39    0.37
  -1 -13 -10   -0.21    0.25
  -1  13  10    0.08    0.26
  -1  13   9    4.62    0.70
   1  13  -9    5.20    0.93
  -1 -13  -9    4.83    0.74
   1 -13   9    6.47    0.91
   1 -13   9    5.38    0.75
   1  13  -9    5.44    0.79
  -1  13   9    5.28    0.67
  -1 -13  -9    4.25    0.74
   1 -13   9    5.53    0.85
  -1 -13  -9    4.62    0.72
  -1  13   9    4.64    0.66
   1 -13   8    0.75    0.34
  -1 -13  -8    0.45    0.36
  -1  13   8    0.17    0.35
   1 -13   8    0.68    0.42
   1 -13   8    0.72    0.40
  -1 -13  -8    0.36    0.32
   1  13  -8    0.70    0.41
  -1  13   8   -0.19    0.25
   1  13  -8    1.23    0.60
  -1  13   8    0.41    0.27
  -1 -13  -8   -0.03    0.22
  -1 -13  -7    3.77    0.69
   1  13  -7    5.61    0.79
  -1  13   7    4.23    0.66
   1  13  -7    2.76    0.71
  -1  13   7    4.78    0.70
   1 -13   7    4.74    0.79
   1 -13   7    3.66    0.70
   1 -13   7    4.08    0.68
  -1 -13  -7    4.82    0.78
  -1  13   7    4.60    0.64
   1 -13   7    4.17    0.76
   1 -13   6    1.44    0.48
   1  13  -6    0.16    0.64
  -1  13   6    0.58    0.35
  -1 -13  -6    0.07    0.30
   1 -13   6    0.79    0.46
   1  13  -6    0.62    0.40
  -1 -13  -6    0.99    0.46
   1 -13   6    1.05    0.43
  -1  13   6    0.68    0.38
   1 -13   6    0.46    0.36
  -1  13   6    1.00    0.37
  -1 -13  -5    2.51    0.61
   1  13  -5    2.14    0.90
  -1  13   5    1.51    0.46
   1 -13   5    1.07    0.43
  -1 -13  -5    0.19    0.33
   1 -13   5    1.43    0.44
   1 -13   5    1.68    0.56
  -1  13   5    2.81    0.56
   1  13  -5    1.62    0.51
   1 -13   5    3.29    0.69
  -1  13   5    2.20    0.49
  -1 -13  -4    2.16    0.52
   1 -13   4    2.45    0.58
   1  13  -4    2.92    0.54
  -1  13   4    2.30    0.50
   1  13  -4    2.18    0.54
  -1  13   4    1.81    0.48
   1 -13   4    2.08    0.56
  -1 -13  -4    1.10    0.42
   1 -13   4    2.68    0.64
   1 -13   4    3.27    0.67
  -1  13   4    1.86    0.42
   1  13  -4    2.14    0.51
  -1 -13  -3    0.53    0.41
   1 -13   3    0.17    0.34
  -1  13   3    0.01    0.30
   1 -13   3    0.41    0.39
  -1 -13  -3   -0.11    0.27
  -1  13   3   -0.02    0.25
   1  13  -3    0.19    0.30
   1 -13   3    0.42    0.35
   1  13  -3    0.60    0.36
  -1 -13  -3    0.08    0.27
  -1  13   3   -0.14    0.25
   1  13  -3   -0.15    0.42
  -1 -13  -3   -0.37    0.36
   1 -13   3    0.16    0.36
  -1  13   2   10.60    1.05
  -1  13   2    8.36    0.95
   1 -13   2    9.33    1.06
   1 -13   2    9.83    1.08
  -1 -13  -2    8.67    1.03
   1 -13   2   12.11    1.24
   1  13  -2   11.10    1.04
  -1 -13  -2    9.13    1.08
   1  13  -2   12.44    1.16
   1  13  -2   10.79    0.97
  -1 -13  -2   10.02    1.11
   1  13  -2    8.50    0.84
   1 -13   2    9.20    1.06
  -1 -13  -2    9.66    1.05
   1  13  -2    9.04    0.97
   1 -13   1   15.77    1.38
   1  13  -1   19.51    1.36
   1 -13   1   19.96    1.58
  -1 -13  -1   18.97    1.55
   1 -13   1   17.72    1.44
  -1 -13  -1   16.51    1.43
  -1  13   1   16.78    1.30
  -1 -13  -1   18.25    1.48
  -1  13   1   19.76    1.44
   1  13  -1   19.66    1.33
   1  13  -1   17.64    1.38
   1  13  -1   19.62    1.40
   1 -13   1   20.79    1.59
  -1 -13  -1   17.84    1.46
  -1 -13  -1   19.77    1.49
   1  13  -1   19.00    1.24
   1  13   0   20.32    1.46
  -1 -13   0   20.04    1.56
   1 -13   0   16.73    1.42
  -1  13   0   21.00    1.49
  -1 -13   0   15.61    1.40
  -1 -13   0   20.50    1.60
  -1  13   0   20.26    1.43
   1 -13   0   21.64    1.66
   1  13   0   18.58    1.30
   1  13   0   19.98    1.37
  -1  13   0   16.21    1.17
  -1  13   0   20.86    1.42
  -1 -13   0   20.31    1.54
  -1  13   0   19.10    1.33
   1  13   0   19.98    1.39
   1 -13   0   18.35    1.50
  -1 -13   0   22.34    1.62
  -1  13   0   19.67    1.38
   1  13   1   17.52    1.26
  -1 -13   1   17.96    1.51
   1 -13  -1   18.58    1.52
  -1  13  -1   18.17    1.39
  -1 -13   1   18.97    1.53
   1  13   1   17.27    1.33
   1  13   1   17.67    1.30
  -1  13  -1   19.81    1.41
  -1 -13   1   17.17    1.43
   1 -13  -1   15.86    1.35
   1 -13  -1   19.68    1.54
  -1 -13   1   18.56    1.48
  -1 -13   1   16.21    1.39
  -1  13  -1   17.69    1.30
   1  13   1   16.23    1.25
  -1  13  -1   15.68    1.25
  -1  13  -1   16.94    1.29
   1 -13  -2    6.66    0.89
  -1  13  -2   10.91    1.11
  -1 -13   2   10.99    1.19
   1  13   2   10.14    1.00
   1 -13  -2   11.04    1.19
  -1  13  -2   11.51    1.08
  -1  13  -2   11.85    1.43
  -1 -13   2    9.29    1.09
  -1 -13   2    8.78    1.09
   1  13   2   11.45    1.07
   1  13   2    9.92    0.97
   1 -13  -2    9.92    1.13
  -1 -13   2    9.04    1.02
  -1  13  -2    9.90    1.00
  -1 -13   2   10.16    1.10
  -1  13  -2   10.87    1.07
   1  13   2    9.55    0.96
  -1 -13   3   -0.14    0.33
  -1 -13   3    0.14    0.36
  -1  13  -3    0.50    0.34
   1 -13  -3    0.10    0.34
  -1 -13   3    0.46    0.43
   1  13   3   -0.25    0.29
   1 -13  -3    0.75    0.42
  -1  13  -3    0.61    0.74
  -1 -13   3    0.07    0.28
   1  13   3    0.11    0.27
   1  13   3    0.08    0.23
   1  13   3    0.29    0.27
  -1  13  -3    0.22    0.28
   1 -13  -3    0.13    0.35
  -1  13  -3    0.61    0.37
  -1 -13   3    0.41    0.36
  -1 -13   3    0.54    0.38
  -1 -13   4    2.29    0.57
   1  13   4    2.95    0.55
  -1  13  -4    3.15    0.61
  -1 -13   4    2.30    0.52
  -1 -13   4    2.43    0.57
   1 -13  -4    2.62    0.62
   1 -13  -4    2.68    0.64
  -1 -13   4    2.88    0.69
   1  13   4    2.33    0.50
  -1  13  -4    2.26    0.70
   1  13   4    1.81    0.47
   1 -13  -4    2.77    0.64
  -1 -13   4    3.15    0.65
  -1  13  -4    3.20    0.57
  -1 -13   4    2.31    0.61
   1  13   4    2.12    0.46
  -1  13  -4    3.19    0.63
   1  13   5    1.47    0.43
  -1 -13   5    2.16    0.57
  -1  13  -5    2.21    0.87
   1 -13  -5    1.36    0.50
   1 -13  -5    1.43    0.55
   1  13   5    1.53    0.44
   1  13   5    1.89    0.45
  -1 -13   5    2.27    0.56
  -1 -13   5    1.31    0.53
  -1  13  -5    1.83    0.49
  -1 -13   5    1.65    0.51
  -1  13  -5    2.08    0.54
  -1 -13   5    1.29    0.45
   1 -13  -5    1.15    0.48
  -1 -13   5    2.15    0.60
  -1  13  -5    1.39    0.44
  -1 -13   6    0.45    0.32
  -1 -13   6    0.45    0.36
  -1 -13   6    0.64    0.40
  -1 -13   6    0.69    0.42
  -1  13  -6    0.87    0.38
  -1  13  -6    0.79    0.77
   1  13   6    0.37    0.31
   1 -13  -6    0.63    0.42
   1 -13  -6    0.88    0.39
   1  13   6    0.64    0.34
   1  13   6    0.83    0.36
  -1  13  -6    1.02    0.39
  -1  13  -6    0.69    0.34
  -1 -13   6    2.08    0.51
   1  13   6    0.76    0.28
  -1 -13   6    0.42    0.32
   1  13   7    3.60    0.58
   1 -13  -7    2.86    0.55
  -1 -13   7    4.74    0.78
   1  13   7    3.69    0.61
  -1  13  -7    3.55    0.61
  -1  13  -7    3.62    0.83
  -1 -13   7    3.78    0.69
   1 -13  -7    3.62    0.68
  -1 -13   7    4.79    0.81
   1  13   7    4.26    0.65
   1 -13  -7    3.77    0.69
   1 -13  -7    3.64    0.61
  -1  13  -7    3.98    0.66
   1  13   7    3.55    0.55
  -1 -13   7    4.55    0.81
  -1  13  -7    3.83    0.70
  -1  13  -8    0.97    0.71
   1 -13  -8    0.44    0.35
  -1 -13   8    0.03    0.28
   1 -13  -8    0.80    0.39
   1  13   8    0.54    0.32
   1  13   8    0.53    0.31
   1 -13  -8    0.24    0.31
   1  13   8    1.06    0.35
  -1  13  -8    0.08    0.28
  -1 -13   9    4.87    0.77
   1 -13  -9    6.08    0.82
  -1  13  -9    5.05    0.91
   1  13   9    4.90    0.66
   1 -13  -9    4.42    0.75
   1 -13  -9    5.34    0.77
   1  13   9    4.96    0.64
   1 -13 -10    0.24    0.32
  -1  13 -10    0.19    0.64
  -1 -13  10    0.19    0.28
   1  13  10    0.01    0.22
   1  13  10    0.24    0.26
   1 -13 -10   -0.30    0.32
  -1 -13  11    4.50    0.70
  -1  13 -11    4.89    0.92
   1  13  11    4.30    0.60
   1 -13 -11    4.13    0.73
   1  13  11    4.20    0.61
   1  13  11    5.28    0.65
   1 -13 -11    4.59    0.71
   1 -13 -12    0.33    0.31
   1  13  12    0.50    0.30
   1  13  12    0.92    0.33
  -1  13 -12    0.28    0.65
  -1 -13  12    0.91    0.35
   1 -13 -12    0.53    0.32
   1  13  12    0.52    0.26
   1  13  13    0.78    0.29
   1  13  13    1.79    0.41
  -1  13 -13    1.92    0.74
   1 -13 -13    2.52    0.52
   1 -13 -13    1.91    0.50
   1  13  13    2.73    0.48
  -1  13 -14    0.71    0.52
  -1 -13  14    1.88    0.49
  -1  13 -14    1.24    0.37
   1  13  14    1.07    0.33
   1 -13 -14    0.88    0.35
  -1 -13  15    0.71    0.34
  -1  13 -15    0.68    0.25
  -1  13 -15    1.04    0.58
   1  13  15    0.88    0.29
   1 -13 -15    0.47    0.28
   1  13  16    0.46    0.21
  -1  13 -16    0.66    0.26
  -1  13 -16    0.52    0.52
  -1 -13  16    0.94    0.32
  -1 -13  16    0.87    0.35
   1 -13 -16    0.72    0.30
  -1 -13  17    0.32    0.24
   1 -13 -17   -0.13    0.21
   1  14 -15    0.76    0.45
  -1  14  15    0.57    0.22
  -1  14  15    1.31    0.30
   1 -14  15    0.80    0.30
  -1 -14 -15    1.15    0.28
   1 -14  14    1.11    0.35
   1 -14  14    0.85    0.35
   1  14 -14    1.02    0.60
  -1  14  14    0.66    0.24
  -1 -14 -14    1.21    0.34
  -1 -14 -13    0.35    0.26
   1  14 -13    0.43    0.62
   1  14 -13    0.00    0.17
   1 -14  13    0.30    0.28
   1 -14  13    0.05    0.27
  -1 -14 -13    0.12    0.24
   1  14 -12   -0.24    0.47
  -1 -14 -12    0.91    0.38
   1  14 -12    0.12    0.21
   1 -14  12    0.17    0.28
   1 -14  12    0.14    0.30
  -1  14  12    0.21    0.24
  -1 -14 -12    0.76    0.34
   1  14 -11    0.07    0.22
  -1  14  11    0.70    0.33
  -1 -14 -11    1.07    0.40
   1 -14  11    0.08    0.32
   1 -14  11   -0.10    0.29
   1  14 -11    0.34    0.68
  -1 -14 -11    0.06    0.21
   1  14 -10    1.34    0.41
   1  14 -10    1.19    0.65
   1 -14  10    1.07    0.45
  -1  14  10    0.82    0.33
  -1 -14 -10    1.43    0.46
   1 -14  10    1.00    0.41
  -1 -14 -10    0.79    0.36
  -1 -14 -10    0.63    0.31
   1 -14   9    0.28    0.30
   1 -14   9   -0.31    0.35
  -1 -14  -9    0.08    0.27
  -1 -14  -9   -0.20    0.29
   1  14  -9    0.32    0.35
   1 -14   9   -0.45    0.35
  -1  14   9    0.16    0.29
   1  14  -9   -0.27    0.68
  -1  14   9    0.26    0.27
  -1 -14  -9   -0.08    0.23
  -1  14   8    0.30    0.27
  -1 -14  -8    0.08    0.30
   1 -14   8    0.26    0.25
   1  14  -8    0.65    0.75
  -1 -14  -8    0.43    0.34
   1 -14   8    0.26    0.29
  -1  14   8    0.61    0.31
   1 -14   8    0.32    0.31
   1  14  -8    0.66    0.31
   1 -14   7    0.07    0.24
  -1  14   7    0.12    0.27
   1  14  -7    0.08    0.28
   1  14  -7    0.00    0.56
  -1 -14  -7    0.23    0.28
  -1  14   7    0.08    0.26
   1 -14   7    0.37    0.36
   1 -14   7   -0.21    0.33
  -1 -14  -7    0.37    0.29
  -1  14   7    0.05    0.27
  -1 -14  -6    1.42    0.47
  -1  14   6    1.49    0.43
   1 -14   6    0.87    0.42
   1 -14   6    1.44    0.52
   1  14  -6    1.75    0.50
   1 -14   6    1.50    0.51
  -1  14   6    1.67    0.48
   1  14  -6    1.83    0.70
  -1 -14  -6    1.69    0.49
  -1  14   6    1.17    0.40
  -1  14   5    1.76    0.51
   1 -14   5    0.82    0.35
   1  14  -5    1.36    0.47
   1 -14   5    0.95    0.48
  -1 -14  -5    1.09    0.42
  -1 -14  -5    1.25    0.45
   1 -14   5    1.61    0.51
  -1  14   5    1.11    0.45
  -1  14   5    1.30    0.38
  -1 -14  -4    3.15    0.64
   1 -14   4    2.68    0.60
  -1  14   4    3.90    0.66
   1  14  -4    2.84    0.61
  -1 -14  -4    2.72    0.58
  -1  14   4    2.75    0.60
   1 -14   4    3.31    0.67
   1 -14   4    2.88    0.65
   1 -14   4    2.44    0.58
   1  14  -4    3.44    0.59
   1 -14   4    2.56    0.60
   1 -14   3    2.56    0.62
   1  14  -3    1.98    0.48
  -1  14   3    2.82    0.59
   1 -14   3    1.77    0.55
   1 -14   3    3.01    0.70
  -1 -14  -3    2.52    0.58
  -1  14   3    2.10    0.54
  -1 -14  -3    2.01    0.61
   1  14  -3    2.05    0.57
   1 -14   3    2.31    0.54
   1  14  -3    1.44    0.49
  -1  14   3    1.78    0.44
   1 -14   3    2.05    0.57
   1 -14   2    1.41    0.49
   1 -14   2    2.77    0.65
  -1 -14  -2    2.19    0.58
  -1 -14  -2    2.54    0.59
   1 -14   2    2.25    0.57
   1  14  -2    1.69    0.41
  -1  14   2    2.10    0.44
  -1  14   2    2.23    0.54
   1  14  -2    2.97    0.58
  -1  14   2    1.71    0.44
  -1  14   2    2.11    0.55
  -1 -14  -2    1.68    0.53
   1 -14   2    3.31    0.71
   1  14  -2    1.92    0.50
   1  14  -1    6.88    0.82
   1 -14   1    5.42    0.83
  -1  14   1    6.93    0.89
  -1  14   1    5.55    0.71
   1 -14   1    7.03    1.00
  -1 -14  -1    6.59    0.91
   1  14  -1    6.23    0.75
  -1  14   1    7.89    0.93
  -1 -14  -1    7.74    0.99
   1  14  -1    7.08    0.93
   1  14  -1    6.46    0.83
  -1 -14  -1    6.40    0.93
  -1  14   1    5.54    0.80
   1 -14   1    6.80    0.97
  -1 -14  -1    6.67    0.89
  -1  14   0   23.10    1.60
  -1  14   0   22.55    1.37
  -1 -14   0   23.99    1.73
   1 -14   0   22.09    1.69
  -1 -14   0   23.04    1.66
   1 -14   0   20.26    1.55
   1  14   0   23.02    1.58
  -1 -14   0   20.87    1.63
  -1  14   0   24.08    1.58
   1  14   0   19.97    1.39
   1  14   0   20.78    1.37
   1  14   0   22.31    1.37
   1  14   0   21.02    1.44
  -1 -14   0   22.56    1.64
  -1 -14   0   23.71    1.69
  -1  14   0   22.11    1.49
   1 -14   0   24.87    1.77
  -1  14   0   21.24    1.43
  -1 -14   1    6.40    0.94
   1  14   1    6.29    0.81
  -1  14  -1    7.12    1.14
  -1 -14   1    4.61    0.83
   1  14   1    6.75    0.81
  -1  14  -1    6.33    0.85
  -1 -14   1    6.32    0.90
   1 -14  -1    5.81    0.88
   1 -14  -1    5.36    0.87
   1  14   1    6.55    0.88
   1 -14  -1    6.06    0.92
  -1  14  -1    6.41    0.81
  -1 -14   1    6.45    0.91
   1  14   1    6.39    0.82
  -1  14  -1    5.08    0.74
  -1 -14   1    6.90    0.93
   1 -14  -2    2.95    0.66
  -1 -14   2    2.44    0.64
   1  14   2    2.72    0.57
  -1 -14   2    2.34    0.62
   1  14   2    2.73    0.58
   1 -14  -2    2.46    0.64
  -1 -14   2    1.97    0.63
  -1  14  -2    2.96    0.62
  -1  14  -2    2.46    0.76
   1  14   2    2.08    0.50
  -1  14  -2    2.18    0.56
  -1  14  -2    2.56    0.54
  -1 -14   2    1.93    0.53
   1 -14  -2    2.31    0.57
   1  14   2    3.00    0.62
  -1 -14   2    2.52    0.68
  -1  14  -3    3.27    0.96
   1 -14  -3    3.32    0.71
   1  14   3    2.82    0.57
   1 -14  -3    2.19    0.57
   1  14   3    3.16    0.59
  -1 -14   3    2.74    0.61
   1  14   3    2.43    0.53
  -1 -14   3    2.20    0.64
  -1 -14   3    2.28    0.63
  -1  14  -3    3.98    0.69
   1  14   3    2.75    0.52
  -1 -14   3    1.99    0.56
  -1  14  -3    2.08    0.54
  -1 -14   3    2.68    0.65
   1 -14  -3    1.65    0.56
  -1  14  -3    2.55    0.54
  -1 -14   4    1.95    0.57
   1 -14  -4    3.72    0.73
   1 -14  -4    2.94    0.65
  -1  14  -4    3.71    0.93
   1  14   4    2.33    0.52
   1  14   4    2.98    0.56
  -1 -14   4    2.88    0.66
   1  14   4    3.17    0.59
  -1 -14   4    2.10    0.57
  -1  14  -4    3.82    0.67
  -1  14  -4    2.49    0.55
   1  14   5    1.13    0.40
  -1  14  -5    1.22    0.78
   1 -14  -5    1.71    0.55
  -1 -14   5    2.32    0.60
  -1 -14   5    1.21    0.46
  -1 -14   5    0.81    0.36
   1 -14  -5    2.10    0.61
   1  14   5    1.12    0.37
  -1  14  -5    1.42    0.45
  -1 -14   5    2.25    0.62
   1  14   5    0.88    0.37
  -1  14  -5    1.08    0.42
   1 -14  -6    2.49    0.57
  -1  14  -6    0.82    0.38
  -1 -14   6    0.71    0.38
   1  14   6    1.63    0.46
  -1  14  -6    1.91    0.64
  -1 -14   6    1.23    0.49
   1 -14  -6    1.29    0.45
   1  14   6    1.54    0.41
  -1 -14   6    2.45    0.57
  -1 -14   6    1.69    0.56
   1  14   6    1.54    0.44
  -1  14  -6    1.41    0.45
   1  14   7    0.40    0.30
  -1 -14   7   -0.24    0.33
  -1  14  -7    0.19    0.49
   1  14   7    0.40    0.26
  -1  14  -7   -0.75    0.34
  -1 -14   7   -0.04    0.31
  -1 -14   7    0.29    0.33
   1 -14  -7    1.30    0.44
  -1 -14   7   -0.18    0.32
   1  14   7    0.05    0.26
   1 -14  -7    0.05    0.30
   1  14   7    0.45    0.31
  -1 -14   8   -0.20    0.36
  -1 -14   8    0.65    0.46
   1 -14  -8    0.47    0.36
   1 -14  -8    0.17    0.26
  -1  14  -8    0.29    0.56
   1  14   8    0.45    0.28
  -1 -14   8   -0.20    0.26
   1  14   8    0.60    0.35
  -1  14  -8    1.10    0.36
   1  14   8    0.95    0.35
   1 -14  -8    0.14    0.26
  -1 -14   9   -0.12    0.29
   1  14   9    0.24    0.28
  -1 -14   9   -0.32    0.42
   1 -14  -9    0.05    0.24
   1  14   9   -0.15    0.27
   1 -14  -9   -0.03    0.29
  -1  14  -9    0.41    0.65
  -1 -14   9    0.11    0.26
   1  14   9   -0.10    0.21
   1 -14  -9    0.11    0.25
   1 -14 -10    0.62    0.36
   1  14  10    0.62    0.33
  -1 -14  10    0.80    0.40
  -1 -14  10    0.52    0.41
  -1 -14  10    1.20    0.51
   1  14  10    0.68    0.33
  -1  14 -10    0.91    0.65
   1 -14 -10    0.91    0.35
   1  14  10    1.20    0.35
   1  14  11   -0.07    0.24
  -1  14 -11    0.37    0.69
   1  14  11    0.44    0.31
  -1 -14  11    0.11    0.33
   1 -14 -11    0.18    0.24
  -1 -14  11    0.64    0.36
  -1 -14  11    0.27    0.29
   1 -14 -11   -0.07    0.27
   1  14  11    0.19    0.23
   1  14  12    0.41    0.23
  -1 -14  12    0.32    0.30
   1  14  12    0.63    0.30
  -1 -14  12    0.66    0.38
   1 -14 -12    0.21    0.24
  -1 -14  12    0.73    0.45
  -1  14 -12    0.25    0.63
   1 -14 -12    0.31    0.28
  -1  14 -13    0.36    0.59
   1  14  13   -0.06    0.22
  -1 -14  13    0.33    0.34
   1  14  13    0.39    0.23
  -1 -14  13    0.31    0.27
   1 -14 -13   -0.05    0.26
  -1 -14  14    0.96    0.32
  -1  14 -14    0.65    0.53
   1  14  14    0.60    0.27
  -1 -14  14    0.91    0.37
   1 -14 -14    1.01    0.30
   1  14  15    0.72    0.23
  -1 -14  15    0.93    0.33
  -1 -14  15    0.86    0.30
  -1  14 -15    0.43    0.49
   1 -14 -15    0.70    0.25
   1 -15  14    1.21    0.32
   1 -15  14    0.98    0.31
  -1  15  14    0.64    0.21
   1 -15  13    0.50    0.27
   1 -15  13    0.26    0.25
   1 -15  13    0.99    0.30
  -1  15  13    0.06    0.19
   1 -15  13    1.55    0.38
   1  15 -13    0.30    0.51
  -1  15  13    0.32    0.17
  -1 -15 -13    0.84    0.24
   1 -15  12    0.43    0.28
   1 -15  12   -0.13    0.29
   1  15 -12    0.58    0.23
  -1  15  12    0.36    0.24
  -1 -15 -12    0.40    0.24
   1 -15  12    0.26    0.23
   1 -15  12   -0.04    0.25
  -1  15  12    0.63    0.27
   1  15 -12    0.84    0.48
  -1  15  12   -0.49    0.24
  -1 -15 -12   -0.07    0.17
   1  15 -11    0.49    0.24
   1 -15  11    0.64    0.33
  -1  15  11    0.22    0.20
   1 -15  11    0.94    0.36
   1  15 -11    0.44    0.59
  -1  15  11    0.80    0.28
  -1 -15 -11    0.65    0.31
   1 -15  11    0.96    0.38
  -1  15  11    1.22    0.35
   1 -15  11    0.21    0.28
  -1 -15 -11    0.98    0.30
   1 -15  10    1.01    0.42
  -1  15  10    0.99    0.32
   1  15 -10    0.62    0.28
   1 -15  10    0.53    0.32
   1 -15  10    0.97    0.39
   1  15 -10    0.15    0.57
   1 -15  10    0.51    0.29
  -1  15  10    0.53    0.28
  -1  15  10    1.04    0.34
  -1 -15 -10    0.45    0.30
  -1 -15  -9    0.53    0.31
   1  15  -9    0.50    0.58
   1 -15   9   -0.15    0.37
  -1  15   9    0.57    0.32
   1 -15   9    0.80    0.40
  -1  15   9    0.23    0.29
  -1 -15  -9    0.68    0.32
   1 -15   9    0.55    0.38
   1  15  -9    0.32    0.27
  -1  15   9    0.60    0.32
   1 -15   8    0.59    0.42
   1  15  -8    0.13    0.53
  -1 -15  -8    0.27    0.32
  -1 -15  -8   -0.21    0.31
   1 -15   8    0.20    0.28
   1  15  -8    0.55    0.34
  -1  15   8    0.28    0.24
  -1  15   8   -0.10    0.25
   1 -15   8    0.29    0.35
  -1  15   8   -0.22    0.32
   1  15  -7    3.13    0.65
  -1  15   7    3.75    0.59
   1 -15   7    2.45    0.56
  -1 -15  -7    2.51    0.53
   1 -15   7    3.44    0.66
  -1 -15  -7    2.77    0.58
  -1  15   7    2.80    0.49
   1 -15   7    3.78    0.66
  -1  15   7    3.32    0.56
   1  15  -7    3.43    0.62
  -1 -15  -6    1.61    0.46
  -1  15   6    1.27    0.39
   1 -15   6    3.50    0.67
  -1  15   6    1.89    0.45
   1 -15   6    1.74    0.50
  -1 -15  -6    1.76    0.51
  -1  15   6    1.94    0.50
   1 -15   6    1.41    0.48
   1 -15   6    2.73    0.63
  -1  15   6    1.78    0.42
   1  15  -6    2.20    0.58
   1 -15   5    1.79    0.52
  -1  15   5    0.72    0.30
  -1  15   5    2.50    0.51
   1 -15   5    1.16    0.44
   1 -15   5    1.76    0.54
  -1 -15  -5    2.12    0.54
  -1  15   5    1.76    0.49
   1 -15   5    1.58    0.53
  -1  15   5    2.12    0.44
   1  15  -5    1.54    0.47
  -1  15   4    0.04    0.31
  -1  15   4    0.37    0.32
  -1  15   4    0.56    0.24
  -1  15   4    1.14    0.42
   1 -15   4    0.64    0.38
   1 -15   4    0.95    0.46
  -1 -15  -4    0.53    0.37
   1 -15   4    0.11    0.30
   1  15  -4    0.52    0.40
   1 -15   4    0.28    0.27
  -1 -15  -3    3.10    0.62
  -1  15   3    3.65    0.66
  -1  15   3    3.22    0.53
  -1 -15  -3    3.22    0.65
   1 -15   3    3.23    0.68
   1  15  -3    3.19    0.62
  -1  15   3    3.17    0.61
   1  15  -3    3.31    0.57
   1 -15   2    2.88    0.67
  -1  15   2    2.64    0.52
  -1 -15  -2    2.30    0.57
   1  15  -2    2.71    0.62
  -1 -15  -2    3.26    0.68
   1  15  -2    4.23    0.63
  -1  15   2    3.77    0.66
  -1  15   2    2.79    0.61
   1 -15   1    2.78    0.62
  -1  15   1    2.09    0.49
  -1 -15  -1    2.46    0.58
  -1 -15  -1    2.66    0.60
   1  15  -1    1.79    0.54
   1  15  -1    1.85    0.49
   1 -15   1    3.37    0.71
  -1  15   1    2.47    0.56
   1  15   0   12.83    1.10
   1  15   0   13.48    1.18
   1 -15   0   15.13    1.37
  -1 -15   0   12.88    1.23
   1  15   0   12.52    1.04
  -1  15   0   16.30    1.29
   1 -15   0   13.74    1.24
  -1 -15   0   13.10    1.25
  -1 -15   1    1.83    0.60
  -1  15  -1    2.73    0.60
   1 -15  -1    1.80    0.55
  -1 -15   1    1.71    0.52
   1  15   1    1.57    0.44
   1 -15  -1    2.38    0.57
  -1  15  -1    2.51    0.95
   1  15   1    2.42    0.54
  -1 -15   1    2.12    0.53
   1  15   1    2.09    0.49
   1  15   1    2.63    0.49
  -1  15  -1    3.26    0.60
   1  15   2    3.41    0.60
   1 -15  -2    3.42    0.67
  -1  15  -2    3.28    0.98
   1 -15  -2    2.71    0.66
  -1 -15   2    3.19    0.70
  -1 -15   2    3.75    0.70
   1  15   2    2.62    0.56
  -1 -15   2    3.19    0.66
  -1  15  -2    3.34    0.64
   1  15   2    4.09    0.68
  -1  15  -2    3.81    0.63
   1  15   2    3.60    0.57
  -1 -15   3    4.50    0.77
   1 -15  -3    2.90    0.66
   1  15   3    4.59    0.71
  -1 -15   3    3.61    0.72
   1  15   3    2.98    0.57
  -1 -15   3    4.23    0.78
  -1  15  -3    4.90    0.72
   1  15   3    3.60    0.59
  -1  15  -3    3.26    0.92
   1 -15  -3    3.76    0.72
  -1  15  -3    2.66    0.54
   1  15   4    0.54    0.35
  -1 -15   4    0.56    0.38
   1 -15  -4    1.03    0.37
   1 -15  -4    0.76    0.39
  -1  15  -4    0.50    0.67
  -1 -15   4    0.16    0.31
   1  15   4    0.58    0.29
  -1 -15   4    0.99    0.46
  -1  15  -4    0.94    0.41
   1  15   4    0.60    0.35
  -1  15  -4    0.89    0.36
  -1  15  -5    2.48    0.81
   1 -15  -5    1.58    0.50
   1 -15  -5    1.78    0.53
  -1 -15   5    2.39    0.57
  -1 -15   5    1.84    0.56
  -1  15  -5    1.72    0.40
   1  15   5    1.86    0.46
   1  15   5    1.23    0.39
   1  15   5    1.91    0.45
  -1 -15   5    1.87    0.56
  -1 -15   6    2.23    0.56
   1  15   6    1.75    0.42
  -1  15  -6    1.52    0.65
   1  15   6    1.67    0.41
   1 -15  -6    1.68    0.43
   1 -15  -6    1.08    0.42
  -1  15  -6    1.89    0.45
   1  15   6    1.61    0.40
  -1 -15   6    1.96    0.56
  -1 -15   6    1.60    0.46
   1  15   7    3.33    0.56
  -1 -15   7    2.66    0.56
   1  15   7    3.17    0.51
  -1 -15   7    3.16    0.67
  -1  15  -7    2.05    0.64
   1 -15  -7    2.18    0.51
   1 -15  -7    2.97    0.60
   1  15   7    2.77    0.52
  -1  15  -7    3.11    0.54
  -1 -15   7    2.87    0.65
   1  15   8    0.30    0.26
  -1  15  -8   -0.08    0.22
  -1  15  -8    0.93    0.64
  -1 -15   8    0.33    0.38
  -1 -15   8    0.96    0.45
   1  15   8    0.48    0.31
   1 -15  -8    0.33    0.22
   1 -15  -8    0.33    0.34
  -1  15  -9    1.00    0.59
   1 -15  -9    0.98    0.39
   1 -15  -9    0.68    0.31
  -1 -15   9    0.15    0.30
   1  15   9    0.73    0.34
   1  15   9    0.47    0.29
  -1 -15   9    0.01    0.33
   1 -15  -9    0.64    0.27
  -1 -15  10    0.22    0.29
   1  15  10    0.46    0.25
  -1  15 -10    1.09    0.63
   1  15  10    1.73    0.42
  -1 -15  10    0.30    0.31
   1 -15 -10    0.71    0.36
   1 -15 -10    0.55    0.23
  -1  15 -11    0.44    0.61
   1  15  11    0.91    0.31
  -1 -15  11    1.09    0.43
   1 -15 -11    0.39    0.30
  -1 -15  11    0.36    0.34
   1  15  11    0.74    0.30
   1 -15 -11    0.61    0.26
   1  15  12    0.07    0.19
  -1 -15  12    0.26    0.34
   1  15  12    0.23    0.21
  -1 -15  12    0.24    0.27
  -1  15 -12    0.20    0.52
   1 -15 -12    0.39    0.25
   1  15  13    0.66    0.25
  -1  15 -13   -0.30    0.46
   1  15  13   -0.01    0.19
  -1 -15  13    0.29    0.25
  -1 -15  13    0.54    0.29
   1 -15 -13    0.12    0.18
  -1 -15  14    0.57    0.25
  -1  15 -14    0.76    0.40
   1  15  14    0.85    0.23
  -1 -15  14    1.61    0.37
  -1  16  12   -0.09    0.16
  -1  16  12    0.29    0.18
   1  16 -11    0.09    0.47
  -1  16  11    0.54    0.21
   1 -16  11    0.52    0.25
   1 -16  11    0.20    0.21
  -1  16  11    0.40    0.22
  -1  16  11    0.07    0.21
   1  16 -11    0.28    0.19
  -1 -16 -11   -0.25    0.22
   1  16 -10   -0.19    0.47
   1 -16  10    0.23    0.26
  -1 -16 -10   -0.70    0.29
  -1  16  10    0.48    0.23
   1  16 -10   -0.07    0.18
  -1  16  10   -0.17    0.21
   1 -16  10    0.18    0.25
  -1  16  10    0.42    0.23
  -1  16   9    0.58    0.26
  -1  16   9    0.54    0.26
   1  16  -9    0.93    0.64
   1  16  -9    0.22    0.19
  -1 -16  -9    0.80    0.31
  -1  16   9    0.20    0.20
   1 -16   9    0.51    0.30
   1 -16   9    0.48    0.31
   1 -16   9    0.25    0.24
   1  16  -8   -0.13    0.21
   1 -16   8    0.47    0.29
   1 -16   8   -0.40    0.31
  -1 -16  -8   -0.13    0.27
   1  16  -8   -0.06    0.47
  -1  16   8    0.21    0.26
  -1  16   8   -0.23    0.26
  -1  16   8    0.19    0.24
  -1  16   7    0.10    0.19
  -1  16   7    0.58    0.28
   1 -16   7    0.85    0.39
  -1 -16  -7    0.40    0.35
   1  16  -7    0.63    0.28
   1 -16   7    0.66    0.31
  -1 -16  -7    0.67    0.35
  -1  16   7    0.26    0.30
  -1  16   6    0.40    0.31
  -1  16   6    0.42    0.32
  -1  16   6    0.34    0.24
  -1 -16  -6    0.65    0.30
   1 -16   6    0.61    0.36
   1 -16   6    0.49    0.28
   1  16  -6    1.11    0.40
   1 -16   5    0.57    0.37
  -1  16   5    0.35    0.31
   1  16  -5    0.59    0.34
  -1  16   5    0.50    0.27
   1 -16   5   -0.08    0.24
  -1 -16  -5    0.29    0.33
  -1  16   5    0.38    0.29
   1  16  -4    1.26    0.37
   1 -16   4    1.24    0.38
   1 -16   4    1.15    0.46
  -1  16   4    0.95    0.41
  -1  16   4    0.78    0.34
  -1 -16  -4    0.56    0.26
   1 -16   3    0.99    0.46
   1  16  -3    1.20    0.35
  -1  16   3    1.45    0.39
  -1  16   3    2.01    0.52
  -1 -16  -3    0.97    0.41
   1  16  -3    1.16    0.44
  -1 -16  -3    0.97    0.34
   1  16  -2   10.55    1.01
  -1 -16  -2   13.10    1.10
  -1  16   2   10.04    0.86
  -1 -16  -2   11.67    1.14
   1 -16   2   13.20    1.23
  -1  16   2   13.18    1.10
   1  16  -2   11.55    0.94
   1 -16   2   12.23    1.09
   1  16  -1    0.46    0.27
  -1 -16  -1   -0.04    0.35
   1 -16   1    0.20    0.37
  -1 -16  -1    0.24    0.31
   1  16  -1    0.20    0.34
  -1  16   1   -0.16    0.27
   1 -16   1   -0.36    0.35
  -1  16   1    0.04    0.31
  -1 -16   0   -0.03    0.32
   1 -16   0    0.11    0.29
  -1 -16   0   -0.67    0.36
   1  16   0    0.74    0.35
  -1  16   0   -0.11    0.29
   1 -16   0    0.17    0.33
   1  16   0   -0.18    0.30
   1  16   1    0.19    0.30
   1 -16  -1    0.49    0.36
  -1 -16   1    0.49    0.33
  -1 -16   1    0.06    0.31
  -1  16  -1    0.10    0.28
   1  16   1    0.10    0.27
   1  16   2   12.27    1.01
  -1  16  -2   12.79    1.19
   1  16   2   13.56    1.11
   1 -16  -2   12.75    1.18
  -1 -16   2   12.24    1.15
  -1 -16   2   13.81    1.20
   1 -16  -2   13.14    1.16
   1  16   2   10.54    0.91
  -1  16  -2   13.48    1.11
   1  16   3    2.06    0.47
  -1  16  -3    1.21    0.76
   1 -16  -3    1.51    0.46
  -1 -16   3    1.42    0.46
  -1 -16   3    1.35    0.48
   1  16   3    1.48    0.42
  -1 -16   3    1.63    0.50
   1  16   3    1.31    0.45
  -1  16  -3    1.60    0.45
   1 -16  -3    1.57    0.50
   1  16   4    1.32    0.40
   1 -16  -4    1.13    0.43
   1  16   4    0.94    0.35
   1  16   4    0.74    0.33
   1 -16  -4    1.89    0.50
  -1 -16   4    0.33    0.36
  -1 -16   4    1.23    0.46
  -1 -16   4    0.75    0.41
  -1  16  -4    0.57    0.31
  -1  16  -4    0.37    0.64
   1  16   5    0.92    0.36
   1  16   5    0.25    0.26
  -1 -16   5   -0.21    0.30
  -1 -16   5    0.04    0.29
  -1  16  -5    0.15    0.25
   1  16   5   -0.10    0.29
   1 -16  -5    0.03    0.28
  -1  16  -5   -0.23    0.73
  -1 -16   5    0.37    0.38
   1 -16  -5    0.18    0.30
   1 -16  -6    0.14    0.24
  -1  16  -6    0.65    0.26
  -1 -16   6    0.24    0.35
   1  16   6    0.87    0.34
   1  16   6    0.04    0.24
   1 -16  -6    0.23    0.31
   1  16   6    0.71    0.29
  -1 -16   6    0.53    0.33
  -1  16  -6    0.40    0.54
  -1 -16   6    0.75    0.39
  -1 -16   7    0.06    0.27
   1  16   7    1.71    0.37
   1 -16  -7    0.03    0.27
   1  16   7    0.25    0.25
  -1  16  -7    0.68    0.58
  -1 -16   7    0.67    0.31
  -1  16  -7    0.32    0.23
  -1 -16   7    0.73    0.37
   1 -16  -7    1.12    0.37
   1  16   7    0.55    0.28
   1  16   8    0.23    0.23
  -1  16  -8    0.19    0.55
  -1 -16   8    0.02    0.27
   1  16   8    0.03    0.22
   1 -16  -8    0.26    0.24
  -1 -16   8    0.17    0.27
   1 -16  -8    0.02    0.26
  -1 -16   9    0.90    0.35
   1  16   9    0.33    0.24
   1 -16  -9    1.06    0.38
  -1  16  -9    0.40    0.47
   1 -16  -9    0.63    0.25
  -1 -16   9    0.55    0.30
   1  16   9    0.29    0.21
  -1  16 -10   -0.01    0.50
  -1 -16  10    0.04    0.29
  -1 -16  10    0.28    0.28
   1 -16 -10    0.17    0.24
   1  16  10    0.18    0.22
   1  16  10   -0.13    0.20
  -1 -16  11    0.32    0.29
  -1 -16  11    0.32    0.26
   1  16  11    0.12    0.18
   1  16  11    0.20    0.18
  -1  16 -11    0.00    0.44
  -1  16 -12   -0.11    0.45
   1  16  12    0.09    0.19
  -1 -16  12    0.07    0.22
  -1 -16  12    0.06    0.19
   1  17  -9    0.12    0.16
  -1  17   9    0.14    0.16
   1 -17   9    0.14    0.23
  -1  17   9    0.36    0.18
  -1 -17  -8    1.18    0.33
  -1  17   8    0.81    0.25
   1 -17   8    1.17    0.33
   1 -17   8    1.25    0.31
   1  17  -8    1.24    0.30
  -1  17   8    1.15    0.28
  -1  17   8    1.21    0.29
   1 -17   7    0.26    0.19
   1 -17   7    0.11    0.23
  -1 -17  -7    0.15    0.24
  -1  17   7    0.13    0.21
  -1  17   7    0.49    0.23
  -1  17   7    0.08    0.17
   1  17  -7   -0.09    0.19
  -1  17   6    0.33    0.24
  -1 -17  -6    0.33    0.25
   1  17  -6    0.59    0.27
   1 -17   6    0.97    0.29
  -1  17   6    0.22    0.21
   1 -17   6    0.50    0.36
  -1  17   6    0.41    0.24
  -1  17   5    0.35    0.28
  -1  17   5    0.16    0.18
  -1 -17  -5   -0.16    0.27
   1 -17   5    0.53    0.32
   1  17  -5    0.30    0.24
  -1  17   4   -0.05    0.23
   1 -17   4    0.14    0.29
   1  17  -4    0.41    0.29
  -1  17   4    0.49    0.32
  -1 -17  -4    0.36    0.28
  -1 -17  -3    1.03    0.37
   1  17  -3    1.07    0.34
   1 -17   3    1.38    0.44
  -1  17   3    0.42    0.24
  -1  17   3    1.02    0.36
  -1 -17  -2    0.73    0.30
  -1 -17  -2    0.07    0.26
  -1  17   2   -0.08    0.19
   1 -17   2    0.82    0.35
   1  17  -2    0.37    0.30
   1  17  -2    0.36    0.22
  -1  17   2    0.36    0.23
   1 -17   1   -0.27    0.32
   1  17  -1    0.06    0.22
  -1 -17  -1   -0.03    0.27
   1  17  -1   -0.04    0.27
  -1  17   1    0.03    0.24
  -1 -17  -1   -0.18    0.22
   1 -17   0   -0.06    0.23
  -1  17   0    0.34    0.31
  -1 -17   0    0.52    0.32
   1 -17   0   -0.28    0.33
  -1 -17   0   -0.27    0.28
   1  17   0    0.25    0.22
   1  17   0    0.45    0.29
   1  17   1    0.19    0.27
  -1 -17   1   -0.09    0.23
  -1 -17   1   -0.30    0.29
   1  17   1    0.04    0.24
   1 -17  -1    0.22    0.26
   1 -17  -1   -0.24    0.29
  -1  17  -1    0.27    0.27
   1  17   2    0.39    0.25
  -1 -17   2    0.40    0.30
   1 -17  -2    0.98    0.40
  -1  17  -2    0.14    0.23
   1 -17  -2    0.31    0.27
   1  17   2    0.02    0.27
  -1 -17   2    0.19    0.27
   1  17   3    1.49    0.36
   1 -17  -3    0.94    0.36
  -1  17  -3    1.65    0.63
   1 -17  -3    1.19    0.39
  -1 -17   3    1.13    0.36
  -1 -17   3    0.76    0.33
  -1  17  -3    2.11    0.43
   1  17   3    0.78    0.34
  -1 -17   4   -0.04    0.25
   1  17   4    0.58    0.30
   1 -17  -4    0.24    0.24
  -1 -17   4   -0.09    0.25
   1 -17  -4    0.29    0.28
  -1  17  -4    0.19    0.25
   1  17   4    0.14    0.23
  -1  17  -4    0.60    0.62
   1  17   5    0.43    0.28
  -1  17  -5    0.34    0.53
  -1 -17   5    0.00    0.20
  -1 -17   5    0.43    0.26
   1 -17  -5   -0.01    0.21
   1 -17  -5   -0.06    0.22
   1  17   5    0.56    0.24
  -1  17  -5    0.29    0.18
   1  17   5   -0.12    0.20
  -1 -17   6    0.22    0.23
   1 -17  -6   -0.04    0.20
  -1  17  -6    0.77    0.52
  -1 -17   6    0.15    0.25
   1 -17  -6    0.65    0.30
   1  17   6    1.01    0.30
   1  17   6    0.79    0.26
  -1  17  -6    1.50    0.32
   1  17   6   -0.18    0.20
   1  17   7    0.02    0.21
   1 -17  -7    0.36    0.19
   1 -17  -7   -0.24    0.26
  -1  17  -7   -0.07    0.41
  -1 -17   7    0.31    0.22
  -1 -17   7    0.11    0.23
   1  17   7    0.08    0.21
  -1  17  -7    0.64    0.22
  -1 -17   8    1.27    0.33
   1  17   8    1.10    0.30
  -1 -17   8    1.34    0.35
  -1  17  -8    0.53    0.42
   1 -17  -8    0.99    0.26
   1  17   8    1.20    0.30
   1 -17  -8    0.84    0.32
   1 -17  -9    0.09    0.19
   1  17   9    0.52    0.23
  -1 -17   9    0.40    0.23
  -1 -17   9    0.05    0.19
  -1  17  -9    0.26    0.37
   1  17   9    0.16    0.19
  -1 -18  -6   -0.02    0.18
  -1 -18  -5    0.69    0.28
   1  18  -5    0.74    0.24
   1 -18   5    0.81    0.29
  -1  18   5    0.98    0.27
   1  18  -4    0.59    0.24
   1 -18   4    0.88    0.32
  -1 -18  -4    0.19    0.22
  -1  18   4    0.46    0.19
  -1  18   4    0.44    0.25
   1 -18   3    0.08    0.21
  -1 -18  -3   -0.03    0.21
   1  18  -3    0.50    0.24
  -1  18   3    0.08    0.21
  -1  18   2    0.29    0.25
   1 -18   2   -0.12    0.27
   1  18  -2    0.41    0.26
  -1 -18  -2    0.16    0.22
  -1 -18  -1    0.16    0.23
   1 -18   1    0.00    0.24
   1  18  -1    0.17    0.22
  -1  18   1    0.10    0.18
   1  18  -1    0.27    0.19
   1 -18   0    0.60    0.29
   1  18   0   -0.01    0.13
   1  18   0    0.20    0.22
  -1 -18   0    0.48    0.26
  -1  18   0    0.06    0.19
  -1 -18   0    0.37    0.19
  -1 -18   1    0.03    0.18
   1  18   1   -0.32    0.23
  -1 -18   1    0.52    0.24
   1 -18  -1   -0.05    0.19
   1  18   1    0.62    0.27
  -1  18  -1    0.05    0.17
   1  18   2    0.25    0.22
  -1  18  -2   -0.18    0.19
   1  18   2   -0.03    0.19
   1 -18  -2   -0.21    0.21
  -1 -18   2    0.32    0.22
   1 -18  -2   -0.09    0.24
  -1 -18   2   -0.11    0.18
   1  18   3    0.39    0.17
  -1 -18   3    0.48    0.25
   1 -18  -3    0.13    0.21
  -1 -18   3   -0.04    0.19
  -1  18  -3    0.27    0.22
   1  18   3    0.71    0.23
   1 -18  -3    0.53    0.25
   1 -18  -4    0.14    0.19
   1  18   4    0.70    0.23
   1  18   4    0.46    0.22
   1 -18  -4    0.82    0.27
  -1 -18   4    0.23    0.20
  -1  18  -4    0.33    0.18
  -1 -18   4    0.64    0.25
  -1 -18   5    0.96    0.29
   1  18   5    0.79    0.24
   1  18   6   -0.10    0.16
  -2   0   0  137.34    2.35
   2   0   0  129.92    2.35
   2   0   0  128.37    2.68
  -2   0   0  129.60    2.30
   2   0   1   78.95    1.55
  -2   0  -1   78.43    1.73
   2   0   1   83.21    1.97
  -2   0   1   75.58    1.61
   2   0  -1   76.68    1.65
  -2   0   1   78.05    1.66
   2   0  -1   78.12    1.89
  -2   0  -1   76.33    1.50
  -2   0  -2  820.17   11.24
   2   0  -2  850.50   11.65
  -2   0   2  817.16   11.76
   2   0   2  809.44   11.99
  -2   0   2  855.03   11.98
  -2   0  -2  829.81   11.56
   2   0   2  786.26   11.26
   2   0  -3  247.62    4.31
   2   0  -3  233.54    4.09
  -2   0   3  245.03    4.22
  -2   0  -3  239.45    3.97
   2   0  -3  248.61    4.04
  -2   0   3  243.87    4.12
   2   0   3  244.21    3.82
  -2   0  -3  240.68    3.91
  -2   0   3  247.79    4.39
  -2   0   3  252.56    4.30
   2   0   3  248.93    3.72
  -2   0  -4  302.07    4.81
  -2   0  -4  301.99    4.95
  -2   0   4  310.68    5.27
  -2   0  -4  296.18    4.60
   2   0   4  294.17    4.70
   2   0  -4  304.17    5.02
   2   0   4  309.11    4.70
  -2   0   4  302.30    5.09
   2   0  -4  304.28    4.96
  -2   0   4  294.69    4.99
   2   0  -4  299.08    5.12
  -2   0   4  313.17    5.17
   2   0   4  305.54    4.73
   2   0   4  302.80    4.46
   2   0   5  621.86    9.11
  -2   0  -5  629.37    9.11
   2   0   5  625.23    9.11
  -2   0   5  616.61    9.47
   2   0   5  623.60    9.11
   2   0  -5  630.36    9.56
  -2   0   5  616.06    9.53
  -2   0   5  635.20    9.50
  -2   0  -5  635.50    8.76
   2   0  -5  627.45    9.46
  -2   0  -5  644.15    9.25
  -2   0   5  623.08    9.52
  -2   0   5  633.13    9.74
   2   0  -5  639.47    9.51
   2   0   5  631.92    8.74
  -2   0   6   25.83    1.09
  -2   0  -6   27.53    0.95
  -2   0   6   29.27    0.80
   2   0   6   27.93    0.94
   2   0   6   26.39    0.95
  -2   0   6   26.81    0.96
   2   0   6   27.74    0.95
  -2   0   6   27.72    1.13
   2   0  -6   27.05    1.11
   2   0   6   29.70    0.90
  -2   0   6   25.85    1.07
   2   0  -6   26.77    1.11
   2   0  -6   29.01    0.95
   2   0   6   27.52    0.72
   2   0   7  308.82    5.04
  -2   0   7  287.70    5.31
  -2   0  -7  303.48    4.99
  -2   0   7  289.92    4.65
   2   0   7  307.32    4.79
  -2   0   7  289.71    4.98
   2   0   7  304.27    4.97
   2   0  -7  304.37    5.41
  -2   0   7  315.11    5.50
   2   0   7  304.37    4.95
   2   0  -7  299.30    4.91
  -2   0  -7  308.66    5.26
   2   0   8  186.95    3.27
  -2   0   8  174.91    3.77
   2   0   8  179.63    3.40
  -2   0  -8  173.58    3.55
  -2   0   8  172.57    3.45
   2   0   8  179.59    3.41
  -2   0   8  188.19    3.95
   2   0  -8  182.45    3.37
   2   0  -8  183.73    3.90
   2   0   8  182.65    3.51
  -2   0  -8  183.36    3.46
   2   0   9    0.34    0.16
  -2   0  -9    0.85    0.24
  -2   0   9    0.72    0.28
  -2   0  -9    0.58    0.22
   2   0  -9    0.22    0.25
   2   0   9    0.67    0.25
   2   0   9    0.78    0.23
  -2   0   9    0.54    0.28
   2   0  -9    1.17    0.24
  -2   0  10    6.91    0.68
  -2   0 -10    8.34    0.66
   2   0  10    7.34    0.58
  -2   0 -10    6.11    0.54
   2   0  10    7.61    0.62
   2   0 -10    7.47    0.74
   2   0  10    7.21    0.57
  -2   0  10    7.01    0.73
  -2   0  11   43.44    1.83
   2   0  11   42.80    1.52
  -2   0 -11   48.49    1.72
   2   0  11   45.34    1.58
  -2   0  11   47.38    2.00
   2   0  11   46.97    1.69
  -2   0 -11   46.22    1.63
   2   0 -11   43.55    1.91
   2   0 -12   45.28    2.03
   2   0  12   46.45    1.63
  -2   0  12   42.30    1.89
  -2   0 -12   48.29    1.79
   2   0  12   47.32    1.69
  -2   0  12   45.67    2.06
   2   0  12   48.66    1.79
  -2   0 -12   46.52    1.72
  -2   0 -13    0.34    0.20
   2   0  13    0.27    0.20
  -2   0  13   -0.16    0.25
  -2   0 -13    0.13    0.23
  -2   0  13    0.28    0.24
   2   0 -13    0.28    0.29
   2   0  13    0.10    0.22
   2   0  13    0.25    0.19
   2   0  14   27.95    1.33
   2   0 -14   29.28    1.74
   2   0  14   28.64    1.40
  -2   0 -14   31.35    1.51
  -2   0 -14   30.34    1.48
  -2   0  14   27.49    1.61
   2   0  14   29.24    1.52
  -2   0 -15   17.23    1.20
  -2   0 -15   14.31    1.14
   2   0 -15   18.56    1.48
   2   0 -15   15.19    1.30
  -2   0 -15   17.64    1.16
   2   0  15   17.27    1.12
   2   0  15   17.39    1.21
   2   0  15   16.88    1.13
   2   0 -15   14.43    1.28
  -2   0  15   14.22    1.19
  -2   0 -15   17.04    1.15
  -2   0 -16   22.07    1.38
  -2   0 -16   19.53    1.37
   2   0 -16   21.69    1.64
   2   0 -16   19.81    1.51
   2   0 -16   20.28    1.39
   2   0 -16   21.79    1.33
   2   0  16   20.16    1.25
   2   0 -16   20.98    1.58
  -2   0 -16   21.28    1.31
  -2   0 -17   19.11    1.35
   2   0 -17   18.56    1.24
  -2   0 -17   18.37    1.29
   2   0 -17   19.72    1.38
   2   0 -17   18.79    1.49
   2   0 -17   18.44    1.54
  -2   0 -17   16.37    1.19
   2   0 -18    0.00    0.25
  -2   0 -18    0.34    0.32
   2   0 -18    0.01    0.24
   2   0 -18    0.47    0.33
   2   0 -18   -0.14    0.27
  -2   0 -19   21.19    1.34
  -2   0 -19   22.09    1.42
   2   0 -19   20.46    1.49
   2   0 -19   20.92    1.28
   2   0 -19   18.59    1.53
  -2   0 -20    9.13    0.87
  -2   0 -20    9.05    0.84
   2   0 -20    9.83    1.09
   2   0 -20    9.96    0.84
   2   0 -20    9.67    1.00
  -2   0 -21    0.16    0.26
   2   0 -21    0.34    0.37
   2   0 -21   -0.23    0.20
  -2   0 -21   -0.35    0.29
   2   0 -22    0.65    0.35
  -2   0 -22    0.34    0.25
  -2   0 -23    1.83    0.32
   2   0 -23    1.33    0.36
   2   1 -23    0.34    0.25
  -2  -1 -23    0.32    0.16
  -2  -1 -22    0.59    0.25
  -2  -1 -22    1.43    0.33
   2   1 -22    0.86    0.37
  -2  -1 -21    2.75    0.45
   2   1 -21    2.85    0.54
  -2  -1 -21    2.71    0.47
   2   1 -21    2.49    0.56
   2   1 -20    0.15    0.32
  -2  -1 -20    0.35    0.29
   2   1 -20    0.07    0.21
   2   1 -20    0.37    0.35
  -2  -1 -20    0.27    0.26
   2   1 -19    6.04    0.68
   2   1 -19    6.58    0.87
  -2  -1 -19    7.27    0.80
  -2  -1 -19    6.15    0.73
   2   1 -19    6.17    0.69
   2   1 -19    6.99    0.96
  -2  -1 -18   21.64    1.42
   2   1 -18   21.30    1.59
  -2  -1 -18   19.87    1.32
   2   1 -18   21.35    1.32
   2   1 -18   19.87    1.29
   2   1 -18   19.13    1.56
   2   1 -17   11.32    1.17
   2   1 -17   10.49    0.93
   2   1 -17   11.27    1.20
  -2  -1 -17   10.32    0.96
  -2  -1 -17   11.97    1.06
   2   1 -17   13.18    1.05
   2  -1  17   12.06    1.07
  -2  -1 -16   29.75    1.68
  -2  -1 -16   26.64    1.54
   2   1 -16   29.14    1.53
   2   1 -16   30.02    1.93
   2   1 -16   27.49    1.80
   2   1 -16   29.76    1.60
   2  -1  16   30.74    1.70
   2   1 -16   28.29    1.82
  -2  -1 -16   27.81    1.55
  -2  -1 -15   14.07    1.12
   2   1 -15   14.26    1.27
  -2  -1 -15   12.68    1.02
   2   1 -15   14.85    1.32
   2  -1  15   13.95    1.08
   2   1 -15   12.44    1.18
  -2   1  15   11.31    1.08
  -2   1  15   10.22    0.96
  -2  -1 -15   13.19    1.03
  -2  -1 -14   39.80    1.70
   2  -1  14   40.98    1.71
  -2   1  14   37.40    1.89
   2  -1  14   39.18    1.75
   2   1 -14   36.09    1.98
  -2  -1 -14   37.65    1.71
  -2  -1 -13   21.80    1.22
  -2  -1 -13   22.62    1.25
   2  -1  13   22.22    1.16
  -2   1  13   22.25    1.40
   2  -1  13   25.39    1.28
   2  -1  13   24.22    1.30
   2   1 -13   21.33    1.43
   2  -1  12   11.03    0.74
  -2  -1 -12   11.28    0.84
  -2  -1 -12   12.05    0.88
   2  -1  12   10.81    0.77
   2   1 -12   11.91    1.02
  -2   1  12   11.14    0.92
   2  -1  12   11.04    0.84
   2  -1  11    7.23    0.58
  -2   1  11    6.28    0.67
   2  -1  11    7.71    0.61
   2  -1  11    7.74    0.66
   2   1 -11    7.05    0.76
  -2   1  11    7.27    0.70
  -2   1  11    7.32    0.79
  -2  -1 -11    7.17    0.64
  -2  -1 -11    7.07    0.63
   2  -1  10    6.63    0.53
  -2   1  10    6.10    0.63
  -2   1  10    7.16    0.68
   2  -1  10    6.89    0.55
  -2   1  10    6.26    0.69
   2   1 -10    7.83    0.74
   2  -1  10    6.37    0.57
  -2  -1 -10    6.80    0.59
  -2  -1 -10    7.05    0.61
  -2   1   9  168.23    3.72
  -2   1   9  173.73    3.96
   2   1  -9  175.04    3.94
  -2   1   9  169.35    3.75
   2  -1   9  167.49    3.31
  -2  -1  -9  174.15    3.55
   2  -1   9  178.45    3.53
   2  -1   9  172.98    3.39
   2  -1   8   90.37    2.05
   2  -1   8   86.74    2.07
  -2  -1  -8   86.97    2.17
  -2   1   8   86.01    2.32
   2   1  -8   90.70    2.47
  -2   1   8   86.34    2.34
   2   1  -8   90.35    1.97
   2  -1   8   90.01    2.16
   2  -1   7  358.12    5.80
   2  -1   7  360.99    5.69
   2  -1   7  359.20    5.72
  -2   1   7  352.45    6.04
  -2   1   7  359.44    6.09
  -2   1   7  340.08    6.21
   2   1  -7  353.45    6.19
   2   1  -7  370.28    5.62
  -2  -1  -7  358.34    5.86
  -2   1   6  357.59    5.93
  -2  -1  -6  356.04    5.77
  -2   1   6  360.99    5.97
   2  -1   6  361.71    5.70
   2  -1   6  358.52    5.65
  -2   1   6  355.52    5.97
   2  -1   6  365.81    5.63
   2   1  -6  359.81    6.05
  -2   1   6  354.41    6.13
  -2   1   5  280.45    4.94
   2   1  -5  288.17    4.93
  -2  -1  -5  280.69    4.77
   2  -1   5  281.78    4.63
  -2   1   5  285.96    5.06
   2  -1   5  293.99    3.99
   2  -1   5  290.51    4.60
   2   1  -5  286.17    4.94
  -2   1   5  290.03    4.95
   2   1  -5  284.83    5.08
  -2  -1  -5  287.98    4.93
  -2   1   5  290.64    4.92
   2  -1   4   71.37    1.56
  -2  -1  -4   68.47    1.64
  -2   1   4   69.40    1.74
   2  -1   4   70.71    1.55
  -2   1   4   69.16    1.78
   2  -1   4   70.08    1.17
  -2   1   4   70.58    1.79
  -2   1   4   72.40    1.86
   2   1  -4   70.14    1.76
   2   1  -4   71.33    1.89
  -2   1   4   69.13    1.75
   2   1  -4   71.13    1.72
  -2  -1  -4   70.00    1.76
   2  -1   3  302.02    4.61
  -2   1   3  297.29    4.88
   2   1  -3  292.30    5.07
  -2  -1  -3  294.84    4.88
   2  -1   3  306.36    4.26
  -2   1   3  301.69    4.94
  -2   1   3  304.03    5.03
  -2  -1  -3  300.52    4.75
   2   1  -3  290.33    4.73
   2  -1   2  263.20    3.92
   2   1  -2  271.20    4.39
  -2   1   2  262.48    4.29
  -2   1   2  270.58    4.55
  -2  -1  -2  265.86    4.26
   2   1  -2  268.93    4.64
   2  -1   1  247.59    3.77
  -2   1   1  242.47    3.92
  -2  -1  -1  245.68    3.87
   2   1  -1  247.19    4.05
  -2   1   1  254.53    4.05
   2  -1   1  247.27    4.33
  -2  -1   0  205.87    3.49
  -2  -1   0  210.83    3.41
   2   1   0  219.69    3.58
  -2   1   0  221.07    3.68
   2  -1   0  211.28    3.86
  -2   1   0  216.70    3.37
   2   1   0  202.37    3.85
  -2   1  -1  235.84    3.66
   2  -1  -1  244.39    3.90
  -2   1  -1  258.26    4.01
   2   1   1  244.17    4.29
   2  -1  -1  245.38    4.22
   2   1   1  253.20    3.89
  -2  -1   1  245.33    3.94
   2   1   1  232.68    3.55
   2  -1  -2  269.22    4.33
  -2   1  -2  274.23    4.23
  -2   1  -2  260.40    3.87
   2   1   2  267.22    4.64
  -2  -1   2  258.69    4.32
   2   1   2  265.36    4.15
   2   1   2  272.26    3.99
  -2   1  -3  306.22    4.54
  -2  -1   3  295.97    4.98
   2   1   3  303.60    4.48
   2  -1  -3  285.03    4.74
   2   1   3  291.79    4.54
   2   1   3  296.97    5.08
  -2  -1   3  296.40    5.15
   2  -1  -3  299.07    4.83
  -2  -1   3  291.73    4.80
   2   1   3  289.23    4.50
  -2   1  -3  287.84    4.62
   2  -1  -3  297.37    4.93
  -2   1  -4   63.05    1.38
   2   1   4   71.98    1.57
   2  -1  -4   73.59    1.80
   2  -1  -4   70.19    1.76
   2   1   4   71.39    1.54
  -2  -1   4   68.30    1.83
  -2   1  -4   68.67    1.57
   2  -1  -4   73.69    1.76
  -2   1  -4   70.62    1.41
  -2  -1   4   66.81    1.83
   2   1   4   68.53    1.45
  -2  -1   4   72.86    1.99
   2   1   4   70.51    1.51
  -2  -1   4   69.65    1.80
  -2   1  -5  283.41    4.49
  -2   1  -5  284.12    4.68
   2  -1  -5  286.61    4.97
   2   1   5  291.89    4.64
   2  -1  -5  289.47    4.94
  -2  -1   5  296.74    5.06
  -2  -1   5  283.14    5.06
  -2  -1   5  295.32    4.85
   2   1   5  299.34    4.64
   2   1   5  293.84    4.67
  -2  -1   5  298.66    5.13
   2   1   5  299.70    4.62
   2   1   5  280.23    4.47
  -2   1  -6  353.66    5.82
   2   1   6  360.17    5.68
   2   1   6  356.55    5.44
  -2   1  -6  366.62    5.74
  -2   1  -6  365.67    5.56
  -2   1  -6  361.08    5.99
  -2  -1   6  347.54    6.07
   2   1   6  362.56    5.68
   2   1   6  356.63    5.65
  -2  -1   6  346.69    5.84
   2  -1  -6  358.98    6.08
   2  -1  -6  361.87    5.94
  -2  -1   6  349.67    6.08
   2  -1  -6  363.64    5.73
   2   1   6  375.24    5.63
   2  -1  -6  364.95    5.56
  -2  -1   6  359.02    6.11
   2   1   7  366.28    5.81
  -2  -1   7  349.20    6.18
  -2   1  -7  348.52    5.89
  -2  -1   7  351.08    5.94
   2   1   7  358.37    5.75
  -2  -1   7  360.21    6.24
   2  -1  -7  354.35    6.21
  -2  -1   7  356.19    5.56
   2  -1  -7  362.45    5.79
   2   1   7  378.35    5.69
   2  -1  -7  358.77    5.67
   2   1   7  354.32    5.74
  -2   1  -7  352.15    5.65
  -2  -1   8   85.89    2.44
  -2  -1   8   88.54    1.99
  -2  -1   8   84.32    2.40
  -2   1  -8   90.75    2.24
  -2  -1   8   84.64    2.22
   2  -1  -8   90.42    2.48
   2  -1  -8   88.35    2.11
   2   1   8   94.14    2.06
   2  -1  -8   91.79    2.09
  -2   1  -8   87.89    2.06
   2   1   8   89.84    2.16
   2   1   8   83.54    2.07
   2   1   8   86.93    2.09
  -2   1  -9  172.28    3.40
   2   1   9  177.53    3.46
   2   1   9  171.63    3.46
  -2  -1   9  162.26    3.28
   2  -1  -9  173.96    3.96
   2   1   9  184.88    3.39
  -2  -1   9  178.37    3.99
  -2  -1   9  169.10    3.87
   2   1   9  184.90    3.58
   2  -1  -9  170.19    3.44
   2  -1  -9  178.13    3.46
  -2  -1   9  170.48    3.64
  -2   1  -9  177.44    3.64
  -2   1 -10    6.80    0.55
   2   1  10    7.24    0.54
  -2  -1  10    6.96    0.71
  -2   1 -10    6.48    0.60
   2   1  10    7.14    0.57
   2   1  10    6.61    0.56
  -2  -1  10    7.52    0.75
   2  -1 -10    7.32    0.73
   2   1  10    7.59    0.63
   2  -1 -10    6.21    0.54
   2  -1 -10    6.60    0.56
   2   1  11    6.84    0.59
   2   1  11    7.14    0.65
   2  -1 -11    7.26    0.77
  -2   1 -11    7.16    0.60
  -2  -1  11    6.82    0.73
  -2   1 -11    7.55    0.68
   2   1  11    7.35    0.63
  -2  -1  11    6.92    0.75
   2  -1 -11    6.92    0.61
  -2  -1  12    9.94    0.93
  -2   1 -12   11.62    0.86
  -2  -1  12   10.40    0.97
   2   1  12   12.93    0.91
   2   1  12   11.78    0.82
   2  -1 -12   11.23    1.00
  -2   1 -12   10.89    0.78
   2   1  12   10.48    0.77
   2   1  13   22.90    1.28
   2   1  13   22.12    1.17
  -2  -1  13   19.50    1.35
   2  -1 -13   20.62    1.42
   2   1  13   22.32    1.19
  -2   1 -13   22.67    1.20
  -2   1 -13   23.26    1.26
  -2  -1  14   35.08    1.89
   2   1  14   40.78    1.82
  -2   1 -14   37.89    1.64
   2   1  14   39.01    1.66
  -2   1 -14   39.94    1.73
   2   1  14   38.61    1.62
   2  -1 -14   37.62    2.01
  -2   1 -15   12.28    1.01
   2  -1 -15   12.82    1.17
   2  -1 -15   12.94    1.25
  -2   1 -15   12.56    1.06
   2  -1 -15   13.30    1.13
  -2   1 -15   13.34    1.01
  -2  -1  15   11.62    1.12
   2   1  15   11.47    0.94
  -2  -1  15   11.97    1.10
   2   1  15   12.46    0.93
   2  -1 -15   12.36    1.20
  -2   1 -15   13.79    1.01
   2   1  15   13.80    1.09
   2  -1 -16   31.72    1.89
  -2   1 -16   29.15    1.61
   2  -1 -16   26.32    1.83
   2  -1 -16   28.65    1.55
  -2   1 -16   29.94    1.67
   2  -1 -16   28.48    1.69
   2   1  16   29.28    1.52
   2  -1 -16   25.66    1.75
  -2   1 -16   27.38    1.48
  -2   1 -16   27.43    1.48
  -2   1 -17   11.88    1.04
   2  -1 -17   12.37    1.12
   2  -1 -17   12.38    1.03
   2  -1 -17   11.75    1.15
   2  -1 -17   11.13    1.22
  -2   1 -17   10.74    1.01
  -2   1 -18   21.95    1.44
  -2   1 -18   21.47    1.38
   2  -1 -18   19.44    1.28
   2  -1 -18   19.95    1.60
   2  -1 -18   22.25    1.56
   2  -1 -18   19.61    1.40
   2  -1 -19    6.33    0.72
  -2   1 -19    6.65    0.80
   2  -1 -19    7.10    0.86
   2  -1 -19    6.67    0.96
  -2   1 -19    7.23    0.81
   2  -1 -19    6.59    0.78
   2  -1 -20    0.06    0.23
   2  -1 -20    0.31    0.40
  -2   1 -20   -0.11    0.28
  -2   1 -20   -0.07    0.27
   2  -1 -20    0.00    0.25
   2  -1 -21    2.76    0.61
   2  -1 -21    2.81    0.42
  -2   1 -21    3.35    0.53
   2  -1 -22    1.48    0.42
   2  -1 -22    0.93    0.24
  -2   1 -22    0.97    0.29
   2  -1 -23    0.64    0.29
  -2   1 -23    0.25    0.18
   2   2 -23    0.89    0.28
  -2  -2 -22    5.25    0.54
   2   2 -22    5.71    0.70
  -2  -2 -22    5.64    0.55
   2   2 -22    6.06    0.70
   2   2 -21   -0.37    0.39
  -2  -2 -21    0.09    0.19
  -2  -2 -21   -0.08    0.24
   2   2 -21    0.30    0.28
   2   2 -20    4.69    0.75
  -2  -2 -20    5.57    0.67
  -2  -2 -20    5.91    0.69
   2   2 -20    6.29    0.86
   2   2 -19    1.03    0.43
   2   2 -19    0.08    0.36
   2   2 -19    0.40    0.27
   2   2 -19   -0.69    0.30
  -2  -2 -19   -0.07    0.25
  -2  -2 -19   -0.26    0.33
   2   2 -18    6.55    0.76
   2   2 -18    6.83    0.93
   2   2 -18    6.42    0.72
  -2  -2 -18    8.00    0.85
   2   2 -18    8.55    1.04
  -2  -2 -18    6.19    0.76
   2   2 -17    7.51    0.83
   2   2 -17    6.73    0.97
   2   2 -17    8.64    1.03
   2   2 -17    8.81    0.84
  -2  -2 -17    8.41    0.89
  -2  -2 -17    7.96    0.85
   2  -2  17    8.24    0.92
   2  -2  17    7.93    0.88
   2   2 -16    1.32    0.38
  -2  -2 -16    0.61    0.31
   2   2 -16    2.07    0.56
   2   2 -16    1.20    0.47
  -2  -2 -16    1.74    0.47
   2  -2  16    1.28    0.41
   2   2 -16    1.49    0.49
  -2  -2 -16    1.50    0.45
   2   2 -15   21.41    1.60
  -2  -2 -15   19.87    1.34
   2   2 -15   18.52    1.46
  -2  -2 -15   18.20    1.24
   2   2 -15   19.44    1.28
   2   2 -15   21.73    1.57
   2  -2  15   20.48    1.33
  -2   2  15   16.55    1.24
  -2  -2 -15   19.12    1.28
  -2  -2 -14   25.23    1.43
   2   2 -14   26.49    1.67
   2  -2  14   26.13    1.45
  -2   2  14   24.58    1.52
  -2   2  14   25.47    1.49
  -2  -2 -13   14.31    0.98
  -2  -2 -13   14.79    1.04
   2  -2  13   15.68    1.04
   2  -2  13   13.92    0.94
   2  -2  13   14.20    1.02
  -2   2  13   14.71    1.12
   2   2 -13   14.65    1.20
  -2   2  13   14.88    1.10
  -2  -2 -12   19.32    1.10
   2  -2  12   19.61    1.12
   2   2 -12   20.61    1.35
  -2  -2 -12   20.07    1.17
  -2   2  12   17.77    1.19
   2  -2  12   21.20    1.11
  -2  -2 -11   28.92    1.31
   2  -2  11   31.54    1.31
  -2  -2 -11   30.42    1.38
   2  -2  11   27.51    1.28
   2   2 -11   28.94    1.54
  -2   2  11   27.07    1.41
  -2   2  10   11.56    0.83
   2  -2  10   13.19    0.82
   2  -2  10   11.95    0.69
   2  -2  10   12.79    0.79
   2   2 -10   12.49    0.97
  -2   2  10   11.08    0.86
  -2  -2 -10   13.85    0.88
  -2  -2  -9   81.94    2.24
   2  -2   9   85.10    2.17
   2  -2   9   86.29    2.19
  -2   2   9   80.08    2.25
   2  -2   9   78.51    1.95
  -2   2   9   77.40    2.33
   2   2  -9   80.94    2.47
   2  -2   8  130.05    2.88
  -2   2   8  141.39    3.08
   2  -2   8  141.58    2.77
  -2  -2  -8  139.63    3.05
  -2   2   8  143.27    3.08
   2   2  -8  137.07    3.28
   2  -2   8  143.73    2.96
  -2   2   8  134.08    3.18
  -2  -2  -7  140.73    2.98
  -2   2   7  137.90    2.94
   2   2  -7  144.55    3.20
   2  -2   7  142.87    2.71
  -2   2   7  139.32    2.97
   2  -2   7  133.85    2.83
  -2   2   7  137.64    3.06
  -2   2   7  137.28    3.12
   2  -2   7  142.99    2.87
  -2  -2  -6   50.94    1.54
  -2  -2  -6   57.65    1.69
  -2   2   6   56.94    1.59
   2  -2   6   59.86    1.56
  -2   2   6   56.06    1.66
  -2   2   6   53.42    1.68
   2   2  -6   55.42    1.70
   2  -2   6   56.52    1.41
   2  -2   5  210.31    3.60
  -2  -2  -5  213.86    3.99
  -2   2   5  216.03    4.04
   2   2  -5  226.76    4.04
  -2   2   5  211.29    3.82
   2  -2   5  219.70    3.78
  -2   2   5  214.24    3.95
  -2   2   5  217.20    4.00
  -2  -2  -4   82.29    1.87
  -2  -2  -4   80.57    1.98
   2   2  -4   79.59    2.09
  -2   2   4   77.41    1.92
  -2   2   4   82.67    1.99
   2   2  -4   80.63    1.97
   2  -2   4   81.69    1.79
   2  -2   4   81.08    1.70
   2   2  -4   78.43    1.89
  -2   2   4   79.75    1.98
  -2   2   4   76.81    1.91
   2  -2   4   80.70    1.77
  -2  -2  -4   81.46    1.97
   2   2  -3  120.85    2.51
  -2  -2  -3  118.18    2.36
  -2   2   3  122.97    2.47
   2   2  -3  118.17    2.67
   2  -2   3  114.55    2.29
  -2   2   3  125.95    2.57
  -2   2   3  123.67    2.55
  -2   2   3  128.18    2.55
   2   2  -3  125.52    2.43
  -2  -2  -3  120.23    2.50
  -2   2   3  115.03    2.37
   2  -2   3  122.26    2.25
  -2   2   3  120.36    2.52
   2  -2   3  121.52    2.28
   2   2  -2    8.40    0.59
  -2  -2  -2    8.50    0.47
  -2   2   2    8.51    0.48
   2   2  -2    8.87    0.53
   2   2  -2    9.16    0.47
  -2   2   2    8.82    0.48
   2  -2   2    9.25    0.51
  -2  -2  -1   20.44    0.73
  -2   2   1   19.77    0.70
   2   2  -1   17.77    0.85
  -2  -2  -1   19.56    0.72
  -2   2   1   20.22    0.70
   2  -2   1   18.29    0.76
  -2   2   0  152.05    2.58
  -2  -2   0  150.05    2.73
   2  -2   0  151.91    2.99
  -2  -2   0  157.01    3.08
  -2   2   0  152.51    2.61
   2  -2   0  152.17    2.92
  -2   2   0  157.95    2.85
   2   2   0  149.46    2.79
  -2  -2   1   19.97    0.76
   2   2   1   20.18    0.74
  -2   2  -1   18.31    0.57
   2  -2  -1   19.30    0.82
   2  -2  -1   19.95    0.84
   2   2   1   18.86    0.86
  -2   2  -1   19.92    0.75
   2   2   1   19.82    0.52
   2   2   2    9.20    0.38
  -2  -2   2    8.13    0.49
  -2   2  -2    8.93    0.47
   2  -2  -2    8.42    0.56
   2   2   2    8.52    0.47
   2   2   2    8.93    0.42
   2  -2  -2    9.46    0.54
   2   2   2    7.85    0.55
   2  -2  -2    8.01    0.51
  -2   2  -2    8.59    0.31
  -2   2  -2    8.48    0.44
  -2  -2   3  121.06    2.47
  -2   2  -3  124.30    2.23
  -2  -2   3  122.54    2.54
   2   2   3  117.02    2.20
   2  -2  -3  124.42    2.52
  -2  -2   3  120.68    2.63
   2   2   3  121.41    2.25
   2   2   3  117.59    2.62
  -2  -2   3  123.08    2.79
   2  -2  -3  123.28    2.66
  -2   2  -3  119.30    2.31
   2   2   3  118.10    2.29
  -2   2  -4   78.43    1.69
   2   2   4   76.23    1.70
  -2   2  -4   78.25    1.78
   2   2   4   77.01    1.67
   2  -2  -4   78.38    1.85
  -2  -2   4   78.60    2.04
   2  -2  -4   80.50    1.95
   2   2   4   76.26    2.02
   2  -2  -4   76.38    2.03
   2  -2  -4   80.27    1.80
   2   2   4   82.45    1.76
  -2  -2   4   78.87    1.92
  -2  -2   4   78.11    2.00
   2   2   4   82.94    1.74
  -2  -2   4   79.07    1.93
   2   2   5  221.57    3.65
  -2   2  -5  211.80    3.23
  -2   2  -5  208.32    3.55
  -2   2  -5  220.47    3.77
  -2  -2   5  208.79    4.00
  -2   2  -5  191.14    3.29
   2  -2  -5  215.97    3.76
  -2  -2   5  205.42    3.87
   2   2   5  210.53    3.59
   2   2   5  203.34    4.01
  -2  -2   5  216.02    3.94
   2  -2  -5  185.51    3.94
   2  -2  -5  209.66    3.95
  -2  -2   5  205.81    3.58
   2   2   5  209.64    3.61
   2   2   5  208.09    3.57
   2  -2  -5  218.57    3.74
   2  -2  -5  216.67    3.41
   2   2   6   56.21    1.47
  -2   2  -6   55.38    1.43
  -2  -2   6   55.73    1.75
   2   2   6   57.44    1.45
  -2  -2   6   53.25    1.63
   2   2   6   53.08    1.44
  -2   2  -6   54.74    1.55
   2  -2  -6   54.99    1.71
  -2  -2   6   53.07    1.43
  -2  -2   6   59.39    1.75
  -2   2  -6   57.37    1.33
  -2   2  -6   55.78    1.45
   2  -2  -6   57.99    1.56
   2  -2  -6   55.56    1.54
   2   2   6   60.63    1.52
  -2  -2   6   51.22    1.68
   2  -2  -6   51.54    1.32
  -2   2  -6   56.66    1.69
   2   2   7  144.67    2.83
  -2   2  -7  136.83    2.73
  -2   2  -7  140.93    2.65
  -2  -2   7  139.62    3.22
   2   2   7  136.79    2.81
  -2  -2   7  144.33    3.10
   2  -2  -7  143.76    3.23
  -2  -2   7  133.97    2.77
  -2  -2   7  144.01    3.20
  -2   2  -7  139.22    2.77
  -2   2  -7  145.76    2.97
   2   2   7  131.73    2.70
   2  -2  -7  142.76    2.93
   2   2   7  152.79    2.87
   2  -2  -7  142.18    2.71
   2   2   8  142.56    2.94
  -2   2  -8  138.93    3.05
  -2   2  -8  142.00    2.77
   2   2   8  147.18    2.97
  -2  -2   8  138.56    2.87
  -2  -2   8  142.91    3.21
   2  -2  -8  139.27    2.83
  -2  -2   8  136.30    2.87
   2  -2  -8  142.83    3.37
  -2  -2   8  143.28    3.34
  -2  -2   8  139.09    3.35
   2  -2  -8  142.09    3.01
   2   2   8  147.78    2.92
  -2  -2   9   80.76    2.49
   2   2   9   80.46    2.11
  -2   2  -9   86.37    2.28
  -2  -2   9   82.41    2.36
   2   2   9   84.01    2.14
   2  -2  -9   80.50    2.49
  -2  -2   9   85.71    2.54
   2  -2  -9   83.28    2.20
  -2  -2   9   78.71    2.07
   2   2   9   89.03    2.13
   2  -2  -9   85.57    2.10
  -2   2  -9   84.10    2.04
  -2   2 -10   13.20    0.85
  -2  -2  10   12.92    0.78
   2   2  10   12.79    0.78
  -2  -2  10   12.32    0.95
  -2  -2  10   12.63    0.89
   2   2  10   13.15    0.80
   2  -2 -10   12.39    0.97
  -2  -2  10   13.30    0.99
   2  -2 -10   13.54    0.83
   2   2  10   14.27    0.79
   2  -2 -10   13.68    0.80
  -2   2 -10   14.00    0.78
  -2  -2  11   29.05    1.54
   2   2  11   32.39    1.39
  -2   2 -11   27.82    1.31
  -2  -2  11   29.49    1.43
  -2  -2  11   27.46    1.22
   2   2  11   30.35    1.29
   2   2  11   29.65    1.21
   2  -2 -11   30.56    1.60
   2  -2 -11   29.67    1.31
   2   2  11   28.50    1.25
   2  -2 -11   28.97    1.25
  -2  -2  11   28.16    1.52
  -2   2 -11   28.72    1.21
   2   2  12   19.36    1.07
  -2   2 -12   20.37    1.15
  -2  -2  12   18.54    1.19
   2   2  12   20.11    1.09
   2   2  12   21.51    1.19
  -2  -2  12   22.13    1.40
   2  -2 -12   20.00    1.35
   2   2  12   20.59    1.04
   2  -2 -12   20.06    1.08
  -2   2 -12   20.89    1.06
   2  -2 -13   14.35    1.20
  -2  -2  13   11.39    1.04
  -2  -2  13   13.26    1.04
   2   2  13   14.37    0.96
   2   2  13   14.28    1.02
   2   2  13   13.28    0.92
   2  -2 -13   13.73    0.95
  -2   2 -13   12.77    0.88
  -2   2 -13   14.65    1.01
  -2  -2  14   25.84    1.66
   2   2  14   25.99    1.34
   2   2  14   26.10    1.37
  -2   2 -14   28.03    1.45
   2  -2 -14   26.47    1.70
   2   2  14   26.75    1.47
  -2   2 -14   24.62    1.29
   2  -2 -15   18.70    1.37
   2  -2 -15   19.98    1.57
  -2   2 -15   20.11    1.34
  -2   2 -15   18.79    1.26
  -2   2 -15   19.52    1.41
   2   2  15   20.02    1.32
  -2  -2  15   16.63    1.37
   2   2  15   19.71    1.20
   2   2  15   21.91    1.29
   2  -2 -15   19.63    1.51
  -2   2 -15   19.47    1.25
  -2   2 -15   19.02    1.17
  -2   2 -16    2.03    0.50
  -2   2 -16    1.45    0.41
   2  -2 -16    1.90    0.43
  -2   2 -16    1.61    0.42
   2  -2 -16    1.34    0.52
  -2  -2  16    1.17    0.47
   2   2  16    0.93    0.32
   2   2  16    1.59    0.44
   2  -2 -16    1.01    0.45
  -2   2 -16    0.92    0.34
   2  -2 -16    1.93    0.47
   2  -2 -17    8.63    0.86
  -2   2 -17    8.41    0.91
   2  -2 -17    8.16    0.94
   2  -2 -17    9.08    1.09
  -2   2 -17   10.06    0.96
  -2   2 -17    8.83    0.98
   2  -2 -18    6.81    0.99
  -2   2 -18    7.80    0.88
  -2   2 -18    7.21    0.84
   2  -2 -18    7.33    0.79
   2  -2 -18    6.50    0.85
  -2   2 -19   -0.20    0.28
   2  -2 -19    0.41    0.29
  -2   2 -19   -0.18    0.28
   2  -2 -19   -0.31    0.41
   2  -2 -19    0.31    0.29
   2  -2 -20    5.15    0.61
   2  -2 -20    5.66    0.85
  -2   2 -20    4.92    0.65
   2  -2 -20    4.58    0.66
  -2   2 -21    0.04    0.26
   2  -2 -21   -0.05    0.19
   2  -2 -21    0.09    0.36
   2  -2 -21    0.25    0.24
  -2   2 -22    5.51    0.59
   2  -2 -22    5.81    0.54
   2  -2 -22    5.25    0.68
  -2   2 -23    0.96    0.26
   2   3 -22    1.06    0.34
   2   3 -22    1.10    0.32
  -2  -3 -22    1.51    0.32
  -2  -3 -21    4.27    0.53
   2   3 -21    4.21    0.66
  -2  -3 -21    3.43    0.46
   2   3 -21    3.29    0.60
   2   3 -20    0.91    0.37
  -2  -3 -20    0.55    0.31
  -2  -3 -20    0.62    0.29
   2   3 -20    0.46    0.36
  -2  -3 -19    0.18    0.23
   2   3 -19    0.65    0.38
   2   3 -19    0.16    0.30
  -2  -3 -19    0.32    0.24
   2   3 -18   10.15    0.94
   2   3 -18   11.61    1.22
   2   3 -18   10.24    0.90
  -2  -3 -18    9.26    0.90
  -2  -3 -18   11.17    0.98
   2   3 -18   11.20    1.17
   2   3 -17    6.60    0.78
   2   3 -17    6.84    0.93
  -2  -3 -17    6.36    0.76
   2   3 -17    7.21    0.96
  -2  -3 -17    7.61    0.82
   2  -3  17    7.61    0.85
   2  -3  17    7.01    0.86
   2   3 -16    6.12    0.89
  -2  -3 -16    4.85    0.68
   2   3 -16    4.68    0.67
  -2  -3 -16    4.57    0.66
   2   3 -16    7.13    0.95
  -2  -3 -16    5.36    0.71
   2   3 -16    6.38    0.91
   2  -3  16    6.07    0.77
  -2   3  16    5.62    0.71
   2  -3  16    6.29    0.76
   2   3 -15   84.68    2.90
   2   3 -15   96.25    3.51
   2   3 -15   92.86    3.46
  -2  -3 -15   96.48    3.09
   2  -3  15   98.26    3.11
  -2  -3 -15   89.73    3.07
  -2  -3 -15   93.91    3.02
  -2   3  15   87.06    2.96
   2   3 -15   90.61    3.35
   2  -3  15   94.22    2.99
   2  -3  14   13.15    1.02
   2  -3  14   15.01    1.17
  -2  -3 -14   13.86    1.07
   2   3 -14   11.64    1.14
  -2   3  14   10.94    0.89
  -2   3  14   12.93    1.06
   2  -3  13    5.81    0.61
  -2  -3 -13    6.85    0.73
   2  -3  13    6.97    0.73
  -2   3  13    7.67    0.82
   2   3 -13    6.35    0.81
  -2   3  13    7.67    0.79
   2  -3  12   35.91    1.49
   2   3 -12   37.95    1.89
   2  -3  12   37.73    1.63
  -2   3  12   35.33    1.68
  -2  -3 -12   36.17    1.54
  -2   3  12   35.81    1.66
  -2   3  12   35.12    1.62
  -2  -3 -12   37.42    1.66
  -2  -3 -11   23.15    1.18
  -2  -3 -11   25.11    1.29
   2  -3  11   24.10    1.15
   2   3 -11   24.76    1.45
   2  -3  11   23.02    1.20
  -2   3  11   22.57    1.28
  -2   3  11   22.49    1.24
  -2   3  11   22.81    1.27
   2  -3  10   25.71    1.15
   2   3 -10   27.13    1.44
   2  -3  10   25.36    1.21
  -2   3  10   25.13    1.31
  -2   3  10   25.57    1.27
  -2   3  10   25.89    1.30
  -2  -3 -10   25.00    1.25
   2  -3   9  106.26    2.63
  -2  -3  -9  106.62    2.74
  -2   3   9  108.28    2.83
   2  -3   9  109.86    2.58
  -2   3   9  102.69    2.74
  -2   3   9  110.03    2.80
   2   3  -9  102.59    2.92
  -2  -3  -8   10.24    0.73
   2  -3   8   10.74    0.59
   2  -3   8   10.75    0.68
   2  -3   8   12.20    0.74
  -2   3   8   10.66    0.78
  -2   3   8   10.89    0.77
  -2   3   8   10.56    0.76
   2   3  -8   11.28    0.83
   2  -3   7  236.99    4.00
   2   3  -7  238.93    4.64
  -2  -3  -7  250.08    4.58
  -2  -3  -7  231.52    4.44
   2  -3   7  228.90    4.28
   2  -3   7  237.76    4.26
  -2   3   7  233.64    4.56
  -2   3   7  236.27    4.52
  -2   3   7  227.12    4.42
   2  -3   6   25.52    0.88
   2   3  -6   25.06    1.01
  -2  -3  -6   24.93    1.10
   2  -3   6   25.27    0.98
   2  -3   6   24.68    0.99
   2   3  -6   24.16    1.10
  -2   3   6   24.21    1.09
  -2   3   6   25.06    1.10
  -2   3   6   24.30    1.06
   2   3  -5  144.75    2.86
   2  -3   5  138.13    2.60
  -2  -3  -5  147.39    3.06
   2  -3   5  144.62    2.80
   2  -3   5  142.41    2.80
   2   3  -5  137.52    2.98
  -2   3   5  136.95    3.01
  -2   3   5  142.23    2.81
  -2   3   5  140.69    2.93
  -2   3   5  140.60    3.00
  -2  -3  -5  144.08    3.07
  -2   3   4   44.28    1.38
   2  -3   4   41.65    1.20
  -2   3   4   37.92    1.28
   2  -3   4   39.95    1.19
   2  -3   4   39.96    1.19
  -2   3   4   38.81    1.32
   2   3  -4   42.59    1.33
  -2   3   4   39.54    1.32
   2  -3   4   39.67    1.09
  -2  -3  -4   39.52    1.35
   2  -3   4   39.82    1.14
  -2   3   4   40.89    1.28
  -2  -3  -4   42.51    1.39
   2  -3   3  218.84    3.63
  -2   3   3  219.07    3.99
   2  -3   3  228.79    3.81
  -2   3   3  233.77    4.08
  -2  -3  -3  228.34    3.88
   2   3  -3  225.72    4.23
  -2   3   3  208.81    3.89
   2   3  -3  230.57    4.07
   2  -3   3  219.68    3.73
   2  -3   3  221.55    3.76
   2   3  -3  228.44    3.93
   2  -3   3  218.38    3.81
  -2   3   3  221.56    3.88
  -2  -3  -3  224.98    4.08
  -2  -3  -2  296.91    4.76
   2   3  -2  290.14    5.15
  -2   3   2  312.49    5.01
  -2   3   2  297.98    4.80
   2  -3   2  297.43    4.64
   2  -3   2  296.71    4.69
   2   3  -2  291.35    4.76
   2  -3   2  289.48    4.82
  -2   3   2  294.09    4.92
  -2   3   2  298.76    4.79
  -2  -3  -2  284.87    4.96
   2  -3   2  295.30    4.41
  -2   3   1   23.07    0.90
   2   3  -1   23.11    1.00
   2  -3   1   22.80    0.59
  -2  -3  -1   21.71    0.78
  -2   3   1   24.83    0.82
   2  -3   1   21.78    0.87
  -2  -3  -1   22.85    0.97
  -2   3   1   23.14    0.89
  -2   3   1   22.27    0.80
  -2  -3  -1   22.29    0.90
   2   3  -1   22.80    0.89
  -2   3   1   23.29    0.82
  -2  -3   0    1.49    0.19
  -2  -3   0    1.48    0.26
   2   3   0    1.27    0.25
   2   3   0    1.29    0.22
  -2  -3   0    1.68    0.24
  -2   3   0    1.29    0.16
  -2   3   0    1.54    0.24
   2  -3   0    1.43    0.23
  -2  -3   0    1.43    0.24
   2  -3   0    1.53    0.25
  -2   3  -1   21.85    0.70
  -2  -3   1   21.57    0.74
   2   3   1   23.27    0.87
  -2  -3   1   21.99    0.93
  -2  -3   1   21.09    0.85
  -2  -3   1   23.37    0.93
  -2   3  -1   21.26    0.64
   2  -3  -1   21.94    0.92
  -2   3  -1   21.51    0.84
   2  -3  -1   21.68    0.88
  -2  -3   1   21.52    0.99
   2   3   1   20.89    0.65
  -2  -3   1   21.51    0.84
   2   3   2  283.99    4.50
  -2   3  -2  278.27    4.54
  -2  -3   2  290.57    4.98
   2   3   2  298.50    4.46
  -2  -3   2  297.01    4.83
  -2   3  -2  287.00    4.17
   2  -3  -2  283.92    4.98
  -2  -3   2  306.42    5.28
   2  -3  -2  293.14    4.80
   2   3   2  291.47    5.02
  -2  -3   2  287.83    4.80
   2  -3  -2  295.23    4.70
   2   3   2  292.82    4.78
  -2  -3   2  301.52    5.02
  -2   3  -3  222.83    3.77
  -2   3  -3  224.36    3.70
  -2  -3   3  223.60    4.13
   2   3   3  221.72    3.64
  -2  -3   3  226.74    4.18
   2   3   3  226.01    3.90
  -2  -3   3  221.63    3.98
   2  -3  -3  216.72    4.17
   2   3   3  213.87    4.09
  -2  -3   3  237.28    4.46
   2  -3  -3  229.02    3.89
   2   3   3  235.59    3.85
  -2  -3   3  234.23    4.17
   2   3   3  225.59    3.72
   2  -3  -4   41.16    1.20
   2   3   4   39.46    1.21
  -2  -3   4   41.63    1.41
  -2  -3   4   40.61    1.38
  -2   3  -4   37.28    1.17
   2   3   4   42.03    1.13
   2   3   4   39.39    1.14
  -2   3  -4   41.83    1.10
   2   3   4   38.21    1.34
  -2   3  -4   43.28    1.27
   2  -3  -4   39.51    1.24
   2   3   4   42.44    1.22
  -2   3  -4   41.66    1.07
   2   3   5  139.88    2.80
  -2   3  -5  146.86    2.83
  -2   3  -5  137.23    2.97
  -2   3  -5  140.14    2.58
  -2  -3   5  137.14    3.03
   2  -3  -5  138.21    3.08
  -2  -3   5  133.33    2.78
  -2  -3   5  141.29    2.96
   2   3   5  135.65    3.01
  -2   3  -5  150.15    2.86
   2  -3  -5  143.76    2.70
   2  -3  -5  144.10    2.88
   2   3   5  138.25    2.66
   2   3   5  144.34    2.79
   2  -3  -5  141.33    2.46
  -2  -3   5  138.50    3.08
  -2   3  -6   25.09    1.01
   2   3   6   25.57    0.95
  -2  -3   6   24.19    1.11
   2  -3  -6   25.12    1.17
   2   3   6   24.29    0.98
  -2  -3   6   24.65    0.99
   2   3   6   23.65    1.09
  -2  -3   6   27.07    1.14
  -2   3  -6   27.25    1.02
   2  -3  -6   24.64    1.03
   2   3   6   26.02    0.99
   2  -3  -6   26.28    0.85
  -2  -3   6   24.66    1.16
  -2  -3   7  234.98    4.72
   2  -3  -7  236.85    4.04
   2  -3  -7  235.69    4.72
  -2  -3   7  244.49    4.67
  -2  -3   7  235.36    4.32
  -2  -3   7  241.40    4.62
  -2   3  -7  233.48    4.35
   2   3   7  242.67    4.22
  -2   3  -7  239.46    4.30
   2  -3  -7  239.98    4.41
   2   3   7  237.22    4.26
  -2   3  -8   11.84    0.75
   2   3   8   10.99    0.67
  -2  -3   8   13.02    0.87
   2  -3  -8   11.26    0.85
  -2  -3   8   11.39    0.72
  -2  -3   8   12.23    0.85
  -2   3  -8   11.22    0.70
   2  -3  -8   10.31    0.71
   2   3   8   11.88    0.70
   2  -3  -8   10.53    0.61
  -2  -3   8   10.68    0.84
  -2  -3   9  108.03    3.01
   2   3   9  102.56    2.49
  -2  -3   9  108.46    2.90
  -2  -3   9  105.43    2.61
  -2  -3   9  104.99    2.91
   2  -3  -9  109.13    2.70
  -2   3  -9  103.87    2.63
   2  -3  -9  106.72    3.00
   2   3   9  109.32    2.53
   2  -3  -9  100.32    2.39
  -2   3  -9  104.16    2.32
   2  -3 -10   24.24    1.20
  -2   3 -10   27.60    1.25
  -2  -3  10   24.82    1.39
   2   3  10   25.09    1.14
  -2  -3  10   26.15    1.37
   2  -3 -10   24.80    1.41
  -2  -3  10   23.86    1.16
  -2  -3  10   23.76    1.35
   2   3  10   25.19    1.11
   2  -3 -10   25.27    1.11
  -2   3 -10   25.03    1.04
   2   3  11   22.56    1.13
  -2   3 -11   24.60    1.23
   2  -3 -11   24.30    1.24
  -2  -3  11   22.68    1.33
   2   3  11   24.08    1.16
   2  -3 -11   23.80    1.44
  -2  -3  11   22.86    1.17
  -2  -3  11   23.71    1.42
   2   3  11   22.53    1.10
   2  -3 -11   23.55    1.12
  -2   3 -11   23.90    1.07
  -2  -3  11   23.74    1.44
   2   3  12   35.09    1.50
   2   3  12   36.95    1.54
   2  -3 -12   36.25    1.89
   2   3  12   37.61    1.49
  -2   3 -12   39.06    1.64
   2  -3 -12   35.07    1.58
  -2  -3  12   37.67    1.89
   2  -3 -12   37.33    1.52
  -2  -3  12   37.01    1.78
   2   3  13    7.70    0.75
  -2   3 -13    7.02    0.71
  -2  -3  13    5.57    0.77
   2   3  13    7.40    0.72
  -2  -3  13    6.12    0.74
   2  -3 -13    6.64    0.87
   2  -3 -13    7.49    0.70
   2   3  13    6.44    0.63
   2   3  13    6.59    0.67
  -2   3 -14   13.05    1.00
  -2  -3  14   12.04    1.18
   2   3  14   14.11    1.07
  -2  -3  14   12.69    1.10
   2   3  14   13.02    0.98
   2  -3 -14   14.24    1.27
   2   3  14   12.63    0.96
   2  -3 -14   11.86    0.92
  -2   3 -15   92.33    2.99
  -2   3 -15   84.28    3.22
   2  -3 -15   89.41    3.48
   2  -3 -15   93.80    3.25
  -2   3 -15   93.97    3.05
  -2   3 -15   96.83    3.33
   2   3  15   91.26    2.80
  -2   3 -15   93.93    2.92
  -2  -3  15   82.96    3.04
   2   3  15   92.73    2.85
  -2   3 -16    7.36    0.91
   2  -3 -16    4.47    0.78
  -2   3 -16    5.31    0.73
  -2   3 -16    5.80    0.74
  -2   3 -16    6.10    0.84
  -2   3 -16    5.24    0.68
   2  -3 -16    5.30    0.76
  -2  -3  16    4.31    0.76
   2   3  16    5.78    0.72
   2   3  16    6.20    0.73
  -2   3 -17    6.14    0.78
  -2   3 -17    7.16    0.81
   2  -3 -17    7.11    0.80
  -2   3 -17    7.20    0.92
  -2   3 -17    7.80    0.93
   2  -3 -17    6.65    0.96
   2   3  17    6.27    0.74
   2  -3 -17    7.11    0.89
  -2   3 -18    9.80    1.02
   2  -3 -18   10.43    1.19
  -2   3 -18   10.77    1.00
   2  -3 -18   10.00    0.93
   2  -3 -18   10.73    1.07
   2  -3 -19    0.01    0.22
   2  -3 -19    0.20    0.44
  -2   3 -19    0.77    0.37
  -2   3 -19    0.19    0.26
   2  -3 -19    0.38    0.30
   2  -3 -20    1.04    0.33
  -2   3 -20    0.45    0.34
   2  -3 -20    0.37    0.36
   2  -3 -20    0.93    0.37
  -2   3 -21    3.76    0.55
   2  -3 -21    3.78    0.48
   2  -3 -21    3.99    0.68
   2  -3 -21    3.78    0.56
   2  -3 -22    1.80    0.34
  -2   3 -22    2.05    0.39
   2  -3 -22    1.24    0.33
  -2   3 -23    1.40    0.28
   2   4 -22    0.90    0.28
  -2  -4 -22    0.86    0.26
   2   4 -22    0.68    0.27
   2   4 -21    0.14    0.26
  -2  -4 -21    0.36    0.25
   2   4 -21    0.49    0.34
   2   4 -20    0.50    0.33
  -2  -4 -20    1.57    0.38
   2   4 -20    0.80    0.37
  -2  -4 -19    0.98    0.33
  -2  -4 -19    1.24    0.35
   2   4 -19    1.28    0.49
   2   4 -19    2.22    0.54
  -2  -4 -18   -0.20    0.32
   2   4 -18   -0.04    0.26
   2   4 -18    0.34    0.38
   2   4 -18    0.17    0.38
  -2  -4 -18    0.22    0.26
   2   4 -17   23.95    1.50
   2   4 -17   28.56    1.87
   2   4 -17   27.42    1.86
  -2  -4 -17   28.20    1.56
  -2  -4 -17   26.64    1.53
  -2  -4 -17   27.15    1.62
   2  -4  17   29.38    1.64
   2  -4  17   27.67    1.66
   2   4 -16    0.62    0.34
  -2  -4 -16    0.53    0.26
   2   4 -16    0.73    0.42
   2   4 -16    0.84    0.42
  -2  -4 -16    0.93    0.34
  -2  -4 -16    0.70    0.33
   2  -4  16    0.76    0.34
   2  -4  16    0.57    0.28
   2   4 -16    0.70    0.39
   2   4 -15   11.23    1.16
   2   4 -15   11.28    1.00
   2   4 -15    9.82    1.11
  -2  -4 -15   10.57    0.97
   2   4 -15    9.55    0.98
  -2  -4 -15   10.92    1.05
  -2  -4 -15   12.11    1.05
   2  -4  15   11.95    1.05
   2   4 -15   10.45    1.13
  -2   4  15    9.67    0.89
   2  -4  15   10.07    0.93
   2   4 -14   64.79    2.81
   2   4 -14   58.82    2.34
  -2   4  14   62.43    2.32
  -2  -4 -14   66.80    2.48
  -2   4  14   64.20    2.35
   2  -4  14   62.21    2.34
   2  -4  14   67.34    2.48
   2   4 -14   59.64    2.65
   2  -4  14   67.85    2.58
  -2   4  14   68.37    2.38
  -2   4  14   61.92    2.39
   2  -4  13   19.42    1.28
  -2  -4 -13   17.43    1.19
   2   4 -13   17.12    1.33
  -2   4  13   16.30    1.09
   2  -4  13   16.17    1.13
   2  -4  13   15.75    1.10
  -2   4  13   15.71    1.15
  -2   4  13   15.21    1.10
   2  -4  12   11.04    0.82
   2  -4  12   11.29    0.94
   2  -4  12   12.63    0.96
  -2  -4 -12   12.85    1.00
  -2   4  12   11.81    0.89
   2  -4  12   10.44    0.85
  -2   4  12   11.93    0.97
  -2   4  12   10.76    0.93
   2   4 -12   11.09    1.03
  -2   4  11   48.60    1.87
   2  -4  11   49.90    1.89
   2  -4  11   50.59    1.75
  -2   4  11   47.94    1.91
   2  -4  11   48.64    1.83
  -2   4  11   48.76    1.93
  -2  -4 -11   47.63    1.89
  -2   4  11   45.71    1.63
   2  -4  11   52.50    1.95
   2   4 -11   50.10    2.13
   2  -4  10   35.35    1.49
  -2   4  10   35.41    1.57
   2  -4  10   34.74    1.48
   2  -4  10   30.83    1.31
   2   4 -10   30.09    1.57
  -2   4  10   30.95    1.43
  -2   4  10   31.23    1.46
   2  -4  10   34.17    1.45
  -2   4  10   33.36    1.29
  -2  -4 -10   33.03    1.50
  -2  -4  -9   48.08    1.79
   2  -4   9   44.88    1.67
   2  -4   9   50.84    1.74
   2  -4   9   47.50    1.60
   2  -4   9   46.66    1.66
   2   4  -9   47.59    1.90
  -2   4   9   47.09    1.78
  -2   4   9   50.82    1.79
  -2   4   9   48.63    1.78
  -2  -4  -8    4.78    0.52
   2  -4   8    5.77    0.54
   2  -4   8    4.59    0.49
   2  -4   8    4.59    0.48
   2  -4   8    5.11    0.49
  -2  -4  -8    5.86    0.59
   2   4  -8    4.70    0.56
  -2   4   8    4.75    0.54
  -2   4   8    4.71    0.52
  -2   4   8    4.98    0.53
  -2  -4  -7    9.12    0.70
  -2  -4  -7   10.88    0.76
   2   4  -7    9.78    0.66
   2  -4   7   10.13    0.66
   2  -4   7    9.55    0.63
   2  -4   7    9.67    0.67
  -2   4   7    9.09    0.72
   2   4  -7    9.43    0.74
   2  -4   7   10.09    0.68
  -2   4   7    9.39    0.71
  -2   4   7    9.76    0.72
   2  -4   6   26.10    0.89
   2  -4   6   28.45    1.07
   2   4  -6   27.25    1.09
   2  -4   6   27.20    1.06
   2  -4   6   28.06    1.10
  -2  -4  -6   27.86    1.23
  -2  -4  -6   28.03    1.21
  -2   4   6   24.33    1.13
   2   4  -6   27.16    1.20
  -2   4   6   28.42    1.18
   2  -4   6   26.48    1.08
  -2   4   6   26.84    1.15
  -2  -4  -5   93.27    2.36
   2  -4   5   89.00    2.15
   2  -4   5   98.56    2.12
  -2  -4  -5   88.04    2.05
   2  -4   5   91.53    2.14
   2  -4   5   92.66    2.18
   2   4  -5   88.21    2.30
  -2   4   5   92.37    2.31
   2   4  -5   92.10    2.19
  -2   4   5   95.26    2.29
  -2  -4  -5   95.77    2.44
   2  -4   4   86.01    2.00
   2  -4   4   85.64    1.86
   2   4  -4   86.67    2.04
   2  -4   4   85.01    1.98
   2  -4   4   83.77    1.99
   2  -4   4   78.71    1.87
   2   4  -4   84.08    2.12
  -2   4   4   80.13    2.08
  -2   4   4   82.90    2.05
  -2  -4  -4   85.43    2.22
  -2   4   3  232.51    4.24
  -2   4   3  245.14    4.26
   2  -4   3  251.12    4.17
   2  -4   3  245.90    3.91
   2  -4   3  241.03    4.15
   2  -4   3  237.62    4.14
   2  -4   3  236.92    4.18
   2   4  -3  247.02    4.32
  -2   4   3  235.62    4.32
  -2   4   3  235.03    4.22
  -2  -4  -3  240.50    4.48
   2   4  -3  245.95    4.23
   2  -4   2  139.22    2.88
  -2  -4  -2  147.58    2.81
   2  -4   2  146.71    2.53
   2   4  -2  148.97    3.15
  -2   4   2  137.50    2.80
  -2  -4  -2  145.85    3.08
   2  -4   2  147.47    2.81
  -2   4   2  148.43    2.97
  -2   4   2  149.56    2.87
   2  -4   2  147.08    2.77
  -2  -4  -1  130.98    2.79
  -2  -4  -1  127.43    2.46
  -2   4   1  131.28    2.68
   2  -4   1  123.33    2.66
  -2  -4  -1  121.96    2.52
   2   4  -1  131.49    2.85
  -2   4   1  127.73    2.48
  -2   4   1  121.03    2.30
   2   4  -1  128.27    2.71
  -2   4   1  131.36    2.67
  -2   4   1  129.24    2.20
  -2  -4  -1  132.19    2.82
   2  -4   1  123.44    2.49
   2  -4   1  122.86    2.38
  -2   4   1  126.99    2.53
   2   4   0    0.00    0.09
  -2  -4   0    0.08    0.09
   2   4   0    0.08    0.12
  -2   4   0    0.04    0.16
  -2   4   0    0.10    0.12
  -2   4   0    0.14    0.08
   2   4   0    0.39    0.13
   2  -4   0    0.01    0.10
  -2   4   0    0.14    0.09
  -2   4   0    0.12    0.08
  -2   4   0    0.07    0.06
  -2  -4   0    0.27    0.16
  -2   4   0    0.00    0.14
   2  -4   0   -0.09    0.10
  -2  -4   0    0.54    0.20
  -2  -4   0    0.11    0.14
   2  -4   0    0.07    0.15
  -2   4  -1  126.30    2.56
   2   4   1  125.11    2.21
   2  -4  -1  124.41    2.50
  -2   4  -1  121.40    2.23
   2  -4  -1  123.05    2.74
  -2  -4   1  130.91    2.75
  -2   4  -1  130.72    2.19
  -2  -4   1  134.83    2.97
  -2  -4   1  127.23    2.72
  -2   4  -1  129.70    2.31
   2  -4  -1  133.48    2.54
  -2   4  -1  131.85    2.49
   2  -4  -1  124.23    2.62
  -2  -4   1  128.67    2.83
  -2  -4   1  129.28    2.38
   2   4   1  124.39    2.75
   2   4   1  124.18    2.65
  -2  -4   2  148.86    3.16
  -2  -4   2  148.67    3.12
  -2   4  -2  150.53    2.70
  -2   4  -2  154.59    2.87
   2  -4  -2  148.66    2.86
   2   4   2  149.87    2.59
  -2   4  -2  146.97    2.38
   2   4   2  148.68    2.66
  -2  -4   2  147.29    2.64
   2  -4  -2  151.41    2.86
   2   4   2  147.85    2.98
  -2  -4   2  152.74    3.35
  -2  -4   2  148.82    3.04
   2  -4  -2  153.09    2.90
  -2   4  -2  149.50    2.74
  -2   4  -3  231.53    4.02
  -2   4  -3  241.06    4.04
   2   4   3  243.86    3.99
  -2  -4   3  240.30    4.50
   2   4   3  239.77    3.90
  -2  -4   3  245.45    4.51
   2  -4  -3  239.90    4.14
   2  -4  -3  240.60    4.22
   2   4   3  232.94    4.33
   2   4   3  253.81    4.17
  -2  -4   3  244.44    4.43
  -2   4  -4   87.86    2.14
  -2   4  -4   83.38    1.83
   2   4   4   83.79    1.91
  -2  -4   4   87.75    2.25
  -2   4  -4   80.36    1.90
   2   4   4   88.37    2.01
   2   4   4   84.12    1.82
  -2  -4   4   88.09    2.28
  -2   4  -4   82.99    1.73
  -2   4  -4   91.15    2.13
   2   4   4   79.05    2.08
   2  -4  -4   81.69    2.03
  -2  -4   5   85.08    2.36
  -2   4  -5   92.58    2.15
  -2  -4   5   92.20    2.45
   2   4   5   92.07    2.05
   2   4   5   93.62    2.02
   2   4   5   85.11    2.24
  -2  -4   5   97.77    2.29
  -2   4  -5   93.87    2.24
   2  -4  -5   93.11    2.25
   2   4   5   95.64    2.18
   2   4   6   27.16    1.00
  -2  -4   6   26.65    1.25
  -2   4  -6   28.74    1.10
   2   4   6   27.96    1.01
  -2  -4   6   26.36    1.24
  -2  -4   6   29.19    1.20
  -2  -4   6   25.30    1.10
  -2   4  -6   28.55    1.14
   2  -4  -6   24.86    1.09
   2   4   6   28.60    1.09
  -2  -4   7    9.19    0.77
  -2   4  -7   10.25    0.68
   2   4   7    9.46    0.59
  -2  -4   7   10.55    0.81
   2   4   7   10.24    0.62
  -2  -4   7   10.36    0.71
  -2  -4   7    9.10    0.70
  -2   4  -7   11.07    0.72
   2  -4  -7   10.09    0.71
   2   4   7    9.78    0.65
  -2  -4   8    5.00    0.60
  -2   4  -8    4.76    0.50
   2   4   8    5.64    0.46
  -2  -4   8    5.84    0.65
   2   4   8    5.42    0.49
  -2  -4   8    5.16    0.54
  -2  -4   8    5.35    0.59
  -2   4  -8    5.26    0.52
   2  -4  -8    5.49    0.56
   2   4   8    5.62    0.51
   2  -4  -8    5.26    0.43
  -2  -4   9   47.77    1.74
  -2  -4   9   51.94    1.95
  -2  -4   9   46.99    1.91
   2   4   9   49.77    1.61
   2  -4  -9   52.11    1.82
   2   4   9   48.81    1.63
   2  -4  -9   48.98    1.51
  -2  -4   9   47.74    1.96
  -2   4  -9   49.86    1.72
  -2  -4  10   31.71    1.65
  -2  -4  10   33.31    1.64
   2   4  10   35.32    1.38
  -2   4 -10   34.22    1.45
  -2  -4  10   33.17    1.46
  -2  -4  10   32.13    1.59
   2  -4 -10   31.59    1.45
   2   4  10   33.08    1.36
   2  -4 -10   33.21    1.28
  -2  -4  11   53.88    2.25
  -2  -4  11   51.10    2.14
  -2   4 -11   53.48    1.91
  -2  -4  11   49.09    2.08
   2   4  11   49.15    1.75
  -2  -4  11   48.10    1.87
   2  -4 -11   47.15    1.88
   2   4  11   47.91    1.73
   2  -4 -11   50.92    1.72
   2   4  12   11.74    0.86
  -2  -4  12   13.23    1.14
  -2  -4  12   10.92    1.01
   2   4  12   10.02    0.81
  -2  -4  12   10.09    0.85
   2  -4 -12   11.11    0.92
  -2   4 -12   11.27    0.89
   2   4  12   12.01    0.86
   2  -4 -12   11.19    0.81
  -2  -4  13   14.55    1.24
  -2   4 -13   15.93    1.09
  -2  -4  13   15.79    1.25
   2   4  13   16.53    1.06
   2   4  13   16.17    1.06
   2  -4 -13   15.83    1.13
   2   4  13   15.54    1.02
   2  -4 -13   17.10    1.06
  -2   4 -14   61.89    2.74
  -2   4 -14   63.72    2.38
  -2   4 -14   61.57    2.37
  -2   4 -14   67.01    2.71
   2  -4 -14   65.85    2.91
   2  -4 -14   64.39    2.63
   2   4  14   63.60    2.38
  -2  -4  14   60.29    2.70
  -2   4 -14   68.63    2.42
  -2  -4  14   61.16    2.59
   2   4  14   63.05    2.26
   2   4  14   63.90    2.20
   2  -4 -14   61.07    2.19
   2   4  14   63.83    2.26
  -2   4 -15   10.07    1.11
  -2   4 -15   11.88    1.03
   2  -4 -15   10.67    1.20
  -2   4 -15   10.28    0.97
  -2   4 -15   11.73    1.13
   2  -4 -15   11.19    1.09
  -2   4 -15   10.63    0.95
  -2  -4  15   10.02    1.05
   2   4  15    9.15    0.85
   2   4  15   11.25    0.94
   2  -4 -15   10.42    0.91
  -2   4 -16    0.52    0.34
  -2   4 -16    0.87    0.30
  -2   4 -16    0.65    0.37
   2  -4 -16    0.46    0.38
   2   4  16    0.74    0.32
  -2   4 -16    1.06    0.38
  -2  -4  16    0.89    0.34
   2  -4 -16    0.33    0.35
  -2   4 -17   27.00    1.77
  -2   4 -17   30.10    1.82
   2  -4 -17   26.14    1.88
  -2   4 -17   25.18    1.54
   2  -4 -17   28.61    1.77
   2   4  17   25.07    1.44
  -2   4 -18    0.09    0.26
   2  -4 -18    0.18    0.25
   2  -4 -18    0.31    0.39
  -2   4 -18    0.06    0.27
   2  -4 -18    0.07    0.30
  -2   4 -19    0.79    0.35
   2  -4 -19    1.49    0.39
   2  -4 -19    1.52    0.55
  -2   4 -19    1.26    0.39
   2  -4 -19    1.52    0.47
   2  -4 -20    0.89    0.32
  -2   4 -20    0.76    0.31
   2  -4 -20    0.81    0.42
  -2   4 -20    1.08    0.38
   2  -4 -20    0.68    0.30
   2  -4 -21    0.94    0.27
  -2   4 -21    0.55    0.26
  -2   4 -21    0.76    0.30
   2  -4 -21    0.46    0.27
   2  -4 -22    1.00    0.24
  -2   4 -22    0.91    0.28
   2  -4 -22    1.16    0.32
  -2   4 -23    0.02    0.15
   2   5 -22    0.69    0.27
  -2  -5 -22    0.78    0.22
   2   5 -22    0.10    0.19
  -2  -5 -21    0.99    0.29
   2   5 -21    0.91    0.37
   2   5 -21    0.52    0.30
   2   5 -20   -0.02    0.34
   2   5 -20    0.18    0.26
  -2  -5 -20    0.13    0.21
   2   5 -19    0.77    0.44
   2   5 -19    0.22    0.31
  -2  -5 -19   -0.07    0.23
   2   5 -18    0.49    0.38
  -2  -5 -18    0.03    0.22
   2   5 -18    0.14    0.31
  -2  -5 -18    0.14    0.22
   2   5 -17    9.39    1.08
   2   5 -17    6.69    0.80
   2   5 -17    8.35    1.05
  -2  -5 -17    9.64    0.99
   2   5 -16   26.14    1.82
   2   5 -16   26.52    1.81
   2   5 -16   21.30    1.48
   2   5 -16   25.58    1.54
   2  -5  16   29.86    1.70
  -2  -5 -16   24.58    1.59
   2  -5  16   23.95    1.49
   2   5 -15   14.16    1.18
   2   5 -15   14.54    1.35
   2   5 -15   13.21    1.11
  -2   5  15   14.81    1.13
   2   5 -15   13.44    1.27
   2  -5  15   15.54    1.17
  -2  -5 -15   12.82    1.16
   2  -5  15   13.82    1.15
  -2  -5 -15   14.05    1.15
   2   5 -14   28.75    1.62
   2   5 -14   27.81    1.84
   2   5 -14   32.64    1.97
   2   5 -14   29.60    1.74
  -2  -5 -14   30.84    1.76
   2  -5  14   32.82    1.70
  -2   5  14   28.44    1.55
   2   5 -14   30.76    1.88
   2  -5  14   30.83    1.63
  -2   5  14   26.67    1.56
  -2   5  14   28.17    1.53
  -2  -5 -14   30.63    1.67
  -2  -5 -13   42.75    1.93
   2  -5  13   40.33    1.91
  -2   5  13   40.54    1.79
  -2   5  13   40.85    1.82
   2  -5  13   37.88    1.79
  -2   5  13   39.55    1.84
   2   5 -13   39.04    2.07
  -2   5  13   40.74    1.84
   2  -5  13   38.96    1.84
   2  -5  12   41.76    1.87
   2   5 -12   40.31    2.03
   2  -5  12   41.99    1.80
  -2   5  12   39.77    1.71
  -2   5  12   42.08    1.80
  -2   5  12   41.34    1.85
  -2   5  12   40.47    1.79
   2  -5  12   41.25    1.83
  -2  -5 -12   40.30    1.84
  -2  -5 -11    0.35    0.23
   2  -5  11    0.60    0.33
  -2   5  11    0.41    0.31
   2  -5  11    0.39    0.28
   2  -5  11    0.31    0.20
  -2   5  11    0.39    0.31
   2  -5  11    0.04    0.23
  -2   5  11    0.53    0.31
   2   5 -11    0.20    0.27
  -2   5  11    0.74    0.34
   2  -5  10  113.74    2.99
  -2   5  10  102.28    2.85
   2  -5  10  107.02    2.75
  -2   5  10  112.88    2.96
  -2   5  10  106.16    2.80
   2  -5  10  103.18    2.85
   2   5 -10  107.21    3.23
   2  -5  10  114.17    3.01
  -2   5  10  103.15    2.94
  -2   5  10  106.28    2.61
  -2   5  10  105.95    2.93
  -2  -5 -10  109.31    3.06
  -2  -5  -9   46.93    1.82
   2   5  -9   44.24    1.89
   2  -5   9   45.52    1.74
   2  -5   9   48.17    1.74
   2  -5   9   45.58    1.61
  -2   5   9   45.79    1.64
  -2   5   9   41.98    1.66
   2  -5   9   44.00    1.68
  -2   5   9   42.35    1.71
  -2   5   9   46.30    1.50
  -2   5   9   44.96    1.74
  -2   5   8    1.72    0.37
  -2  -5  -8    2.03    0.38
   2  -5   8    1.70    0.35
   2  -5   8    1.84    0.34
   2   5  -8    2.29    0.36
   2  -5   8    1.88    0.33
   2  -5   8    2.04    0.37
  -2   5   8    2.44    0.38
   2   5  -8    1.61    0.38
  -2   5   8    1.94    0.37
  -2  -5  -8    2.02    0.39
  -2   5   8    1.84    0.39
  -2   5   8    2.60    0.33
   2  -5   7   30.72    1.22
  -2  -5  -7   29.97    1.34
   2  -5   7   33.81    1.29
  -2   5   7   31.11    1.33
   2  -5   7   31.05    1.29
   2   5  -7   29.60    1.22
  -2   5   7   32.85    1.24
   2   5  -7   28.33    1.37
   2  -5   7   29.89    1.27
  -2   5   7   30.73    1.32
  -2   5   7   30.16    1.32
  -2  -5  -7   31.38    1.43
  -2  -5  -6    6.83    0.60
   2   5  -6    6.41    0.54
   2  -5   6    5.73    0.53
   2  -5   6    5.65    0.53
   2  -5   6    6.49    0.53
   2   5  -6    6.01    0.59
  -2   5   6    6.18    0.51
  -2   5   6    6.07    0.57
  -2   5   6    5.54    0.56
   2  -5   6    6.18    0.52
  -2  -5  -6    6.68    0.62
  -2   5   6    5.44    0.54
  -2  -5  -5   78.75    2.24
   2  -5   5   85.68    2.17
   2   5  -5   82.44    2.12
   2  -5   5   82.58    2.09
  -2   5   5   86.78    2.11
   2  -5   5   81.99    2.12
  -2   5   5   82.47    1.98
   2   5  -5   82.90    2.30
  -2   5   5   82.28    2.20
  -2   5   5   81.03    2.18
   2  -5   5   84.04    2.02
  -2  -5  -5   83.98    2.37
  -2   5   5   84.12    2.21
   2  -5   4   15.36    0.78
  -2   5   4   15.56    0.72
   2  -5   4   16.77    0.75
   2  -5   4   15.99    0.82
  -2   5   4   15.55    0.77
   2   5  -4   15.27    0.87
   2   5  -4   15.30    0.80
  -2   5   4   14.55    0.83
  -2  -5  -4   16.15    0.94
  -2   5   4   16.02    0.84
   2  -5   4   16.25    0.81
   2  -5   3   28.86    1.08
   2  -5   3   28.59    0.96
   2  -5   3   23.71    1.02
   2  -5   3   28.35    1.07
  -2   5   3   29.12    1.01
  -2   5   3   28.73    0.94
   2   5  -3   29.05    1.11
  -2   5   3   27.81    1.13
  -2  -5  -3   27.14    1.21
  -2   5   3   27.92    1.10
   2   5  -2   88.87    2.10
  -2  -5  -2   81.38    1.94
   2   5  -2   81.83    2.07
  -2  -5  -2   84.15    2.13
  -2   5   2   81.14    2.02
   2  -5   2   84.71    2.05
  -2   5   2   92.88    1.84
  -2   5   2   89.21    1.93
   2  -5   2   82.75    1.83
  -2   5   2   88.04    2.18
  -2  -5  -2   83.35    2.28
   2  -5   2   86.20    1.86
  -2   5   2   90.28    2.12
  -2  -5  -1   18.78    0.88
   2   5  -1   18.87    0.85
  -2   5   1   18.27    0.79
   2   5  -1   17.92    0.92
  -2   5   1   20.57    0.69
   2  -5   1   19.08    0.85
  -2   5   1   19.11    0.74
  -2  -5  -1   19.49    0.95
  -2   5   1   20.24    0.94
  -2  -5  -1   20.36    1.00
   2  -5   1   20.28    0.79
  -2   5   1   19.59    0.87
  -2  -5   0  177.74    3.42
  -2  -5   0  182.98    3.22
   2   5   0  178.71    3.60
  -2   5   0  181.04    3.22
  -2  -5   0  185.35    3.49
   2  -5   0  178.74    3.40
   2  -5   0  178.43    3.54
  -2   5   0  166.28    2.94
  -2  -5   0  179.99    3.72
  -2  -5   0  182.27    3.70
   2  -5   0  182.35    3.32
  -2   5   0  187.35    3.42
  -2   5   0  191.80    3.14
   2   5   0  184.73    3.38
   2   5   1   18.51    0.91
   2   5   1   18.87    0.69
  -2  -5   1   20.23    1.05
   2  -5  -1   20.66    0.88
  -2  -5   1   18.82    0.98
  -2  -5   1   19.29    0.72
  -2  -5   1   19.71    0.92
  -2  -5   1   17.33    0.80
   2  -5  -1   18.86    0.84
   2  -5  -1   18.21    0.81
  -2  -5   1   18.07    0.94
  -2   5  -1   19.14    0.82
  -2   5  -1   18.48    0.68
   2   5   1   19.06    0.80
   2   5   2   85.33    2.14
  -2   5  -2   88.04    1.87
  -2  -5   2   80.37    1.73
   2   5   2   84.92    1.73
   2   5   2   89.52    1.94
  -2  -5   2   84.08    1.96
   2  -5  -2   89.14    2.05
  -2  -5   2   88.62    2.34
   2  -5  -2   86.65    2.07
  -2  -5   2   84.99    2.22
   2  -5  -2   85.22    2.06
  -2  -5   2   85.22    2.23
  -2   5  -2   84.28    1.95
   2   5   2   85.72    1.82
  -2   5  -3   28.98    0.99
  -2  -5   3   28.17    1.24
   2   5   3   30.91    0.94
  -2  -5   3   27.42    1.20
  -2   5  -3   28.65    1.16
   2  -5  -3   27.69    1.09
  -2   5  -3   27.99    1.03
   2   5   3   28.00    1.04
   2   5   3   27.52    1.03
   2   5   3   24.74    1.05
   2  -5  -3   29.46    1.07
   2   5   3   28.00    0.95
  -2  -5   4   15.30    0.89
   2  -5  -4   15.55    0.78
  -2   5  -4   14.44    0.73
   2   5   4   15.48    0.68
  -2  -5   4   15.39    0.93
   2   5   4   16.19    0.78
  -2   5  -4   15.67    0.75
   2   5   4   15.69    0.79
  -2   5  -4   15.69    0.85
   2  -5  -4   15.76    0.84
  -2  -5   5   83.51    2.38
  -2   5  -5   86.60    2.09
   2  -5  -5   82.31    2.08
   2   5   5   85.71    2.07
  -2  -5   5   80.70    2.39
  -2  -5   5   85.36    2.15
   2   5   5   82.98    1.93
  -2   5  -5   85.59    2.25
   2  -5  -5   88.33    2.28
   2   5   5   87.86    2.15
  -2  -5   6    5.41    0.59
  -2   5  -6    6.76    0.55
  -2  -5   6    7.15    0.68
   2   5   6    6.26    0.49
   2   5   6    5.82    0.47
  -2  -5   6    6.11    0.57
  -2  -5   6    6.32    0.57
  -2   5  -6    6.37    0.57
   2  -5  -6    6.45    0.60
   2   5   6    6.58    0.55
  -2   5  -7   32.04    1.27
   2   5   7   32.91    1.21
  -2  -5   7   30.16    1.46
  -2  -5   7   29.52    1.32
  -2  -5   7   30.82    1.47
  -2  -5   7   32.60    1.38
  -2   5  -7   29.42    1.30
   2  -5  -7   30.14    1.34
   2   5   7   32.08    1.26
   2   5   7   31.51    1.17
  -2  -5   8    2.13    0.47
  -2   5  -8    2.49    0.39
  -2  -5   8    1.94    0.43
   2   5   8    1.64    0.31
   2   5   8    2.08    0.32
  -2  -5   8    1.77    0.36
  -2   5  -8    1.81    0.36
  -2  -5   8    2.34    0.42
   2  -5  -8    2.16    0.39
   2   5   8    1.77    0.33
  -2   5  -9   43.61    1.65
  -2  -5   9   45.49    1.98
   2   5   9   42.57    1.48
  -2  -5   9   45.31    1.96
  -2  -5   9   43.87    1.76
  -2  -5   9   44.61    1.84
   2  -5  -9   42.16    1.72
   2   5   9   41.84    1.51
   2   5   9   47.04    1.66
  -2   5 -10  109.57    2.91
  -2  -5  10  104.00    3.01
  -2  -5  10  105.09    3.28
   2   5  10  106.05    2.71
  -2  -5  10  111.66    3.22
   2  -5 -10  106.15    3.03
   2   5  10  111.93    2.83
  -2  -5  10  111.42    3.38
  -2  -5  11    0.40    0.36
  -2   5 -11    0.53    0.30
   2   5  11    0.43    0.27
  -2  -5  11    0.39    0.29
  -2  -5  11    0.10    0.29
   2  -5 -11    0.34    0.23
   2   5  11    0.95    0.34
  -2  -5  12   39.03    2.06
   2   5  12   40.49    1.67
  -2  -5  12   39.88    2.03
  -2  -5  12   41.83    1.88
  -2   5 -12   43.36    1.82
   2  -5 -12   40.47    1.87
   2   5  12   39.94    1.67
  -2  -5  13   38.89    2.12
  -2   5 -13   40.87    1.82
   2   5  13   40.09    1.72
  -2  -5  13   39.27    2.07
   2   5  13   40.64    1.73
  -2  -5  13   40.21    1.89
   2  -5 -13   39.77    1.90
   2   5  13   41.77    1.75
  -2   5 -14   31.59    1.85
   2  -5 -14   26.51    1.69
  -2   5 -14   33.15    1.88
  -2   5 -14   28.68    1.57
  -2   5 -14   27.89    1.85
   2  -5 -14   31.62    2.01
  -2   5 -14   30.54    1.61
   2   5  14   27.74    1.46
   2   5  14   27.82    1.39
   2   5  14   27.57    1.45
  -2  -5  14   28.16    1.76
   2  -5 -14   28.80    1.63
   2   5  14   28.40    1.46
  -2   5 -15   13.51    1.24
  -2   5 -15   12.44    1.06
   2  -5 -15   14.62    1.27
   2  -5 -15   13.38    1.34
  -2   5 -15   14.82    1.34
  -2   5 -15   15.12    1.14
  -2  -5  15   12.43    1.21
   2   5  15   14.42    1.08
   2   5  15   13.80    1.04
   2   5  15   15.00    1.07
   2  -5 -16   28.03    1.94
  -2   5 -16   22.89    1.44
  -2   5 -16   25.84    1.77
  -2   5 -16   27.15    1.74
   2  -5 -16   22.93    1.60
  -2  -5  16   26.14    1.74
   2   5  16   24.38    1.41
  -2   5 -17    8.51    0.90
   2  -5 -17    8.76    1.01
   2  -5 -17    7.86    1.08
  -2   5 -17   10.86    1.15
   2  -5 -18    1.00    0.55
  -2   5 -18    0.21    0.28
  -2   5 -18    0.07    0.26
   2  -5 -18    0.22    0.35
  -2   5 -19   -0.62    0.31
   2  -5 -19    0.33    0.38
   2  -5 -19    0.12    0.25
  -2   5 -19    0.39    0.31
   2  -5 -19    0.61    0.39
  -2   5 -20    0.06    0.20
   2  -5 -20    0.60    0.29
  -2   5 -20    0.31    0.26
   2  -5 -20    0.58    0.41
  -2   5 -21    0.82    0.31
   2  -5 -21    0.31    0.21
  -2   5 -21    0.36    0.27
   2  -5 -21    0.28    0.26
  -2   5 -22    0.25    0.16
   2  -5 -22    0.39    0.17
  -2   5 -22    0.42    0.20
   2  -5 -22    0.64    0.27
   2   6 -22   -0.29    0.26
   2   6 -21    0.51    0.24
  -2  -6 -21    0.22    0.19
   2   6 -21    0.69    0.27
  -2  -6 -20    0.48    0.25
   2   6 -20   -0.12    0.26
   2   6 -20    0.06    0.29
   2   6 -19    0.01    0.31
   2   6 -19    0.14    0.28
  -2  -6 -19    0.30    0.23
  -2  -6 -19    0.08    0.24
  -2  -6 -18    1.39    0.40
   2   6 -18    1.61    0.54
   2   6 -18    0.71    0.38
  -2  -6 -18    1.68    0.49
   2   6 -17    5.71    0.87
   2   6 -17    5.49    0.83
  -2  -6 -17    4.88    0.72
   2   6 -16   10.33    1.14
   2   6 -16   10.45    1.17
   2   6 -16    7.01    0.84
   2  -6  16   10.02    1.00
  -2  -6 -16    8.41    0.95
   2  -6  16   11.61    1.16
   2   6 -15    5.15    0.83
   2   6 -15    5.22    0.75
   2   6 -15    4.69    0.67
  -2  -6 -15    5.01    0.77
  -2  -6 -15    4.85    0.68
   2   6 -15    4.41    0.76
   2  -6  15    4.40    0.69
   2   6 -14   11.46    1.32
   2   6 -14   11.87    1.04
   2   6 -14   10.99    1.16
   2   6 -14   12.79    1.15
  -2  -6 -14   12.85    1.16
   2  -6  14   12.36    1.10
  -2   6  14   12.33    1.04
   2   6 -14   14.45    1.32
  -2  -6 -14   11.96    1.07
   2   6 -13  160.24    4.70
  -2  -6 -13  160.88    4.40
  -2  -6 -13  162.27    4.67
   2   6 -13  165.66    4.31
   2   6 -13  157.61    4.47
   2   6 -13  170.31    4.83
   2  -6  13  184.90    4.59
   2  -6  13  176.98    4.47
  -2  -6 -13  177.21    4.71
  -2  -6 -13  180.23    4.50
  -2   6  13  175.85    4.27
  -2   6  13  173.02    4.27
   2   6 -13  167.64    4.75
   2  -6  13  166.91    4.25
  -2   6  13  162.41    4.16
  -2  -6 -12    1.66    0.42
  -2   6  12    0.90    0.33
   2  -6  12    1.30    0.40
   2  -6  12    1.29    0.41
  -2   6  12    1.47    0.41
   2  -6  12    0.96    0.35
  -2   6  12    1.91    0.46
   2   6 -12    0.72    0.40
   2  -6  11   62.46    2.30
   2  -6  11   58.07    2.03
  -2   6  11   62.50    2.18
  -2   6  11   57.63    2.15
   2  -6  11   59.39    2.25
   2  -6  11   60.15    2.21
   2   6 -11   57.36    2.43
  -2  -6 -11   62.00    2.32
  -2   6  11   57.92    2.18
  -2  -6 -10   37.26    1.75
   2  -6  10   38.68    1.73
   2  -6  10   39.02    1.72
   2  -6  10   36.48    1.54
  -2   6  10   39.74    1.64
  -2   6  10   42.26    1.73
   2  -6  10   38.20    1.68
   2   6 -10   37.35    1.86
  -2   6  10   36.73    1.42
  -2   6  10   39.44    1.71
  -2  -6  -9   11.51    0.91
   2  -6   9   12.44    0.92
   2  -6   9   13.18    0.88
  -2   6   9   14.26    0.93
  -2   6   9   10.19    0.82
   2  -6   9   10.67    0.85
   2   6  -9   13.30    1.05
  -2   6   9   11.03    0.83
   2  -6   9   14.02    0.96
  -2   6   9   11.54    0.73
  -2   6   9   12.07    0.91
  -2  -6  -8    4.59    0.55
   2  -6   8    4.57    0.57
  -2   6   8    4.54    0.56
   2  -6   8    5.65    0.59
   2   6  -8    4.98    0.53
   2  -6   8    5.33    0.54
  -2   6   8    5.12    0.55
  -2   6   8    4.78    0.56
  -2   6   8    4.98    0.56
   2   6  -8    3.67    0.56
  -2  -6  -8    4.40    0.57
  -2   6   8    4.67    0.45
  -2  -6  -7   23.84    1.20
   2  -6   7   22.01    1.16
   2  -6   7   22.58    1.11
   2   6  -7   21.22    1.07
   2  -6   7   20.92    1.06
  -2   6   7   22.25    1.06
  -2   6   7   23.69    1.14
   2   6  -7   19.98    1.20
  -2   6   7   22.20    1.14
  -2  -6  -7   22.39    1.26
  -2   6   7   21.89    0.90
  -2   6   7   21.83    1.17
  -2  -6  -6    0.09    0.18
   2   6  -6    0.10    0.21
   2  -6   6    0.19    0.19
   2  -6   6    0.18    0.17
   2  -6   6    0.10    0.18
  -2   6   6    0.31    0.24
  -2   6   6    0.05    0.18
  -2   6   6    0.23    0.20
  -2  -6  -6    0.52    0.25
  -2   6   6    0.17    0.23
   2  -6   5   69.31    2.02
   2  -6   5   69.48    1.90
   2   6  -5   65.96    1.93
  -2   6   5   70.27    1.84
  -2   6   5   71.58    1.95
   2   6  -5   66.42    2.14
   2  -6   5   65.32    1.91
  -2   6   5   64.58    1.98
  -2  -6  -5   64.86    2.04
  -2  -6  -5   64.43    2.15
  -2   6   5   66.12    2.00
   2  -6   4   15.39    0.85
  -2   6   4   18.05    0.82
  -2   6   4   17.91    0.87
   2   6  -4   16.69    0.89
   2  -6   4   16.71    0.83
   2  -6   4   15.47    0.88
  -2  -6  -4   16.52    1.01
  -2   6   4   16.15    0.91
  -2   6   4   14.99    0.87
   2   6  -3   35.50    1.30
   2  -6   3   32.06    1.24
  -2   6   3   34.10    1.18
   2  -6   3   34.23    1.18
  -2   6   3   32.76    1.30
  -2  -6  -3   34.20    1.46
  -2   6   3   35.29    1.32
  -2   6   3   33.60    1.10
  -2   6   2   20.39    0.79
  -2  -6  -2   18.83    0.98
   2   6  -2   19.67    0.95
  -2   6   2   20.64    0.86
   2  -6   2   19.29    0.93
  -2   6   2   20.15    0.99
  -2  -6  -2   19.61    1.08
  -2   6   2   21.26    0.98
   2   6  -2   19.72    0.96
   2  -6   1   69.27    1.90
  -2  -6  -1   64.59    1.67
  -2  -6  -1   66.61    1.94
  -2   6   1   69.55    1.69
   2  -6   1   71.43    1.77
  -2  -6  -1   71.63    2.15
  -2   6   1   72.18    1.93
   2   6  -1   72.45    1.95
  -2  -6   0   19.65    0.96
  -2  -6   0   21.50    0.95
   2   6   0   17.74    0.92
   2  -6   0   20.02    0.95
   2  -6   0   20.73    0.90
  -2  -6   0   19.78    1.06
  -2   6   0   20.91    0.95
   2   6   0   20.76    0.94
  -2   6  -1   68.07    1.59
   2   6   1   67.45    1.82
  -2  -6   1   70.26    1.92
  -2  -6   1   71.77    2.17
   2  -6  -1   68.25    1.92
  -2  -6   1   73.00    1.99
   2  -6  -1   72.28    1.89
  -2  -6   1   70.70    2.12
   2  -6  -1   75.40    1.99
  -2   6  -1   71.44    1.88
   2   6   2   20.29    0.78
  -2   6  -2   20.41    0.81
  -2  -6   2   20.49    0.93
   2  -6  -2   20.23    0.96
  -2  -6   2   19.92    1.10
  -2  -6   2   19.95    1.01
  -2   6  -2   20.52    1.02
   2  -6  -2   21.89    0.99
  -2  -6   2   19.74    1.05
   2   6   2   20.07    0.88
   2  -6  -3   35.32    1.30
  -2   6  -3   33.79    1.14
   2   6   3   32.12    1.12
  -2  -6   3   32.24    1.18
  -2  -6   3   33.22    1.45
   2   6   3   34.90    1.25
   2   6   3   34.55    1.03
  -2  -6   3   36.35    1.43
  -2   6  -3   32.64    1.33
   2  -6  -3   35.91    1.33
   2   6   3   34.16    1.23
  -2  -6   4   16.36    0.96
  -2   6  -4   15.65    0.79
   2  -6  -4   18.38    0.93
   2   6   4   16.49    0.85
  -2  -6   4   16.80    1.04
   2   6   4   16.93    0.74
  -2  -6   4   17.63    1.02
   2  -6  -4   15.69    0.91
  -2   6  -4   15.63    0.92
   2   6   4   15.97    0.85
   2   6   5   71.17    1.96
  -2   6  -5   64.29    1.82
  -2  -6   5   67.00    2.14
   2  -6  -5   66.17    1.96
   2   6   5   64.71    1.69
  -2  -6   5   66.86    2.23
  -2   6  -5   66.23    2.05
   2  -6  -5   67.50    2.06
   2   6   5   63.02    1.84
  -2   6  -6    0.60    0.22
  -2  -6   6    0.15    0.23
   2   6   6    0.20    0.18
  -2  -6   6    0.21    0.21
   2   6   6    0.13    0.15
  -2   6  -6    0.23    0.21
   2  -6  -6    0.26    0.23
   2   6   6    0.13    0.22
  -2   6  -7   22.86    1.10
   2   6   7   24.30    1.04
  -2  -6   7   24.07    1.39
   2   6   7   20.44    1.02
  -2  -6   7   21.58    1.14
  -2  -6   7   22.58    1.30
  -2   6  -7   24.67    1.24
   2  -6  -7   21.87    1.19
   2   6   7   22.08    1.10
  -2   6  -8    3.87    0.49
  -2  -6   8    4.09    0.61
   2   6   8    4.84    0.50
  -2  -6   8    4.70    0.66
   2   6   8    5.22    0.52
  -2  -6   8    5.03    0.61
  -2   6  -8    4.91    0.59
   2  -6  -8    5.19    0.63
  -2  -6   8    4.89    0.59
   2   6   8    4.72    0.54
  -2  -6   9   12.86    1.08
  -2   6  -9   15.28    0.97
  -2  -6   9   11.97    1.05
   2   6   9   13.66    0.85
   2   6   9   12.60    0.81
  -2  -6   9   11.71    0.96
  -2  -6   9   13.22    1.00
   2   6   9   15.16    0.95
   2  -6  -9   12.45    0.96
  -2   6 -10   40.66    1.68
   2   6  10   37.55    1.51
   2   6  10   37.33    1.49
  -2  -6  10   38.18    1.94
  -2  -6  10   37.57    1.93
  -2  -6  10   38.95    1.81
  -2  -6  10   36.91    1.78
   2  -6 -10   37.91    1.77
   2   6  10   39.94    1.64
  -2  -6  11   62.48    2.61
  -2  -6  11   64.75    2.65
  -2   6 -11   56.95    2.13
   2   6  11   60.09    2.04
  -2  -6  11   59.89    2.34
   2  -6 -11   62.22    2.38
   2   6  11   58.88    2.11
  -2  -6  12    0.76    0.32
   2   6  12    0.88    0.32
  -2  -6  12    1.29    0.46
  -2  -6  12    0.57    0.34
  -2   6 -12    1.64    0.44
   2  -6 -12    1.67    0.45
   2   6  12    1.55    0.42
   2  -6 -13  154.56    4.84
  -2   6 -13  166.68    4.15
  -2   6 -13  168.94    4.63
   2  -6 -13  170.03    4.63
  -2   6 -13  158.95    4.63
  -2  -6  13  169.15    4.87
  -2   6 -13  176.91    4.27
  -2  -6  13  172.58    4.82
   2   6  13  180.35    4.11
  -2  -6  13  158.12    4.33
   2  -6 -13  158.93    4.39
   2  -6 -13  165.45    4.43
   2   6  13  174.54    4.12
   2   6  13  168.72    4.02
  -2   6 -14   11.56    0.98
  -2   6 -14   12.13    1.15
   2  -6 -14   14.71    1.42
   2  -6 -14   11.70    1.14
  -2   6 -14   12.91    1.27
  -2   6 -14   13.12    1.21
   2  -6 -14   11.90    1.09
   2   6  14   11.99    0.96
   2   6  14   11.97    0.98
  -2  -6  14   11.70    1.19
  -2   6 -14   13.31    1.08
  -2  -6  14   11.76    1.08
   2  -6 -14   10.69    1.03
   2   6  14   10.53    0.89
   2   6  14   12.09    0.96
   2  -6 -15    5.64    0.90
  -2   6 -15    5.44    0.80
  -2   6 -15    5.61    0.85
  -2   6 -15    4.87    0.65
   2   6  15    5.23    0.68
   2  -6 -15    5.32    0.75
   2   6  15    5.09    0.63
  -2   6 -15    5.01    0.71
  -2  -6  15    4.52    0.80
   2   6  15    5.33    0.67
   2  -6 -15    4.58    0.78
   2  -6 -16   10.18    1.07
   2  -6 -16    9.79    1.20
  -2   6 -16    9.09    1.08
  -2   6 -16   10.53    0.97
  -2   6 -16   11.54    1.15
   2  -6 -16    9.36    0.95
   2   6  16    8.71    0.86
  -2  -6  16    9.25    1.08
   2   6  16    8.95    0.85
  -2   6 -17    4.85    0.79
   2  -6 -17    5.86    0.95
  -2   6 -17    5.98    0.74
   2  -6 -17    5.41    0.81
  -2   6 -18    0.86    0.37
  -2   6 -18    0.68    0.30
   2  -6 -18    1.30    0.46
  -2   6 -19    0.07    0.24
   2  -6 -19    0.58    0.28
  -2   6 -19   -0.02    0.27
   2  -6 -19    0.09    0.28
   2  -6 -20    0.06    0.17
  -2   6 -20    0.15    0.25
  -2   6 -20   -0.28    0.29
   2  -6 -20    0.29    0.29
  -2   6 -21    0.46    0.23
  -2   6 -21    0.23    0.21
   2  -6 -21    0.61    0.24
   2  -6 -21    0.56    0.32
  -2   6 -22    0.37    0.20
   2   7 -21    0.75    0.32
  -2  -7 -21    0.61    0.21
   2   7 -21    0.82    0.27
   2   7 -20    0.42    0.26
  -2  -7 -20    0.12    0.17
   2   7 -20   -0.20    0.28
  -2  -7 -20   -0.36    0.23
   2   7 -19    1.26    0.41
   2   7 -19    0.67    0.39
  -2  -7 -19    0.86    0.29
  -2  -7 -19    1.27    0.36
   2   7 -18    0.43    0.33
  -2  -7 -18    0.53    0.30
   2   7 -18    0.38    0.32
  -2  -7 -18    0.30    0.33
   2   7 -17    0.76    0.42
   2   7 -17   -0.21    0.30
  -2  -7 -17    0.23    0.30
   2   7 -16    0.04    0.36
   2   7 -16    1.27    0.41
  -2  -7 -16    0.66    0.33
  -2   7  16    1.27    0.41
   2   7 -15    8.25    1.09
   2   7 -15    8.34    0.95
   2   7 -15    8.60    1.05
  -2  -7 -15    8.10    0.94
   2  -7  15    8.58    0.94
   2  -7  15    8.45    0.99
   2   7 -14    5.00    0.82
   2   7 -14    6.67    0.86
   2   7 -14    6.83    1.16
   2  -7  14    6.89    0.85
  -2  -7 -14    5.52    0.81
   2  -7  14    7.07    0.88
   2   7 -14    4.92    0.80
  -2  -7 -14    6.73    0.83
   2   7 -13   15.07    1.41
  -2  -7 -13   16.69    1.39
   2   7 -13   17.01    1.35
   2   7 -13   15.50    1.36
  -2  -7 -13   17.15    1.36
   2  -7  13   15.06    1.21
  -2  -7 -13   15.22    1.21
  -2   7  13   15.22    1.17
   2   7 -13   15.31    1.35
   2  -7  13   18.19    1.38
  -2   7  13   15.07    1.14
   2   7 -12  106.75    3.62
   2   7 -12   98.87    3.41
  -2  -7 -12  101.35    3.55
   2   7 -12  105.33    3.60
   2  -7  12  108.78    3.37
   2  -7  12  111.70    3.44
  -2   7  12  111.34    3.23
  -2   7  12  105.32    3.19
  -2  -7 -12   99.56    3.42
   2   7 -12  102.94    3.59
   2  -7  12  114.87    3.52
  -2   7  12  106.99    3.20
  -2  -7 -12  109.32    3.35
   2  -7  11   13.97    1.13
   2  -7  11   16.96    1.23
  -2   7  11   16.19    1.12
  -2   7  11   17.59    1.19
   2  -7  11   17.22    1.24
  -2   7  11   14.99    1.10
   2   7 -11   15.35    1.30
  -2  -7 -11   15.23    1.17
  -2  -7 -10    7.18    0.78
   2  -7  10    7.41    0.81
  -2   7  10    7.16    0.75
  -2   7  10    6.72    0.70
   2  -7  10    7.05    0.69
   2  -7  10    7.26    0.78
   2   7 -10    7.11    0.86
  -2   7  10    5.62    0.69
   2  -7   9   16.51    1.14
   2   7  -9   15.64    0.97
  -2   7   9   16.59    1.04
   2  -7   9   14.58    0.97
  -2   7   9   15.37    1.05
   2  -7   9   16.08    1.11
   2   7  -9   14.76    1.17
  -2  -7  -9   16.07    1.13
  -2   7   9   15.85    1.09
   2  -7   8   12.91    0.94
  -2  -7  -8   12.41    0.90
   2  -7   8   14.63    1.04
  -2   7   8   13.35    0.94
   2   7  -8   11.92    0.84
  -2   7   8   13.83    0.91
   2  -7   8   12.58    0.88
   2   7  -8   12.81    1.04
   2  -7   8   13.84    0.98
  -2   7   8   11.45    0.86
  -2  -7  -8   12.85    0.98
  -2  -7  -8   11.81    0.97
  -2   7   8   11.74    0.93
   2   7  -7    1.56    0.34
  -2   7   7    1.30    0.35
  -2  -7  -7    2.08    0.39
   2  -7   7    1.62    0.38
   2  -7   7    1.71    0.35
  -2   7   7    1.84    0.40
  -2   7   7    1.79    0.34
   2  -7   7    1.54    0.34
   2   7  -7    1.33    0.37
  -2   7   7    1.38    0.34
  -2  -7  -7    1.71    0.40
  -2  -7  -6   35.77    1.53
   2  -7   6   35.95    1.47
   2   7  -6   35.76    1.45
  -2   7   6   37.43    1.41
  -2   7   6   34.94    1.42
   2  -7   6   37.64    1.51
  -2   7   6   35.47    1.48
  -2  -7  -6   34.53    1.63
   2   7  -6   34.71    1.64
  -2   7   6   37.61    1.55
  -2  -7  -5   15.92    1.00
  -2   7   5   18.69    0.93
   2  -7   5   14.76    0.91
  -2   7   5   17.33    0.94
   2  -7   5   14.94    0.89
   2   7  -5   16.48    1.08
  -2   7   5   15.77    0.95
   2   7  -5   17.11    0.97
  -2  -7  -5   15.51    1.06
  -2   7   5   15.87    0.98
  -2   7   4   50.35    1.62
   2   7  -4   50.22    1.71
   2  -7   4   46.40    1.66
   2  -7   4   50.01    1.64
  -2   7   4   46.55    1.68
  -2  -7  -4   50.28    1.93
  -2   7   4   49.28    1.74
  -2   7   3    0.72    0.29
  -2   7   3    0.94    0.23
   2   7  -3    0.96    0.27
   2  -7   3    1.04    0.26
  -2   7   3    1.06    0.27
  -2  -7  -3    0.67    0.29
   2   7  -3    0.85    0.28
  -2  -7  -2    5.06    0.55
   2   7  -2    6.24    0.56
   2  -7   2    5.36    0.52
  -2  -7  -2    4.92    0.59
  -2   7   2    4.86    0.52
   2   7  -2    5.42    0.55
   2   7  -1   49.42    1.68
  -2   7   1   52.84    1.49
   2  -7   1   50.55    1.69
  -2  -7  -1   50.36    1.77
   2  -7   1   51.66    1.55
  -2  -7  -1   51.50    1.91
  -2   7   1   49.22    1.65
  -2  -7   0   24.02    1.15
   2  -7   0   25.29    1.18
   2  -7   0   23.90    1.13
   2  -7   0   23.61    1.04
  -2  -7   0   23.15    1.24
  -2   7   0   23.62    1.08
   2   7   0   22.80    1.07
  -2  -7   1   50.66    1.70
   2  -7  -1   54.08    1.78
   2   7   1   52.92    1.66
   2  -7  -1   50.43    1.71
  -2   7  -1   51.79    1.79
   2  -7  -1   50.19    1.63
  -2  -7   1   49.55    1.85
  -2   7  -2    5.69    0.45
   2   7   2    5.35    0.49
  -2  -7   2    5.13    0.51
   2  -7  -2    6.17    0.58
  -2  -7   2    5.63    0.63
  -2  -7   2    4.41    0.50
  -2   7  -2    4.79    0.53
   2  -7  -2    4.80    0.51
  -2  -7   2    5.94    0.62
   2   7   3    0.88    0.22
   2   7   3    1.14    0.22
  -2  -7   3    1.15    0.26
   2  -7  -3    0.91    0.26
  -2  -7   3    1.13    0.36
  -2  -7   3    1.28    0.32
  -2   7  -3    0.84    0.29
  -2   7  -3    0.81    0.21
  -2  -7   3    0.95    0.28
   2  -7  -3    0.66    0.26
   2   7   3    1.70    0.30
   2  -7  -4   49.47    1.75
  -2   7  -4   49.07    1.55
  -2  -7   4   51.67    1.99
   2   7   4   48.73    1.64
  -2  -7   4   49.95    1.85
   2   7   4   47.52    1.60
  -2   7  -4   49.91    1.81
   2  -7  -4   46.83    1.73
  -2  -7   5   15.88    1.03
   2   7   5   16.02    0.78
  -2   7  -5   15.21    0.87
   2  -7  -5   15.38    0.95
  -2  -7   5   15.95    1.12
   2   7   5   14.54    0.87
  -2   7  -5   16.49    1.02
   2  -7  -5   13.95    0.95
   2   7   5   15.81    0.91
  -2   7  -6   33.46    1.36
   2   7   6   32.75    1.35
   2  -7  -6   34.86    1.49
   2   7   6   36.16    1.28
  -2  -7   6   35.85    1.74
  -2   7  -6   35.65    1.58
   2  -7  -6   29.60    1.46
  -2  -7   6   34.08    1.60
   2   7   6   37.23    1.46
  -2   7  -7    2.28    0.40
  -2  -7   7    1.85    0.46
   2   7   7    1.96    0.36
  -2  -7   7    1.27    0.41
   2   7   7    1.78    0.32
  -2   7  -7    2.05    0.43
   2  -7  -7    1.98    0.43
   2   7   7    1.43    0.35
   2   7   8   12.22    0.85
  -2  -7   8   12.84    1.12
   2   7   8   12.85    0.80
  -2   7  -8   12.18    0.88
  -2   7  -8   11.69    0.94
   2  -7  -8   11.52    0.95
   2   7   8   13.42    0.93
  -2  -7   8   11.56    1.03
   2   7   9   16.02    0.94
  -2  -7   9   15.95    1.27
   2   7   9   15.09    0.96
  -2  -7   9   15.85    1.24
  -2   7  -9   15.76    1.04
   2  -7  -9   16.42    1.18
   2   7   9   16.29    1.05
  -2   7 -10    7.70    0.76
  -2  -7  10    6.43    0.85
  -2  -7  10    8.00    0.97
   2   7  10    5.70    0.61
   2   7  10    6.88    0.66
   2  -7 -10    7.18    0.83
   2   7  10    7.21    0.74
  -2   7 -11   15.37    1.10
  -2  -7  11   18.17    1.44
   2   7  11   14.77    0.98
   2   7  11   15.64    1.01
   2  -7 -11   15.98    1.24
   2   7  11   15.08    1.07
  -2  -7  11   16.03    1.34
   2  -7 -12  106.11    3.48
  -2   7 -12  108.04    3.51
   2  -7 -12  102.70    3.76
  -2   7 -12  109.19    3.68
   2   7  12  103.63    2.93
  -2   7 -12  112.89    3.24
  -2  -7  12  107.21    3.73
   2  -7 -12  100.18    3.36
   2   7  12  117.65    3.22
  -2  -7  12  102.45    3.68
  -2   7 -13   16.10    1.38
   2  -7 -13   16.12    1.48
   2  -7 -13   13.41    1.20
   2  -7 -13   15.70    1.31
  -2   7 -13   16.58    1.34
  -2   7 -13   15.27    1.10
  -2   7 -13   16.19    1.19
   2   7  13   17.09    1.14
   2  -7 -13   17.07    1.33
  -2  -7  13   16.19    1.43
   2   7  13   15.43    1.07
   2  -7 -13   15.82    1.28
   2   7  13   17.26    1.17
  -2   7 -14    4.08    0.78
   2  -7 -14    6.26    0.96
  -2   7 -14    7.50    0.93
  -2   7 -14    6.04    0.74
   2   7  14    4.49    0.61
   2  -7 -14    5.58    0.79
   2   7  14    4.92    0.63
  -2   7 -14    6.11    0.76
  -2  -7  14    7.05    0.94
   2  -7 -14    7.25    0.91
   2   7  14    6.06    0.71
   2  -7 -14    5.57    0.81
  -2   7 -15    8.01    1.03
  -2   7 -15    9.59    0.89
  -2   7 -15    8.29    1.00
   2  -7 -15    8.01    0.92
   2   7  15    8.45    0.85
   2   7  15    7.00    0.72
   2  -7 -15    7.66    0.95
  -2  -7  15    8.34    1.04
   2   7  15    8.12    0.83
  -2   7 -16    1.05    0.35
  -2   7 -16    0.74    0.44
   2  -7 -16    0.70    0.33
   2   7  16    0.84    0.29
   2  -7 -16    0.73    0.35
  -2   7 -17    0.02    0.28
  -2   7 -17   -0.39    0.28
   2  -7 -17    0.30    0.36
   2  -7 -17   -0.35    0.27
  -2   7 -18    0.17    0.28
  -2   7 -18    0.45    0.28
   2  -7 -18    0.37    0.35
  -2   7 -19    0.92    0.40
  -2   7 -19    0.98    0.33
   2  -7 -19    1.05    0.33
   2  -7 -19    0.64    0.38
  -2   7 -20    0.07    0.17
   2  -7 -20   -0.22    0.19
  -2   7 -20   -0.18    0.22
   2  -7 -20    0.11    0.28
  -2   7 -21    0.89    0.25
   2  -7 -21    1.09    0.33
   2  -7 -21    0.65    0.20
  -2   7 -21    0.80    0.27
   2   8 -21    1.04    0.29
   2   8 -20    1.32    0.36
  -2  -8 -20    1.74    0.32
   2   8 -20    1.79    0.37
  -2  -8 -20    1.31    0.31
   2   8 -19   -0.17    0.23
  -2  -8 -19    0.29    0.20
   2   8 -19    0.22    0.28
  -2  -8 -19    0.44    0.25
   2   8 -18    3.34    0.61
   2   8 -18    3.73    0.63
  -2  -8 -18    3.53    0.52
  -2  -8 -18    3.60    0.57
   2   8 -17    0.31    0.30
   2   8 -17    0.47    0.36
  -2  -8 -17    0.88    0.40
   2   8 -16    0.64    0.42
   2   8 -16    0.29    0.26
  -2  -8 -16    0.08    0.34
  -2   8  16    0.13    0.26
   2   8 -15    1.41    0.45
   2   8 -15    1.17    0.43
   2   8 -15    1.27    0.81
  -2  -8 -15    1.81    0.50
  -2   8  15    2.03    0.47
   2   8 -14   22.69    1.84
  -2  -8 -14   22.67    1.63
   2   8 -14   20.74    1.49
   2   8 -14   22.41    1.63
  -2  -8 -14   23.31    1.61
  -2   8  14   24.54    1.46
   2  -8  14   26.15    1.71
  -2  -8 -13   21.30    1.58
   2   8 -13   21.12    1.72
   2   8 -13   20.10    1.53
   2   8 -13   22.04    1.54
  -2  -8 -13   22.93    1.48
  -2  -8 -13   21.56    1.55
   2   8 -13   21.60    1.64
   2  -8  13   23.15    1.59
  -2   8  13   21.35    1.39
  -2   8  13   22.26    1.40
   2   8 -12   19.88    1.46
   2   8 -12   20.51    1.49
   2   8 -12   21.09    1.72
  -2  -8 -12   18.65    1.48
  -2  -8 -12   19.02    1.38
  -2  -8 -12   18.52    1.41
  -2   8  12   21.39    1.37
   2   8 -12   20.47    1.56
   2  -8  12   23.29    1.55
  -2   8  12   21.94    1.29
  -2   8  12   20.34    1.34
  -2  -8 -12   23.90    1.49
   2   8 -11   54.91    2.53
  -2  -8 -11   51.31    2.46
   2   8 -11   53.50    2.42
   2   8 -11   55.18    2.45
  -2  -8 -11   51.32    2.31
  -2  -8 -11   51.58    2.37
  -2  -8 -11   56.26    2.32
  -2   8  11   56.50    2.19
  -2   8  11   57.03    2.26
   2   8 -11   54.02    2.52
   2  -8  11   59.65    2.46
  -2   8  11   53.72    2.19
  -2   8  10    7.55    0.80
  -2  -8 -10    8.48    0.86
  -2   8  10    8.88    0.84
   2   8 -10    7.24    0.88
   2  -8  10    9.06    0.93
  -2   8  10    8.38    0.84
   2  -8   9   57.65    2.13
   2   8  -9   59.70    2.52
   2  -8   9   63.90    2.40
  -2  -8  -9   60.29    2.34
  -2   8   9   63.39    2.20
  -2   8   9   58.88    2.21
  -2   8   9   61.87    2.28
  -2  -8  -8   12.74    1.03
   2   8  -8   13.44    0.92
  -2   8   8   13.18    0.93
  -2   8   8   12.88    0.95
   2  -8   8   13.22    0.96
   2   8  -8   13.78    1.14
   2  -8   8   15.19    1.09
  -2  -8  -8   12.22    1.04
  -2   8   8   13.71    1.02
  -2   8   7    6.60    0.65
  -2   8   7    7.36    0.72
   2   8  -7    7.17    0.68
   2  -8   7    7.29    0.71
   2   8  -7    7.39    0.82
   2  -8   7    7.27    0.74
  -2  -8  -7    7.30    0.79
  -2   8   7    7.71    0.76
  -2   8   6    2.03    0.41
   2   8  -6    1.43    0.34
   2  -8   6    2.22    0.41
  -2   8   6    2.51    0.44
  -2   8   6    1.46    0.33
   2  -8   6    2.57    0.44
   2   8  -6    1.82    0.44
  -2  -8  -6    1.65    0.40
  -2  -8  -5   16.90    1.06
   2   8  -5   18.38    1.06
  -2   8   5   17.31    1.01
   2  -8   5   15.99    1.02
   2  -8   5   18.77    1.08
  -2  -8  -5   17.50    1.19
  -2   8   5   19.06    1.12
   2   8  -4    1.41    0.33
   2  -8   4    1.12    0.29
   2  -8   4    1.36    0.29
  -2  -8  -4    1.59    0.40
  -2   8   4    1.17    0.33
  -2  -8  -3   21.04    1.23
   2   8  -3   21.62    1.19
  -2   8   3   23.04    1.07
   2   8  -3   21.98    1.15
   2  -8   3   22.91    1.18
  -2  -8  -3   21.39    1.30
  -2   8   3   22.30    1.18
  -2  -8  -2    5.70    0.63
  -2   8   2    6.82    0.56
   2   8  -2    6.45    0.61
   2  -8   2    5.27    0.57
  -2  -8  -2    6.16    0.71
  -2   8   2    5.88    0.60
   2   8  -2    6.31    0.63
   2  -8   1    2.19    0.38
   2  -8   1    2.60    0.43
  -2  -8  -1    2.48    0.47
  -2   8   1    2.75    0.43
  -2  -8  -1    2.54    0.43
   2   8  -1    2.68    0.41
   2   8   0   45.15    1.48
   2   8   0   43.86    1.64
  -2  -8   0   44.00    1.73
  -2   8   0   44.60    1.73
   2  -8   0   44.56    1.74
   2  -8   0   42.70    1.54
  -2  -8   0   47.46    1.94
   2   8   1    3.74    0.46
  -2  -8   1    2.88    0.43
   2  -8  -1    3.28    0.48
  -2   8  -1    2.39    0.42
  -2  -8   1    3.58    0.55
   2  -8  -1    2.98    0.41
   2   8   1    2.95    0.37
  -2  -8   2    5.55    0.57
   2  -8  -2    6.37    0.65
  -2  -8   2    5.82    0.67
   2   8   2    5.92    0.53
  -2   8  -2    5.35    0.61
   2  -8  -2    5.73    0.59
  -2  -8   2    5.72    0.68
   2   8   2    6.13    0.56
   2   8   3   21.68    1.06
  -2  -8   3   21.37    1.13
   2  -8  -3   23.79    1.26
  -2  -8   3   22.20    1.33
   2   8   3   22.58    1.07
  -2   8  -3   21.96    1.22
   2  -8  -3   20.11    1.14
  -2  -8   3   22.03    1.31
   2   8   3   22.63    1.08
  -2   8  -4    0.97    0.25
   2   8   4    1.29    0.29
  -2  -8   4    0.58    0.33
  -2  -8   4    1.30    0.34
  -2   8  -4    1.11    0.34
   2  -8  -4    1.19    0.34
  -2  -8   4    1.31    0.38
   2  -8  -4    1.81    0.41
   2   8   4    1.26    0.27
  -2   8  -5   16.79    0.95
   2  -8  -5   16.77    1.09
  -2  -8   5   17.34    1.23
   2   8   5   15.66    0.96
  -2  -8   5   16.97    1.14
  -2   8  -5   16.98    1.13
   2  -8  -5   18.65    1.16
   2   8   5   17.17    0.99
  -2   8  -5   17.01    0.99
  -2   8  -6    1.89    0.35
  -2  -8   6    1.42    0.41
   2  -8  -6    2.10    0.39
  -2   8  -6    1.94    0.36
   2   8   6    1.72    0.36
  -2  -8   6    2.39    0.51
  -2  -8   6    1.74    0.46
  -2   8  -6    1.93    0.42
   2  -8  -6    2.03    0.46
   2   8   6    1.67    0.35
  -2  -8   7    7.88    0.83
  -2   8  -7    7.73    0.69
   2   8   7    7.52    0.61
  -2  -8   7    8.21    0.92
   2   8   7    6.65    0.65
  -2   8  -7    7.21    0.77
   2  -8  -7    7.35    0.79
   2   8   7    7.52    0.70
  -2   8  -8   12.87    0.94
  -2  -8   8   11.65    1.05
  -2  -8   8   14.20    1.23
   2   8   8   12.30    0.90
   2   8   8   12.86    0.84
  -2   8  -8   12.69    1.06
   2  -8  -8   13.01    1.07
   2   8   8   13.71    0.98
  -2  -8   9   58.95    2.52
  -2   8  -9   60.03    2.17
   2   8   9   55.97    2.04
  -2  -8   9   61.71    2.66
   2   8   9   57.38    1.93
   2  -8  -9   61.74    2.44
   2   8   9   62.44    2.21
  -2  -8  10    9.31    1.02
   2   8  10    8.32    0.76
  -2  -8  10    7.71    0.99
   2   8  10    7.94    0.72
   2  -8 -10    8.78    0.95
   2   8  10    8.98    0.85
  -2   8 -10    7.36    0.77
   2  -8 -11   52.91    2.36
   2  -8 -11   50.74    2.35
  -2   8 -11   54.79    2.39
   2  -8 -11   49.55    2.31
  -2   8 -11   54.33    2.53
  -2  -8  11   59.02    2.72
   2   8  11   52.31    2.00
   2   8  11   53.73    1.97
  -2   8 -11   54.92    2.18
   2  -8 -11   54.90    2.42
   2   8  11   60.26    2.24
  -2  -8  11   61.89    2.73
   2  -8 -12   19.70    1.46
   2  -8 -12   16.74    1.35
  -2   8 -12   22.53    1.53
   2  -8 -12   17.61    1.38
  -2   8 -12   21.82    1.61
   2  -8 -12   20.79    1.49
   2   8  12   21.89    1.28
  -2   8 -12   20.63    1.34
  -2  -8  12   20.25    1.61
   2   8  12   18.90    1.17
   2  -8 -12   21.70    1.52
   2   8  12   20.77    1.22
   2   8  12   23.21    1.37
  -2   8 -13   23.78    1.69
   2  -8 -13   19.75    1.46
  -2   8 -13   25.33    1.65
   2  -8 -13   20.99    1.53
  -2  -8  13   23.59    1.75
   2  -8 -13   21.35    1.53
   2   8  13   21.02    1.26
  -2   8 -13   23.72    1.46
   2   8  13   21.43    1.30
   2  -8 -13   22.05    1.56
   2   8  13   24.16    1.42
  -2   8 -14   21.57    1.53
  -2   8 -14   22.06    1.68
   2  -8 -14   17.10    1.39
   2  -8 -14   20.67    1.48
   2   8  14   18.65    1.20
   2  -8 -14   23.11    1.58
   2   8  14   19.74    1.25
   2   8  14   21.26    1.33
  -2  -8  14   21.01    1.66
  -2   8 -15    2.30    0.60
  -2   8 -15    1.14    0.35
   2  -8 -15    0.82    0.39
   2  -8 -15    1.46    0.49
   2   8  15    1.61    0.40
  -2   8 -16    0.70    0.48
  -2   8 -16   -0.08    0.25
   2  -8 -16    0.29    0.26
   2   8  16    0.81    0.31
   2  -8 -16    0.23    0.35
  -2   8 -17    0.41    0.30
  -2   8 -17    0.19    0.25
   2   8  17    0.59    0.25
   2  -8 -17    0.19    0.28
   2  -8 -17    0.24    0.29
  -2   8 -18    3.17    0.63
  -2   8 -18    3.30    0.48
   2  -8 -18    2.61    0.47
   2  -8 -18    3.84    0.64
  -2   8 -19    0.26    0.24
  -2   8 -19    1.04    0.28
   2  -8 -19    0.23    0.32
  -2   8 -20    1.36    0.35
   2  -8 -20    1.69    0.32
  -2   8 -20    1.32    0.27
   2  -8 -20    1.90    0.40
  -2   8 -21    0.76    0.24
   2   9 -20    0.26    0.22
  -2  -9 -20    0.67    0.23
   2   9 -19    1.25    0.37
  -2  -9 -19    1.22    0.29
   2   9 -19    1.49    0.38
  -2  -9 -19    1.05    0.32
   2   9 -18    0.11    0.26
   2   9 -18    0.27    0.23
  -2  -9 -18    0.43    0.22
  -2  -9 -18    0.01    0.24
   2   9 -17    0.65    0.38
   2   9 -17    0.20    0.24
  -2  -9 -17    0.71    0.37
   2   9 -16    1.61    0.44
   2   9 -16    1.52    0.45
  -2  -9 -16    1.78    0.50
   2   9 -15    5.15    0.96
   2   9 -15    4.37    0.71
   2   9 -15    5.35    0.73
  -2  -9 -15    5.20    0.78
  -2   9  15    4.61    0.65
   2   9 -14    1.23    0.47
   2   9 -14    0.96    0.45
   2   9 -14    1.14    0.83
  -2  -9 -14    1.48    0.49
  -2   9  14    1.54    0.46
  -2  -9 -14    0.58    0.35
   2   9 -13    1.38    0.46
  -2  -9 -13    1.07    0.44
   2   9 -13    1.35    0.46
   2   9 -13    1.54    0.71
  -2  -9 -13    1.27    0.48
  -2   9  13    0.83    0.39
   2  -9  13    2.15    0.57
   2   9 -12    3.18    0.85
  -2  -9 -12    2.22    0.53
   2   9 -12    2.50    0.58
   2   9 -12    2.14    0.52
  -2  -9 -12    1.94    0.52
  -2   9  12    1.87    0.46
  -2   9  12    2.84    0.55
  -2  -9 -12    1.96    0.49
   2  -9  12    3.02    0.64
   2   9 -12    2.53    0.64
   2   9 -11   26.03    1.78
  -2  -9 -11   25.83    1.75
  -2  -9 -11   26.79    1.65
   2   9 -11   26.09    1.72
  -2   9  11   30.20    1.63
  -2  -9 -11   29.24    1.68
  -2  -9 -11   25.15    1.66
   2   9 -11   28.31    1.84
   2  -9  11   30.56    1.81
  -2   9  11   27.55    1.58
   2   9 -10   20.66    1.62
   2  -9  10   18.93    1.33
  -2  -9 -10   18.64    1.41
  -2  -9 -10   15.96    1.27
   2   9 -10   17.23    1.36
  -2  -9 -10   15.16    1.32
  -2  -9 -10   18.82    1.32
  -2   9  10   19.83    1.30
   2   9 -10   16.89    1.39
   2  -9  10   16.37    1.29
  -2   9  10   18.30    1.15
  -2   9  10   15.50    1.17
  -2  -9 -10   15.05    1.26
   2   9  -9   24.73    1.63
  -2  -9  -9   24.39    1.64
  -2  -9  -9   26.86    1.56
  -2  -9  -9   25.78    1.62
  -2   9   9   31.66    1.60
   2  -9   9   27.28    1.47
   2   9  -9   26.44    1.70
   2  -9   9   28.77    1.66
  -2   9   9   25.29    1.32
  -2   9   9   27.71    1.54
  -2  -9  -8   16.63    1.21
  -2   9   8   21.45    1.28
   2  -9   8   19.93    1.24
   2   9  -8   19.59    1.44
   2  -9   8   19.93    1.33
  -2  -9  -8   20.16    1.38
  -2   9   8   19.46    1.11
  -2   9   8   18.73    1.25
  -2   9   7   12.16    0.94
   2   9  -7   11.50    0.88
   2  -9   7   11.18    0.94
   2  -9   7   12.51    1.01
   2   9  -7   12.92    1.15
  -2  -9  -7   11.74    1.05
  -2   9   7   12.03    0.99
  -2   9   7   12.17    0.84
  -2   9   6    9.77    0.81
   2   9  -6    7.10    0.69
   2  -9   6    6.45    0.69
   2  -9   6    8.51    0.81
   2   9  -6    7.65    0.86
  -2  -9  -6    6.60    0.79
  -2   9   6    7.94    0.79
  -2   9   6    7.02    0.62
  -2   9   5    8.71    0.74
   2   9  -5    8.64    0.77
   2  -9   5    8.07    0.77
  -2  -9  -5   10.12    0.96
  -2   9   5    8.52    0.81
  -2   9   4   13.57    0.89
   2   9  -4   15.29    1.01
   2  -9   4   13.33    0.97
  -2  -9  -4   16.04    1.19
  -2   9   4   13.60    0.99
   2  -9   3   13.01    0.96
  -2  -9  -3   13.00    1.03
   2  -9   3   13.44    1.02
  -2   9   3   13.40    0.86
   2   9  -3   13.05    0.94
  -2   9   3   13.54    0.98
  -2  -9  -3   12.68    1.07
  -2   9   3   13.89    0.99
   2   9  -3   12.06    0.94
   2   9  -2    7.38    0.72
  -2  -9  -2    7.58    0.78
   2  -9   2    8.22    0.80
  -2   9   2    8.39    0.65
   2   9  -2    7.59    0.71
   2  -9   2    8.08    0.75
  -2   9   2    8.43    0.77
  -2  -9  -2    8.59    0.86
  -2   9   2    6.42    0.66
   2  -9   1    1.77    0.40
  -2  -9  -1    1.82    0.43
  -2   9   1    1.87    0.39
  -2  -9  -1    2.90    0.54
   2   9  -1    1.82    0.38
  -2  -9   0   15.73    1.08
   2  -9   0   17.49    1.14
  -2   9   0   17.80    1.12
  -2  -9   0   16.47    1.20
   2   9   0   16.52    1.05
   2  -9  -1    2.51    0.46
  -2  -9   1    1.40    0.35
  -2   9  -1    2.42    0.45
  -2  -9   1    2.05    0.49
   2  -9  -1    1.94    0.38
   2   9   1    1.89    0.33
   2   9   1    2.08    0.38
  -2  -9   2    7.28    0.72
   2  -9  -2    9.27    0.83
  -2   9  -2    7.56    0.75
   2  -9  -2    7.07    0.70
  -2  -9   2    7.55    0.83
   2   9   2    9.89    0.72
   2   9   2    8.23    0.71
  -2  -9   3   11.61    0.90
   2  -9  -3   11.36    0.94
   2   9   3   13.51    0.87
  -2  -9   3   12.73    1.07
  -2   9  -3   12.30    0.97
   2  -9  -3   12.60    0.96
  -2  -9   3   12.98    1.07
   2   9   3   13.26    0.88
   2   9   4   14.06    0.91
   2  -9  -4   15.02    1.08
  -2  -9   4   14.56    1.17
  -2   9  -4   13.75    1.04
   2  -9  -4   14.75    1.06
  -2  -9   4   14.86    1.16
   2   9   4   14.11    0.91
   2  -9  -5    7.83    0.80
  -2  -9   5    8.61    0.92
   2   9   5    8.09    0.75
  -2   9  -5    8.16    0.84
   2  -9  -5    8.98    0.87
  -2  -9   5    8.97    0.94
   2   9   5    8.22    0.71
  -2   9  -5    8.51    0.74
  -2   9  -6    6.88    0.69
   2  -9  -6    7.07    0.77
  -2  -9   6    7.15    0.88
   2   9   6    6.84    0.69
  -2  -9   6    8.92    0.90
  -2   9  -6    7.56    0.83
   2  -9  -6    8.55    0.87
   2   9   6    7.60    0.71
  -2  -9   7   12.22    1.16
   2   9   7   10.87    0.88
  -2  -9   7   13.00    1.14
  -2   9  -7   11.83    1.05
   2  -9  -7   12.49    1.08
   2   9   7   11.87    0.92
  -2  -9   8   19.92    1.49
   2   9   8   16.76    1.11
  -2  -9   8   19.54    1.51
   2  -9  -8   19.30    1.36
   2   9   8   21.88    1.26
   2  -9  -9   20.80    1.46
  -2   9  -9   26.85    1.69
  -2  -9   9   26.90    1.70
  -2  -9   9   26.60    1.80
   2   9   9   26.99    1.42
   2   9   9   26.11    1.27
  -2  -9   9   27.26    1.77
   2  -9  -9   25.31    1.61
   2   9   9   27.26    1.46
  -2   9 -10   18.99    1.48
   2  -9 -10   13.71    1.20
  -2   9 -10   17.86    1.29
   2  -9 -10   15.57    1.31
   2  -9 -10   14.35    1.20
  -2   9 -10   16.74    1.37
  -2  -9  10   15.78    1.37
  -2  -9  10   17.93    1.49
   2   9  10   16.93    1.13
   2   9  10   15.39    1.01
  -2  -9  10   18.01    1.49
   2  -9 -10   18.46    1.41
   2   9  10   18.46    1.23
  -2   9 -10   17.90    1.37
   2  -9 -11   25.00    1.66
  -2   9 -11   29.54    1.89
   2  -9 -11   26.58    1.66
  -2   9 -11   29.70    1.74
  -2   9 -11   28.21    1.82
   2  -9 -11   27.55    1.75
   2   9  11   26.82    1.42
  -2   9 -11   27.95    1.71
   2  -9 -11   26.22    1.70
  -2  -9  11   30.50    2.00
   2   9  11   25.88    1.42
   2   9  11   28.63    1.43
  -2  -9  11   28.81    1.93
   2  -9 -11   28.17    1.78
   2   9  11   29.68    1.57
   2  -9 -12    1.60    0.49
  -2   9 -12    1.78    0.66
   2  -9 -12    1.44    0.49
  -2   9 -12    1.51    0.44
  -2   9 -12    2.88    0.65
   2   9  12    2.78    0.50
   2   9  12    1.87    0.40
  -2  -9  12    1.43    0.56
  -2  -9  12    2.35    0.66
   2  -9 -12    3.24    0.62
   2  -9 -12    2.33    0.59
   2   9  12    3.16    0.57
   2  -9 -12    2.15    0.56
   2  -9 -13    1.27    0.47
  -2   9 -13    1.04    0.46
  -2   9 -13    1.26    0.45
  -2   9 -13    1.85    0.54
   2   9  13    1.40    0.40
   2   9  13    1.30    0.38
   2  -9 -13    1.40    0.50
  -2  -9  13    1.31    0.51
   2  -9 -13    1.37    0.47
   2   9  13    1.03    0.39
   2  -9 -14    1.41    0.47
  -2   9 -14    1.69    0.54
   2   9  14    0.76    0.33
   2  -9 -14    0.97    0.42
   2  -9 -14    0.71    0.41
  -2   9 -15    4.53    0.79
   2  -9 -15    5.40    0.76
   2  -9 -15    4.52    0.75
   2   9  15    5.23    0.64
  -2   9 -16    2.18    0.58
   2   9  16    2.25    0.42
   2  -9 -16    1.69    0.46
   2  -9 -16    2.18    0.53
  -2   9 -17   -0.04    0.35
   2  -9 -17    1.22    0.45
   2  -9 -17    0.62    0.33
  -2   9 -18    0.04    0.24
  -2   9 -18    0.23    0.18
   2  -9 -18   -0.08    0.25
   2  -9 -18    0.75    0.36
   2  -9 -19    0.91    0.34
  -2   9 -19    0.59    0.30
   2  -9 -19    1.66    0.34
   2  -9 -20    0.02    0.14
  -2   9 -20    0.29    0.23
   2  10 -19    3.22    0.42
  -2 -10 -19    2.80    0.35
   2  10 -19    2.43    0.38
  -2 -10 -19    2.42    0.39
   2 -10  18    2.43    0.46
   2  10 -18    1.89    0.39
   2  10 -18    1.09    0.34
  -2 -10 -18    2.21    0.36
  -2 -10 -18    1.69    0.40
   2  10 -17    1.54    0.45
   2  10 -17    1.91    0.43
  -2 -10 -17    2.10    0.44
   2  10 -16    4.66    0.68
   2  10 -16    4.57    0.63
  -2 -10 -16    5.10    0.73
   2  10 -15    1.15    0.41
   2  10 -15    1.85    0.67
   2  10 -15    2.13    0.51
  -2 -10 -15    1.52    0.48
   2  10 -14    1.29    0.42
  -2 -10 -14    0.50    0.36
   2  10 -14    1.04    0.39
   2  10 -14    0.63    0.81
  -2 -10 -14    0.93    0.40
  -2  10  14    1.01    0.41
   2  10 -13    7.31    1.25
   2 -10  13    5.47    0.70
  -2 -10 -13    6.12    0.88
   2  10 -13    6.90    0.88
  -2 -10 -13    6.85    0.90
  -2  10  13    7.11    0.81
   2  10 -12    1.23    0.38
   2 -10  12    1.52    0.43
   2  10 -12    1.64    0.92
  -2 -10 -12    0.72    0.35
  -2 -10 -12    1.40    0.44
  -2  10  12    0.30    0.30
  -2  10  12    1.63    0.45
   2 -10  12    1.93    0.53
  -2 -10 -11   34.86    2.06
   2  10 -11   36.48    2.17
   2  10 -11   39.76    2.14
   2 -10  11   40.38    1.95
  -2 -10 -11   40.05    2.11
  -2  10  11   38.74    1.88
   2  10 -11   35.16    2.11
   2 -10  11   40.32    2.13
  -2  10  11   38.32    1.87
  -2 -10 -10    7.86    0.97
  -2 -10 -10    8.75    0.96
   2  10 -10    9.79    1.06
  -2 -10 -10    8.59    1.00
   2  10 -10    9.46    1.18
   2 -10  10   10.04    1.01
   2 -10  10    8.48    0.90
  -2 -10 -10    8.03    0.94
  -2 -10 -10    9.83    0.99
  -2  10  10   10.30    0.97
   2 -10  10    9.77    1.05
   2  10 -10    7.85    0.98
  -2  10  10    9.94    0.95
   2  10  -9    8.22    0.93
   2 -10   9    9.87    1.02
  -2 -10  -9    9.00    0.99
  -2 -10  -9    9.14    1.04
   2 -10   9   11.11    1.01
  -2 -10  -9    9.28    1.00
   2  10  -9   10.33    1.08
  -2 -10  -9    9.67    1.01
  -2 -10  -9    9.60    0.96
  -2  10   9   10.30    0.94
   2  10  -9   10.16    1.12
   2 -10   9   10.96    1.05
  -2  10   9   10.60    0.87
  -2  10   9    9.43    0.93
   2 -10   8    4.88    0.67
  -2 -10  -8    5.91    0.82
  -2 -10  -8    5.40    0.77
   2  10  -8    6.82    1.01
  -2 -10  -8    4.69    0.74
   2 -10   8    4.46    0.68
   2  10  -8    7.24    0.89
  -2 -10  -8    4.80    0.68
  -2 -10  -8    4.76    0.70
  -2  10   8    6.91    0.78
   2 -10   8    5.75    0.78
  -2 -10  -8    7.44    0.88
   2 -10   8    4.97    0.67
  -2  10   8    5.53    0.62
  -2  10   8    5.48    0.71
   2  10  -8    6.27    0.87
  -2 -10  -7    5.46    0.81
   2  10  -7    5.41    0.77
  -2 -10  -7    4.23    0.65
  -2  10   7    5.46    0.67
   2  10  -7    5.32    0.63
   2 -10   7    5.21    0.67
   2 -10   7    5.07    0.71
   2  10  -7    4.67    0.74
  -2 -10  -7    6.25    0.81
  -2  10   7    4.87    0.69
  -2  10   6    6.12    0.75
  -2  10   6    7.43    0.74
   2  10  -6    7.08    0.73
   2 -10   6    6.39    0.73
   2  10  -6    5.46    0.78
  -2 -10  -6    8.51    0.92
   2 -10   5    7.72    0.87
  -2  10   5    6.77    0.68
   2  10  -5    7.18    0.73
   2 -10   5    5.33    0.69
  -2  10   5    6.09    0.69
  -2 -10  -5    7.08    0.85
  -2  10   5    6.60    0.74
   2 -10   4    7.04    0.81
  -2  10   4    8.65    0.73
   2  10  -4    7.58    0.76
  -2  10   4    6.72    0.73
  -2 -10  -4    6.23    0.81
   2 -10   3   11.89    1.05
  -2  10   3   11.21    0.82
   2  10  -3   11.99    0.93
  -2  10   3   12.00    0.96
  -2 -10  -3   11.42    1.07
   2  10  -3    9.90    0.93
  -2 -10  -2   25.84    1.54
   2  10  -2   25.85    1.45
   2  10  -2   26.72    1.41
   2 -10   2   30.26    1.64
  -2  10   2   27.35    1.46
  -2 -10  -2   28.29    1.68
   2 -10   1    0.72    0.33
  -2 -10  -1    0.99    0.33
  -2  10   1    0.68    0.33
  -2 -10  -1    0.81    0.41
   2  10  -1    0.80    0.34
  -2 -10   0    0.72    0.32
   2 -10   0    0.82    0.34
   2  10   0    0.64    0.27
  -2  10   0    0.61    0.32
  -2 -10   0    0.41    0.32
   2  10   1    0.57    0.28
   2 -10  -1    0.73    0.32
  -2 -10   1    0.57    0.32
  -2  10  -1    0.70    0.31
  -2 -10   1    0.66    0.41
  -2 -10   2   27.76    1.53
   2 -10  -2   29.45    1.61
   2  10   2   26.84    1.27
   2 -10  -2   26.38    1.43
  -2  10  -2   27.76    1.52
  -2 -10   2   28.72    1.69
   2  10   2   25.68    1.35
   2  10   3   11.54    0.84
  -2 -10   3   10.25    0.95
   2 -10  -3   10.61    0.99
   2  10   3   10.09    0.83
   2 -10  -3   10.97    0.94
  -2  10  -3   11.15    0.98
  -2 -10   3   10.65    1.03
  -2  10  -4    6.96    0.73
   2  10   4    6.79    0.67
   2 -10  -4    8.46    0.91
  -2 -10   4    7.36    0.87
  -2  10  -4    7.14    0.81
   2 -10  -4    7.55    0.80
  -2 -10   4    8.38    0.93
  -2  10  -5    7.33    0.75
   2  10   5    6.33    0.67
   2 -10  -5    8.09    0.87
  -2 -10   5    6.26    0.84
  -2  10  -5    6.65    0.80
   2 -10  -5    7.65    0.85
  -2 -10   5    6.61    0.85
  -2  10  -6    7.07    0.75
   2  10   6    6.90    0.71
   2 -10  -6    6.26    0.80
  -2 -10   6    6.94    0.93
  -2  10  -6    6.81    0.84
  -2 -10   6    5.80    0.83
   2 -10  -6    6.67    0.81
   2  10   6    7.30    0.72
   2 -10  -7    4.70    0.69
   2  10   7    5.25    0.65
  -2 -10   7    4.56    0.76
  -2  10  -7    4.79    0.72
  -2 -10   7    5.82    0.84
   2 -10  -7    4.97    0.74
   2  10   7    4.24    0.59
   2 -10  -8    6.69    0.86
   2 -10  -8    4.81    0.71
   2  10   8    4.90    0.65
  -2  10  -8    6.24    0.98
  -2  10  -8    5.18    0.75
   2  10   8    5.23    0.61
  -2  10  -8    5.95    0.82
   2  10   8    5.75    0.70
  -2 -10   8    7.78    1.01
   2 -10  -8    6.58    0.86
  -2 -10   8    5.90    0.85
   2  10   8    5.80    0.70
   2 -10  -9    8.03    0.95
  -2  10  -9   10.17    1.07
   2 -10  -9    9.85    1.09
  -2  10  -9   10.18    1.12
   2  10   9    8.46    0.85
   2  10   9   10.02    0.83
   2  10   9    9.65    0.88
  -2 -10   9    8.51    1.06
  -2 -10   9   10.48    1.13
   2 -10  -9    9.58    1.03
   2  10   9   10.77    0.94
  -2  10  -9   11.04    1.10
  -2  10 -10    9.65    1.28
   2 -10 -10    7.54    0.91
  -2  10 -10    9.75    0.97
  -2  10 -10   11.11    1.12
   2 -10 -10    9.09    1.05
   2  10  10    8.61    0.87
   2 -10 -10    8.24    0.97
   2  10  10    9.14    0.87
  -2 -10  10    8.25    1.09
   2  10  10    8.46    0.80
  -2 -10  10    7.60    1.01
   2 -10 -10    9.20    1.01
   2  10  10    9.37    0.90
  -2  10 -10   10.00    1.06
   2 -10 -11   31.61    1.91
   2 -10 -11   39.28    2.02
  -2  10 -11   39.37    1.98
   2 -10 -11   38.00    2.10
  -2  10 -11   36.83    2.10
  -2  10 -11   37.74    2.12
   2  10  11   39.62    1.83
   2 -10 -11   36.15    2.03
  -2 -10  11   38.68    2.29
   2  10  11   38.10    1.79
  -2 -10  11   38.66    2.24
   2  10  11   38.31    1.71
   2 -10 -11   39.24    2.14
   2  10  11   40.26    1.87
  -2  10 -11   38.59    2.06
   2 -10 -12    1.23    0.44
  -2  10 -12    0.43    0.66
  -2  10 -12    0.97    0.42
   2 -10 -12    1.37    0.44
  -2  10 -12    1.44    0.54
   2  10  12    0.89    0.35
   2 -10 -12    1.41    0.40
   2  10  12    1.09    0.36
  -2 -10  12    2.02    0.66
   2 -10 -12    1.39    0.45
   2  10  12    2.03    0.52
  -2  10 -13    6.71    0.93
   2 -10 -13    5.04    0.76
  -2  10 -13    6.80    0.91
   2 -10 -13    7.74    0.94
   2 -10 -13    7.04    0.87
   2  10  13    5.68    0.70
  -2  10 -14    1.26    0.51
   2 -10 -14    0.78    0.39
   2 -10 -14    0.77    0.44
   2  10  14    1.18    0.37
   2 -10 -14    0.69    0.42
  -2  10 -15    0.90    0.40
   2  10  15    1.73    0.40
   2 -10 -15    1.74    0.49
   2 -10 -15    1.28    0.47
  -2  10 -16    4.21    0.70
   2 -10 -16    3.71    0.60
   2  10  16    4.54    0.56
   2 -10 -16    4.28    0.65
  -2  10 -17    1.79    0.45
   2 -10 -17    1.89    0.44
   2 -10 -17    1.97    0.46
  -2  10 -18    2.55    0.51
   2 -10 -18    1.39    0.36
  -2  10 -19    2.50    0.45
   2 -10 -19    1.95    0.33
   2  11 -18    2.00    0.37
   2 -11  18    3.53    0.53
  -2 -11 -18    3.49    0.46
   2  11 -17    0.04    0.21
   2  11 -17    0.46    0.24
   2 -11  17    0.80    0.36
  -2 -11 -17    0.34    0.24
   2  11 -16    5.10    0.61
  -2 -11 -16    5.73    0.71
   2  11 -15    2.21    0.77
   2  11 -15    2.61    0.49
  -2 -11 -15    1.98    0.49
  -2 -11 -14    3.03    0.59
   2  11 -14    2.92    0.88
   2  11 -14    2.70    0.55
  -2 -11 -14    3.02    0.60
   2  11 -13    3.80    0.67
   2  11 -13    4.34    0.85
  -2 -11 -13    3.61    0.67
  -2 -11 -13    3.86    0.66
   2 -11  12    1.36    0.37
   2  11 -12    0.57    0.73
   2  11 -12    1.32    0.44
  -2 -11 -12    1.43    0.50
  -2  11  12    1.56    0.44
  -2 -11 -12    1.77    0.49
  -2 -11 -11    1.26    0.49
   2 -11  11    1.63    0.46
   2  11 -11    1.38    0.68
   2 -11  11    1.92    0.48
   2  11 -11    2.35    0.58
  -2 -11 -11    1.93    0.51
  -2  11  11    1.90    0.44
   2  11 -10   11.83    1.36
   2 -11  10   10.97    1.03
   2 -11  10   13.46    1.22
  -2 -11 -10   10.58    1.07
   2  11 -10   11.52    1.15
  -2 -11 -10   11.71    1.18
  -2 -11 -10   11.77    1.14
  -2  11  10   11.42    1.02
   2 -11  10   10.55    1.10
  -2 -11  -9    6.34    0.83
  -2 -11  -9    6.64    0.86
   2  11  -9    5.36    0.93
  -2 -11  -9    5.69    0.89
   2 -11   9    5.88    0.84
   2 -11   9    6.04    0.77
   2  11  -9    6.37    0.87
  -2 -11  -9    4.71    0.71
   2 -11   9    7.64    0.96
  -2  11   9    4.87    0.69
  -2 -11  -9    5.83    0.79
   2  11  -9    5.05    0.81
  -2 -11  -8    2.45    0.55
   2  11  -8    1.49    0.64
   2 -11   8    1.56    0.47
  -2 -11  -8    2.43    0.54
   2 -11   8    1.83    0.48
   2  11  -8    1.78    0.51
  -2 -11  -8    2.26    0.60
  -2 -11  -8    1.71    0.43
  -2 -11  -8    2.73    0.58
   2 -11   8    2.89    0.63
  -2  11   8    2.29    0.49
   2  11  -8    2.48    0.61
  -2 -11  -8    2.27    0.58
  -2 -11  -7   19.31    1.43
   2  11  -7   21.35    1.55
   2  11  -7   25.64    1.78
   2 -11   7   21.87    1.43
  -2 -11  -7   21.95    1.54
   2 -11   7   24.04    1.61
  -2 -11  -7   25.45    1.71
  -2 -11  -7   23.78    1.49
  -2 -11  -7   21.81    1.46
   2 -11   7   27.87    1.76
  -2  11   7   25.20    1.43
   2  11  -7   25.92    1.75
  -2 -11  -7   24.32    1.61
   2 -11   6    5.45    0.81
  -2 -11  -6    6.10    0.86
   2  11  -6    7.41    0.84
  -2 -11  -6    5.25    0.76
   2 -11   6    5.97    0.77
   2  11  -6    5.95    0.84
   2 -11   6    6.74    0.86
  -2  11   6    5.16    0.65
   2  11  -6    6.66    0.71
   2  11  -6    4.68    0.75
  -2 -11  -6    6.44    0.85
   2 -11   5    2.43    0.52
  -2  11   5    1.37    0.29
   2 -11   5    1.82    0.52
   2 -11   5    1.76    0.52
   2  11  -5    3.33    0.60
  -2 -11  -5    3.25    0.65
   2  11  -5    1.75    0.40
   2 -11   5    1.96    0.52
  -2 -11  -5    1.88    0.50
   2 -11   5    3.12    0.65
  -2  11   5    3.34    0.52
   2  11  -5    2.85    0.51
   2  11  -5    2.52    0.54
  -2 -11  -5    2.41    0.56
   2 -11   4    0.57    0.32
   2 -11   4    0.29    0.29
   2  11  -4   -0.17    0.35
  -2 -11  -4   -0.58    0.35
   2 -11   4    0.40    0.30
  -2  11   4    0.42    0.25
   2  11  -4    0.26    0.25
  -2  11   4    0.48    0.31
  -2 -11  -4    0.55    0.35
   2 -11   3    5.97    0.80
   2  11  -3    5.52    0.68
  -2  11   3    6.77    0.76
  -2 -11  -3    7.57    0.92
   2  11  -3    4.92    0.69
  -2 -11  -2    7.99    0.91
   2 -11   2    8.65    0.93
   2  11  -2    8.66    0.88
   2  11  -2    9.10    0.86
  -2  11   2    8.12    0.82
  -2 -11  -2    7.66    0.95
   2  11  -1   16.38    1.14
  -2 -11  -1   14.11    1.18
   2 -11   1   14.81    1.23
  -2  11   1   13.00    1.05
  -2 -11  -1   14.91    1.28
   2  11  -1   15.27    1.15
   2 -11   0   10.67    1.04
  -2 -11   0   10.87    1.02
   2  11   0    9.37    0.90
  -2  11   0   10.21    0.94
  -2 -11   0    9.84    1.05
   2  11   1   13.59    1.05
  -2 -11   1   14.85    1.18
   2 -11  -1   15.53    1.26
  -2  11  -1   13.43    1.09
  -2 -11   1   13.97    1.25
  -2 -11   2    7.65    0.86
   2  11   2    9.68    0.88
   2 -11  -2   10.63    1.04
  -2  11  -2    9.00    0.92
  -2 -11   2    8.67    0.99
   2  11   3    6.18    0.64
   2 -11  -3    5.19    0.74
  -2  11  -3    6.50    0.82
  -2 -11   3    5.81    0.73
  -2 -11   3    6.39    0.86
   2 -11  -3    6.26    0.77
  -2 -11   4   -0.09    0.35
   2  11   4    0.92    0.38
  -2 -11   4    0.02    0.32
   2  11   4    0.07    0.29
  -2  11  -4    0.19    0.23
   2  11   4    0.25    0.25
  -2  11  -4    0.61    0.37
  -2  11  -4    0.27    0.30
  -2 -11   4    0.23    0.35
   2 -11  -4    0.35    0.25
   2 -11  -4    0.52    0.34
  -2 -11   5    1.22    0.44
   2  11   5    3.94    0.62
   2 -11  -5    2.04    0.45
  -2  11  -5    2.04    0.46
  -2 -11   5    1.62    0.51
   2  11   5    3.06    0.52
  -2  11  -5    2.16    0.45
   2  11   5    2.86    0.47
   2 -11  -5    2.60    0.55
  -2  11  -5    2.93    0.57
  -2  11  -5    3.10    0.60
  -2 -11   5    3.14    0.65
   2 -11  -5    2.90    0.58
  -2  11  -6    6.57    1.01
   2  11   6    7.04    0.80
  -2  11  -6    5.67    0.78
  -2 -11   6    7.51    0.97
   2 -11  -6    6.12    0.87
   2 -11  -6    5.07    0.74
   2  11   6    6.39    0.76
  -2  11  -6    6.21    0.72
  -2  11  -6    7.64    0.92
   2 -11  -6    5.67    0.79
   2  11   6    7.08    0.74
  -2 -11   6    6.24    0.88
  -2  11  -6    5.93    0.81
  -2 -11   6    6.44    0.90
   2 -11  -6    5.15    0.76
   2 -11  -7   21.10    1.48
   2 -11  -7   25.19    1.75
   2  11   7   20.72    1.36
   2  11   7   25.57    1.50
  -2  11  -7   23.98    1.59
  -2  11  -7   24.55    1.78
   2  11   7   24.21    1.38
  -2 -11   7   23.84    1.72
   2 -11  -7   24.34    1.63
  -2 -11   7   24.60    1.73
  -2  11  -7   22.79    1.59
  -2  11  -8    2.14    0.51
   2  11   8    1.39    0.40
  -2  11  -8    2.03    0.74
   2 -11  -8    1.40    0.52
   2 -11  -8    1.87    0.48
   2  11   8    2.01    0.45
   2  11   8    1.61    0.42
  -2 -11   8    1.68    0.59
  -2  11  -8    2.53    0.61
   2 -11  -8    1.95    0.53
  -2 -11   8    2.43    0.65
   2  11   9    5.59    0.72
   2  11   9    5.39    0.71
  -2  11  -9    6.68    1.02
   2 -11  -9    6.03    0.87
   2 -11  -9    4.84    0.72
  -2  11  -9    5.94    0.85
   2 -11  -9    5.61    0.81
   2  11   9    5.51    0.70
  -2 -11   9    5.12    0.88
   2 -11  -9    7.49    0.95
  -2 -11   9    7.20    0.98
   2  11   9    5.63    0.72
  -2  11  -9    6.90    0.89
   2 -11 -10   10.29    1.11
   2  11  10   11.04    0.96
   2 -11 -10   10.06    1.06
   2  11  10   10.85    0.98
  -2  11 -10    9.18    1.05
  -2  11 -10   11.08    1.28
   2  11  10   10.67    0.95
  -2 -11  10   12.58    1.31
   2 -11 -10   10.66    1.09
  -2 -11  10   12.06    1.25
   2  11  10   11.75    1.01
  -2  11 -10   12.18    1.17
  -2  11 -11    1.44    0.68
  -2  11 -11    2.09    0.54
  -2  11 -11    1.97    0.51
   2 -11 -11    1.21    0.45
   2  11  11    1.76    0.44
   2 -11 -11    1.30    0.47
   2  11  11    2.59    0.52
  -2  11 -11    1.22    0.46
  -2 -11  11    0.55    0.48
   2 -11 -11    2.22    0.54
  -2 -11  11    1.93    0.56
   2 -11 -12    0.71    0.38
  -2  11 -12    0.67    0.60
   2  11  12    1.30    0.37
  -2  11 -12    0.63    0.38
   2 -11 -12    0.34    0.32
   2  11  12    0.82    0.34
   2 -11 -13    3.94    0.67
   2  11  13    3.73    0.55
  -2  11 -13    5.03    0.96
  -2  11 -13    4.95    0.77
   2  11  13    4.31    0.58
   2 -11 -13    4.43    0.67
   2 -11 -13    4.53    0.73
  -2  11 -14    2.66    0.73
  -2 -11  14    3.22    0.60
   2 -11 -14    2.30    0.53
   2  11  14    3.28    0.50
  -2  11 -14    2.26    0.53
   2  11  14    3.38    0.53
   2 -11 -14    3.37    0.64
   2 -11 -14    2.99    0.57
  -2  11 -15    2.85    0.57
   2 -11 -15    2.00    0.46
   2 -11 -15    1.89    0.50
   2  11  15    1.84    0.38
  -2  11 -16    6.09    0.76
   2 -11 -16    4.95    0.65
  -2  11 -17    0.91    0.36
   2 -11 -17    0.55    0.28
  -2  11 -18    2.54    0.43
  -2 -11  18    3.28    0.49
   2 -11 -18    2.47    0.41
   2 -12  17    1.74    0.40
   2 -12  17    1.50    0.37
  -2 -12 -17    1.00    0.30
   2 -12  16    0.28    0.26
   2  12 -16    0.19    0.18
   2  12 -16    0.04    0.19
   2 -12  16    0.57    0.35
  -2 -12 -16    0.43    0.29
  -2  12  15    1.15    0.31
   2  12 -15    1.59    0.38
   2 -12  15    1.26    0.41
   2 -12  15    2.07    0.50
  -2 -12 -15    1.51    0.40
   2  12 -14    1.25    0.64
   2 -12  14    1.04    0.44
   2  12 -14    0.65    0.31
  -2 -12 -14    0.58    0.35
  -2 -12 -13    0.89    0.41
   2 -12  13    2.02    0.52
   2  12 -13    1.42    0.70
   2  12 -13    1.43    0.44
  -2 -12 -13    1.34    0.45
   2  12 -12    2.89    0.87
   2  12 -12    2.86    0.57
   2 -12  12    3.96    0.69
  -2 -12 -12    1.71    0.49
  -2 -12 -12    2.34    0.52
  -2 -12 -11    1.66    0.52
  -2  12  11    2.53    0.51
   2 -12  11    2.09    0.47
   2 -12  11    1.54    0.44
   2 -12  11    3.05    0.68
   2  12 -11    2.08    0.54
   2  12 -11    2.89    0.81
  -2 -12 -11    1.74    0.46
  -2  12  11    2.23    0.53
   2 -12  10    0.77    0.42
   2  12 -10    0.09    0.27
  -2 -12 -10    0.47    0.38
   2  12 -10    0.01    0.70
   2 -12  10    0.83    0.36
  -2  12  10    0.28    0.27
   2 -12  10    0.74    0.34
  -2 -12 -10    0.77    0.38
  -2  12  10    0.81    0.36
   2  12  -9    5.81    1.00
   2 -12   9    5.37    0.78
  -2 -12  -9    3.27    0.61
  -2 -12  -9    4.44    0.72
   2 -12   9    4.68    0.70
   2  12  -9    6.40    0.86
  -2 -12  -9    4.48    0.78
   2 -12   9    5.41    0.89
  -2 -12  -9    4.24    0.67
   2 -12   9    5.09    0.82
  -2  12   9    5.65    0.73
   2  12  -8    7.90    0.97
  -2 -12  -8    6.74    0.87
   2 -12   8    8.60    1.07
   2  12  -8    6.78    0.97
   2 -12   8    7.35    0.92
  -2 -12  -8    6.82    0.87
   2 -12   8    7.96    0.89
   2 -12   8    7.46    0.96
  -2 -12  -8    5.79    0.86
  -2 -12  -8    7.31    0.87
   2 -12   8    8.95    1.04
  -2  12   8    8.35    0.85
   2 -12   7    4.81    0.81
  -2 -12  -7    4.62    0.75
  -2 -12  -7    3.84    0.67
   2  12  -7    5.41    0.81
   2 -12   7    4.94    0.72
   2 -12   7    5.37    0.80
   2  12  -7    5.20    0.80
   2 -12   7    4.47    0.75
   2 -12   7    4.65    0.77
  -2  12   7    4.78    0.66
   2  12  -7    4.14    0.75
  -2 -12  -7    5.03    0.79
   2 -12   6    9.12    1.00
   2  12  -6    9.96    0.98
   2 -12   6    8.61    1.07
  -2 -12  -6    8.79    1.01
   2 -12   6    7.18    0.87
   2 -12   6    8.32    0.97
   2  12  -6    9.11    1.01
  -2  12   6    9.05    0.98
  -2 -12  -6    7.89    0.97
  -2  12   6    9.30    0.85
   2 -12   6    7.88    0.98
   2  12  -6    8.30    1.02
  -2 -12  -6    8.86    0.99
  -2 -12  -6    8.58    0.91
  -2  12   5    2.31    0.51
   2  12  -5    3.08    0.58
   2 -12   5    2.70    0.63
  -2 -12  -5    1.34    0.38
   2 -12   5    2.77    0.66
   2 -12   5    2.50    0.52
  -2  12   5    2.32    0.53
   2 -12   5    2.63    0.60
   2  12  -5    1.07    0.37
  -2 -12  -5    1.95    0.51
   2 -12   5    4.47    0.75
  -2  12   5    2.36    0.45
   2  12  -5    2.71    0.49
   2  12  -5    2.09    0.52
  -2 -12  -5    3.62    0.69
   2  12  -4    2.90    0.55
  -2  12   4    1.67    0.43
  -2 -12  -4    2.24    0.55
  -2 -12  -4    2.04    0.59
   2 -12   4    2.34    0.56
  -2  12   4    2.58    0.55
   2 -12   4    2.66    0.53
   2 -12   4    2.51    0.67
   2 -12   4    2.61    0.60
   2  12  -4    2.47    0.55
   2 -12   4    2.65    0.63
   2  12  -4    3.04    0.53
  -2 -12  -4    2.45    0.60
  -2  12   3    2.57    0.57
   2 -12   3    2.89    0.62
  -2 -12  -3    1.69    0.44
  -2 -12  -3    3.28    0.66
   2 -12   3    3.48    0.66
  -2  12   3    3.84    0.65
  -2  12   3    3.91    0.60
   2  12  -3    2.90    0.58
   2 -12   3    3.36    0.63
   2  12  -3    3.33    0.63
   2 -12   3    4.05    0.70
   2  12  -3    3.66    0.58
  -2  12   3    3.52    0.58
  -2 -12  -3    5.15    0.80
   2  12  -2    9.20    1.00
   2  12  -2    7.89    0.87
   2  12  -2    7.69    0.86
   2 -12   2    8.15    0.96
   2 -12   2    8.42    0.95
  -2 -12  -2    8.06    0.99
  -2  12   2    8.28    0.85
  -2 -12  -2    8.28    1.02
  -2  12   2    8.66    0.92
  -2  12   2    9.13    0.97
   2 -12   2    8.83    1.05
   2  12  -2    8.50    0.91
   2 -12   2    9.72    1.06
   2  12  -2    8.35    0.86
  -2  12   2    9.02    0.90
  -2 -12  -2    9.14    1.06
[truncated: 628,191 more chars]
