# Supplementary material for: Crystal Structure and Intermolecular Energy for Some Nandrolone Esters
Source: Molecules. 2023 Oct 19;28(20):7179. doi: 10.3390/molecules28207179 (PMC10609429; doi:10.3390/molecules28207179)
Supplement: Supplementary file 1 [file molecules-28-07179-s001.zip › NPhp.cif]

data_NPhp
_audit_creation_date               2023-05-18
_audit_creation_method
;
Olex2 1.2
(compiled 2018.05.29 svn.r3508 for OlexSys, GUI svn.r5506)
;
_shelx_SHELXL_version_number       '2016/6'
_audit_contact_author_address      ?
_audit_contact_author_email        ?
_audit_contact_author_name         ''
_audit_contact_author_phone        ?
_publ_contact_author_id_orcid      ?
_publ_section_references
;
Dolomanov, O.V., Bourhis, L.J., Gildea, R.J, Howard, J.A.K. & Puschmann, H.
 (2009), J. Appl. Cryst. 42, 339-341.

Sheldrick, G.M. (2008). Acta Cryst. A64, 112-122.

Sheldrick, G.M. (2015). Acta Cryst. C71, 3-8.
;
_chemical_name_common              Nandrolone_phenylpropionate
_chemical_name_systematic          19_Nortestosterone_17β_phenylpropionate
_chemical_formula_moiety           'C27 H34 O3'
_chemical_formula_sum              'C27 H34 O3'
_chemical_formula_weight           404.52
_chemical_absolute_configuration   ad
_chemical_melting_point            ?
_chemical_oxdiff_formula           'c23 o3 h30'
loop_
  _atom_type_symbol
  _atom_type_description
  _atom_type_scat_dispersion_real
  _atom_type_scat_dispersion_imag
  _atom_type_scat_source
 'C' 'C' 0.0181 0.0091 'International Tables Vol C Tables 4.2.6.8 and 6.1.1.4'
 'H' 'H' 0.0000 0.0000 'International Tables Vol C Tables 4.2.6.8 and 6.1.1.4'
 'O' 'O' 0.0492 0.0322 'International Tables Vol C Tables 4.2.6.8 and 6.1.1.4'

_shelx_space_group_comment
;
The symmetry employed for this shelxl refinement is uniquely defined
by the following loop, which should always be used as a source of
symmetry information in preference to the above space-group names.
They are only intended as comments.
;
_space_group_crystal_system        'tetragonal'
_space_group_IT_number             96
_space_group_name_H-M_alt          'P 43 21 2'
_space_group_name_Hall             'P 4nw 2abw'
loop_
  _space_group_symop_operation_xyz
 'x, y, z'
 '-y+1/2, x+1/2, z+3/4'
 '-x, -y, z+1/2'
 'y+1/2, -x+1/2, z+1/4'
 'x+1/2, -y+1/2, -z+1/4'
 '-x+1/2, y+1/2, -z+3/4'
 'y, x, -z'
 '-y, -x, -z+1/2'

_cell_length_a                     8.09590(10)
_cell_length_b                     8.09590(10)
_cell_length_c                     71.2184(14)
_cell_angle_alpha                  90
_cell_angle_beta                   90
_cell_angle_gamma                  90
_cell_volume                       4667.91(15)
_cell_formula_units_Z              8
_cell_measurement_reflns_used      4810
_cell_measurement_temperature      293(2)
_cell_measurement_theta_max        47.3220
_cell_measurement_theta_min        4.9660
_shelx_estimated_absorpt_T_max     ?
_shelx_estimated_absorpt_T_min     ?
_exptl_absorpt_coefficient_mu      0.576
_exptl_absorpt_correction_T_max    1.00000
_exptl_absorpt_correction_T_min    0.73397
_exptl_absorpt_correction_type     multi-scan
_exptl_absorpt_process_details
;
CrysAlisPro 1.171.38.46 (Rigaku Oxford Diffraction, 2015)
Empirical absorption correction using spherical harmonics,
 implemented in SCALE3 ABSPACK scaling algorithm.
;
_exptl_absorpt_special_details     ad
_exptl_crystal_colour              colourless
_exptl_crystal_density_diffrn      1.151
_exptl_crystal_density_meas        ?
_exptl_crystal_density_method      ?
_exptl_crystal_description         plate
_exptl_crystal_F_000               1744
_exptl_crystal_size_max            0.09
_exptl_crystal_size_mid            0.04
_exptl_crystal_size_min            0.01
_exptl_transmission_factor_max     ?
_exptl_transmission_factor_min     ?
_diffrn_reflns_av_R_equivalents    0.0214
_diffrn_reflns_av_unetI/netI       0.0220
_diffrn_reflns_Laue_measured_fraction_full  0.999
_diffrn_reflns_Laue_measured_fraction_max  0.990
_diffrn_reflns_limit_h_max         9
_diffrn_reflns_limit_h_min         -9
_diffrn_reflns_limit_k_max         8
_diffrn_reflns_limit_k_min         -9
_diffrn_reflns_limit_l_max         85
_diffrn_reflns_limit_l_min         -86
_diffrn_reflns_number              16752
_diffrn_reflns_point_group_measured_fraction_full  1.000
_diffrn_reflns_point_group_measured_fraction_max  0.985
_diffrn_reflns_theta_full          67.684
_diffrn_reflns_theta_max           70.643
_diffrn_reflns_theta_min           4.968
_diffrn_ambient_temperature        293(2)
_diffrn_detector                   'CCD plate'
_diffrn_detector_area_resol_mean   16.4335
_diffrn_detector_type              Eos
_diffrn_measured_fraction_theta_full  0.999
_diffrn_measured_fraction_theta_max  0.990
_diffrn_measurement_details
;
List of Runs (angles in degrees, time in seconds):

  # Type    Start    End  Width  t~exp~   \w     \q     \k     \f   Frames
--------------------------------------------------------------------------
  1  \w      2.00  65.00   0.75    0.87    --    0.00  57.00 -90.00   84
  2  \w    -28.00  18.50   0.75    0.87    --    0.00 -57.00 -30.00   62
  3  \w     -9.00  18.00   0.75    0.87    --    0.00  66.00-136.00   36
  4  \w     34.75 127.00   0.75    3.49    --   54.00  19.00   0.00  123
  5  \w    -14.00  27.25   0.75    3.49    --   54.00 -66.00  88.00   55
  6  \w    -18.00  69.00   0.75    3.49    --   54.00 -38.00-180.00  116
  7  \w     -9.00  78.00   0.75    3.49    --   54.00 -38.00 -30.00  116
  8  \w    107.00 139.25   0.75    3.49    --  108.00 112.00 -30.00   43
  9  \w    118.00 169.00   0.75    3.49    --  108.00 112.00 -60.00   68
 10  \w     37.00 107.50   0.75    3.49    --  108.00-112.00 -60.00   94
 11  \w     93.00 174.00   0.75    3.49    --  108.00  50.00  30.00  108
 12  \w     88.00 174.25   0.75    3.49    --  108.00  77.00  90.00  115
 13  \w     45.00 122.25   0.75    3.49    --  108.00 -50.00 -60.00  103
 14  \w    132.00 169.50   0.75    3.49    --  108.00  77.00-150.00   50
 15  \w     83.00 109.25   0.75    3.49    --  108.00  77.00-150.00   35
;
_diffrn_measurement_device         'four-circle diffractometer'
_diffrn_measurement_device_type    'SuperNova, Dual, Cu at zero, Eos'
_diffrn_measurement_method         '\w scans'
_diffrn_orient_matrix_type        
 'CrysAlisPro convention (1999,Acta A55,543-557)'
_diffrn_orient_matrix_UB_11        -0.1353425000
_diffrn_orient_matrix_UB_12        -0.1325212000
_diffrn_orient_matrix_UB_13        -0.0020323000
_diffrn_orient_matrix_UB_21        -0.0338717000
_diffrn_orient_matrix_UB_22        0.0584070000
_diffrn_orient_matrix_UB_23        -0.0202271000
_diffrn_orient_matrix_UB_31        0.1294742000
_diffrn_orient_matrix_UB_32        -0.1233336000
_diffrn_orient_matrix_UB_33        -0.0074006000
_diffrn_radiation_monochromator    mirror
_diffrn_radiation_probe            x-ray
_diffrn_radiation_type             CuK\a
_diffrn_radiation_wavelength       1.54184
_diffrn_source                     'micro-focus sealed X-ray tube'
_diffrn_source_type                'SuperNova (Cu) X-ray Source'
_reflns_Friedel_coverage           0.594
_reflns_Friedel_fraction_full      1.000
_reflns_Friedel_fraction_max       0.979
_reflns_number_gt                  2542
_reflns_number_total               4401
_reflns_odcompleteness_completeness  99.78
_reflns_odcompleteness_iscentric   1
_reflns_odcompleteness_theta       66.97
_reflns_special_details
;
 Reflections were merged by SHELXL according to the crystal
 class for the calculation of statistics and refinement.
 
 _reflns_Friedel_fraction is defined as the number of unique
 Friedel pairs measured divided by the number that would be
 possible theoretically, ignoring centric projections and
 systematic absences.
;
_reflns_threshold_expression       'I > 2\s(I)'
_computing_cell_refinement         'CrysAlisPro 1.171.38.46 (Rigaku OD, 2015)'
_computing_data_collection         'CrysAlisPro 1.171.38.46 (Rigaku OD, 2015)'
_computing_data_reduction          'CrysAlisPro 1.171.38.46 (Rigaku OD, 2015)'
_computing_molecular_graphics      'Olex2 (Dolomanov et al., 2009)'
_computing_publication_material    'Olex2 (Dolomanov et al., 2009)'
_computing_structure_refinement    'ShelXL (Sheldrick, 2015)'
_computing_structure_solution      'ShelXS (Sheldrick, 2008)'
_refine_diff_density_max           0.249
_refine_diff_density_min           -0.180
_refine_diff_density_rms           0.038
_refine_ls_abs_structure_details
;
 Flack x determined using 700 quotients [(I+)-(I-)]/[(I+)+(I-)]
 (Parsons, Flack and Wagner, Acta Cryst. B69 (2013) 249-259).
;
_refine_ls_abs_structure_Flack     0.03(12)
_refine_ls_extinction_coef         .
_refine_ls_extinction_method       none
_refine_ls_goodness_of_fit_ref     1.023
_refine_ls_hydrogen_treatment      constr
_refine_ls_matrix_type             full
_refine_ls_number_parameters       272
_refine_ls_number_reflns           4401
_refine_ls_number_restraints       0
_refine_ls_R_factor_all            0.1089
_refine_ls_R_factor_gt             0.0694
_refine_ls_restrained_S_all        1.023
_refine_ls_shift/su_max            0.000
_refine_ls_shift/su_mean           0.000
_refine_ls_structure_factor_coef   Fsqd
_refine_ls_weighting_details      
 'w=1/[\s^2^(Fo^2^)+(0.1301P)^2^+0.2824P] where P=(Fo^2^+2Fc^2^)/3'
_refine_ls_weighting_scheme        calc
_refine_ls_wR_factor_gt            0.2045
_refine_ls_wR_factor_ref           0.2338
_refine_special_details            ?
_olex2_refinement_description
;
1. Fixed Uiso
 At 1.2 times of:
  All C(H) groups, All C(H,H) groups
 At 1.5 times of:
  All C(H,H,H) groups
2.a Ternary CH refined with riding coordinates:
 C14(H14), C8(H8), C9(H9), C10(H10), C17(H17)
2.b Secondary CH2 refined with riding coordinates:
 C7(H7A,H7B), C6(H6A,H6B), C11(H11A,H11B), C16(H16A,H16B), C15(H15A,H15B),
 C20(H20A,H20B), C12(H12A,H12B), C21(H21A,H21B), C1(H1A,H1B), C2(H2A,H2B)
2.c Aromatic/amide H refined with riding coordinates:
 C25(H25), C4(H4), C26(H26), C23(H23), C27(H27), C24(H24)
2.d Idealised Me refined as rotating group:
 C18(H18A,H18B,H18C)
;
_atom_sites_solution_hydrogens     geom
_atom_sites_solution_primary       direct
_atom_sites_solution_secondary     ?
loop_
  _atom_site_label
  _atom_site_type_symbol
  _atom_site_fract_x
  _atom_site_fract_y
  _atom_site_fract_z
  _atom_site_U_iso_or_equiv
  _atom_site_adp_type
  _atom_site_occupancy
  _atom_site_site_symmetry_order
  _atom_site_calc_flag
  _atom_site_refinement_flags_posn
  _atom_site_refinement_flags_adp
  _atom_site_refinement_flags_occupancy
  _atom_site_disorder_assembly
  _atom_site_disorder_group
 C14 C 0.8346(6) 0.9762(5) 0.05756(6) 0.0977(12) Uani 1 1 d . . . . .
 H14 H 0.725422 0.984984 0.063431 0.117 Uiso 1 1 calc R . . . .
 C5 C 1.0453(7) 1.1519(6) 0.10995(6) 0.1109(14) Uani 1 1 d . . . . .
 O2 O 0.6807(5) 1.0460(7) 0.00989(4) 0.1441(15) Uani 1 1 d . . . . .
 C13 C 0.8297(6) 1.0886(6) 0.04016(6) 0.1023(13) Uani 1 1 d . . . . .
 C8 C 0.9592(6) 1.0316(5) 0.07246(6) 0.0957(12) Uani 1 1 d . . . . .
 H8 H 1.069945 1.033222 0.066902 0.115 Uiso 1 1 calc R . . . .
 C7 C 0.9593(8) 0.9169(5) 0.08937(6) 0.1154(16) Uani 1 1 d . . . . .
 H7A H 0.848201 0.909559 0.094394 0.138 Uiso 1 1 calc R . . . .
 H7B H 0.992477 0.807183 0.085409 0.138 Uiso 1 1 calc R . . . .
 C9 C 0.9135(7) 1.2065(5) 0.07875(6) 0.1049(14) Uani 1 1 d . . . . .
 H9 H 0.803949 1.199717 0.084551 0.126 Uiso 1 1 calc R . . . .
 C6 C 1.0755(9) 0.9769(6) 0.10465(6) 0.1265(18) Uani 1 1 d . . . . .
 H6A H 1.062199 0.907663 0.115665 0.152 Uiso 1 1 calc R . . . .
 H6B H 1.188533 0.965416 0.100328 0.152 Uiso 1 1 calc R . . . .
 C11 C 0.8980(8) 1.3248(5) 0.06187(7) 0.1222(18) Uani 1 1 d . . . . .
 H11A H 0.857232 1.430606 0.066257 0.147 Uiso 1 1 calc R . . . .
 H11B H 1.006725 1.342452 0.056507 0.147 Uiso 1 1 calc R . . . .
 C10 C 1.0323(8) 1.2715(5) 0.09388(6) 0.1176(16) Uani 1 1 d . . . . .
 H10 H 1.142010 1.282312 0.088203 0.141 Uiso 1 1 calc R . . . .
 C25 C 0.6402(12) 1.4323(8) -0.07920(8) 0.143(2) Uani 1 1 d . . . . .
 H25 H 0.647411 1.464389 -0.091708 0.171 Uiso 1 1 calc R . . . .
 C4 C 1.0336(7) 1.1998(7) 0.12785(6) 0.1191(16) Uani 1 1 d . . . . .
 H4 H 1.030704 1.118183 0.137038 0.143 Uiso 1 1 calc R . . . .
 C16 C 0.7520(7) 0.8121(7) 0.03055(7) 0.1210(16) Uani 1 1 d . . . . .
 H16A H 0.823946 0.783258 0.020168 0.145 Uiso 1 1 calc R . . . .
 H16B H 0.657076 0.738979 0.030474 0.145 Uiso 1 1 calc R . . . .
 O1 O 1.0030(7) 1.4023(6) 0.15038(6) 0.175(2) Uani 1 1 d . . . . .
 C15 C 0.8448(7) 0.8012(6) 0.04936(6) 0.1112(15) Uani 1 1 d . . . . .
 H15A H 0.792511 0.721862 0.057665 0.133 Uiso 1 1 calc R . . . .
 H15B H 0.958856 0.768749 0.047412 0.133 Uiso 1 1 calc R . . . .
 C17 C 0.6983(7) 0.9917(8) 0.02929(6) 0.1165(16) Uani 1 1 d . . . . .
 H17 H 0.591832 1.004181 0.035680 0.140 Uiso 1 1 calc R . . . .
 C20 C 0.5392(11) 1.1479(8) -0.01617(9) 0.154(2) Uani 1 1 d . . . . .
 H20A H 0.589037 1.058498 -0.023253 0.185 Uiso 1 1 calc R . . . .
 H20B H 0.424405 1.156106 -0.019955 0.185 Uiso 1 1 calc R . . . .
 C18 C 0.9922(6) 1.0892(7) 0.02906(7) 0.1165(15) Uani 1 1 d . . . . .
 H18A H 1.080371 1.126108 0.037042 0.175 Uiso 1 1 calc GR . . . .
 H18B H 0.982328 1.162273 0.018510 0.175 Uiso 1 1 calc GR . . . .
 H18C H 1.015614 0.979446 0.024697 0.175 Uiso 1 1 calc GR . . . .
 C26 C 0.4898(10) 1.4251(8) -0.07054(9) 0.142(2) Uani 1 1 d . . . . .
 H26 H 0.393999 1.452359 -0.077036 0.170 Uiso 1 1 calc R . . . .
 C12 C 0.7823(8) 1.2595(7) 0.04656(7) 0.1282(19) Uani 1 1 d . . . . .
 H12A H 0.670112 1.257417 0.051344 0.154 Uiso 1 1 calc R . . . .
 H12B H 0.785022 1.334036 0.035901 0.154 Uiso 1 1 calc R . . . .
 C22 C 0.6258(10) 1.3371(6) -0.04182(7) 0.1251(18) Uani 1 1 d . . . . .
 C23 C 0.7726(9) 1.3468(7) -0.05099(8) 0.1305(18) Uani 1 1 d . . . . .
 H23 H 0.869882 1.322110 -0.044642 0.157 Uiso 1 1 calc R . . . .
 C21 C 0.6191(12) 1.2943(9) -0.02062(8) 0.163(3) Uani 1 1 d . . . . .
 H21A H 0.731372 1.288472 -0.015900 0.195 Uiso 1 1 calc R . . . .
 H21B H 0.564180 1.383979 -0.014090 0.195 Uiso 1 1 calc R . . . .
 C27 C 0.4825(9) 1.3764(7) -0.05181(8) 0.1323(18) Uani 1 1 d . . . . .
 H27 H 0.380557 1.369811 -0.045846 0.159 Uiso 1 1 calc R . . . .
 C1 C 0.9780(12) 1.4433(6) 0.10066(8) 0.168(3) Uani 1 1 d . . . . .
 H1A H 1.006137 1.524252 0.091141 0.201 Uiso 1 1 calc R . . . .
 H1B H 0.858957 1.444134 0.102160 0.201 Uiso 1 1 calc R . . . .
 C24 C 0.7786(10) 1.3927(7) -0.06954(8) 0.1295(18) Uani 1 1 d . . . . .
 H24 H 0.880225 1.396611 -0.075610 0.155 Uiso 1 1 calc R . . . .
 C3 C 1.0253(9) 1.3666(8) 0.13378(9) 0.1343(19) Uani 1 1 d . . . . .
 C19 C 0.5468(10) 1.1073(9) 0.00423(8) 0.142(2) Uani 1 1 d . . . . .
 C2 C 1.0563(12) 1.4921(7) 0.11876(10) 0.168(3) Uani 1 1 d . . . . .
 H2A H 1.012502 1.598033 0.122725 0.202 Uiso 1 1 calc R . . . .
 H2B H 1.174426 1.504454 0.116938 0.202 Uiso 1 1 calc R . . . .
 O3 O 0.4363(8) 1.1331(12) 0.01460(8) 0.270(5) Uani 1 1 d . . . . .

loop_
  _atom_site_aniso_label
  _atom_site_aniso_U_11
  _atom_site_aniso_U_22
  _atom_site_aniso_U_33
  _atom_site_aniso_U_23
  _atom_site_aniso_U_13
  _atom_site_aniso_U_12
 C14 0.108(3) 0.089(3) 0.097(3) 0.012(2) 0.021(2) 0.013(2)
 C5 0.145(4) 0.092(3) 0.096(3) 0.006(2) 0.011(3) 0.007(3)
 O2 0.118(3) 0.223(4) 0.0914(19) 0.019(2) 0.0132(19) 0.033(3)
 C13 0.110(3) 0.105(3) 0.092(2) 0.019(2) 0.023(2) 0.023(3)
 C8 0.118(3) 0.079(2) 0.091(2) 0.0164(19) 0.021(2) 0.015(2)
 C7 0.171(5) 0.074(2) 0.101(3) 0.017(2) 0.011(3) 0.011(3)
 C9 0.141(4) 0.076(2) 0.098(3) 0.017(2) 0.023(3) 0.008(2)
 C6 0.194(6) 0.090(3) 0.095(3) 0.016(2) 0.002(3) 0.022(3)
 C11 0.170(5) 0.078(3) 0.118(3) 0.025(2) 0.023(4) 0.017(3)
 C10 0.173(5) 0.076(2) 0.104(3) 0.012(2) 0.026(3) 0.003(3)
 C25 0.208(7) 0.124(4) 0.097(3) -0.006(3) 0.017(4) 0.010(5)
 C4 0.147(4) 0.113(4) 0.096(3) 0.006(3) 0.009(3) 0.008(3)
 C16 0.113(4) 0.128(4) 0.123(4) -0.009(3) 0.012(3) 0.004(3)
 O1 0.235(5) 0.167(4) 0.121(3) -0.041(3) -0.016(3) 0.034(4)
 C15 0.132(4) 0.094(3) 0.108(3) 0.001(2) 0.015(3) 0.012(3)
 C17 0.104(3) 0.157(5) 0.089(3) 0.013(3) 0.020(2) 0.012(3)
 C20 0.208(7) 0.129(4) 0.126(4) 0.012(3) 0.005(4) -0.006(5)
 C18 0.112(3) 0.132(4) 0.105(3) 0.019(3) 0.025(3) 0.006(3)
 C26 0.174(6) 0.136(5) 0.115(4) 0.007(3) -0.007(4) 0.014(4)
 C12 0.155(5) 0.119(4) 0.110(3) 0.032(3) 0.012(3) 0.031(4)
 C22 0.181(6) 0.090(3) 0.104(3) 0.006(3) 0.002(4) 0.009(3)
 C23 0.163(5) 0.107(4) 0.121(4) -0.001(3) 0.019(4) 0.006(3)
 C21 0.230(8) 0.141(5) 0.117(4) 0.011(4) 0.019(4) -0.032(5)
 C27 0.163(5) 0.113(4) 0.121(4) 0.001(3) 0.040(4) 0.004(4)
 C1 0.301(10) 0.081(3) 0.121(4) 0.002(3) 0.001(5) 0.014(5)
 C24 0.166(5) 0.110(4) 0.113(4) -0.010(3) 0.029(4) 0.007(4)
 C3 0.163(5) 0.118(4) 0.121(4) -0.026(3) -0.001(4) 0.015(4)
 C19 0.144(5) 0.169(6) 0.112(4) 0.032(4) 0.014(4) 0.036(5)
 C2 0.253(9) 0.101(4) 0.151(5) -0.005(4) 0.006(5) 0.007(5)
 O3 0.198(5) 0.451(13) 0.161(4) 0.111(6) 0.029(4) 0.155(7)

_geom_special_details
;
 All esds (except the esd in the dihedral angle between two l.s. planes)
 are estimated using the full covariance matrix.  The cell esds are taken
 into account individually in the estimation of esds in distances, angles
 and torsion angles; correlations between esds in cell parameters are only
 used when they are defined by crystal symmetry.  An approximate (isotropic)
 treatment of cell esds is used for estimating esds involving l.s. planes.
;
loop_
  _geom_bond_atom_site_label_1
  _geom_bond_atom_site_label_2
  _geom_bond_distance
  _geom_bond_site_symmetry_2
  _geom_bond_publ_flag
 C14 C13 1.538(5) . ?
 C14 C8 1.531(6) . ?
 C14 C15 1.535(6) . ?
 C5 C6 1.487(7) . ?
 C5 C10 1.503(6) . ?
 C5 C4 1.336(6) . ?
 O2 C17 1.457(6) . ?
 O2 C19 1.259(7) . ?
 C13 C17 1.532(7) . ?
 C13 C18 1.535(6) . ?
 C13 C12 1.506(7) . ?
 C8 C7 1.521(5) . ?
 C8 C9 1.531(6) . ?
 C7 C6 1.518(8) . ?
 C9 C11 1.542(6) . ?
 C9 C10 1.537(7) . ?
 C11 C12 1.532(8) . ?
 C10 C1 1.536(7) . ?
 C25 C26 1.366(9) . ?
 C25 C24 1.354(9) . ?
 C4 C3 1.416(8) . ?
 C16 C15 1.539(7) . ?
 C16 C17 1.520(8) . ?
 O1 C3 1.231(7) . ?
 C20 C21 1.387(9) . ?
 C20 C19 1.491(8) . ?
 C26 C27 1.392(8) . ?
 C22 C23 1.358(8) . ?
 C22 C21 1.550(7) . ?
 C22 C27 1.397(9) . ?
 C23 C24 1.373(8) . ?
 C1 C2 1.490(9) . ?
 C3 C2 1.496(9) . ?
 C19 O3 1.179(7) . ?

loop_
  _geom_angle_atom_site_label_1
  _geom_angle_atom_site_label_2
  _geom_angle_atom_site_label_3
  _geom_angle
  _geom_angle_site_symmetry_1
  _geom_angle_site_symmetry_3
  _geom_angle_publ_flag
 C8 C14 C13 113.7(4) . . ?
 C8 C14 C15 119.9(4) . . ?
 C15 C14 C13 104.0(4) . . ?
 C6 C5 C10 115.6(4) . . ?
 C4 C5 C6 122.1(4) . . ?
 C4 C5 C10 122.3(4) . . ?
 C19 O2 C17 120.5(4) . . ?
 C17 C13 C14 97.0(4) . . ?
 C17 C13 C18 109.6(4) . . ?
 C18 C13 C14 113.2(4) . . ?
 C12 C13 C14 107.8(4) . . ?
 C12 C13 C17 116.5(5) . . ?
 C12 C13 C18 111.8(4) . . ?
 C7 C8 C14 111.7(4) . . ?
 C7 C8 C9 109.5(3) . . ?
 C9 C8 C14 108.3(4) . . ?
 C6 C7 C8 111.9(4) . . ?
 C8 C9 C11 111.4(3) . . ?
 C8 C9 C10 111.8(4) . . ?
 C10 C9 C11 112.6(4) . . ?
 C5 C6 C7 112.6(5) . . ?
 C12 C11 C9 113.0(4) . . ?
 C5 C10 C9 110.9(4) . . ?
 C5 C10 C1 111.4(4) . . ?
 C1 C10 C9 110.6(5) . . ?
 C24 C25 C26 119.9(5) . . ?
 C5 C4 C3 124.4(5) . . ?
 C17 C16 C15 104.3(4) . . ?
 C14 C15 C16 104.6(4) . . ?
 O2 C17 C13 113.1(4) . . ?
 O2 C17 C16 111.9(4) . . ?
 C16 C17 C13 105.2(4) . . ?
 C21 C20 C19 113.1(6) . . ?
 C25 C26 C27 118.9(7) . . ?
 C13 C12 C11 112.1(4) . . ?
 C23 C22 C21 120.8(7) . . ?
 C23 C22 C27 117.9(5) . . ?
 C27 C22 C21 121.2(6) . . ?
 C22 C23 C24 120.6(6) . . ?
 C20 C21 C22 115.4(6) . . ?
 C26 C27 C22 121.1(6) . . ?
 C2 C1 C10 113.0(6) . . ?
 C25 C24 C23 121.6(6) . . ?
 C4 C3 C2 115.3(5) . . ?
 O1 C3 C4 121.2(6) . . ?
 O1 C3 C2 123.5(6) . . ?
 O2 C19 C20 115.8(6) . . ?
 O3 C19 O2 121.5(6) . . ?
 O3 C19 C20 122.7(7) . . ?
 C1 C2 C3 111.5(6) . . ?

_shelx_res_file
;
TITL NPP Lotul2 in P43212 #96
    npplotul2.res
    created by SHELXL-2016/6 at 14:47:39 on 18-May-2023
REM reset to P43212 #96
CELL 1.54184 8.0959 8.0959 71.2184 90 90 90
ZERR 8 0.0001 0.0001 0.0014 0 0 0
LATT -1
SYMM 0.5-Y,0.5+X,0.75+Z
SYMM -X,-Y,0.5+Z
SYMM 0.5+Y,0.5-X,0.25+Z
SYMM 0.5+X,0.5-Y,0.25-Z
SYMM 0.5-X,0.5+Y,0.75-Z
SYMM +Y,+X,-Z
SYMM -Y,-X,0.5-Z
SFAC C H O
UNIT 216 256 24

L.S. 10
PLAN  20
BOND
fmap 2
acta
REM <olex2.extras>
REM <HklSrc "%.\\NPP%20Lotul2.hkl">
REM </olex2.extras>

WGHT    0.130100    0.282400
FVAR       0.39228
C14   1    0.834562    0.976233    0.057563    11.00000    0.10781    0.08870 =
         0.09664    0.01236    0.02126    0.01290
AFIX  13
H14   2    0.725422    0.984984    0.063431    11.00000   -1.20000
AFIX   0
C5    1    1.045321    1.151858    0.109953    11.00000    0.14542    0.09166 =
         0.09558    0.00617    0.01108    0.00714
O2    3    0.680672    1.046008    0.009893    11.00000    0.11756    0.22319 =
         0.09141    0.01903    0.01320    0.03302
C13   1    0.829671    1.088639    0.040163    11.00000    0.11018    0.10478 =
         0.09183    0.01900    0.02275    0.02264
C8    1    0.959207    1.031631    0.072456    11.00000    0.11756    0.07889 =
         0.09063    0.01639    0.02101    0.01478
AFIX  13
H8    2    1.069945    1.033222    0.066902    11.00000   -1.20000
AFIX   0
C7    1    0.959305    0.916926    0.089365    11.00000    0.17105    0.07376 =
         0.10129    0.01650    0.01079    0.01115
AFIX  23
H7A   2    0.848201    0.909559    0.094394    11.00000   -1.20000
H7B   2    0.992477    0.807183    0.085409    11.00000   -1.20000
AFIX   0
C9    1    0.913511    1.206540    0.078752    11.00000    0.14056    0.07603 =
         0.09809    0.01729    0.02319    0.00849
AFIX  13
H9    2    0.803949    1.199717    0.084551    11.00000   -1.20000
AFIX   0
C6    1    1.075485    0.976855    0.104648    11.00000    0.19413    0.09004 =
         0.09521    0.01622    0.00210    0.02225
AFIX  23
H6A   2    1.062199    0.907663    0.115665    11.00000   -1.20000
H6B   2    1.188533    0.965416    0.100328    11.00000   -1.20000
AFIX   0
C11   1    0.898041    1.324758    0.061875    11.00000    0.17047    0.07810 =
         0.11789    0.02472    0.02260    0.01747
AFIX  23
H11A  2    0.857232    1.430606    0.066257    11.00000   -1.20000
H11B  2    1.006725    1.342452    0.056507    11.00000   -1.20000
AFIX   0
C10   1    1.032287    1.271520    0.093884    11.00000    0.17293    0.07604 =
         0.10394    0.01206    0.02572    0.00286
AFIX  13
H10   2    1.142010    1.282312    0.088203    11.00000   -1.20000
AFIX   0
C25   1    0.640163    1.432317   -0.079196    11.00000    0.20754    0.12366 =
         0.09682   -0.00599    0.01726    0.01036
AFIX  43
H25   2    0.647411    1.464389   -0.091708    11.00000   -1.20000
AFIX   0
C4    1    1.033607    1.199785    0.127853    11.00000    0.14737    0.11345 =
         0.09639    0.00562    0.00881    0.00825
AFIX  43
H4    2    1.030704    1.118183    0.137038    11.00000   -1.20000
AFIX   0
C16   1    0.751991    0.812096    0.030553    11.00000    0.11292    0.12758 =
         0.12263   -0.00919    0.01167    0.00356
AFIX  23
H16A  2    0.823946    0.783258    0.020168    11.00000   -1.20000
H16B  2    0.657076    0.738979    0.030474    11.00000   -1.20000
AFIX   0
O1    3    1.002953    1.402341    0.150380    11.00000    0.23544    0.16750 =
         0.12145   -0.04095   -0.01602    0.03404
C15   1    0.844796    0.801163    0.049364    11.00000    0.13197    0.09364 =
         0.10800    0.00133    0.01529    0.01160
AFIX  23
H15A  2    0.792511    0.721862    0.057665    11.00000   -1.20000
H15B  2    0.958856    0.768749    0.047412    11.00000   -1.20000
AFIX   0
C17   1    0.698305    0.991666    0.029290    11.00000    0.10356    0.15690 =
         0.08897    0.01285    0.02016    0.01167
AFIX  13
H17   2    0.591832    1.004181    0.035680    11.00000   -1.20000
AFIX   0
C20   1    0.539215    1.147907   -0.016173    11.00000    0.20844    0.12897 =
         0.12602    0.01247    0.00491   -0.00568
AFIX  23
H20A  2    0.589037    1.058498   -0.023253    11.00000   -1.20000
H20B  2    0.424405    1.156106   -0.019955    11.00000   -1.20000
AFIX   0
C18   1    0.992221    1.089166    0.029064    11.00000    0.11223    0.13187 =
         0.10534    0.01925    0.02470    0.00614
AFIX 137
H18A  2    1.080371    1.126108    0.037042    11.00000   -1.50000
H18B  2    0.982328    1.162273    0.018510    11.00000   -1.50000
H18C  2    1.015614    0.979446    0.024697    11.00000   -1.50000
AFIX   0
C26   1    0.489838    1.425137   -0.070536    11.00000    0.17380    0.13646 =
         0.11510    0.00693   -0.00687    0.01396
AFIX  43
H26   2    0.393999    1.452359   -0.077036    11.00000   -1.20000
AFIX   0
C12   1    0.782273    1.259511    0.046561    11.00000    0.15529    0.11887 =
         0.11045    0.03187    0.01190    0.03108
AFIX  23
H12A  2    0.670112    1.257417    0.051344    11.00000   -1.20000
H12B  2    0.785022    1.334036    0.035901    11.00000   -1.20000
AFIX   0
C22   1    0.625802    1.337095   -0.041825    11.00000    0.18084    0.09019 =
         0.10428    0.00591    0.00227    0.00912
C23   1    0.772561    1.346781   -0.050987    11.00000    0.16291    0.10717 =
         0.12136   -0.00088    0.01858    0.00614
AFIX  43
H23   2    0.869882    1.322110   -0.044642    11.00000   -1.20000
AFIX   0
C21   1    0.619138    1.294340   -0.020620    11.00000    0.23046    0.14103 =
         0.11662    0.01112    0.01903   -0.03205
AFIX  23
H21A  2    0.731372    1.288472   -0.015900    11.00000   -1.20000
H21B  2    0.564180    1.383979   -0.014090    11.00000   -1.20000
AFIX   0
C27   1    0.482536    1.376366   -0.051811    11.00000    0.16344    0.11252 =
         0.12103    0.00135    0.04018    0.00416
AFIX  43
H27   2    0.380557    1.369811   -0.045846    11.00000   -1.20000
AFIX   0
C1    1    0.978036    1.443272    0.100657    11.00000    0.30076    0.08119 =
         0.12107    0.00201    0.00083    0.01414
AFIX  23
H1A   2    1.006137    1.524252    0.091141    11.00000   -1.20000
H1B   2    0.858957    1.444134    0.102160    11.00000   -1.20000
AFIX   0
C24   1    0.778602    1.392674   -0.069538    11.00000    0.16559    0.11012 =
         0.11290   -0.01030    0.02898    0.00738
AFIX  43
H24   2    0.880225    1.396611   -0.075610    11.00000   -1.20000
AFIX   0
C3    1    1.025312    1.366592    0.133775    11.00000    0.16335    0.11803 =
         0.12146   -0.02619   -0.00072    0.01471
C19   1    0.546787    1.107340    0.004226    11.00000    0.14407    0.16906 =
         0.11212    0.03180    0.01415    0.03551
C2    1    1.056331    1.492120    0.118760    11.00000    0.25274    0.10053 =
         0.15144   -0.00453    0.00578    0.00691
AFIX  23
H2A   2    1.012502    1.598033    0.122725    11.00000   -1.20000
H2B   2    1.174426    1.504454    0.116938    11.00000   -1.20000
AFIX   0
O3    3    0.436258    1.133132    0.014602    11.00000    0.19756    0.45079 =
         0.16083    0.11068    0.02896    0.15514
HKLF 4


REM  NPP Lotul2 in P43212 #96
REM R1 =  0.0694 for    2542 Fo > 4sig(Fo)  and  0.1089 for all    4401 data
REM    272 parameters refined using      0 restraints

END

WGHT      0.1344      0.2117

REM Highest difference peak  0.249,  deepest hole -0.180,  1-sigma level  0.038
Q1    1   0.4307  0.9670  0.0062  11.00000  0.05    0.25
Q2    1   0.4739  1.3039 -0.0222  11.00000  0.05    0.14
Q3    1   0.5018  1.2625 -0.0281  11.00000  0.05    0.13
Q4    1   1.0645  1.1996  0.0360  11.00000  0.05    0.10
Q5    1   0.6619  1.4306 -0.0093  11.00000  0.05    0.10
Q6    1   0.6595  0.6595  0.0000  10.50000  0.05    0.09
Q7    1   0.7832  1.1655  0.0140  11.00000  0.05    0.09
Q8    1   0.3146  1.3336 -0.0540  11.00000  0.05    0.09
Q9    1   0.7573  1.4869  0.0310  11.00000  0.05    0.09
Q10   1   0.5570  1.4529 -0.0097  11.00000  0.05    0.09
Q11   1   0.4271  1.1558  0.0203  11.00000  0.05    0.08
Q12   1   0.9617  0.9617  0.0000  10.50000  0.05    0.08
Q13   1   0.8292  1.1432  0.0123  11.00000  0.05    0.08
Q14   1   0.5778  1.3057  0.0110  11.00000  0.05    0.08
Q15   1   0.9884  0.9878  0.0055  11.00000  0.05    0.08
Q16   1   0.2335  1.5184 -0.0827  11.00000  0.05    0.08
Q17   1   0.8581  1.5894  0.0820  11.00000  0.05    0.08
Q18   1   0.8744  1.5835  0.0722  11.00000  0.05    0.08
Q19   1   0.2217  1.1768  0.0175  11.00000  0.05    0.08
Q20   1   0.8824  1.6077  0.1187  11.00000  0.05    0.08
;
_shelx_res_checksum                17007
_shelx_hkl_file
;
   0   0   6   -0.01    0.12
   0   0   7    0.14    0.32
   0   0   8  606.07    5.38
   0   0   9    0.07    0.19
   0   0  10    1.91    0.37
   0   0  11    2.84    0.57
   0   0  12  864.20    7.92
   0   0  13    0.12    0.30
   0   0  14   -0.04    0.22
   0   0  15    0.12    0.27
   0   0  16   65.31    2.55
   0   0  17    0.00    0.33
   0   0  18   -0.01    0.36
   0   0  19    0.22    0.40
   0   0  20   10.86    1.23
   0   0  21    0.14    0.34
   0   0  22    0.07    0.26
   0   0  23    0.49    0.35
   0   0 -23    0.56    0.26
   0   0 -24  232.23    3.47
   0   0  24  235.01    6.04
   0   0  24  223.05    2.63
   0   0 -25    0.58    0.34
   0   0  25    0.05    0.26
   0   0  25    0.47    0.24
   0   0 -26   -0.29    0.27
   0   0  26    0.54    0.17
   0   0  26    0.08    0.32
   0   0  27    0.30    0.18
   0   0 -27    0.46    0.31
   0   0  27    0.32    0.34
   0   0  28  119.15    2.08
   0   0  28  124.01    4.79
   0   0 -28  121.45    2.77
   0   0 -29    0.22    0.25
   0   0  29    0.41    0.20
   0   0  29    0.01    0.41
   0   0 -30    0.23    0.25
   0   0  30    0.09    0.17
   0   0 -31    1.36    0.49
   0   0  31    1.23    0.31
   0   0 -32  328.45    4.98
   0   0 -33    1.90    0.62
   0   0 -34   -0.23    0.37
   0   0 -35    2.27    0.80
   0   0 -36  389.46    5.88
   0   0 -37    2.72    0.72
   0   0 -38    0.17    0.35
   0   0 -39    1.31    0.66
   0   0 -40  190.11    4.46
   0   0 -41    1.22    0.61
   0   0 -41    1.10    0.58
   0   0 -42    0.01    0.40
   0   0 -42    0.27    0.42
   0   0 -43    0.17    0.46
   0   0 -43    0.09    0.38
   0   0 -44   52.66    2.37
   0   0 -44   50.28    2.47
   0   0 -45    0.29    0.43
   0   0 -45    0.04    0.47
   0   0 -46    0.19    0.47
   0   0 -46    0.06    0.39
   0   0 -47    2.07    0.74
   0   0 -48  161.85    4.42
   0   0 -49    2.50    0.82
   0   0 -50    0.17    0.52
   0   0 -51    0.59    0.59
   0   0 -52   28.62    2.01
   0   0 -53    0.14    0.46
   0   0 -54   -0.21    0.53
   0   0 -55    0.13    0.48
   0   0 -56    4.63    1.08
   0   0 -56    7.71    1.21
   0   0 -56    8.25    1.20
   0   0 -57   -0.40    0.57
   0   0 -57   -0.91    0.64
   0   0 -57   -0.08    0.48
   0   0 -58   -0.13    0.47
   0   0 -58   -0.41    0.57
   0   0 -58   -0.25    0.48
   0   0 -59   -0.65    0.66
   0   0 -59   -0.49    0.62
   0   0 -59   -0.16    0.50
   0   0 -60    0.33    0.51
   0   0 -60    0.29    0.53
   0   0 -60    0.28    0.50
   0   0 -61   -0.51    0.55
   0   0 -61    0.09    0.48
   0   0 -62   -0.31    0.47
   0   0 -62   -0.52    0.65
   0   0 -63   -0.63    0.64
   0   0 -63   -0.23    0.59
   0   0 -64    0.22    0.53
   0   0 -65    0.27    0.58
   0   0 -66   -0.21    0.53
   0   0 -67    0.07    0.52
   0   0 -68    8.38    1.38
   0   0 -69    0.49    0.55
   0   0 -70    0.43    0.46
   0   0 -71   -0.52    0.58
   0   0 -72   -0.06    0.55
   0   0 -73   -0.05    0.46
   0   0 -74   -0.05    0.46
   0   0 -75    0.31    0.55
   0   0 -76    0.35    0.50
   0   0 -77   -0.34    0.51
   0   0 -78   -0.22    0.47
   0   0 -79   -0.45    0.51
   0   0  79   -0.47    0.47
   0   0 -80    1.34    0.56
   0   0  80    1.31    0.60
   0   0 -81   -0.05    0.36
   0   0  81   -0.08    0.43
   0   0  82    0.05    0.35
   0   0 -82   -0.43    0.44
   0   0  83    0.46    0.45
   0   0 -83    0.21    0.34
   0   0 -84    0.90    0.41
   0   0  84    0.69    0.40
   0   0 -85    0.30    0.35
   0   0 -86    0.01    0.25
   0  -1   0    0.00    0.12
   1   0   0   -0.09    0.29
   0   1   1  425.04    5.93
   0  -1  -1  422.07    3.26
   1   0  -1  421.47    5.99
   1   0   1  414.45    5.99
   0  -1   1  422.29    3.96
   0  -1   2  925.50    6.33
   0  -1  -2  935.05    4.18
   0   1   2  923.61    8.73
   1   0   2  923.50    8.95
   0   1   3 1860.54   12.50
   1   0   3 1804.98   12.57
   0  -1   3 1804.62    9.45
   1   0   3 1848.16    6.49
   0   1   4    9.97    0.97
   1   0   4    9.98    0.52
   0  -1   5  435.26    5.20
   1   0   5  441.69    3.70
   0   1   5  433.99    6.23
   1   0   6  879.56    5.61
   0  -1   6  886.68    7.80
   1   0   7  425.06    6.10
   0  -1   7  433.26    5.68
   0   1   7  422.83    6.42
   1   0   8  665.78    7.79
   0  -1   8  661.93    7.31
   0   1   9 1625.02   13.16
   1   0   9 1617.95   12.39
   0  -1   9 1627.65   11.91
   0   1  10  514.58    7.57
   1   0  10  527.36    7.27
   0   1  10  537.01    3.67
   0  -1  10  523.10    7.02
   0  -1  11  119.09    3.47
   0   1  11  118.99    1.93
   1   0  11  120.97    3.56
   0   1  11  119.40    3.74
   0   1  12  293.04    3.30
   0   1  12  287.94    6.00
   1   0  12  297.94    5.74
   0  -1  12  299.67    5.63
   0   1  13   22.76    1.05
  -1   0 -13   20.84    1.45
   0  -1  13   23.47    1.73
   1   0  13   19.04    1.50
   0   1  14 1225.16    7.80
   0  -1  14 1222.40   12.11
   1   0  14 1237.86   12.24
  -1   0 -14 1254.42   11.36
   1   0  15  104.05    3.63
   0   1  15  111.29    2.51
  -1   0 -15  103.60    3.35
   0  -1  15  108.62    3.74
   0   1  16  215.89    3.67
   0  -1  16  219.33    2.67
   1   0 -16  218.27    2.85
   1   0  16  216.19    2.59
  -1   0 -16  224.44    5.08
   0  -1  16  212.62    5.34
   1   0  16  216.86    5.37
  -1   0 -17    8.54    0.56
   1   0  17    8.40    0.54
   1   0  17    9.54    1.20
   0  -1  17    8.47    1.14
  -1   0 -17    9.02    1.07
   1   0 -17    9.13    0.63
   0   1  17    9.62    0.85
   0  -1  17    9.79    0.61
   0  -1  18   71.91    3.27
  -1   0 -18   72.36    3.03
   0   1  18   69.73    2.31
   1   0  18   70.41    1.55
   0  -1  18   71.80    1.61
  -1   0 -18   71.05    1.63
   1   0  18   74.57    3.31
   1   0 -18   71.83    1.75
   1   0  19   58.75    1.44
   1   0  19   61.34    3.09
   0   1  19   61.65    2.26
   0  -1  19   62.46    1.53
   0  -1  19   59.03    3.04
  -1   0 -19   61.56    1.56
  -1   0 -19   63.33    2.90
   1   0 -19   61.11    1.66
   0  -1  20  184.97    2.68
   1   0  20  183.98    5.42
   0  -1  20  186.38    5.51
  -1   0 -20  196.13    5.22
  -1   0 -20  188.45    2.81
   1   0  20  187.74    2.60
   1   0 -20  184.41    2.95
   0   1  20  184.92    4.07
  -1   0 -21   18.11    0.91
   0  -1  21   17.90    0.86
   0  -1 -21   17.47    0.90
   0   1  21   20.05    1.41
   1   0 -21   17.73    0.95
  -1   0 -21   16.50    1.58
   1   0 -21   18.32    0.98
   0  -1  21   20.91    1.93
   1   0  21   17.54    1.77
   1   0  21   17.49    0.82
   1   0 -22    5.37    0.58
   1   0 -22    4.24    0.52
   1   0  22    3.71    0.88
  -1   0 -22    3.61    0.80
   0  -1  22    5.11    1.02
   1   0  22    4.09    0.42
   0   1  22    4.47    0.69
   0  -1  22    4.15    0.46
  -1   0 -22    4.16    0.48
   0  -1 -22    4.13    0.47
   1   0  23   99.75    4.28
   0  -1  23  100.52    4.35
   1   0  23  102.99    2.03
   0   1  23  105.11    3.39
   0  -1 -23   99.78    2.25
   1   0 -23  104.58    2.38
   1   0 -23  105.63    2.35
  -1   0 -23  104.35    2.27
  -1   0 -23  109.69    4.16
   0  -1  23  104.90    2.14
   1   0  24   20.02    0.92
   0  -1 -24   21.45    1.07
  -1   0 -24   20.62    1.86
   1   0  24   22.07    2.10
   1   0 -24   21.90    1.13
  -1   0 -24   21.07    1.06
   1   0 -24   21.01    1.12
   0  -1  24   21.20    0.99
   0  -1  24   19.51    1.96
   0   1  24   21.32    1.60
  -1   0 -25    3.98    0.50
   0   1  25    3.88    0.75
   1   0 -25    4.26    0.55
   1   0  25    3.64    0.42
   1   0 -25    4.60    0.55
   0  -1  25    3.11    0.83
   1   0  25    3.89    0.93
   0  -1 -25    3.73    0.48
  -1   0 -25    4.39    0.94
   0  -1  25    4.16    0.47
  -1   0 -26   18.42    1.04
   1   0 -26   19.48    1.09
   0  -1 -26   19.94    1.09
   0   1  26   18.66    1.61
   1   0  26   19.46    0.94
   1   0  26   19.03    2.01
   1   0 -26   19.78    1.13
   0  -1  26   19.56    0.98
   1   0 -27   11.20    0.89
  -1   0 -27   10.45    0.82
   0   1  27   10.14    1.22
   1   0  27    9.17    1.45
   0  -1 -27    9.84    0.82
   1   0 -27   10.80    0.89
   1   0  27   10.33    0.72
   0  -1  27   11.43    0.79
   1   0 -28  186.06    3.48
   0  -1  28  185.34    3.08
   0   1  28  180.29    5.16
   0  -1 -28  190.56    3.46
  -1   0 -28  189.71    3.43
   1   0  28  187.23    2.96
   1   0  28  182.34    6.39
   1   0 -28  190.88    3.61
   0  -1 -29    9.83    0.90
   1   0 -29   13.55    1.06
   1   0 -29   11.86    1.02
   1   0  29    8.60    0.70
   1   0  29   11.39    1.75
  -1   0 -29    8.87    0.87
   0   1  29    9.10    1.27
   0  -1  29   12.70    0.89
   1   0 -30  400.78    5.44
   1   0  30  407.02    4.49
   1   0 -30  399.59    5.32
   0  -1  30  406.60    4.69
   0  -1 -30  400.39    5.25
  -1   0 -30  407.08    5.24
   0  -1 -31   72.98    2.35
   1   0 -31   79.27    2.48
  -1   0 -31   77.56    2.37
   0  -1  31   76.36    2.09
   1   0  31   74.82    1.97
   1   0 -31   76.47    2.47
   0  -1 -32  423.53    5.62
   0  -1  32  428.13    4.94
   1   0 -32  425.16    5.67
  -1   0 -32  418.21    5.58
   1   0 -32  418.66    5.80
   1   0  32  423.46    4.76
  -1   0 -33    7.65    0.94
   0  -1 -33    6.05    0.90
   1   0  33    5.57    0.66
   0  -1  33    7.76    0.78
   1   0 -33    7.49    0.96
   1   0 -34  155.17    3.63
   1   0  34  151.16    2.95
   0  -1  34  154.57    3.09
   0  -1 -34  156.54    3.58
  -1   0 -34  156.21    3.56
   1   0 -34  159.98    3.74
   1   0 -35  604.45    7.35
   0  -1  35  589.32    6.06
  -1   0 -35  602.10    7.11
   0  -1 -35  602.97    7.09
   1   0  35  607.04    5.94
   1   0 -35  598.87    7.11
   1   0 -36   90.86    2.88
   1   0  36   80.72    2.22
   0  -1 -36   85.64    2.80
   0  -1  36   84.97    2.35
  -1   0 -36   83.03    2.76
   1   0 -36   87.09    2.90
   0  -1  37   26.89    1.35
   1   0 -37   27.04    1.66
  -1   0 -37   27.21    1.62
   1   0  37   27.54    1.32
   0  -1 -37   27.76    1.63
  -1   0 -38   29.80    1.73
   1   0  38   28.85    1.37
   0   1 -38   30.55    1.67
   1   0 -38   31.02    1.76
   0  -1  38   28.37    1.40
   0  -1 -38   28.43    1.68
   0  -1 -39  142.60    3.57
  -1   0 -39  137.16    3.70
   0  -1  39  130.69    2.99
   0  -1 -39  136.72    3.66
   0   1 -39  136.94    3.54
   1   0 -39  137.98    3.73
   0   1 -40  126.16    3.50
  -1   0 -40  123.40    3.57
   0  -1 -40  129.84    3.45
   0  -1 -40  123.86    3.59
   1   0 -40  124.73    3.59
   1   0 -41   57.01    2.52
  -1   0 -41   57.13    2.50
   0  -1 -41   56.24    2.47
   0  -1 -41   60.32    2.41
   0   1 -41   56.60    2.39
   0  -1 -42  131.24    3.78
   0   1 -42  141.95    3.79
  -1   0 -42  134.90    3.87
   0  -1 -42  135.97    3.66
   1   0 -42  139.19    3.92
   0   1 -43   10.27    1.14
   0  -1 -43    8.73    1.13
   1   0 -43    8.84    1.18
  -1   0 -43    9.85    1.19
   0  -1 -43    9.07    1.08
  -1   0 -44  105.45    3.55
   0  -1 -44  101.23    3.49
   0   1 -44  108.84    3.45
   1   0 -44  108.80    3.60
   0  -1 -44  105.14    3.36
   0  -1 -45    4.96    0.90
   1   0 -45    6.24    0.99
   0  -1 -45    5.23    0.87
  -1   0 -45    5.48    0.96
   0   1 -45    6.08    0.93
   0   1 -46    3.72    0.79
   0  -1 -46    2.65    0.65
   0  -1 -46    3.45    0.76
  -1   0 -46    3.29    0.76
   1   0 -46    3.18    0.74
   0  -1 -47   14.41    1.43
  -1   0 -47   15.91    1.50
   1   0 -47   13.26    1.37
   0   1 -47   14.66    1.37
   0  -1 -47   15.73    1.39
   0  -1 -48    2.89    0.77
   0   1 -48    3.52    0.80
   1   0 -48    2.26    0.70
   0  -1 -48    2.90    0.71
  -1   0 -48    3.00    0.80
   0  -1 -49    7.62    1.15
   0   1 -49    9.03    1.17
  -1   0 -49    8.16    1.16
   1   0 -49    7.06    1.06
   0  -1 -49    8.56    1.13
   0  -1 -50   59.71    2.79
  -1   0 -50   60.62    2.96
   0  -1 -50   63.81    3.02
   0   1 -50   59.71    2.83
   1   0 -50   60.22    2.96
   0  -1 -51    6.02    1.06
   0   1 -51    6.43    1.01
   1   0 -51    6.90    1.11
   0  -1 -51    6.44    1.03
   0  -1 -52    0.41    0.64
   0  -1 -52    0.44    0.53
   1   0 -52    0.60    0.65
   0   1 -52    0.40    0.56
   0  -1 -53   52.75    2.89
  -1   0 -53   50.95    2.67
   0   1 -53   51.42    2.76
   1   0 -53   55.16    2.97
   0  -1 -53   51.46    2.72
   0   1 -54    0.89    0.61
   0  -1 -54    0.73    0.62
   0  -1 -54    0.27    0.52
   1   0 -54    1.62    0.73
  -1   0 -54    1.52    0.73
  -1   0 -55    0.56    0.55
   0  -1 -55    0.47    0.50
   0  -1 -55    1.05    0.62
   1   0 -55    0.64    0.63
   0   1 -55    0.66    0.56
   1   0 -56    4.19    1.02
   1   0 -56    5.41    1.06
   0   1 -56    4.66    0.93
   0   1 -56    5.02    1.00
   0  -1 -56    6.11    1.10
  -1   0 -56    6.49    1.05
   1   0 -56    6.66    1.21
  -1   0 -56    4.98    1.19
   0  -1 -56    4.90    1.13
   0  -1 -56    4.69    0.94
   0  -1 -56    6.08    1.14
   0  -1 -57   -0.16    0.53
   0   1 -57   -0.61    0.68
  -1   0 -57    0.78    0.63
   1   0 -57    0.23    0.51
   0  -1 -57    0.43    0.60
   0   1 -57   -0.37    0.60
   1   0 -57    0.60    0.62
   0  -1 -57   -0.39    0.66
   1   0 -57    0.55    0.60
  -1   0 -57   -0.48    0.74
   0  -1 -58   12.22    1.45
   0  -1 -58   14.73    1.78
   0   1 -58   14.02    1.64
   1   0 -58   14.47    1.66
  -1   0 -58   12.51    1.71
  -1   0 -58   13.76    1.53
   0  -1 -58   13.06    1.60
   0   1 -58   13.63    1.57
   1   0 -58   12.56    1.62
   0   1 -59   10.75    1.45
   1   0 -59   11.06    1.56
   0  -1 -59   11.97    1.59
  -1   0 -59    8.66    1.43
  -1   0 -59   10.92    1.39
   1   0 -59    9.53    1.40
   0  -1 -59    9.94    1.53
   0  -1 -59   10.84    1.42
   0   1 -59   10.63    1.46
   0  -1 -60    0.62    0.54
   1   0 -60    0.49    0.60
   0  -1 -60    0.52    0.66
  -1   0 -60    0.59    0.56
   1   0 -60    1.02    0.76
   0   1 -60   -0.20    0.53
  -1   0 -60    1.38    0.69
   0  -1 -60   -0.04    0.54
   0   1 -60   -0.07    0.61
   0   1 -61   11.87    1.57
  -1   0 -61   12.62    1.51
   0  -1 -61   12.06    1.61
   0  -1 -61   11.17    1.61
   0   1 -61   10.05    1.42
   1   0 -61   11.87    1.65
  -1   0 -61   12.22    1.74
   0  -1 -61   11.33    1.48
   1   0 -61   11.57    1.54
   0  -1 -62    9.72    1.48
   0   1 -62    8.25    1.31
  -1   0 -62    9.30    1.31
   1   0 -62    8.87    1.44
   0  -1 -62   10.63    1.56
   1   0 -62    9.01    1.38
   0   1 -62    9.25    1.41
   0  -1 -62    8.26    1.28
  -1   0 -63   14.96    1.66
   0   1 -63   14.74    1.71
   1   0 -63   15.40    1.78
   0  -1 -63   16.51    1.79
   0  -1 -63   18.06    1.97
   1   0 -63   17.72    1.98
   0  -1 -63   17.95    2.03
   0   1 -63   16.76    1.85
   0  -1 -64    0.50    0.62
   1   0 -64    1.71    0.80
   0   1 -64    1.23    0.64
  -1   0 -64    1.43    0.74
   0  -1 -64    0.58    0.62
   0  -1 -65    0.68    0.56
  -1   0 -65    2.17    0.81
   0   1 -65    0.89    0.65
   1   0 -65    1.53    0.76
   0  -1 -65    1.50    0.78
   1   0 -66   15.50    1.86
   0  -1 -66   14.34    1.78
  -1   0 -66   13.88    1.70
   0   1 -66   14.36    1.71
   0  -1 -66   10.80    1.65
   0   1 -67    0.96    0.69
   0  -1 -67    0.67    0.67
   0  -1 -67    1.01    0.68
  -1   0 -67    1.68    0.78
   1   0 -67    1.07    0.68
   0  -1 -68    5.57    1.20
   0  -1 -68    4.65    1.07
  -1   0 -68    5.89    1.15
   1   0 -68    6.46    1.24
   0   1 -68    5.00    1.07
   1   0 -69    0.93    0.62
   0   1 -69   -0.25    0.45
   0  -1 -69    0.28    0.54
  -1   0 -69    0.43    0.55
   1   0 -70    2.11    0.81
   0   1 -70    2.40    0.72
  -1   0 -70    1.94    0.76
   0  -1 -70    2.21    0.87
   0  -1 -71   -0.19    0.61
  -1   0 -71    0.49    0.54
   1   0 -71    0.35    0.55
   0   1 -71   -0.30    0.51
   0  -1  72    0.16    0.53
   0   1 -72   -0.42    0.48
  -1   0 -72    0.48    0.58
   1   0 -72   -0.26    0.55
   0  -1 -72   -0.29    0.61
   0  -1 -73    1.14    0.68
  -1   0 -73    0.56    0.53
   0  -1  73    0.01    0.50
   1   0 -73    0.08    0.52
   0   1 -73    0.02    0.46
   0   1 -74    0.32    0.42
   0  -1  74    0.93    0.64
   0  -1 -74    0.20    0.51
  -1   0 -74    0.30    0.50
   1   0 -74    0.25    0.51
   0  -1  75    0.37    0.51
   0  -1 -75    0.35    0.61
   1   0 -75    0.05    0.49
   0   1 -75   -1.56    0.64
  -1   0 -75   -0.24    0.54
   0  -1 -76   -0.17    0.56
   0   1 -76   -0.35    0.46
   0  -1  76    0.03    0.46
  -1   0 -76   -0.11    0.45
   1   0 -76    0.29    0.50
   0  -1 -77    0.47    0.60
   0  -1  77   -0.08    0.44
   0   1 -77   -0.65    0.54
  -1   0 -77   -0.14    0.46
   1   0 -77   -0.18    0.46
   1   0 -78    0.50    0.47
   0   1 -78    0.08    0.39
  -1   0 -78    0.35    0.48
   0  -1  78    0.51    0.50
   0  -1 -78    0.23    0.46
  -1   0 -79   -0.23    0.44
   0  -1  79   -0.02    0.43
   0   1 -79    0.37    0.45
   1   0 -79   -0.08    0.41
   0  -1 -79   -0.63    0.58
  -1   0  80    0.04    0.49
   0   1 -80    0.08    0.33
   0  -1  80   -0.42    0.45
   1   0 -80   -0.54    0.48
   0  -1 -80   -0.14    0.44
  -1   0 -80    0.09    0.42
   0   1 -81   -0.27    0.31
   0  -1  81   -0.18    0.40
  -1   0 -81    0.04    0.37
  -1   0  81   -0.09    0.37
   1   0 -81   -0.52    0.45
   0  -1 -81   -0.10    0.41
   0   1 -82    0.07    0.30
   0  -1  82    0.49    0.47
  -1   0 -82    0.23    0.39
   0  -1 -82    0.19    0.41
  -1   0  82   -0.02    0.39
   1   0 -82   -0.35    0.37
   0   1  82    0.24    0.34
   0   1  83    0.32    0.40
   0   1 -83    0.05    0.28
  -1   0  83    0.33    0.39
   0  -1  83   -0.19    0.45
   1   0 -83    0.05    0.32
   0  -1 -83   -0.07    0.34
  -1   0 -83   -0.47    0.42
  -1   0 -84   -0.07    0.32
  -1   0  84    0.32    0.41
   0  -1 -84   -0.48    0.38
   0  -1  84   -0.44    0.38
   0   1  84    0.08    0.31
  -1   0  85    0.20    0.35
   0  -1 -85    0.78    0.42
  -1   0 -85   -0.13    0.31
   0  -1 -86    0.00    0.28
  -1   1   0  451.73    5.33
  -1   1   0  465.32    6.01
   1  -1   0  454.28    6.18
   1   1   0  460.03    6.32
  -1   1   0  464.51    6.26
   1  -1   0  474.21    5.09
  -1  -1   0  463.70    6.13
  -1  -1   0  461.52    6.92
  -1  -1  -1 3569.89   18.91
  -1  -1   1 3517.85   17.26
   1   1   1 3442.30   17.45
  -1   1   1 3449.40   15.05
  -1   1   1 3578.72   16.44
   1  -1   1 3491.74   13.63
  -1   1  -1 3530.43   16.66
   1  -1  -1 3490.30   13.85
   1  -1   1 3538.39   17.28
   1  -1   2 1897.32   10.17
  -1   1   2 1898.23   12.00
  -1   1  -2 1874.23   12.24
   1   1   2 1846.38   12.75
  -1   1   2 1855.58   11.37
   1  -1   2 1830.32   12.72
   1  -1   2 1833.94   12.79
  -1  -1   2 1863.29   12.64
  -1   1   2 1893.36   13.04
  -1  -1  -2 1885.27   13.66
   1  -1   3  330.95    5.53
   1   1   3  325.14    5.40
  -1  -1  -3  331.76    5.75
   1  -1   3  329.00    4.31
  -1   1  -3  334.59    5.23
  -1   1   3  321.41    4.78
   1  -1   3  320.29    5.37
  -1  -1   3  341.94    5.60
  -1   1   3  337.56    5.67
   1   1   4   97.28    3.23
  -1   1  -4   94.75    2.86
   1  -1   4  102.19    2.47
   1   1   4   91.05    2.91
  -1   1   4   98.21    2.75
  -1  -1  -4   94.43    3.11
   1  -1   4   94.31    3.02
   1   1   5 9999.00   32.60
  -1   1   5 9917.50   28.50
   1  -1   5 9912.57   31.72
   1  -1   6  177.08    4.29
   1   1   6  179.17    4.44
  -1  -1  -6  178.83    4.30
  -1   1   6  176.78    3.91
  -1   1   7   75.19    2.66
  -1  -1  -7   79.34    2.90
   1   1   7   77.87    2.97
   1  -1   7   80.28    2.97
  -1  -1  -8 7027.26   27.08
  -1  -1  -8 6945.93   22.57
   1  -1   8 6987.99   28.06
   1   1   9  586.12    8.34
  -1  -1  -9  590.61    6.56
   1  -1   9  598.10    8.42
  -1  -1  -9  604.22    8.06
   1  -1  10  302.19    6.14
  -1  -1 -10  307.32    4.70
   1   1  10  304.85    6.07
   1  -1  11   12.61    1.33
  -1  -1 -11   11.45    0.94
   1   1  11   11.04    1.22
   1   1  12   63.92    2.93
   1   1  12   64.78    1.49
   1  -1  12   64.46    2.95
  -1  -1 -12   67.07    2.22
   1  -1  13  135.74    4.39
   1   1  13  137.62    2.20
   1   1  13  134.32    4.33
  -1  -1 -13  142.12    3.25
   1   1  14  285.78    6.44
   1  -1 -14  278.33    3.16
  -1  -1 -14  285.12    4.72
   1   1 -14  280.56    3.19
   1   1 -14  272.40    3.14
   1  -1  14  274.20    6.35
  -1  -1 -14  277.60    3.18
   1   1 -15  211.00    2.81
   1   1  15  197.94    5.53
   1   1 -15  198.71    2.75
  -1  -1 -15  200.75    2.73
  -1  -1 -15  200.41    4.04
   1  -1  15  192.00    5.45
   1  -1 -15  199.00    2.75
   1   1  16  145.90    4.86
   1  -1  16  154.10    4.98
   1   1 -16  151.84    2.46
   1   1  16  150.43    2.24
   1  -1 -16  152.40    2.46
  -1  -1 -16  154.24    2.45
  -1  -1 -16  153.70    3.62
   1  -1 -16  154.09    2.33
   1   1 -16  149.40    2.41
   1  -1 -17  369.79    3.90
   1  -1  17  361.77    7.81
   1  -1  17  365.27    3.74
   1   1 -17  363.68    3.82
  -1  -1 -17  362.24    5.70
   1   1  17  364.98    3.51
  -1  -1 -17  365.83    3.85
   1   1  17  373.71    7.85
   1  -1 -17  360.75    3.68
   1   1  17  346.67    6.29
   1   1 -17  364.45    3.89
   1  -1  18  125.68    2.24
   1  -1 -18  126.63    2.25
   1   1  18  123.09    4.64
   1  -1 -18  123.72    2.33
   1   1 -18  121.93    2.32
   1  -1  18  121.08    4.63
  -1  -1 -18  126.12    2.33
   1   1  18  126.14    2.10
   1   1 -18  123.59    2.28
  -1   1 -18  127.02    2.28
  -1  -1 -18  121.61    3.40
   1   1  18  118.84    3.75
   1   1 -19   41.00    1.40
   1   1 -19   40.78    1.34
  -1   1 -19   43.59    1.39
   1  -1  19   42.85    2.83
  -1  -1 -19   39.46    1.34
   1  -1 -19   41.61    1.34
   1  -1 -19   40.38    1.38
  -1   1 -19   42.57    2.69
  -1  -1 -19   41.01    2.06
   1   1  19   39.87    1.20
   1   1  19   39.09    2.22
   1   1  19   38.69    2.68
   1  -1  19   41.20    1.31
   1  -1  20  580.27    4.97
   1   1 -20  587.74    5.13
   1   1  20  582.40    4.60
   1  -1 -20  591.55    5.26
  -1   1 -20  593.61   10.23
  -1  -1 -20  574.93    5.18
   1   1  20  569.94   10.37
  -1   1 -20  576.52    5.11
   1  -1 -20  581.00    5.10
  -1  -1 -20  589.62    7.89
   1  -1  20  574.97   10.42
   1   1  20  561.70    8.56
   1   1 -20  568.40    5.18
   1  -1  21  142.73    5.31
   1   1 -21  154.58    2.78
   1   1  21  152.23    5.52
  -1  -1 -21  149.98    2.72
   1  -1  21  150.70    2.59
   1   1 -21  150.16    2.66
  -1   1 -21  149.53    2.70
   1   1  21  149.58    4.50
   1   1  21  149.10    2.35
  -1  -1 -21  152.42    4.14
   1  -1 -21  153.48    2.69
  -1   1 -21  155.11    5.33
   1  -1 -21  149.65    2.73
   1  -1 -22   23.32    1.10
   1   1  22   23.38    0.96
   1   1 -22   22.29    1.10
  -1   1 -22   24.88    1.16
   1   1  22   23.17    2.24
  -1  -1 -22   22.38    1.64
   1   1  22   22.85    1.83
  -1  -1 -22   22.65    1.09
  -1   1 -22   21.21    2.04
   1  -1  22   24.18    1.08
   1  -1  22   23.99    2.27
   1  -1 -22   23.45    1.14
  -1  -1 -23  241.33    3.59
   1   1  23  231.66    5.92
  -1  -1 -23  243.55    5.47
   1  -1 -23  238.61    3.60
   1  -1  23  238.41    3.36
   1   1  23  243.78    7.28
   1   1  23  240.58    3.08
  -1   1 -23  236.53    3.56
   1  -1  23  242.09    7.18
   1  -1 -23  246.23    3.57
  -1   1 -23  256.29    7.10
   1   1 -23  237.63    3.60
   1   1  24  133.64    4.61
   1  -1  24  137.80    2.61
   1   1  24  137.13    5.59
   1   1  24  134.56    2.33
  -1   1 -24  134.63    2.75
   1  -1 -24  140.03    2.81
  -1  -1 -24  142.17    4.28
  -1  -1 -24  134.95    2.75
   1  -1  24  133.67    5.45
   1   1 -24  136.35    2.81
   1  -1 -24  137.70    2.72
   1   1  25   14.72    1.92
   1  -1 -25   18.25    1.05
   1  -1 -25   16.29    1.02
  -1  -1 -25   17.31    1.03
  -1   1 -25   17.67    1.06
   1   1 -25   17.00    1.05
   1  -1  25   17.06    0.97
   1   1  25   16.75    0.84
   1   1  25   16.40    1.69
   1  -1 -26  163.30    3.13
   1   1 -26  167.33    3.24
   1  -1  26  166.51    2.99
  -1   1 -26  166.66    3.19
   1  -1 -26  169.99    3.23
  -1  -1 -26  168.47    3.20
   1   1  26  161.25    5.33
   1   1  26  163.83    2.62
  -1  -1 -27  130.50    2.87
   1   1 -27  130.15    2.92
   1   1  27  135.04    2.42
   1  -1  27  134.36    2.72
  -1   1 -27  131.54    2.92
   1   1  27  126.99    4.84
   1  -1 -27  133.22    2.93
   1  -1 -27  132.11    2.87
   1   1 -28  153.04    3.23
   1  -1 -28  153.72    3.21
  -1  -1 -28  154.23    3.21
   1   1  28  140.75    5.21
   1   1  28  151.58    2.61
   1  -1  28  154.20    2.95
  -1   1  28  144.60    4.87
  -1   1 -28  151.03    3.21
   1  -1 -28  155.11    3.18
  -1  -1 -29  233.36    4.00
   1   1 -29  225.56    3.99
   1  -1 -29  234.94    4.04
   1  -1  29  233.43    3.70
  -1   1 -29  231.57    4.03
   1   1  29  230.02    3.25
   1  -1 -29  232.43    3.97
   1   1  29  214.65    6.53
  -1   1  29  213.83    6.09
   1  -1  30  121.18    2.72
   1   1 -30  121.70    3.00
  -1  -1 -30  118.08    2.91
   1   1  30  119.75    2.36
   1  -1 -30  121.32    2.94
   1  -1 -30  122.14    2.98
   1   1 -31  132.88    3.21
   1  -1 -31  131.47    3.13
   1  -1 -31  134.39    3.19
  -1  -1 -31  130.92    3.13
   1   1  31  128.69    2.49
   1  -1  31  133.85    2.90
   1  -1 -32  227.41    4.22
   1  -1  32  230.28    3.84
   1  -1 -32  232.70    4.23
   1   1 -32  225.44    4.23
  -1  -1 -32  227.48    4.21
   1  -1  33   13.65    1.05
  -1  -1 -33   15.53    1.20
   1  -1 -33   15.52    1.22
   1  -1 -33   13.87    1.16
   1   1 -33   14.91    1.24
  -1  -1 -34  353.31    5.44
   1  -1 -34  358.97    5.46
   1  -1 -34  357.16    5.45
   1   1 -34  356.72    5.52
   1  -1  34  356.73    4.92
   1   1 -35   14.88    1.27
   1  -1 -35   13.18    1.15
  -1  -1 -35   13.56    1.18
   1  -1  35   12.74    1.01
   1  -1 -35   14.52    1.24
   1  -1 -36  160.17    3.80
   1  -1  36  157.43    3.37
   1   1 -36  157.99    3.82
   1  -1 -36  160.34    3.79
  -1  -1 -36  158.97    3.78
   1  -1  37   29.33    1.53
  -1  -1 -37   32.22    1.77
   1  -1 -37   30.93    1.73
   1   1 -37   31.12    1.77
   1  -1 -37   31.66    1.75
   1  -1  38   30.08    1.54
   1  -1 -38   30.78    1.76
   1  -1 -38   30.66    1.77
   1   1 -38   30.25    1.77
  -1  -1 -38   31.11    1.77
  -1  -1 -39   62.67    2.51
   1  -1 -39   61.31    2.48
   1   1 -39   59.83    2.50
   1  -1 -39   65.12    2.56
   1  -1  39   61.13    2.20
   1   1 -40   12.00    1.19
   1  -1  40   11.12    0.98
  -1  -1 -40   10.02    1.08
   1  -1 -40   11.24    1.13
   1  -1 -40   12.74    1.20
   1   1 -41   11.56    1.05
   1  -1 -41   12.15    1.18
   1   1 -41   11.89    1.20
   1  -1  41   12.14    1.02
  -1  -1 -41   11.71    1.17
   1  -1 -41   14.34    1.27
  -1  -1 -42    4.82    0.84
   1   1 -42    5.55    0.78
   1  -1  42    4.80    0.68
   1  -1 -42    5.27    0.85
   1   1 -42    4.92    0.83
   1  -1 -42    5.64    0.88
   1  -1 -43    1.06    0.57
   1  -1  43    1.07    0.42
   1   1 -43    1.09    0.46
   1   1 -43    0.85    0.53
   1  -1 -43    0.77    0.53
  -1  -1 -43    0.78    0.50
   1   1 -44   41.18    2.28
   1  -1 -44   41.40    2.26
   1  -1  44   39.37    1.88
   1  -1 -44   41.42    2.25
  -1  -1 -44   40.82    2.23
   1  -1 -45    8.84    1.12
   1  -1  45    8.82    0.93
   1  -1 -45   10.57    1.23
   1   1 -45    8.19    1.13
  -1  -1 -45   10.71    1.22
   1  -1 -46   13.87    1.40
   1  -1 -46   13.44    1.39
  -1  -1 -46   12.82    1.34
   1   1 -46   13.86    1.42
  -1  -1 -47   41.37    2.36
   1  -1 -47   41.77    2.36
   1   1 -47   42.12    2.41
   1  -1 -47   39.96    2.33
   1  -1 -48    0.41    0.51
   1   1 -48    0.68    0.57
  -1  -1 -48    0.68    0.52
   1  -1 -48    0.74    0.57
   1   1 -49    5.12    0.98
   1  -1 -49    4.42    0.91
  -1  -1 -49    5.57    0.96
   1  -1 -49    5.11    0.96
  -1  -1 -50   39.16    2.40
   1  -1 -50   35.71    2.31
   1  -1 -50   37.16    2.34
   1   1 -50   38.83    2.44
   1  -1 -51    7.50    1.17
  -1  -1 -51    7.97    1.24
   1   1 -51    5.83    1.05
  -1  -1 -52    9.38    1.20
   1   1 -52    9.49    1.29
   1  -1 -52    9.68    1.29
  -1  -1 -52    9.06    1.26
  -1   1 -52    9.65    1.24
   1   1 -53    1.96    0.75
  -1  -1 -53    2.37    0.77
   1  -1 -53    1.82    0.67
  -1  -1 -53    2.47    0.74
  -1   1 -53    2.35    0.74
   1   1 -54    3.28    0.87
  -1   1 -54    3.46    0.82
  -1  -1 -54    3.73    0.86
   1  -1 -54    3.71    0.90
  -1  -1 -54    3.10    0.85
   1  -1 -55   22.98    2.15
  -1  -1 -55   19.04    1.88
  -1   1 -55   20.43    1.79
  -1  -1 -55   22.49    2.14
   1   1 -55   20.46    2.03
   1  -1 -55   20.40    1.91
   1   1 -55   21.20    1.98
  -1  -1 -55   19.42    1.74
   1  -1 -56   84.19    4.07
  -1  -1 -56   81.64    3.73
  -1  -1 -56   79.47    3.46
  -1  -1 -56   82.76    4.12
   1   1 -56   78.34    3.89
   1  -1 -56   78.81    3.67
   1  -1 -56   72.78    3.72
   1   1 -56   75.86    3.65
  -1   1 -56   76.35    3.41
   1  -1 -57   20.16    1.95
   1   1 -57   22.04    2.06
  -1  -1 -57   20.73    1.98
   1  -1 -57   20.02    2.06
  -1   1 -57   20.92    1.85
   1   1 -57   21.49    2.11
  -1  -1 -57   21.01    1.88
   1  -1 -57   20.31    2.01
  -1  -1 -57   20.52    2.12
  -1  -1 -58    4.75    1.14
  -1   1 -58    5.15    1.05
   1  -1 -58    3.32    0.88
   1   1 -58    3.91    1.01
   1  -1 -58    4.18    0.99
   1   1 -58    4.13    1.05
  -1  -1 -58    4.88    1.01
   1  -1 -58    4.56    1.11
  -1  -1 -58    3.65    0.96
   1  -1 -59    9.77    1.46
  -1  -1 -59    8.32    1.27
   1  -1 -59    9.84    1.51
   1   1 -59    9.24    1.43
  -1  -1 -59    9.87    1.55
  -1  -1 -59    8.23    1.33
  -1   1 -59    8.57    1.27
   1   1 -59   11.12    1.57
   1  -1 -59    8.26    1.32
  -1   1 -60   42.03    2.65
   1   1 -60   44.14    3.02
   1  -1 -60   46.56    3.16
   1   1 -60   44.31    2.92
   1  -1 -60   41.83    2.91
  -1  -1 -60   44.61    2.72
  -1  -1 -60   44.28    3.14
   1  -1 -60   43.29    2.85
   1  -1 -61   21.59    2.11
   1  -1 -61   24.23    2.33
  -1  -1 -61   21.42    2.25
  -1  -1 -61   22.97    2.01
  -1   1 -61   22.49    1.96
   1  -1 -61   23.26    2.13
   1   1 -61   19.61    2.06
   1   1 -61   21.54    2.08
  -1  -1 -62    1.26    0.78
   1  -1 -62    2.51    0.90
  -1   1 -62    1.90    0.79
   1   1 -62    1.42    0.68
   1  -1 -62    1.85    0.78
   1  -1 -62    2.18    0.85
  -1   1 -62    2.17    0.81
  -1  -1 -62    1.55    0.70
   1   1 -62    2.07    0.79
  -1   1 -63    0.13    0.47
   1  -1 -63    0.07    0.51
  -1  -1 -63   -0.19    0.69
   1   1 -63    0.34    0.51
   1  -1 -63    0.13    0.58
  -1  -1 -64    0.73    0.63
   1  -1 -64    0.72    0.60
   1   1 -64   -0.06    0.50
  -1  -1 -64    0.55    0.59
  -1   1 -64    0.54    0.47
   1  -1 -64    0.28    0.55
  -1   1 -65    5.99    1.12
  -1  -1 -65    4.86    1.05
   1  -1 -65    4.94    1.11
  -1  -1 -65    3.57    0.99
   1  -1 -65    5.44    1.21
   1   1 -65    3.98    1.02
  -1   1 -66    0.38    0.48
   1   1 -66   -0.14    0.48
   1  -1 -66   -0.18    0.64
  -1  -1 -66    0.68    0.64
  -1  -1 -66   -0.27    0.66
  -1  -1 -67    2.33    0.83
   1  -1 -67    1.89    0.86
   1   1 -67    1.63    0.71
  -1   1 -67    2.23    0.77
  -1  -1 -67    1.13    0.69
   1  -1 -68   -0.05    0.58
   1   1 -68   -0.44    0.64
  -1   1 -68    0.62    0.58
   1  -1  68    0.37    0.49
  -1  -1 -68    0.64    0.66
  -1  -1 -68    0.41    0.67
   1  -1 -69    0.94    0.67
   1   1 -69   -0.07    0.50
  -1   1 -69    0.43    0.52
   1  -1  69    0.24    0.52
  -1  -1 -69    0.16    0.52
  -1  -1 -69   -0.11    0.56
  -1   1 -70    1.31    0.68
   1  -1 -70    0.60    0.63
   1   1 -70    0.87    0.62
  -1  -1 -70    1.01    0.66
   1  -1  70    1.05    0.65
  -1  -1 -71    6.60    1.24
   1  -1  71    6.23    1.12
   1  -1 -71    4.73    1.09
   1   1 -71    4.85    1.02
  -1   1 -71    4.80    0.99
   1  -1 -72    1.38    0.74
  -1   1 -72    0.63    0.55
   1  -1  72    0.41    0.50
  -1  -1 -72    0.99    0.72
   1   1 -72    1.13    0.62
   1   1 -73    0.31    0.51
  -1  -1 -73    0.51    0.60
   1  -1 -73    0.40    0.61
  -1   1 -73    0.02    0.47
  -1   1 -74    0.02    0.44
  -1  -1 -74   -0.10    0.51
   1   1 -74    0.21    0.49
   1  -1 -74   -0.22    0.57
  -1  -1  74   -0.48    0.56
   1  -1 -75    1.32    0.71
  -1  -1 -75    0.71    0.66
   1   1 -75    1.71    0.64
  -1  -1  75    1.34    0.70
  -1   1 -75    1.30    0.55
   1  -1 -76   -0.07    0.50
  -1  -1  76    0.26    0.51
  -1   1 -76    0.17    0.43
  -1  -1 -76    0.09    0.50
   1   1 -76   -0.07    0.38
  -1  -1  77    0.12    0.45
  -1  -1 -77    0.82    0.62
  -1   1 -77    0.03    0.41
   1  -1 -77    0.32    0.55
   1   1 -77    0.46    0.46
   1  -1 -78    0.08    0.46
   1   1 -78    0.05    0.36
  -1   1 -78    0.33    0.41
  -1  -1 -78    0.06    0.49
  -1  -1  78   -0.06    0.46
  -1  -1 -79    0.03    0.45
   1   1 -79   -0.35    0.42
  -1  -1  79    0.54    0.54
  -1   1 -79    0.03    0.36
   1  -1 -79    0.14    0.44
   1   1 -80    0.39    0.35
  -1  -1  80    0.05    0.42
  -1  -1 -80    0.52    0.48
   1  -1 -80    0.47    0.48
  -1   1 -80   -0.08    0.37
   1  -1 -81    0.09    0.40
  -1   1 -81    0.05    0.32
  -1  -1  81   -0.47    0.44
  -1  -1 -81   -0.09    0.43
  -1  -1  82   -0.65    0.47
   1  -1 -82    0.13    0.39
  -1  -1 -82    0.12    0.41
  -1   1 -82   -0.23    0.35
   1  -1 -83   -0.25    0.39
  -1   1 -83   -0.07    0.34
  -1  -1  83   -0.10    0.38
  -1  -1 -83    0.02    0.37
  -1   1  84    0.35    0.40
  -1  -1 -84    0.21    0.36
  -1  -1  84   -0.34    0.37
  -1  -1  85    0.60    0.40
  -1   1  85    0.21    0.39
  -1  -1 -85    0.63    0.38
  -1  -1 -86   -0.09    0.27
   2   0   0 3859.61   26.33
   0  -2   0 3926.10   15.53
   2   0   1  639.61   10.70
  -2   0  -1  647.59    5.11
   0  -2   1  649.14    6.68
   0  -2  -1  651.81    5.93
   0  -2  -2 1459.24    8.30
   2   0   2 1447.79   16.18
   0  -2   2 1434.05   10.43
  -2   0  -2 1474.88    7.07
   2   0   3  985.51   13.20
   0  -2  -3 1003.10    6.37
   0  -2   3 1025.67    9.19
  -2   0  -3 1002.18    5.31
   0   2   3  975.17   13.19
   0  -2   4 3266.52   17.07
   0   2  -4 3256.41   10.97
   0  -2  -4 3230.87   10.48
   2   0   4 3292.59   24.45
   2   0   5  461.41    9.26
   0   2  -5  466.71    4.20
   0   2   5  467.53    9.13
   0  -2  -5  453.27    3.49
   0   2   6 2044.16   19.33
   2   0   6 2054.04   19.64
   0   2  -6 2093.09    9.02
   0  -2   6 2101.46   14.87
   0  -2  -6 2081.83    8.99
   0   2  -7 8245.67   18.18
   0   2   7 8169.93   38.68
   2   0   7 8147.28   38.94
   0  -2  -8 1730.54    8.26
   0   2   8 1693.98   17.92
   0   2  -8 1717.53    8.41
   2   0   8 1733.61    9.25
   2   0   8 1679.39   17.99
   0  -2   9 3895.58   22.11
   0   2  -9 4029.44   13.09
   0   2   9 3939.10   27.56
   0  -2  -9 4132.06   12.78
   2   0   9 4101.43   15.06
   0  -2 -10  821.58    5.74
   0  -2  10  824.86   10.51
   2   0  10  819.80    7.15
  -2   0 -11  223.19    6.00
   0  -2  11  234.21    5.74
   2   0  11  227.47    3.99
   0   2  11  229.05    6.86
   0  -2 -11  224.45    3.06
   0  -2 -12 1377.57    7.58
   0  -2  12 1382.49   14.26
  -2   0 -12 1377.98   14.98
   2   0  12 1367.68   10.09
   0  -2 -13   25.10    1.06
   2   0  13   25.61    1.49
   0  -2  13   30.57    2.25
  -2   0 -13   26.04    2.11
   0   2  13   24.89    2.34
   2   0  13   25.27    1.07
  -2   0 -14    0.26    0.41
   0  -2  14    0.60    0.48
   0  -2 -14    0.19    0.23
   2   0  14    1.43    0.44
   0   2  14    1.05    0.64
   2   0  14    0.28    0.25
   0  -2  14    0.65    0.29
   2   0 -15   66.32    1.95
   0   2  15   65.88    3.81
   0  -2 -15   66.28    1.74
   0  -2  15   65.18    1.74
  -2   0 -15   64.96    1.49
   0  -2  15   68.34    3.41
   2   0  15   68.28    2.60
   2   0  15   65.70    1.75
  -2   0 -15   65.58    3.32
   0  -2 -16   23.95    1.07
   2   0  16   24.03    1.08
  -2   0 -16   25.25    2.09
   2   0 -16   24.54    1.21
   0   2  16   22.89    2.31
   0  -2  16   26.22    1.15
   0  -2  16   25.60    2.19
   2   0  16   25.38    1.65
  -2   0 -16   25.00    0.95
   0   2  17  291.04    8.28
   2   0  17  288.21    5.79
  -2   0 -17  299.68    3.34
   0  -2  17  288.11    7.32
   0  -2  17  290.48    3.81
   0  -2 -17  284.65    3.70
   2   0  17  297.36    3.78
   2   0 -17  297.74    4.26
  -2   0 -17  302.17    7.16
   2   0  18    1.18    0.52
  -2   0 -18    1.66    0.32
   2   0 -18    1.47    0.39
   0  -2 -18    1.29    0.33
   0  -2  18    2.56    0.50
   2   0  18    1.77    0.36
   0  -2  18    1.61    0.70
   0   2  18    0.61    0.54
  -2   0 -18    1.03    0.58
   2   0 -19   22.98    1.24
  -2   0 -19   24.12    2.11
   2   0  19   21.98    1.08
   0   2  19   24.87    2.54
   0  -2  19   23.13    1.13
  -2   0 -19   23.78    1.01
   0  -2  19   23.29    2.20
   0  -2 -19   23.28    1.10
   2   0  19   24.18    1.78
   2   0  20   63.85    1.82
   0  -2  20   62.25    1.86
   2   0 -20   64.18    2.07
   2   0  20   61.27    3.81
   2   0  20   64.12    3.03
   0  -2  20   66.00    3.71
   0  -2 -20   63.09    1.82
  -2   0 -20   63.58    1.69
  -2   0 -20   66.88    3.50
   2   0  21   98.60    2.29
   2   0  21  101.62    5.00
   0  -2 -21   95.90    2.30
   0  -2  21   97.04    2.35
  -2   0 -21   98.77    4.31
   2   0 -21  100.55    2.66
  -2   0 -21   99.32    2.18
   2   0  22  204.53    3.36
  -2   0 -22  206.14    3.20
   2   0  22  199.84    7.12
   0  -2  22  206.08    3.47
   2   0 -22  200.68    3.80
   0  -2 -22  210.02    3.46
  -2   0 -22  208.85    6.40
   2   0 -23   95.57    2.69
   2   0  23   96.51    2.33
   0  -2 -23   96.53    2.39
   0  -2  23   99.29    2.46
  -2   0 -23   94.95    2.23
   0  -2  24  370.62    4.78
   0  -2 -24  376.82    4.77
   2   0  24  370.12    4.64
   2   0 -24  365.65    5.21
  -2   0 -24  366.10    4.48
   2   0  25    9.84    0.82
   0  -2  25   12.87    0.98
  -2   0 -25    9.90    0.80
   2   0 -25   14.15    1.20
   0  -2 -25    9.96    0.85
   2   0 -26   72.35    2.51
  -2   0 -26   69.94    2.07
   0  -2  26   69.01    2.17
   2   0  26   68.50    2.06
   0  -2 -26   68.26    2.13
   0  -2  27  622.85    6.47
   2   0 -27  629.27    7.19
  -2   0 -27  628.79    6.26
   2   0  27  628.13    6.26
   0  -2 -27  624.21    6.50
   0  -2  28  374.67    5.09
   2   0  28  373.12    4.92
  -2   0 -28  369.79    4.97
   0  -2 -28  374.11    5.14
   2   0 -28  380.81    5.68
   2   0 -29  149.73    3.67
   0  -2  29  152.03    3.31
   0   2 -29  151.94    3.12
   0  -2 -29  151.04    3.34
   2   0  29  151.58    3.17
  -2   0 -29  148.87    3.21
   2   0  30   22.35    1.27
   0  -2 -30   22.28    1.35
  -2   0 -30   21.78    1.29
   2   0 -30   24.62    1.59
   0   2 -30   22.47    1.28
   0  -2  30   24.62    1.40
   2   0 -31  120.76    3.39
  -2   0 -31  121.47    3.03
   0  -2 -31  119.16    3.09
   0   2 -31  119.48    2.89
   2   0  31  123.42    2.94
   0  -2 -32   95.59    2.79
  -2   0 -32   94.85    2.71
   2   0 -32   94.07    3.04
   0   2 -32   95.08    2.62
   0  -2 -32   95.10    2.61
   2   0  32   94.75    2.62
   2   0 -33    7.24    0.94
  -2   0 -33    6.45    0.78
   0  -2 -33    6.47    0.79
   0  -2 -33    6.45    0.74
   0   2 -33    7.40    0.80
   2   0  33    6.05    0.71
   0   2 -34   12.68    1.04
   0  -2 -34   14.48    1.09
   0  -2 -34   12.02    1.07
   2   0 -34   12.97    1.26
   2   0  34   13.02    1.02
  -2   0 -34   12.65    1.07
  -2   0 -35  101.08    2.99
   0  -2 -35  103.78    3.08
   0  -2 -35  106.67    2.93
   0   2 -35  105.66    2.94
   2   0 -35  105.92    3.37
   2   0  35  103.32    2.80
   0  -2 -36   33.72    1.70
   2   0 -36   34.27    2.00
   2   0  36   32.69    1.63
  -2   0 -36   32.19    1.74
   0  -2 -36   31.90    1.77
   0   2 -36   32.71    1.70
   2   0  37   62.05    2.23
   0   2 -37   65.67    2.43
   2   0 -37   66.10    2.77
   0  -2 -37   65.53    2.55
   0  -2 -37   65.23    2.38
  -2   0 -37   65.32    2.50
   0   2 -38   52.64    2.21
   2   0  38   54.68    2.13
  -2   0 -38   53.61    2.32
   0  -2 -38   51.65    2.30
   0  -2 -38   52.82    2.21
   2   0 -38   53.52    2.57
   0   2 -39   91.88    2.98
   0  -2 -39   98.30    3.22
   2   0 -39   98.80    3.52
  -2   0 -39   96.00    3.17
   0  -2 -39   95.88    3.01
   2   0  39   98.07    2.86
   2   0 -40   12.67    1.39
   0  -2 -40   11.94    1.20
   0  -2 -40   12.00    1.13
   0   2 -40   11.57    1.12
   2   0  40   11.33    1.03
  -2   0 -40   10.87    1.13
  -2   0 -41    7.68    0.98
   0  -2 -41    7.10    0.96
   2   0  41    7.16    0.83
   0  -2 -41    7.84    0.95
   0   2 -41    7.82    0.95
   2   0 -41    8.44    1.15
  -2   0 -42    3.33    0.73
   0   2 -42    3.50    0.70
   2   0 -42    3.05    0.81
   0  -2 -42    4.10    0.81
   2   0  42    3.32    0.63
   0  -2 -42    3.32    0.70
   0   2 -43   43.25    2.20
   2   0  43   42.30    1.98
  -2   0 -43   42.53    2.28
   0  -2 -43   41.97    2.16
   0  -2 -43   42.43    2.27
   2   0 -43   41.54    2.42
   0  -2 -44   23.69    1.74
   0  -2 -44   22.74    1.63
   0   2 -44   20.99    1.59
  -2   0 -44   22.64    1.71
   2   0 -44   23.13    1.86
   2   0  44   23.55    1.51
   2   0 -45    0.95    0.62
  -2   0 -45    0.45    0.45
   0  -2 -45    0.97    0.57
   0  -2 -45    0.50    0.40
   0   2 -45    0.63    0.40
  -2   0 -46    4.49    0.88
   0  -2 -46    4.26    0.82
   2   0 -46    5.06    1.00
   0   2 -46    4.34    0.81
   0  -2 -46    4.22    0.79
   0   2 -47   14.59    1.40
   0  -2 -47   14.23    1.42
  -2   0 -47   14.43    1.43
   2   0 -47   13.05    1.48
   0  -2 -47   14.07    1.37
   2   0 -48    3.01    0.87
   0  -2 -48    2.57    0.68
  -2   0 -48    2.53    0.73
   0  -2 -48    2.70    0.79
   0   2 -48    3.13    0.74
   0  -2 -49   15.55    1.45
   0   2 -49   15.63    1.48
   2   0 -49   17.89    1.76
  -2   0 -49   17.16    1.61
   0  -2 -49   17.74    1.62
   0  -2 -50    0.95    0.59
   0   2 -50    1.26    0.52
  -2   0 -50    1.89    0.72
   2   0 -50    1.35    0.70
   0  -2 -50    1.42    0.58
   0  -2 -51    0.47    0.45
  -2   0 -51   -0.06    0.50
   2   0 -51    0.39    0.59
   0  -2 -51    0.35    0.49
   0   2 -51    0.00    0.43
   0   2 -52    0.64    0.52
   0  -2 -52    0.67    0.49
   0  -2 -52    0.02    0.44
   0   2 -52    0.36    0.47
   2   0 -52   -0.17    0.64
   2   0 -53    3.01    0.86
   0  -2 -53    2.23    0.67
   0   2 -53    2.64    0.72
   0  -2 -53    2.82    0.82
   0   2 -53    3.69    0.81
   0  -2 -54    4.04    0.97
   2   0 -54    2.29    0.79
   0  -2 -54    2.96    0.78
   2   0 -54    3.54    0.98
   0   2 -54    2.44    0.70
  -2   0 -54    2.62    0.87
   0   2 -54    1.92    0.65
   0  -2 -54    2.78    0.78
   0  -2 -54    2.67    0.90
   2   0  54    4.29    0.97
   2   0 -55    7.61    1.35
   0   2 -55    6.45    1.08
   0   2 -55    7.31    1.12
  -2   0 -55    7.95    1.42
   0  -2 -55    7.47    1.26
   2   0 -55    7.24    1.30
   0  -2 -55    8.59    1.27
   0  -2 -55    7.63    1.18
   2   0  55    6.57    1.18
   0  -2 -55    6.54    1.17
   2   0  56    4.53    0.97
   0   2 -56    3.78    0.91
   0  -2 -56    3.49    0.92
   0  -2 -56    4.53    0.92
   2   0 -56    5.50    1.18
  -2   0 -56    5.70    1.22
   0   2 -56    4.80    0.96
   0  -2 -56    4.48    1.03
   0  -2 -56    4.43    1.10
   2   0 -56    4.88    1.12
   0   2 -57   27.08    2.14
   0  -2 -57   25.37    2.14
   0  -2 -57   25.53    2.08
   0  -2 -57   25.13    2.26
  -2   0 -57   23.96    2.34
   0  -2 -57   25.75    2.29
   2   0 -57   24.81    2.33
   2   0 -57   26.69    2.32
   0   2 -57   23.47    1.95
   2   0  57   25.14    2.18
  -2   0 -58   -0.37    0.64
   0   2 -58    0.11    0.51
   2   0  58   -0.53    0.68
   0  -2 -58    0.30    0.54
   2   0 -58    0.44    0.63
   0  -2 -58    0.25    0.67
   0   2 -58    0.43    0.54
   0  -2 -58    0.28    0.57
   2   0 -58   -0.10    0.60
   0  -2 -58    0.53    0.64
   2   0 -59    4.39    1.08
   2   0  59    3.01    0.84
   2   0 -59    3.40    1.00
   0  -2 -59    3.88    1.04
   0  -2 -59    3.38    0.94
  -2   0 -59    4.05    1.10
   0   2 -59    3.59    0.92
   0  -2 -59    3.21    0.90
   0  -2 -59    3.50    0.87
   0   2 -60    0.04    0.59
  -2   0 -60    0.23    0.57
   2   0 -60    0.46    0.50
   0  -2 -60    0.96    0.70
   0  -2 -60    0.90    0.62
   0  -2 -60    0.66    0.57
   2   0  60   -0.13    0.59
   2   0 -60    1.52    0.86
  -2   0 -60    1.76    0.74
   0  -2 -60    0.47    0.49
   2   0 -61   -0.18    0.60
  -2   0 -61    0.83    0.53
   0  -2  61    0.30    0.60
   0  -2 -61    0.02    0.57
   0  -2 -61   -0.04    0.51
   0   2 -61   -0.17    0.60
   2   0  61    0.86    0.64
   0  -2 -61    0.06    0.54
   0  -2 -61    0.04    0.56
   2   0 -61    0.06    0.62
   0  -2 -62    0.12    0.61
   0  -2 -62    0.11    0.61
   0  -2  62   -0.13    0.54
   2   0 -62   -0.33    0.66
   0  -2 -63    1.54    0.83
   0  -2  63    1.89    0.87
   2   0 -63    0.70    0.75
   0  -2 -63    0.45    0.64
   0  -2 -64   16.14    1.87
   0  -2 -64   16.17    1.91
   2   0 -64   15.86    1.91
   0  -2  64   16.66    1.93
   0  -2 -65    0.11    0.66
   2   0 -65    0.72    0.71
   0  -2 -65    0.34    0.70
   0  -2  65    0.24    0.63
   0  -2  66   22.10    2.18
   0  -2 -66   25.13    2.35
   0  -2 -66   26.54    2.38
   2   0 -66   21.47    2.21
   0  -2 -67    2.26    0.90
   0  -2 -67    1.44    0.77
   2   0 -67    0.84    0.68
   0  -2  67    2.08    0.87
   0  -2 -68    6.01    1.27
   0  -2  68    6.01    1.19
   2   0 -68    5.43    1.18
   0  -2 -68    5.43    1.16
   0  -2 -69    1.56    0.74
   2   0 -69    0.95    0.72
   0  -2  69    1.67    0.73
   0  -2 -69    1.56    0.80
   0  -2 -70    0.45    0.67
   0  -2 -70    0.07    0.51
  -2   0 -70    0.31    0.59
   2   0 -70   -0.25    0.50
   0  -2  70   -0.12    0.55
   0  -2 -71    0.07    0.58
   2   0 -71    0.08    0.45
  -2   0 -71    0.22    0.46
   0  -2  71   -0.17    0.48
   0  -2 -71    0.55    0.61
   0  -2 -72    0.17    0.60
   2   0 -72    0.15    0.48
  -2   0 -72   -0.26    0.51
   0  -2  72    0.29    0.47
   0  -2 -72   -0.22    0.63
  -2   0 -73    0.78    0.58
   0  -2 -73   -0.09    0.62
   2   0 -73    0.33    0.53
   0  -2  73   -0.10    0.47
   0  -2 -74    0.18    0.52
  -2   0 -74   -0.12    0.46
   2   0 -74    0.24    0.44
   0  -2  74    0.02    0.43
   0  -2  75    0.29    0.46
  -2   0 -75    0.67    0.59
   0  -2 -75    0.02    0.53
   2   0 -75    0.46    0.55
   0  -2  76   -0.07    0.44
  -2   0 -76   -0.27    0.45
   2   0 -76    0.19    0.41
   0  -2 -76    0.04    0.53
   0  -2 -77   -0.27    0.63
  -2   0 -77   -0.06    0.42
   0  -2  77    0.19    0.45
   0  -2 -78   -0.38    0.54
   0  -2  78    0.04    0.42
  -2   0 -78    0.16    0.41
   0  -2 -79    0.43    0.52
  -2   0  79   -0.36    0.50
   0  -2  79   -0.26    0.43
  -2   0 -79    0.22    0.42
   0  -2 -80   -0.05    0.42
  -2   0 -80    0.19    0.44
   0  -2  80   -0.10    0.40
  -2   0  80   -0.09    0.39
  -2   0 -81    1.11    0.48
   0  -2  81    0.08    0.34
  -2   0  81    0.86    0.52
   0  -2 -81    0.56    0.45
   0  -2 -82    0.38    0.40
   0  -2  82   -0.07    0.33
  -2   0  82    0.22    0.42
  -2   0 -82   -0.16    0.37
   0  -2  83    0.19    0.31
  -2   0 -83   -0.23    0.38
   0  -2 -83   -0.14    0.36
  -2   0  83    0.42    0.43
  -2   0 -84   -0.26    0.34
   0  -2 -84    0.20    0.33
  -2   0  84    0.53    0.45
   0  -2 -85   -0.22    0.32
  -2   0  85   -0.05    0.32
  -1  -2  84    0.27    0.41
  -2  -1 -84   -0.22    0.35
  -2   1  84    0.17    0.35
  -2  -1 -83    0.03    0.35
  -2   1  83   -0.12    0.38
  -1  -2  83    0.19    0.39
   1  -2 -82    0.24    0.39
  -1  -2  82    0.56    0.46
  -2  -1 -82    0.28    0.37
  -2  -1 -81    0.02    0.36
   1  -2 -81   -0.03    0.34
  -1  -2  81   -0.10    0.43
  -1  -2  80    0.33    0.43
  -2  -1 -80    0.05    0.39
   1  -2 -80    0.19    0.40
  -1  -2  79    0.48    0.49
  -2  -1 -79   -0.02    0.42
   1  -2 -79    0.00    0.42
  -1  -2  78   -0.26    0.49
  -2  -1 -78   -0.20    0.50
   1  -2 -78    0.24    0.48
  -2  -1 -77    0.52    0.54
   1  -2 -77   -0.05    0.48
  -1  -2  77    0.19    0.46
  -1  -2  76    0.88    0.61
  -2  -1 -76    0.53    0.55
   1  -2 -76    0.41    0.55
  -2  -1 -75    1.50    0.70
   1  -2 -75    0.92    0.58
  -1  -2  75    0.53    0.57
   1  -2 -74    0.44    0.59
  -1  -2  74    0.82    0.55
  -2  -1 -74    1.05    0.64
  -1  -2  73    1.49    0.73
  -2  -1 -73    1.88    0.79
   1  -2 -73    1.82    0.80
   2   1 -73    1.20    0.60
   1  -2 -72    0.16    0.58
   2   1 -72    0.13    0.44
  -1  -2  72   -0.15    0.52
  -2  -1 -72    0.15    0.52
   2   1 -71   -0.04    0.43
  -1  -2  71   -0.06    0.47
   1  -2 -71    0.10    0.57
  -2  -1 -71    0.58    0.67
  -2  -1 -70    3.29    0.92
   1  -2 -70    3.77    1.03
   2   1 -70    2.27    0.77
  -1  -2  70    2.52    0.85
   1  -2 -70    3.68    0.93
  -2  -1 -69    4.20    1.03
  -1  -2  69    2.74    0.88
   1  -2 -69    3.15    0.96
   2   1 -69    3.55    0.91
   1  -2 -69    3.02    0.86
   1  -2 -68    2.03    0.77
   2   1 -68    1.85    0.77
  -1  -2  68    0.71    0.59
   1  -2 -68    1.40    0.76
   2   1 -67    1.40    0.66
   1  -2 -67    1.36    0.75
  -1  -2  67    1.63    0.75
   1  -2 -67    1.96    0.79
  -2  -1 -67    1.74    0.83
   1  -2 -66    1.48    0.76
   1  -2 -66    1.29    0.64
  -1  -2  66    2.74    0.91
   2   1 -66    1.89    0.76
  -2  -1 -66    2.34    0.92
   2   1 -65    2.36    0.80
  -1  -2  65    3.27    1.01
  -2  -1 -65    2.82    0.92
   1  -2 -65    1.52    0.80
   1  -2 -65    2.02    0.90
   1  -2 -64    2.51    0.82
  -1  -2  64    2.96    0.98
   2   1 -64    2.84    0.87
  -2  -1 -64    2.01    0.95
   1  -2 -64    2.79    0.94
   2   1 -63    8.96    1.46
   1  -2 -63    7.38    1.35
  -1  -2  63    8.81    1.46
  -2  -1 -63    8.51    1.44
   1  -2 -63    8.35    1.40
   2  -1  63    8.29    1.30
   2  -1  62    8.96    1.37
   1  -2 -62    8.58    1.45
   2   1 -62    8.05    1.37
  -2  -1 -62    7.99    1.41
   1  -2 -62    8.66    1.37
   1  -2 -61    4.05    1.04
   2  -1  61    4.75    1.04
  -2  -1 -61    4.76    1.20
   2   1 -61    4.94    1.12
   1  -2 -61    4.74    1.17
  -2  -1 -60    3.91    1.10
   1  -2 -60    2.07    0.82
   2  -1  60    2.97    0.91
   1  -2 -60    2.04    0.72
  -1   2 -60    2.74    0.78
  -2  -1 -60    1.99    0.72
  -2  -1 -60    2.64    0.84
   2   1 -60    2.75    0.92
   1  -2 -60    2.51    0.84
   2   1 -60    3.11    0.94
  -1   2 -59    7.13    1.15
   2   1 -59    7.87    1.38
   1  -2 -59    7.02    1.20
   1  -2 -59    7.70    1.39
  -2  -1 -59    7.11    1.23
   1  -2 -59    5.96    1.18
   2  -1  59    6.60    1.19
  -2  -1 -59    7.03    1.19
  -2  -1 -59    7.25    1.34
   2   1 -59    6.89    1.32
   2  -1  58   18.35    1.90
   1  -2 -58   18.25    2.01
   2   1 -58   16.58    1.91
  -2  -1 -58   19.99    2.11
  -2  -1 -58   18.32    1.87
   1  -2 -58   16.35    1.77
   1  -2 -58   16.88    1.82
   2   1 -58   19.01    2.03
  -1   2 -58   15.99    1.62
   2   1 -57    5.96    1.23
  -2  -1 -57    6.25    1.32
   2  -1  57    6.56    1.20
   1  -2 -57    6.06    1.22
  -2  -1 -57    6.32    1.20
   1  -2 -57    7.47    1.27
   1  -2 -57    7.73    1.26
   2   1 -57    6.84    1.32
  -1   2 -57    6.47    1.11
   1  -2 -56    9.66    1.42
   1  -2 -56    8.22    1.26
   2   1 -56    9.23    1.46
  -2  -1 -56    9.18    1.47
   2  -1  56    9.15    1.36
   2   1 -56    8.01    1.35
   1  -2 -56    9.28    1.35
   1  -2 -56    9.95    1.50
  -2  -1 -56    9.93    1.39
  -1   2 -56    9.32    1.25
  -2  -1 -55    1.68    0.73
  -2  -1 -55    2.86    0.88
   2   1 -55    1.72    0.81
  -1   2 -55    3.06    0.86
   1  -2 -55    1.87    0.74
   2  -1  55    2.57    0.82
   1  -2 -55    1.67    0.76
   1  -2 -55    2.59    0.91
   1  -2 -55    3.28    0.95
   2   1 -55    2.08    0.80
   2  -1  54    5.34    1.09
  -1   2 -54    6.36    1.06
   1  -2 -54    5.40    1.07
  -2  -1 -54    6.26    1.25
   1  -2 -54    5.71    1.19
  -2  -1 -54    5.79    1.10
   2   1 -54    5.66    1.12
   2   1 -54    6.14    1.18
   1  -2 -54    6.33    1.17
   1  -2 -54    6.88    1.19
   2  -1  53   28.36    2.27
  -1   2 -53   26.79    1.99
  -2  -1 -53   29.30    2.47
   1  -2 -53   28.59    2.18
   1  -2 -53   28.12    2.19
   1  -2 -53   28.40    2.36
   2   1 -53   28.95    2.44
   2   1 -53   30.49    2.44
  -2  -1 -53   28.87    2.21
   1  -2 -52    3.24    0.88
  -2  -1 -52    2.95    0.85
   1  -2 -52    2.75    0.83
   2   1 -52    3.06    0.93
  -1   2 -52    2.10    0.67
   2   1 -51   12.71    1.59
  -2  -1 -51   11.71    1.42
   1  -2 -51   10.57    1.34
  -1   2 -51   11.34    1.29
   1  -2 -51   10.47    1.34
   2   1 -50    2.38    0.83
   1  -2 -50    2.94    0.82
   1  -2 -50    2.66    0.77
  -2  -1 -50    3.26    0.86
  -1   2 -50    2.73    0.74
   1  -2 -49   16.67    1.60
   2   1 -49   18.71    1.85
  -1   2 -49   17.82    1.54
   2  -1  49   18.12    1.48
  -2  -1 -49   17.36    1.63
   1  -2 -49   17.05    1.64
   2   1 -48   23.79    2.05
  -1   2 -48   26.34    1.83
   1  -2 -48   23.35    1.86
  -2  -1 -48   22.96    1.85
   1  -2 -48   22.85    1.86
   2  -1  48   23.41    1.65
   1  -2 -47    0.65    0.58
  -2  -1 -47    0.71    0.57
   1  -2 -47    1.11    0.61
   2   1 -47    1.00    0.67
   2  -1  47    0.56    0.51
   2   1 -46   47.35    2.75
  -2  -1 -46   44.02    2.45
   1  -2 -46   44.50    2.42
   2  -1  46   47.64    2.30
   1  -2 -46   45.64    2.50
   1  -2 -45    2.44    0.71
   1  -2 -45    3.09    0.77
   2   1 -45    2.95    0.86
   2  -1  45    2.61    0.63
  -2  -1 -45    1.78    0.67
   1  -2 -44   20.96    1.66
   1  -2 -44   18.71    1.55
   2  -1  44   19.23    1.45
   2   1 -44   20.60    1.78
  -2  -1 -44   18.81    1.57
  -2  -1 -43    5.07    0.90
   1  -2 -43    4.42    0.82
   2  -1  43    5.23    0.82
   2   1 -43    5.62    1.02
   1  -2 -43    4.95    0.88
  -2  -1 -42   24.99    1.75
   1  -2 -42   25.46    1.74
   2  -1  42   24.65    1.61
   1  -2 -42   23.76    1.71
   2   1 -42   24.67    1.89
   1  -2 -41   49.07    2.36
   2  -1  41   50.25    2.23
  -2  -1 -41   49.30    2.38
   1  -2 -41   48.98    2.39
   2   1 -41   48.02    2.57
   1  -2 -40   12.20    1.24
   2  -1  40   12.81    1.16
  -2  -1 -40   12.82    1.25
   2   1 -40   13.60    1.43
   1  -2 -40   11.99    1.20
   1  -2 -39   45.15    2.22
  -2  -1 -39   45.58    2.21
   2  -1  39   45.31    2.08
   2   1 -39   46.06    2.43
   1  -2 -39   47.51    2.23
   2  -1  38    1.09    0.45
   2   1 -38    2.08    0.71
   1  -2 -38    0.72    0.46
  -2  -1 -38    0.89    0.51
   1  -2 -38    0.68    0.45
  -2  -1 -37   65.64    2.56
   2  -1  37   63.55    2.37
   1  -2 -37   65.12    2.58
   2   1 -37   64.26    2.74
   1  -2 -37   66.86    2.56
  -2  -1 -36   22.26    1.51
   1  -2 -36   26.07    1.61
   2   1 -36   24.58    1.70
   1  -2 -36   23.94    1.53
   2  -1  36   24.67    1.49
   2   1 -35   56.17    2.52
   1  -2 -35   54.04    2.22
   2  -1  35   56.99    2.19
  -2  -1 -35   56.42    2.30
   1  -2 -35   56.66    2.31
   1  -2 -34   32.77    1.73
   2   1 -34   35.18    2.01
  -2  -1 -34   35.24    1.79
   2  -1  34   34.72    1.70
   1  -2 -34   34.55    1.78
  -2  -1 -33   81.84    2.67
   2   1 -33   83.47    2.93
   1  -2 -33   83.98    2.67
   1  -2 -33   87.95    2.75
   2  -1  33   82.23    2.57
   1  -2 -32    4.05    0.66
  -2  -1 -32    4.20    0.68
   2   1 -32    5.60    0.87
   2   1 -32    4.39    0.63
   2  -1  32    4.25    0.63
   1  -2 -32    3.79    0.64
   2  -1  31   33.73    1.60
   1  -2 -31   32.75    1.63
   2   1 -31   31.46    1.50
   1  -2 -31   32.42    1.64
   2   1 -31   33.12    1.81
  -2  -1 -31   33.07    1.64
   1  -2 -30   67.69    2.29
   2  -1  30   70.43    2.27
   2   1 -30   66.13    2.56
   1  -2 -30   69.23    2.33
  -2  -1 -30   64.75    2.25
   2   1 -30   68.29    2.18
   1  -2 -29  211.34    3.92
   1  -2 -29  216.46    3.99
   2   1 -29  210.74    3.74
   2  -1  29  208.39    3.85
   2   1 -29  214.50    4.42
  -2  -1 -29  208.27    3.96
   1  -2 -28   72.13    2.28
   2   1 -28   69.21    2.53
   1  -2 -28   71.63    2.26
   2  -1  28   70.31    2.21
  -2  -1 -28   70.15    2.26
   2   1 -28   71.60    2.18
   1  -2 -27  184.04    3.52
   2   1 -27  180.81    3.38
   1  -2 -27  185.41    3.57
   2  -1  27  186.25    3.53
  -2  -1 -27  182.53    3.54
   2   1 -27  186.42    4.01
   2   1 -26  103.73    2.53
   1  -2 -26  103.30    2.62
   2  -1  26  101.30    2.58
   1  -2 -26  100.80    2.57
  -2  -1 -26   98.15    4.31
  -2  -1 -26  104.38    2.64
   2   1 -26  103.95    2.95
   1  -2 -25   69.52    2.10
   2   1 -25   66.32    1.99
   2   1 -25   65.35    2.33
  -2  -1 -25   65.35    2.06
   2  -1  25   63.73    2.05
  -2  -1 -25   61.09    3.35
   1  -2 -25   66.69    2.04
   2  -1  24   92.62    2.40
   1   2  24   92.02    2.04
  -2  -1 -24   89.35    2.37
   2   1 -24   91.76    2.31
  -2  -1 -24   89.83    4.02
   1  -2 -24   91.80    2.35
   2   1 -24   90.09    2.67
   1  -2 -24   93.44    2.39
   1   2  23  175.77    2.83
  -2  -1 -23  179.86    3.28
  -2  -1 -23  175.22    5.51
   2   1 -23  179.90    3.69
   1  -2 -23  185.81    3.25
   1  -2 -23  183.21    3.28
   2   1 -23  183.65    3.22
   2  -1  23  184.70    3.34
   1   2  22  296.15    3.64
   2   1 -22  297.79    4.05
   1  -2 -22  295.15    4.01
   2   1 -22  303.28    4.70
  -2  -1 -22  299.45    4.14
   2  -1  22  296.43    4.19
   1  -2 -22  307.74    4.12
  -2  -1 -22  297.77    7.07
   2  -1  21  526.99    5.48
   1  -2 -21  539.61    5.28
   2   1 -21  524.96    5.30
  -2  -1 -21  529.87    5.39
   1   2  21  529.84    4.81
  -2  -1 -21  531.03    9.37
   2   1 -21  532.50    6.13
   1  -2 -21  529.90    5.31
  -2  -1 -20   45.06    2.72
   1  -2 -20   44.30    1.53
   2   1 -20   44.36    1.78
   2   1 -20   44.85    1.55
   1  -2 -20   44.13    1.49
  -2  -1 -20   45.37    1.55
   2  -1  20   43.33    1.60
   1  -2 -19  120.83    2.40
  -2  -1 -19  122.38    4.38
   2  -1  19  117.08    2.53
   2   1 -19  115.87    2.44
   2   1 -19  117.32    2.79
   1  -2 -19  121.03    2.42
   1   2  19  119.46    2.51
  -2  -1 -19  118.65    2.46
   1   2  19  122.09    5.71
   2  -1  18    9.79    0.76
   2  -1  18    9.11    1.60
   1   2  18    9.44    0.72
   1   2  18   10.14    1.63
   1  -2 -18    8.25    0.64
   2   1 -18    8.45    0.79
  -2  -1 -18    9.10    0.69
  -2  -1 -18    8.95    1.21
   1  -2 -18    9.49    0.69
   2   1 -18    9.61    0.72
   1  -2 -17  136.07    2.45
   1  -2 -17  136.67    2.45
   2   1 -17  131.55    2.87
  -2  -1 -17  134.73    2.53
   1   2  17  134.99    2.61
  -1   2 -17  141.06    5.28
  -2  -1 -17  137.56    4.63
   2  -1  17  130.64    5.68
   2  -1  17  132.25    2.61
   1   2  17  139.14    5.96
   2   1 -17  134.15    2.57
  -2  -1 -16   28.56    2.11
   2   1 -16   27.80    1.17
  -2  -1 -16   27.97    1.16
   2  -1  16   27.96    2.62
   2  -1  16   29.12    1.24
  -1   2 -16   29.30    2.39
   1  -2 -16   29.39    1.12
   1  -2 -16   28.81    1.11
   2   1 -16   27.51    1.31
   1   2  16   28.33    1.19
   1   2  16   28.22    2.67
   1  -2 -15  222.11    2.96
   2  -1  15  218.66    7.12
  -2  -1 -15  220.79    3.15
  -2  -1 -15  222.73    5.86
   1   2  15  224.04    3.29
   1   2  15  221.06    7.29
  -1   2 -15  238.00    6.57
   2   1 -15  216.18    3.20
   2  -1  15  223.08    3.31
   1  -2 -15  220.53    2.95
   2   1 -14  230.69    3.28
   1  -2 -14  226.05    2.92
  -2  -1 -14  232.43    3.18
   2  -1  14  226.68    3.27
   1   2  14  227.53    7.26
   1  -2 -14  230.63    2.96
  -1   2 -14  238.46    6.46
   2  -1  14  230.24    7.21
   1   2  14  227.68    3.30
  -2  -1 -14  225.13    5.88
   2   1 -13  498.88    4.74
   1   2  13  484.87   10.51
   2  -1  13  480.73   10.29
   2  -1  13  505.51    4.81
   1  -2 -13  505.91    4.27
   1   2  13  498.87    4.86
  -2  -1 -13  497.99    4.64
  -2  -1 -13  508.58    8.83
  -1   2 -13  511.37    9.26
   1   2  12  157.28    5.91
   2   1 -12  154.68    2.64
  -2  -1 -12  161.40    5.03
   1   2  12  155.51    2.69
  -1   2 -12  163.30    5.15
   2  -1  12  157.49    5.79
   1  -2 -12  156.66    2.33
   2  -1  12  156.34    2.65
  -2  -1 -12  160.86    2.60
   1  -2 -11  435.51    3.80
  -1   2 -11  431.03    8.13
  -2  -1 -11  426.06    4.20
   1   2  11  418.46    4.42
   2   1 -11  422.19    4.34
   2  -1  11  422.07    4.28
   1   2  11  426.23    9.62
  -1   2 -10  438.96    8.03
   2   1 -10  419.46    4.29
   1   2  10  414.33    4.36
   2  -1  10  418.98    4.20
   1   2  10  399.41    9.24
  -2  -1 -10  420.09    4.15
  -2  -1 -10  434.15    8.25
  -2   1   9  315.29    8.19
  -2  -1  -9  301.53    6.89
   2   1  -9  294.11    3.57
  -1   2  -9  302.26    6.52
   2  -1   9  299.14    7.76
   2  -1   9  296.42    3.47
  -2  -1  -9  299.83    6.02
   1   2   9  294.96    7.88
   2  -1   9  286.43    3.31
   1   2   9  291.00    3.66
  -2  -1  -9  297.08    3.47
   2  -1   8   10.98    1.53
  -2  -1  -8   12.26    1.27
   1   2   8   12.10    1.68
  -2  -1  -8   11.37    0.69
  -1   2  -8   12.48    1.35
   2  -1   8   12.11    0.72
   2   1  -8   12.20    0.76
   1   2   8   11.65    0.76
  -2   1   8    9.93    1.54
   2  -1   8    9.61    0.52
   2  -1   7  162.46    2.49
  -2   1   7  171.91    4.08
   2  -1   7  169.20    5.73
   1   2   7  162.15    2.72
  -2   1   7  178.48    6.04
  -2  -1  -7  172.48    4.54
  -1   2  -7  166.69    4.65
  -2  -1  -7  168.86    2.57
   1   2   7  168.92    4.17
   2   1  -7  165.13    2.66
   1   2   7  160.52    5.79
   1  -2  -6   75.85    3.28
   2  -1   6   71.99    3.75
  -2  -1  -6   72.17    1.69
  -2   1   6   77.90    3.99
  -2   1   6   73.58    2.57
   2   1  -6   74.35    1.78
   1   2   6   68.56    2.63
  -1   2  -6   75.03    3.05
   1   2   6   70.27    1.80
  -1  -2   6   78.38    2.82
   1   2   6   73.62    3.89
  -2  -1  -6   76.84    3.01
   2  -1   6   73.79    1.66
  -2   1   5   12.17    1.03
   2  -1   5   12.44    1.58
   2  -1   5   12.68    0.70
  -1  -2   5   12.82    1.11
  -1   2  -5   13.49    1.30
   1   2   5   12.09    1.11
   1  -2  -5   12.69    1.36
   2   1  -5   12.56    0.75
   1   2   5   12.59    0.78
  -2   1   5   12.12    1.57
  -2  -1  -5   13.99    1.31
  -1  -2   4    6.24    0.79
   1   2   4    6.37    0.58
   2  -1   4    5.63    0.48
  -2   1   4    5.26    0.65
   2  -1   4    6.39    1.17
   1  -2  -4    5.64    0.93
  -2   1   4    5.07    1.08
  -1   2  -4    5.66    0.85
   2   1  -4    6.40    0.55
  -2  -1  -4    4.73    0.77
   1   2   4    5.03    0.73
   2  -1   3  432.34    3.77
   1   2   3  425.01    4.39
  -1  -2   3  447.10    6.10
   1   2   3  442.28    6.23
  -2  -1  -3  448.98    7.36
   2  -1   3  441.25    8.95
  -2   1   3  431.60    5.29
  -2   1   3  469.86    9.41
   2   1  -3  429.67    4.28
   1  -2  -3  448.05    7.85
  -1   2  -3  436.75    6.77
   2   1  -2   46.99    1.43
   2  -1   2   52.74    1.33
  -1   2  -2   49.23    2.23
   2  -1   2   52.36    3.11
  -2  -1  -2   48.31    2.45
  -2   1   2   50.37    3.07
   1   2   2   48.59    1.52
  -2   1   2   48.67    1.70
   1  -2  -2   49.27    2.60
  -2  -1  -1 1555.74   13.92
  -1   2  -1 1552.96   12.09
  -2   1   1 1624.06   17.02
   2  -1   1 1545.13   16.64
  -2   1   1 1601.11   16.07
   1  -2  -1 1571.24   14.47
   1   2   1 1561.67    8.43
   2   1  -1 1577.63    8.14
  -2   1   1 1516.33    8.60
   1  -2   0 1079.50   11.97
  -1   2   0 1081.95    9.79
   1  -2   0 1051.40   10.51
  -2  -1   0 1077.67   11.77
   2   1   0 1060.49    6.69
   2   1   1 1535.48   16.73
  -1  -2  -1 1577.37   17.19
  -2  -1   1 1590.10   16.52
   1  -2   1 1558.38   14.62
   1  -2   1 1542.85   12.98
  -1   2   1 1560.25   11.51
   1  -2   2   51.94    2.70
  -2  -1   2   50.96    3.06
  -2   1  -2   51.12    2.87
   2   1   2   49.85    3.08
   1  -2   2   50.80    2.42
  -1   2   2   49.43    2.83
  -1   2   2   47.53    1.98
  -1  -2  -2   48.46    3.04
   1  -2   3  446.02    7.87
   1  -2   3  442.01    7.26
  -2  -1   3  437.99    8.95
  -1  -2  -3  446.35    9.07
  -1   2   3  421.93    8.29
  -1   2   3  445.84    6.17
   2   1   3  425.88    8.82
  -1   2   3  421.89    5.69
   1  -2   3  433.42    3.70
   1  -2   3  435.27    6.09
  -2   1  -3  434.83    8.38
  -1   2   4    6.54    1.09
   1  -2   4    5.93    0.88
   1  -2   4    6.00    0.49
  -2   1  -4    6.36    1.09
  -2  -1   4    4.74    1.07
  -1   2   4    6.42    0.81
   2   1   4    5.53    1.11
   1  -2   4    4.73    0.86
   1  -2   4    6.03    0.78
  -1   2   4    5.05    0.64
  -1  -2  -4    4.56    0.96
   1  -2   5   11.78    1.35
  -1   2   5   11.76    1.44
   1  -2   5   12.28    1.11
  -2   1  -5   11.62    1.41
   2   1   5   11.82    1.48
  -1   2   5   12.55    0.95
   1  -2   5   12.78    0.69
  -1  -2  -5   12.67    1.56
   1  -2   5   13.05    1.32
  -1   2   5   12.95    1.12
  -2  -1   5   12.27    1.59
  -2  -1   6   78.89    4.00
  -1   2   6   74.30    3.57
   1  -2   6   75.06    3.37
   2   1   6   68.27    3.64
  -2   1  -6   77.81    3.55
   1  -2   6   74.82    1.65
   1  -2   6   76.65    2.78
   1  -2   6   75.99    3.19
  -1  -2  -6   75.04    3.69
  -1   2   6   74.31    2.82
  -1   2   6   68.15    2.15
  -2   1  -7  167.94    5.22
  -1   2   7  169.79    5.46
   1  -2   7  162.58    2.46
   1  -2   7  165.20    5.05
   1  -2   7  160.74    4.70
  -1  -2  -7  164.18    5.53
  -1   2   7  169.68    3.27
  -2  -1   7  177.41    6.06
   2   1   7  160.46    5.59
  -1   2   8   12.46    0.90
  -2  -1   8   13.25    1.73
  -2   1  -8   12.09    1.46
  -1  -2  -8   14.38    1.69
   1  -2   8   12.65    1.39
   1  -2   8   13.78    0.76
  -1   2   8   10.67    1.44
   2   1   8   10.81    1.48
  -1   2   9  279.56    7.22
  -1  -2  -9  306.56    7.62
   2   1   9  287.96    7.54
   1  -2   9  281.07    6.47
   1  -2   9  298.47    3.44
   2   1   9  300.29    6.48
  -2  -1   9  298.60    8.02
  -1   2   9  288.08    4.18
   1  -2  10  419.45    8.05
  -1  -2 -10  420.56    5.08
  -1   2  10  423.25    8.96
   1  -2  10  417.89    4.14
  -1  -2 -10  428.63    9.02
   2   1  10  431.18    7.90
  -1   2  10  422.81    5.05
  -2   1 -10  433.82    8.55
  -1   2  11  422.50    9.07
  -1  -2 -11  427.26    4.96
  -1  -2 -11  442.32    9.18
   2   1  11  414.83    7.85
   1   2 -11  423.89    4.69
   1  -2  11  419.60    8.22
  -2   1 -11  447.13    8.71
   1  -2  11  426.62    4.27
  -1  -2 -11  418.62    4.61
  -1   2  11  428.90    5.10
  -1  -2 -12  156.20    2.82
   1   2 -12  155.42    2.88
   1  -2  12  157.97    5.16
  -1  -2 -12  156.25    5.51
  -1  -2 -12  155.49    2.94
  -2   1 -12  155.73    5.20
   2   1  12  159.48    4.93
  -1   2  12  153.36    3.07
   1  -2  12  156.22    2.64
   2   1  12  154.45    2.75
  -1   2  12  148.23    5.41
   1   2 -13  500.98    5.21
  -1   2  13  481.08   10.02
   1   2 -13  484.19    4.29
   2   1  13  503.10    5.01
  -1  -2 -13  503.91    5.14
   1  -2  13  493.31    9.26
   2   1  13  504.20    8.92
  -1   2  13  506.81    5.65
   1  -2  13  501.34    4.77
  -1  -2 -13  496.36    5.07
  -2   1 -13  515.61    9.52
  -1   2  14  222.95    6.97
   1  -2  14  228.21    6.47
   1   2 -14  225.01    3.54
   2   1  14  222.83    3.33
   1  -2  14  229.39    3.29
  -2   1 -14  238.23    6.56
  -1  -2 -14  223.11    3.45
   2   1  14  239.75    6.25
  -1   2  14  228.92    3.86
   1   2 -14  227.83    3.00
  -1  -2 -14  226.97    3.45
   1   2 -15  218.23    3.55
  -1  -2 -15  221.76    3.42
   1  -2  15  223.87    6.55
   2   1  15  227.56    6.22
  -1  -2 -15  226.26    3.50
  -1   2  15  220.81    7.04
   2  -1 -15  218.34    3.55
   1  -2  15  223.08    3.30
   1   2 -15  214.70    2.96
   2   1  15  224.65    3.36
  -2   1 -15  223.31    6.43
   2   1  16   27.19    2.22
   2  -1 -16   28.49    1.32
   1  -2  16   28.71    2.44
  -1  -2 -16   26.71    1.22
  -1  -2 -16   27.44    1.23
  -1   2  16   27.96    2.57
   2  -1 -16   28.06    1.06
   1  -2  16   29.00    1.24
  -2   1 -16   29.23    2.37
   1   2 -16   30.79    1.15
   1   2 -16   28.15    1.31
   2   1  16   28.48    1.23
   2  -1 -17  133.34    2.35
  -2   1 -17  132.43    5.08
   2  -1 -17  131.12    2.86
   1  -2  17  133.42    5.27
  -1   2  17  129.91    5.61
  -1  -2 -17  135.51    2.74
   2   1  17  132.47    2.63
   1  -2  17  131.58    2.63
  -1  -2 -17  137.14    2.80
   1   2 -17  131.17    2.43
   1   2 -17  135.12    2.83
   2   1  17  135.97    5.02
  -2   1 -17  132.80    2.32
   1  -2  18   12.04    1.71
  -1  -2 -18    9.38    0.76
   2  -1 -18    9.24    0.66
  -1   2  18    8.06    1.45
   1  -2  18   10.58    0.79
  -1  -2 -18    9.61    0.78
  -2   1 -18   10.02    0.69
  -2   1 -18    8.25    1.33
   1   2 -18    9.01    0.81
   2   1  18    9.87    1.40
   2   1  18    9.18    0.73
   1   2 -18    9.01    0.68
   2  -1 -18    9.47    0.81
  -1  -2 -19  120.89    2.65
  -1   2  19  128.69    5.79
   2  -1 -19  120.75    2.80
   1   2 -19  116.61    2.70
  -2   1 -19  118.76    2.33
   2   1  19  122.14    2.55
  -1  -2 -19  119.34    2.75
   2   1  19  113.60    4.76
   2  -1 -19  117.12    2.33
   1  -2  19  116.51    2.54
   1   2 -19  117.88    2.40
  -1  -2 -20   44.28    1.63
   1   2 -20   46.09    1.75
   2   1  20   42.98    1.55
   1  -2  20   47.80    1.68
   1   2 -20   44.82    1.55
   2  -1 -20   43.79    1.74
   2   1  20   42.98    2.97
  -2   1 -20   46.81    1.53
   2  -1 -20   44.95    1.50
   1   2 -21  525.29    5.30
   2  -1 -21  525.72    5.22
   2  -1 -21  531.30    6.07
   1  -2  21  532.38    5.56
   2   1  21  533.73    5.46
  -1  -2 -21  530.68    5.67
  -2   1 -21  527.00    5.17
   2   1  21  517.15   10.39
   1   2 -21  515.95    5.78
   2  -1 -22  299.87    4.03
   1   2 -22  290.98    4.05
  -2   1 -22  295.54    4.00
   1   2 -22  307.05    4.55
   2   1  22  296.91    4.11
   2   1  22  289.53    8.01
  -1  -2 -22  303.12    4.33
   1  -2  22  295.04    4.23
   2  -1 -22  303.05    4.72
  -1  -2 -23  177.75    3.42
   2  -1 -23  183.78    3.75
  -2   1 -23  179.46    3.19
   2   1  23  179.80    3.23
   2  -1 -23  181.28    3.22
   2   1  23  184.01    6.53
   1   2 -23  182.24    3.26
   1  -2  23  180.57    3.36
   1   2 -23  182.88    3.55
   2   1  24   90.45    4.67
   1  -2  24   89.61    2.42
  -2   1 -24   90.97    2.34
   2   1  24   92.79    2.36
   2  -1 -24   91.14    2.35
  -1  -2 -24   88.19    2.44
   1   2 -24   88.44    2.34
   1   2 -24   94.07    2.61
   2  -1 -24   92.11    2.69
  -2   1 -25   65.46    2.04
  -1  -2 -25   66.55    2.16
   1   2 -25   65.27    2.21
   1   2 -25   65.82    2.07
   2   1  25   66.59    4.12
   1  -2  25   64.77    2.08
   2  -1 -25   67.78    2.34
   2  -1 -25   68.03    2.08
   2   1  25   68.98    2.06
   2   1  26  101.42    2.51
   2  -1 -26  106.04    2.98
  -2   1 -26  100.83    2.58
   2  -1 -26  101.06    2.57
   1  -2  26  101.37    2.63
   1   2 -26  102.26    2.62
   1   2 -26  102.79    2.78
  -1  -2 -26  105.37    2.73
   1   2 -27  181.10    3.74
  -1  -2 -27  185.65    3.69
   1   2 -27  177.40    3.51
  -2   1 -27  182.27    3.53
   1  -2  27  184.20    3.56
   2  -1 -27  181.56    3.94
   2  -1 -27  180.72    3.52
   2   1  27  186.69    3.42
   1   2 -28   73.32    2.46
  -2   1 -28   73.83    2.30
   1  -2  28   71.01    2.28
  -1  -2 -28   71.04    2.35
   2  -1 -28   77.38    2.64
   1   2 -28   71.02    2.28
   2  -1 -28   72.49    2.29
   2   1  28   71.35    2.15
  -2   1 -29  213.71    3.98
  -1  -2 -29  215.84    4.12
   1   2 -29  213.14    4.00
   2  -1 -29  210.73    4.37
   2   1  29  216.67    3.75
   1  -2  29  207.47    3.92
   1   2 -29  212.59    4.16
   2  -1 -29  211.07    3.97
  -2   1 -30   67.61    2.29
   2  -1 -30   67.12    2.29
   1   2 -30   66.29    2.29
   1   2 -30   66.63    2.41
   2   1  30   67.53    2.14
  -1  -2 -30   67.48    2.36
   1  -2  30   68.06    2.28
   2  -1 -30   70.01    2.57
  -2   1 -31   33.05    1.65
   2   1  31   32.08    1.50
   2  -1 -31   33.80    1.68
   1  -2  31   33.98    1.64
  -1  -2 -31   33.31    1.69
   1   2 -31   32.11    1.70
   1   2 -31   32.40    1.64
   2  -1 -31   33.83    1.83
  -2   1 -32    4.13    0.67
   2   1  32    4.04    0.60
   2  -1 -32    5.01    0.82
   1   2 -32    4.24    0.74
   1  -2  32    4.56    0.67
   2  -1 -32    4.92    0.72
   1   2 -32    4.96    0.72
  -1  -2 -32    3.48    0.65
   2  -1 -33   86.69    2.98
   1  -2  33   81.96    2.60
  -1  -2 -33   87.27    2.81
   2  -1 -33   85.38    2.75
   1   2 -33   82.27    2.70
   1   2 -33   85.51    2.81
   2   1  33   86.92    2.49
   1   2 -34   33.52    1.81
   2   1  34   34.03    1.59
   1  -2  34   33.95    1.71
  -1  -2 -34   34.66    1.84
   2  -1 -34   36.00    1.98
   1   2 -34   35.01    1.82
   2  -1 -34   36.08    1.83
  -1  -2 -35   57.27    2.36
   1   2 -35   55.35    2.30
   2  -1 -35   57.70    2.51
   2  -1 -35   58.61    2.35
   1   2 -35   58.47    2.41
   1  -2  35   56.57    2.21
   2   1  35   58.20    2.09
   2  -1 -36   24.12    1.56
   2  -1 -36   24.69    1.70
   1   2 -36   22.25    1.52
  -1  -2 -36   25.93    1.63
   1   2 -36   23.65    1.57
   1  -2  36   25.16    1.52
   2   1  36   24.11    1.37
   1   2 -37   66.41    2.60
   2  -1 -37   61.86    2.51
  -1  -2 -37   66.56    2.62
   1   2 -37   62.27    2.54
   1  -2  37   64.40    2.42
   2  -1 -37   65.38    2.75
   2   1  37   65.17    2.25
   1   2 -38    0.51    0.45
   2  -1 -38    1.22    0.68
   2   1  38    0.52    0.39
  -1  -2 -38    0.64    0.55
   1  -2  38    1.23    0.50
   1   2 -38    1.56    0.58
   1   2 -39   45.16    2.24
   1   2 -39   42.59    2.15
   2  -1 -39   46.05    2.40
   1  -2  39   44.64    2.08
  -1  -2 -39   47.72    2.31
   2  -1 -40   12.89    1.37
   1   2 -40   12.24    1.23
   1   2 -40   12.69    1.28
  -1  -2 -40   13.13    1.29
   1  -2  40   13.15    1.19
   2  -1 -41   47.84    2.52
   1   2 -41   47.87    2.40
  -1  -2 -41   50.86    2.46
   1  -2  41   49.60    2.25
   1   2 -41   48.99    2.37
   1  -2  42   23.67    1.59
   1   2 -42   24.81    1.71
  -1  -2 -42   24.68    1.76
   1   2 -42   23.14    1.72
   2  -1 -42   22.54    1.77
   1  -2  43    4.65    0.79
   1   2 -43    5.41    0.87
   1   2 -43    5.53    0.92
   2  -1 -43    5.82    1.02
  -1  -2 -43    5.22    0.94
   1   2 -44   19.58    1.63
  -1  -2 -44   19.83    1.63
   1   2 -44   19.18    1.56
   1  -2  44   20.17    1.51
   2  -1 -44   21.08    1.76
   1  -2  45    2.98    0.67
  -1  -2 -45    2.65    0.77
   1   2 -45    2.75    0.69
   1   2 -45    2.54    0.72
   2  -1 -45    3.77    0.90
   2  -1 -46   45.57    2.67
   1   2 -46   44.50    2.49
  -1  -2 -46   44.02    2.46
   1   2 -46   47.05    2.47
   1  -2  46   46.97    2.31
   1   2 -47    0.37    0.53
  -1  -2 -47    0.34    0.60
   1   2 -47    0.92    0.58
   2  -1 -47    1.30    0.72
   1  -2  47    0.52    0.44
   2  -1 -48   23.38    1.97
   1   2 -48   23.47    1.80
  -1  -2 -48   23.46    1.74
   1  -2  48   22.67    1.67
   1   2 -48   21.19    1.80
  -1  -2 -48   24.25    1.90
  -1  -2 -49   16.85    1.51
  -1  -2 -49   15.99    1.57
   1   2 -49   18.42    1.72
   1   2 -49   18.29    1.62
   2  -1 -49   15.63    1.67
   2  -1 -50    2.23    0.77
  -1  -2 -50    3.12    0.86
   1   2 -50    2.26    0.67
   1   2 -50    1.36    0.65
  -1  -2 -50    3.10    0.76
  -1  -2 -51   11.14    1.28
   2  -1 -51   11.64    1.49
   1   2 -51   11.36    1.41
  -1  -2 -51   11.25    1.39
   2  -1 -52    2.16    0.79
  -1  -2 -52    3.41    0.90
  -1  -2 -52    3.15    0.80
   1   2 -52    3.07    0.88
   2  -1 -53   30.94    2.53
  -1  -2 -53   29.73    2.08
  -1  -2 -53   30.64    2.29
  -1  -2 -53   32.25    2.50
   1   2 -53   29.11    2.23
   2   1  53   28.57    2.24
   2  -1 -53   26.63    2.25
  -1  -2 -54    5.92    1.21
   2   1  54    5.47    1.08
   1   2 -54    5.94    1.10
  -1  -2 -54    6.67    1.09
  -1  -2 -54    5.39    1.10
   2  -1 -54    6.46    1.29
   1  -2  54    5.61    1.10
   2  -1 -54    5.37    1.12
   2  -1 -55    3.10    0.96
   2  -1 -55    2.98    0.91
   1   2 -55    2.25    0.78
  -1  -2 -55    2.69    0.87
  -1  -2 -55    2.30    0.74
  -1  -2 -55    3.85    1.02
   1  -2  55    2.87    0.89
   2   1  55    2.02    0.73
  -1  -2 -56   10.13    1.31
  -1  -2 -56    8.79    1.33
   2  -1 -56   10.21    1.48
   2   1  56    9.88    1.40
  -1  -2 -56   10.22    1.55
   1   2 -56    8.99    1.35
   1  -2  56    8.55    1.37
   2  -1 -56    9.64    1.53
  -1  -2 -57    8.66    1.35
   2  -1 -57    6.96    1.33
   1   2 -57    7.39    1.27
  -1  -2 -57    8.33    1.40
   2   1  57    7.29    1.22
   2  -1 -57    6.38    1.22
   1  -2  57    6.47    1.25
  -1  -2 -57    7.09    1.13
   1   2 -58   16.67    1.79
   2  -1 -58   16.02    1.85
   2  -1 -58   15.73    1.87
  -1  -2 -58   18.81    2.00
   1  -2  58   17.54    1.91
  -1  -2 -58   17.01    1.69
  -1  -2 -58   16.96    1.81
   2   1  58   17.09    1.81
   2  -1 -59    9.12    1.45
  -1  -2 -59    6.91    1.32
   2  -1 -59    5.69    1.21
  -1  -2 -59    7.46    1.30
   1   2 -59    7.84    1.31
  -1  -2 -59    5.83    1.03
   1  -2  59    6.75    1.25
  -2   1 -59    7.62    1.20
   2   1  59    8.21    1.31
  -1  -2 -60    2.64    0.78
   1   2 -60    3.09    0.91
  -2   1 -60    2.68    0.78
  -1  -2 -60    2.23    0.79
   1  -2  60    2.27    0.87
   2  -1 -60    2.67    0.91
  -1  -2 -60    2.52    0.91
   2  -1 -60    2.09    0.81
  -1  -2 -61    8.44    1.50
   1  -2  61    5.49    1.10
   2  -1 -61    5.22    1.13
  -1  -2 -61    6.55    1.22
  -1  -2 -62    8.20    1.44
   2  -1 -62    8.13    1.42
  -1  -2 -62   10.50    1.52
   1  -2  62    7.70    1.35
   1  -2  63    8.09    1.37
  -1  -2 -63    9.64    1.57
  -1  -2 -63    8.09    1.36
   2  -1 -63    8.31    1.46
  -1  -2 -64    3.71    0.99
   2  -1 -64    3.20    1.02
   1  -2  64    3.89    1.03
  -1  -2 -64    4.21    1.10
   1  -2  65    2.95    0.93
  -1  -2 -65    1.97    0.85
  -1  -2 -65    1.82    0.78
   2  -1 -65    1.70    0.87
   2  -1 -66    1.93    0.83
  -1  -2 -66    1.92    0.82
   1  -2  66    2.05    0.80
  -1  -2 -66    2.97    0.94
  -1  -2 -67    1.71    0.81
   1  -2  67    1.93    0.80
   2  -1 -67    1.50    0.75
  -1  -2 -67    2.22    0.82
  -1  -2 -68    1.56    0.73
  -2   1 -68    2.13    0.73
  -1  -2 -68    1.83    0.81
   2  -1 -68    1.08    0.71
   1  -2  68    1.56    0.69
   1  -2  69    3.65    0.93
  -1  -2 -69    3.45    0.99
   2  -1 -69    3.56    0.99
  -1  -2 -69    3.83    1.08
  -2   1 -69    4.54    0.98
  -2   1 -70    4.92    0.97
  -1  -2 -70    3.33    0.98
  -1  -2 -70    3.92    0.97
   2  -1 -70    3.73    1.02
   1  -2  70    3.63    0.92
  -1  -2 -71    0.06    0.54
  -1  -2 -71    0.13    0.55
   1  -2  71    0.86    0.58
   2  -1 -71    0.26    0.55
  -2   1 -71    0.44    0.45
   1  -2  72   -0.32    0.47
  -2   1 -72    0.29    0.47
  -1  -2 -72   -0.26    0.62
   2  -1 -72   -0.13    0.53
  -1  -2 -72    0.48    0.59
  -2  -1  73    1.87    0.80
  -1  -2 -73    1.23    0.76
   2  -1 -73    2.25    0.87
  -2   1 -73    1.64    0.65
  -1  -2 -73    1.59    0.70
   1  -2  73    1.76    0.65
  -2   1 -74    1.08    0.56
  -1  -2 -74    1.40    0.74
   2  -1 -74    0.45    0.62
  -2  -1  74    1.53    0.73
  -2  -1  75    0.52    0.59
  -2   1 -75    1.16    0.60
  -1  -2 -75    1.59    0.73
   2  -1 -75    0.52    0.52
  -2   1 -76    0.39    0.41
  -2  -1  76    0.20    0.52
  -1  -2 -76    0.37    0.56
   2  -1 -76    1.00    0.63
  -2  -1  77   -0.34    0.48
   2  -1 -77    0.09    0.43
  -1  -2 -77   -0.18    0.54
  -2   1 -77    0.12    0.39
  -1  -2 -78   -0.09    0.55
  -2   1 -78   -0.08    0.39
  -2  -1  78   -0.01    0.44
  -2   1 -79   -0.40    0.39
  -1  -2 -79   -0.60    0.62
  -2  -1  79    0.16    0.44
  -2   1 -80   -0.26    0.38
  -1  -2 -80   -0.05    0.45
  -2  -1  80    0.20    0.41
  -2   1 -81    0.36    0.36
  -1  -2 -81   -0.24    0.45
  -2  -1  81    0.07    0.41
  -1  -2 -82   -0.17    0.39
  -2  -1  82    0.25    0.47
  -2   1 -82   -0.23    0.32
  -1  -2 -83    0.21    0.33
  -2  -1  83   -0.33    0.41
  -2  -1  84    0.89    0.44
  -1  -2 -84    0.10    0.31
   2  -2   0  221.27    2.81
  -2  -2   0  217.21    6.84
  -2   2   0  222.44    5.91
   2   2   0  223.38    3.66
   2  -2  -1  538.13    4.29
  -2   2  -1  554.29    9.41
  -2  -2  -1  547.13   10.85
   2  -2   1  550.59    4.50
  -2  -2   1  526.03   10.75
  -2   2   1  552.35    9.32
   2   2   1  548.97    5.74
   2   2  -1  543.42    5.71
   2   2   2   40.18    1.57
  -2  -2   2   35.17    2.84
  -2   2   2   36.31    2.42
   2  -2   2   37.85    1.93
   2   2  -2   38.61    1.55
  -2   2  -2   39.44    2.55
   2  -2  -2   39.71    1.15
   2  -2   2   39.41    1.25
  -2  -2  -2   34.89    2.74
   2   2   3  159.54    3.11
  -2  -2   3  159.21    6.05
  -2  -2   3  159.60    5.33
   2   2  -3  164.25    3.17
   2  -2   3  163.10    5.52
  -2  -2  -3  160.43    5.83
   2  -2   3  164.11    2.55
  -2   2   3  167.12    4.96
   2  -2   3  173.62    4.11
   2  -2  -3  160.56    2.24
  -2   2   3  162.94    5.03
  -2   2  -3  164.47    5.20
  -2   2   4   51.58    2.80
  -2  -2   4   54.89    3.17
  -2   2   4   53.58    3.22
   2  -2   4   55.78    3.26
   2   2   4   50.39    3.16
  -2  -2  -4   50.84    3.30
   2  -2   4   57.14    2.38
   2   2   4   52.63    1.80
  -2   2   4   55.04    2.92
   2  -2   4   55.41    1.51
   2   2  -4   56.99    1.88
  -2  -2  -5   33.68    2.70
  -2   2   5   37.26    2.42
   2   2  -5   37.61    1.53
  -2  -2   5   39.05    2.70
   2   2   5   36.71    1.50
   2   2   5   32.86    2.58
   2  -2   5   37.57    1.27
  -2   2  -5   34.86    2.45
  -2   2   5   38.78    2.49
   2  -2   5   36.60    2.65
   2  -2   5   38.77    1.97
  -2   2   5   36.65    2.72
  -2   2   6   52.61    2.88
  -2   2   6   55.35    3.38
   2  -2   6   54.09    3.25
  -2   2  -6   51.24    2.99
  -2  -2   6   57.27    3.35
  -2  -2  -6   50.36    3.25
   2  -2   6   48.94    2.22
   2   2   6   46.81    3.04
   2   2   6   50.53    1.76
   2  -2   6   51.78    1.51
  -2   2   6   56.32    3.04
   2   2  -6   49.36    1.76
   2  -2   7    1.59    0.36
   2   2  -7    0.71    0.35
   2  -2   7    0.48    0.63
   2   2   7    1.28    0.73
   2  -2   7    0.94    0.36
  -2  -2   7    0.08    0.58
  -2   2   7    0.63    0.61
  -2   2  -7    0.94    0.56
   2   2   7    1.82    0.44
  -2   2   7    1.16    0.52
  -2  -2  -7    0.34    0.47
  -2   2   7    0.95    0.49
  -2  -2  -8  150.40    5.64
  -2  -2  -8  150.62    3.00
   2   2  -8  153.65    3.10
  -2   2   8  152.54    4.86
   2  -2   8  151.60    5.59
   2   2   8  153.17    3.05
   2  -2   8  153.61    2.66
  -2   2  -8  158.10    5.33
  -2   2   8  158.26    5.76
   2  -2   8  156.66    4.17
  -2  -2   8  150.60    5.52
   2   2   8  144.98    5.40
  -2   2   8  156.84    5.29
   2   2  -9  177.66    3.34
  -2   2   9  179.30    6.25
  -2  -2  -9  183.99    6.24
   2  -2   9  177.08    6.10
  -2   2   9  184.10    5.36
  -2  -2  -9  169.16    3.19
   2  -2   9  178.92    4.49
   2   2   9  175.28    3.26
  -2  -2   9  174.53    6.11
   2  -2   9  174.57    2.88
  -2   2   9  172.27    5.69
   2   2   9  159.60    5.77
   2  -2   9  169.63    6.18
  -2   2  -9  177.72    5.72
  -2   2  10    3.81    1.01
  -2  -2 -10    4.87    0.60
  -2  -2  10    3.89    1.03
   2  -2  10    4.05    0.74
   2   2  10    3.85    0.92
   2  -2  10    3.65    0.96
  -2   2 -10    3.83    0.98
  -2  -2 -10    4.40    1.05
   2  -2  10    4.10    1.06
  -2   2  10    3.87    0.84
  -2   2  10    4.60    0.98
   2   2  10    5.16    0.61
   2  -2  10    4.88    0.55
   2   2 -10    4.48    0.60
  -2   2  11    9.22    1.25
  -2  -2 -11    9.82    1.51
   2   2  11    8.61    1.38
  -2  -2 -11    9.51    1.23
  -2  -2  11   17.05    2.04
   2  -2  11   18.63    2.05
  -2   2  11   10.72    1.61
   2  -2  11   10.74    1.62
   2  -2  11   10.15    1.17
  -2  -2 -11    9.24    0.79
   2   2  11    9.22    0.81
   2   2 -11   10.17    0.85
   2  -2  11   10.09    0.74
  -2   2 -11   10.48    1.46
  -2   2  11   10.65    1.47
  -2  -2 -12   60.69    3.64
  -2   2  12   65.47    3.95
   2   2  12   62.23    3.99
  -2  -2 -12   61.05    1.94
   2   2 -12   61.61    2.00
   2  -2  12   64.74    3.79
   2  -2  12   60.30    1.79
   2   2  12   61.67    1.98
  -2  -2 -12   59.68    2.98
  -2   2  12   58.86    3.47
  -2  -2  12   60.03    3.75
   2   2  12   58.91    3.59
  -2   2 -12   62.81    3.57
   2  -2  12   65.80    2.96
   2  -2  13   34.24    1.37
   2   2  13   33.28    2.95
   2   2  13   32.35    1.45
  -2   2  13   32.46    2.66
  -2  -2 -13   35.33    1.50
   2   2 -13   33.67    1.51
   2   2  13   30.99    2.67
  -2  -2 -13   32.77    2.20
  -2  -2 -13   29.80    2.58
   2  -2  13   33.49    2.22
  -2  -2 -14   90.49    3.60
   2   2 -14   87.85    2.45
  -2   2  14   85.19    4.38
   2   2  14   97.20    5.05
   2   2  14   91.05    2.42
   2  -2  14   91.77    2.27
  -2  -2 -14   92.28    2.42
   2   2  15   46.62    3.53
  -2  -2 -15   46.63    2.57
   2   2 -15   49.70    1.85
  -2  -2 -15   49.03    1.77
   2  -2  15   50.53    1.71
   2   2  15   48.47    1.78
  -2   2  15   48.04    3.37
   2  -2  16   20.32    1.12
   2   2  16   20.21    1.18
  -2   2  16   20.35    2.25
  -2  -2 -16   20.12    1.72
   2   2  16   18.86    2.31
   2   2 -16   20.94    1.26
   2  -2 -16   20.28    0.93
  -2  -2 -16   20.41    1.18
  -2  -2 -17   43.50    1.69
   2  -2 -17   40.61    1.36
   2  -2  17   44.49    1.68
  -2  -2 -17   41.88    2.43
  -2   2  17   37.93    3.17
   2   2  17   41.14    1.71
   2   2 -17   42.38    1.77
  -2  -2 -18  758.43    7.06
   2   2 -18  761.24    7.32
   2  -2 -18  753.70    5.87
  -2   2  18  770.79   14.35
   2  -2  18  755.15    6.85
   2   2  18  758.02    7.19
   2   2 -19    7.55    1.15
  -2   2  19    5.61    1.52
   2   2  19    6.31    0.79
   2  -2 -19    6.59    0.63
  -2  -2 -19    6.92    0.81
  -2  -2 -20   77.46    2.31
   2  -2  20   75.71    2.25
   2  -2 -20   76.18    1.98
   2  -2 -20   74.13    2.27
   2   2 -20   75.38    2.40
   2   2 -21   40.03    1.71
  -2  -2 -21   39.87    1.68
   2   2  21   41.10    1.64
   2   2 -21   39.36    1.76
   2  -2 -21   40.66    1.49
   2  -2 -21   40.04    1.70
   2  -2  21   41.37    1.69
   2  -2 -22    0.54    0.31
   2   2  22    0.13    0.28
   2   2 -22    0.10    0.33
   2   2 -22    0.26    0.46
   2  -2  22    1.02    0.49
  -2  -2 -22   -0.05    0.30
   2  -2 -22    0.17    0.37
   2  -2 -23  170.68    3.17
   2   2  23  171.52    3.36
  -2  -2 -23  169.41    3.50
   2  -2  23  165.46    3.43
   2  -2 -23  167.24    3.59
   2   2 -23  169.69    3.67
   2   2 -23  163.66    3.57
   2  -2 -24    3.87    0.71
   2   2 -24    3.16    0.71
  -2  -2 -24    3.64    0.65
   2  -2  24    5.30    0.78
   2  -2 -24    4.29    0.60
   2   2  24    4.64    0.63
   2   2  25  114.14    2.78
  -2  -2 -25  110.19    2.93
   2  -2 -25  114.09    2.71
   2   2 -25  116.60    3.11
   2  -2  25  113.41    2.91
   2  -2 -25  114.05    3.08
   2   2 -25  111.23    3.06
   2   2 -26  137.58    3.45
   2   2  26  145.72    3.16
   2  -2 -26  142.55    3.51
   2   2 -26  140.83    3.45
   2  -2  26  140.46    3.28
   2  -2 -26  143.66    3.11
  -2  -2 -26  142.31    3.36
   2   2  27    2.49    0.53
   2   2 -27    3.91    0.82
   2  -2 -27    1.54    0.48
   2  -2  27    2.17    0.62
  -2  -2 -27    3.38    0.67
   2  -2 -27    2.23    0.65
   2   2 -27    4.58    0.84
   2  -2 -28  170.10    3.53
   2   2  28  168.83    3.45
   2  -2 -28  164.98    3.89
  -2  -2 -28  167.98    3.75
   2  -2  28  171.59    3.71
   2   2 -28  165.50    3.91
   2   2 -28  171.31    3.89
   2  -2  29   40.61    1.87
   2  -2 -29   41.05    2.00
   2   2 -29   36.70    1.92
  -2  -2 -29   37.85    1.84
   2   2  29   37.52    1.65
   2  -2 -29   39.19    1.75
   2   2 -29   38.05    1.89
   2   2  30   15.31    1.07
   2  -2  30   17.35    1.26
   2   2 -30   15.94    1.26
  -2  -2 -30   14.96    1.20
   2   2 -30   16.68    1.33
   2  -2 -30   16.61    1.17
   2  -2 -30   17.06    1.33
   2   2 -31   47.69    2.13
   2  -2 -31   47.73    2.00
   2  -2 -31   48.09    2.22
   2  -2  31   46.15    2.02
   2   2 -31   45.69    2.19
  -2  -2 -31   48.03    2.12
   2   2  31   47.87    1.88
  -2  -2 -32   21.34    1.46
   2  -2 -32   22.05    1.40
   2  -2 -32   22.22    1.55
   2   2  32   21.61    1.28
   2  -2  32   22.44    1.44
   2   2 -32   23.14    1.52
   2   2 -32   22.46    1.57
   2   2 -33   14.15    1.30
   2   2 -33   12.91    1.21
   2  -2 -33   12.82    1.23
   2  -2 -33   12.33    1.08
  -2  -2 -33   12.29    1.17
   2  -2  33   11.70    1.11
   2   2 -34  132.37    3.66
   2  -2 -34  127.79    3.78
   2   2 -34  124.77    3.76
  -2  -2 -34  130.20    3.63
   2  -2  34  129.98    3.52
   2  -2 -34  130.71    3.50
   2  -2 -35   12.15    1.14
   2   2 -35   12.53    1.19
   2   2 -35   12.21    1.25
   2  -2 -35   13.52    1.30
  -2  -2 -35   12.34    1.20
   2  -2  35   11.33    1.11
   2  -2 -36    0.56    0.47
  -2  -2 -36    1.84    0.61
   2   2 -36    1.39    0.55
   2  -2 -36    1.08    0.46
   2  -2  36    1.03    0.53
   2   2 -36    0.71    0.49
   2  -2 -37   42.16    2.11
   2  -2 -37   46.20    2.40
   2   2 -37   44.30    2.21
   2   2 -37   44.30    2.37
  -2  -2 -37   45.02    2.24
   2  -2  37   44.11    2.14
  -2  -2 -38    0.44    0.56
   2  -2  38    1.02    0.63
   2  -2 -38    1.74    0.76
   2   2 -38    1.40    0.61
   2   2 -38    1.57    0.76
   2  -2 -38    1.08    0.59
   2  -2 -39  117.13    3.90
   2   2 -39  117.80    3.67
  -2  -2 -39  116.21    3.68
   2  -2 -39  116.55    3.61
   2  -2  39  117.92    3.57
   2   2 -39  116.90    3.95
   2  -2 -40  126.83    3.83
   2  -2 -40  126.96    4.12
   2   2 -40  128.33    4.20
  -2  -2 -40  131.79    3.98
   2  -2  40  127.28    3.75
   2   2 -40  128.12    3.87
   2  -2  41    1.33    0.63
   2   2 -41    1.39    0.64
  -2  -2 -41    1.86    0.72
   2  -2 -41    1.81    0.67
   2   2 -41    2.38    0.84
   2  -2 -41    2.85    0.86
  -2  -2 -42    0.45    0.54
   2   2 -42    0.22    0.49
   2  -2 -42   -0.10    0.43
   2  -2 -42   -0.08    0.39
   2  -2  42    0.48    0.46
   2  -2 -43    4.49    0.85
  -2  -2 -43    5.97    1.00
   2   2 -43    5.67    1.01
   2  -2  43    4.94    0.86
   2  -2 -43    4.88    0.95
   2   2 -44   29.46    2.19
   2  -2 -44   29.97    1.99
  -2  -2 -44   31.14    2.08
   2  -2  44   30.89    1.96
   2  -2 -44   28.79    2.14
  -2  -2 -45   65.47    3.01
   2  -2 -45   62.70    2.91
   2   2 -45   62.12    3.16
   2  -2  45   64.90    2.83
   2  -2 -45   60.03    3.07
   2  -2 -46    0.52    0.62
  -2  -2 -46    0.37    0.49
   2  -2 -46    0.45    0.55
   2   2 -46    0.72    0.65
   2  -2  46    0.48    0.50
  -2  -2 -47    3.17    0.84
   2  -2  47    2.37    0.67
   2  -2 -47    2.73    0.80
   2  -2 -47    2.80    0.71
   2   2 -47    3.02    0.87
   2  -2 -48    0.23    0.49
   2  -2  48    0.33    0.48
   2   2 -48    0.32    0.57
  -2  -2 -48    0.57    0.55
   2  -2 -49    0.59    0.73
   2   2 -49    1.15    0.80
  -2  -2 -49    0.65    0.65
   2  -2  49    0.85    0.60
   2   2 -50   68.98    3.51
  -2  -2 -50   69.91    3.31
   2  -2 -50   65.17    3.39
   2  -2  50   70.32    3.09
   2  -2 -51   25.47    2.18
   2   2 -51   26.73    2.28
  -2  -2 -51   23.80    2.01
   2  -2 -51   25.12    2.31
   2  -2  51   25.38    1.91
  -2  -2 -51   28.20    2.35
   2  -2  51   23.92    2.12
   2   2  51   23.33    2.04
   2  -2  52   17.50    1.84
  -2  -2 -52   20.54    2.06
   2  -2  52   19.29    1.70
   2   2 -52   20.30    1.98
  -2  -2 -52   19.03    1.81
   2   2  52   19.48    1.91
   2  -2 -52   18.07    1.99
   2  -2 -52   19.62    1.92
   2  -2  53    4.01    0.94
   2   2  53    3.62    0.95
   2  -2  53    5.72    1.01
   2  -2 -53    4.94    1.10
   2  -2 -53    4.91    1.16
  -2  -2 -53    4.68    1.11
  -2  -2 -53    4.57    1.05
   2   2 -53    4.38    1.02
   2  -2 -54    0.67    0.65
  -2  -2 -54    0.91    0.71
   2  -2  54    1.21    0.53
   2   2  54    1.34    0.66
   2  -2 -54    0.77    0.60
   2   2 -54    0.63    0.65
   2  -2  54    0.98    0.65
  -2  -2 -54    0.98    0.74
   2   2 -55    0.51    0.60
   2  -2  55    0.66    0.63
  -2  -2 -55    1.87    0.77
   2   2  55    1.51    0.71
   2  -2 -55    0.94    0.69
  -2  -2 -55    1.34    0.71
   2  -2 -55    0.53    0.59
   2   2 -56    1.84    0.70
   2   2  56    2.10    0.75
   2  -2 -56    1.97    0.81
  -2  -2 -56    2.19    0.75
   2  -2  56    2.14    0.80
  -2  -2 -56    2.25    0.90
  -2   2 -56    2.86    0.82
  -2  -2 -56    2.18    0.79
   2  -2 -56    1.99    0.79
   2  -2 -57   11.32    1.55
  -2   2 -57   11.22    1.37
   2   2 -57   11.68    1.59
  -2  -2 -57   10.39    1.33
   2   2  57   10.91    1.48
   2  -2  57   11.50    1.56
  -2  -2 -57   11.12    1.47
   2  -2 -57   11.54    1.67
  -2  -2 -57   10.71    1.61
  -2  -2 -58    6.12    1.21
   2   2  58    6.66    1.26
  -2   2 -58    7.25    1.13
  -2  -2 -58    8.44    1.34
   2  -2 -58    7.15    1.30
   2  -2  58    8.12    1.32
   2   2 -58    7.10    1.26
  -2  -2 -58    6.27    1.04
   2  -2 -58    7.44    1.38
   2  -2  59    1.22    0.70
  -2  -2 -59    1.09    0.70
   2  -2 -59    1.58    0.83
  -2   2 -59    1.56    0.68
   2   2  59    1.98    0.75
   2   2 -59    0.66    0.67
   2  -2  60    8.71    1.35
  -2  -2 -60    9.37    1.52
   2  -2 -60    7.57    1.38
  -2  -2 -61   16.55    1.93
   2  -2  61   14.53    1.75
   2  -2 -61   16.66    1.98
   2  -2 -62    2.35    0.96
  -2  -2  62    3.29    1.01
  -2  -2 -62    3.40    1.13
   2  -2  62    2.67    0.90
  -2  -2  63   15.07    1.88
   2  -2 -63   14.45    1.85
  -2  -2 -63   17.56    2.00
   2  -2  63   15.19    1.71
   2  -2  64    5.09    1.07
   2  -2 -64    3.50    0.99
  -2  -2  64    4.72    1.13
  -2  -2 -64    3.85    1.09
   2  -2 -65    1.32    0.72
  -2  -2  65    1.92    0.80
   2  -2  65    2.13    0.77
  -2  -2 -65    1.31    0.74
  -2  -2  66    0.43    0.55
   2  -2 -66   -0.01    0.62
  -2  -2 -66    0.91    0.70
  -2  -2  67    0.69    0.61
  -2  -2 -67    0.84    0.69
   2  -2 -67   -0.09    0.59
  -2  -2 -67    0.09    0.58
  -2  -2  68    7.04    1.27
   2  -2 -68    6.38    1.25
  -2  -2 -68    6.30    1.24
  -2  -2 -68    8.13    1.32
   2  -2 -69   -0.34    0.61
  -2  -2 -69    0.60    0.55
  -2  -2  69    0.30    0.50
  -2  -2 -69    0.29    0.61
   2  -2 -70    0.87    0.69
  -2  -2 -70   -0.10    0.47
  -2  -2 -70    0.61    0.56
  -2  -2  70    0.71    0.54
  -2  -2 -71    0.12    0.58
  -2  -2 -71   -0.34    0.63
   2  -2 -71    0.56    0.64
  -2  -2  71    0.21    0.52
  -2  -2 -72    2.25    0.82
  -2  -2  72    0.97    0.66
   2  -2 -72    1.87    0.81
  -2  -2 -72    1.81    0.74
   2  -2 -73    2.17    0.79
  -2  -2  73    2.71    0.87
  -2  -2 -73    3.18    0.88
  -2  -2 -74    3.28    0.86
  -2  -2  74    3.90    1.01
   2  -2 -74    3.06    0.91
  -2  -2  75    1.80    0.70
   2  -2 -75    2.44    0.79
  -2  -2 -75    2.16    0.77
  -2  -2  76    1.02    0.62
   2  -2 -76    0.31    0.51
  -2  -2 -76    0.89    0.62
  -2  -2 -77    0.31    0.47
  -2  -2  77    0.56    0.55
  -2  -2 -78    0.29    0.44
  -2  -2  78   -0.08    0.41
  -2  -2 -79    0.22    0.44
  -2  -2  79    0.01    0.39
  -2  -2 -80    0.09    0.37
  -2  -2  80    0.29    0.44
  -2  -2  81   -0.66    0.49
  -2  -2 -81    0.03    0.35
  -2  -2  82    0.29    0.37
  -2  -2 -82    0.39    0.36
  -2  -2 -83   -0.20    0.33
  -2  -2  83    0.16    0.40
   0   3   0    0.82    0.41
  -3   0   0   -0.01    0.19
   0  -3   0   -0.55    1.03
   3   0   0    1.58    0.49
   3   0   0    1.29    0.35
   0  -3   0    0.64    0.40
   0  -3  -1  441.21    6.15
   0   3  -1  443.83    4.94
   0  -3  -1  434.22   10.67
   3   0  -1  427.41    4.23
   0   3   1  439.12    4.85
  -3   0  -1  413.56    3.71
  -3   0   1  445.62    5.21
   0  -3   1  424.80    6.63
   3   0  -1  440.75    4.64
   0  -3   1  453.27   10.89
   3   0   1  438.28    4.73
   3   0  -2   97.13    2.01
   3   0  -2   97.95    2.22
  -3   0   2  101.34    5.46
   0  -3  -2   99.89    2.79
   0   3   2   99.53    2.32
   3   0   2   98.11    2.29
   0   3  -2   97.73    2.36
   0  -3   2   99.96    3.33
   0  -3  -2  100.85    5.12
  -3   0   2  100.98    2.76
   0  -3   2  100.89    5.18
   3   0   2   94.71    5.24
  -3   0   3  605.29   13.31
   0   3  -3  573.43    5.73
   0  -3  -3  582.49    6.33
   0  -3   3  563.78    8.17
   3   0  -3  559.38    4.75
   3   0   3  547.27   12.65
   0  -3   3  598.24   12.66
   0  -3  -3  580.92   12.05
   3   0   3  567.65    5.46
   0   3   3  571.95    5.51
   3   0  -4   74.91    1.73
   0  -3   4   88.70    3.37
  -3   0   4   81.26    5.02
   0   3  -4   77.30    2.12
   0  -3  -4   75.19    4.32
   0  -3  -4   75.78    2.14
   3   0   4   75.94    2.03
   0  -3   4   76.96    4.59
   0   3   4   78.29    2.03
   0  -3  -5    0.90    0.26
   0  -3   5    0.36    0.89
   0  -3  -5    0.59    0.64
   0   3  -5    1.14    0.36
   0  -3   5    0.79    0.38
   3   0  -5    1.65    0.31
   0   3   5    0.95    0.33
   0  -3   6    6.13    1.33
   0  -3  -6    5.66    0.62
   0  -3   6    4.95    0.87
   0  -3  -6    5.84    1.28
   0   3  -6    6.12    0.64
   0   3   6    5.20    0.56
   3   0  -6    4.27    0.43
   3   0   6    5.71    0.61
   0   3  -7    4.59    0.58
   0  -3   7    2.09    0.92
   3   0  -7    4.38    0.43
   0  -3  -7    4.52    0.56
   0  -3   7    4.04    0.83
   0   3   7    4.50    0.53
   3   0   7    4.47    0.53
   3   0   8   25.21    1.21
   0  -3  -8   26.71    1.27
   0  -3   8   27.28    2.10
   0   3  -8   25.74    1.28
   3   0  -8   24.81    0.97
   0   3   8   26.58    1.19
   0  -3   8   25.74    2.79
   0   3   9    1.53    0.36
   0   3  -9    1.00    0.34
   0  -3  -9    1.00    0.33
   3   0  -9    0.53    0.19
   3   0   9    0.71    0.30
   0  -3   9    1.41    0.54
   3   0  10   30.54    1.34
   0  -3 -10   30.58    1.37
   0   3 -10   30.73    1.42
   0   3  10   28.68    1.24
   0  -3  10   30.51    2.33
   0   3 -11   30.24    1.44
   0   3  11   29.66    1.25
   0  -3 -11   30.06    1.37
   0  -3  11   33.23    2.48
   3   0  11   29.95    1.36
   0  -3 -12  285.04    4.17
   0   3 -12  282.10    4.36
   3   0  12  288.48    4.16
   0  -3  12  283.70    7.39
   0   3  12  289.41    3.85
   0  -3 -13  195.00    3.44
   3   0  13  195.03    3.46
   0   3 -13  187.86    3.61
   0   3  13  195.80    3.14
   0  -3  13  196.38    6.26
   3   0  14   27.85    1.34
   0  -3 -14   28.71    1.36
   0   3  14   28.52    1.21
   0   3 -14   28.13    1.44
   3   0  15    0.68    0.27
   0  -3 -15    1.29    0.37
   0   3  15    0.96    0.28
   0   3 -15    1.10    0.41
   3   0  16    2.34    0.44
   0  -3 -16    2.76    0.47
   0   3  16    2.43    0.38
   0   3 -16    3.06    0.56
   3   0  17   42.77    1.70
   0   3 -17   46.40    1.89
   0  -3 -17   42.92    1.68
   3   0  18  128.52    2.95
   0  -3 -18  132.00    2.93
   0   3 -18  131.05    3.17
   0   3 -19    4.37    0.66
   3   0  19    4.00    0.59
   0  -3 -19    4.20    0.60
   0  -3 -20   14.98    1.05
   3   0  20   17.16    1.12
   0   3 -20   16.18    1.19
   0   3 -21    9.88    0.97
   0  -3 -21    9.57    0.86
   3   0  21   10.22    0.90
   0  -3 -22    0.16    0.33
   0   3 -22    0.43    0.50
   3   0  22    0.95    0.44
   0  -3 -23  117.88    2.94
   0   3 -23  121.82    3.24
   3   0  23  118.78    2.99
   0  -3 -24   28.89    1.50
   3   0  24   27.18    1.49
   0   3 -24   28.60    1.66
   0  -3 -25   52.34    2.01
   3   0  25   51.66    2.03
   0   3 -25   53.82    2.24
   0   3 -26   47.91    2.16
   3   0  26   41.73    1.90
   0  -3 -26   44.73    1.90
   0  -3 -27  243.48    4.44
   3   0  27  243.28    4.47
   0   3 -27  230.17    4.74
   0  -3 -28   54.14    2.16
   3   0  28   52.36    2.16
   0   3 -28   58.97    2.46
   0  -3 -29  161.44    3.75
   0   3 -29  160.02    4.03
   3   0  29  159.59    3.71
   0  -3 -30  166.39    3.87
   0   3 -30  170.77    4.20
   3   0  30  163.17    3.79
   0  -3 -31    8.61    0.97
   0   3 -31    9.99    1.13
   3   0  31    8.21    0.92
   0   3 -32   12.44    1.21
   0  -3 -32   13.07    1.14
   3   0  32   12.13    1.10
   0   3 -33    3.51    0.75
   3   0  33    2.42    0.57
   0  -3 -33    3.05    0.63
   3   0 -33    2.75    0.75
   0  -3 -34    8.93    1.03
   0   3 -34   11.90    1.27
   3   0 -34   10.90    1.35
   3   0  34    9.95    1.03
   3   0 -35   81.43    3.33
   0   3 -35   85.50    3.16
   3   0  35   87.55    2.96
   0  -3 -35   87.44    3.00
   3   0 -36   15.84    1.55
   0   3 -36   15.14    1.41
   0  -3 -36   15.74    1.35
   3   0  36   14.21    1.23
   3   0 -37    0.35    0.54
   0  -3 -37    0.41    0.45
   0   3 -37    0.99    0.61
   3   0  37    0.13    0.35
   3   0  38    6.44    0.86
   0  -3 -38    5.86    0.87
   0   3 -38    6.93    0.99
   3   0 -38    5.40    0.96
   3   0  39    1.74    0.56
   0   3 -39    1.99    0.64
   0  -3 -39    1.27    0.54
   3   0 -39    1.25    0.62
   0  -3 -40    2.81    0.70
   0   3 -40    2.36    0.70
   3   0 -40    2.39    0.76
   3   0  40    3.31    0.69
   3   0 -41   12.80    1.52
   0   3 -41   13.11    1.37
   0  -3 -41   12.25    1.27
   3   0  41   12.49    1.23
   0  -3 -42   15.14    1.45
   0   3 -42   14.09    1.46
   3   0 -42   12.68    1.53
   3   0  42   14.17    1.32
   0   3 -43   31.78    2.17
   3   0  43   33.95    2.00
   0  -3 -43   32.14    2.09
   3   0 -43   29.65    2.32
   0  -3 -44   32.39    2.12
   3   0 -44   31.24    2.36
   3   0  44   34.16    2.01
   0   3 -44   31.80    2.15
   0   3 -45    4.35    0.90
   3   0  45    4.42    0.81
   0  -3 -45    4.34    0.88
   3   0 -45    4.03    1.04
   0   3 -46    1.02    0.62
   0  -3 -46    1.14    0.69
   3   0  46    0.06    0.37
   3   0 -46    0.05    0.58
   0  -3 -47   30.02    2.11
   3   0 -47   31.91    2.45
   0   3 -47   28.92    2.17
   3   0  47   31.38    1.99
   0   3 -48   57.59    2.99
   3   0  48   59.37    2.73
   3   0 -48   59.13    3.32
   0  -3 -48   58.28    2.95
   0   3 -49   27.79    2.14
   0  -3 -49   28.34    2.11
   3   0 -49   28.29    2.39
   3   0 -50   20.32    2.05
   0  -3 -50   21.34    1.87
  -3   0 -50   22.02    1.85
   0  -3 -50   24.16    2.13
   0   3 -50   22.55    1.95
   3   0  50   20.62    2.01
   3   0 -50   21.46    2.15
   0  -3  50   21.68    2.17
   3   0  51   31.02    2.44
  -3   0 -51   28.62    2.32
   3   0 -51   34.37    2.63
   0  -3 -51   32.89    2.30
   0  -3 -51   32.87    2.48
   0  -3  51   33.30    2.65
   0   3 -51   32.15    2.32
   3   0 -51   33.42    2.69
   0  -3 -51   32.21    2.49
  -3   0 -51   32.35    2.25
  -3   0 -52   30.94    2.19
   0  -3 -52   33.73    2.55
  -3   0 -52   26.25    2.23
   0  -3 -52   33.76    2.57
   3   0 -52   33.11    2.61
   3   0 -52   29.80    2.55
   0  -3 -52   31.12    2.26
   0  -3  52   32.99    2.65
   3   0  52   32.21    2.50
   0   3 -52   31.28    2.30
  -3   0 -53    0.01    0.53
   0  -3 -53    0.43    0.63
   0  -3  53    0.61    0.73
   3   0  53   -0.31    0.58
   0  -3 -53    0.29    0.53
   3   0 -53    0.53    0.60
   0   3 -53    0.40    0.63
   0  -3 -53    0.05    0.56
   0  -3 -54    4.75    1.03
  -3   0 -54    4.86    1.04
   3   0  54    4.09    1.02
   0  -3 -54    5.27    1.06
   0  -3 -54    4.08    1.08
   3   0 -54    3.39    0.99
   0  -3  54    5.56    1.21
   0   3 -54    5.19    1.04
   3   0  55    3.03    0.91
   0  -3  55    2.37    0.88
   0   3 -55    2.36    0.81
   0  -3 -55    1.98    0.77
   3   0 -55    2.59    0.91
   0  -3 -55    2.40    0.84
   0  -3 -55    2.35    0.81
  -3   0 -55    1.81    0.75
   0  -3 -56    5.26    1.13
   0   3 -56    5.46    1.05
   3   0 -56    6.35    1.35
   0  -3  56    4.30    1.06
   0  -3 -56    4.87    1.02
   3   0  56    7.13    1.26
   0  -3 -56    4.76    1.10
   3   0  57   -0.28    0.63
   0  -3 -57    0.56    0.64
   0  -3 -57    0.98    0.69
   0  -3 -57    1.21    0.67
   3   0 -57    1.29    0.84
   0   3 -57    1.12    0.66
   0  -3  57    1.38    0.78
   0   3 -58   10.67    1.43
   0  -3 -58    9.72    1.40
   0  -3 -58   12.59    1.62
   3   0 -58   11.30    1.63
   0  -3  58   10.03    1.54
   3   0  58   11.84    1.60
   0  -3 -58   11.41    1.58
   3   0 -59    1.04    0.65
   3   0  59    1.56    0.73
   0  -3 -59    1.19    0.68
   0  -3  59    1.71    0.83
   0  -3 -59    0.85    0.67
   0  -3  60    1.94    0.86
   3   0  60    1.67    0.79
   0  -3 -60    2.21    0.87
   3   0 -60    1.77    0.85
   0  -3 -60    2.01    0.82
   3   0 -61   10.05    1.56
   0  -3  61   10.62    1.59
   3   0  61   11.77    1.60
   0  -3 -61   11.62    1.62
   0  -3 -61   12.62    1.70
   3   0  62   19.07    2.00
   0  -3 -62   18.60    2.02
   3   0 -62   16.76    1.98
   0  -3 -62   19.70    2.05
   0  -3  62   20.80    2.18
   0  -3  63    2.79    0.96
   3   0 -63    3.20    1.00
   0  -3 -63    3.14    0.94
   0  -3 -63    3.83    1.02
   3   0  63    2.85    0.92
   3   0  64    2.17    0.79
   0  -3  64    1.96    0.82
   0  -3 -64    3.30    0.97
   0  -3 -64    3.58    0.98
   3   0 -64    2.96    0.94
   0  -3 -65    3.61    0.92
   3   0 -65    2.74    0.92
   0  -3 -65    3.75    1.00
   3   0  65    3.27    0.93
   0  -3  65    3.21    0.91
   3   0  66    1.11    0.66
   0  -3 -66    0.16    0.56
   0  -3 -66    0.24    0.49
   0  -3  66    0.99    0.62
   3   0  67    0.06    0.49
   0  -3  67    0.29    0.47
   0  -3 -67    0.08    0.53
   0  -3 -67   -0.09    0.58
   0  -3 -68    0.28    0.59
   0  -3  68    0.53    0.54
   3   0  68    1.16    0.64
   0  -3 -68    0.57    0.54
   0  -3 -69    0.16    0.55
   0  -3 -69   -0.25    0.58
   3   0  69   -0.02    0.48
   0  -3  69    0.00    0.46
   3   0  70    0.94    0.58
   0  -3 -70   -0.01    0.53
   0  -3  70    0.72    0.59
   0  -3 -70    0.50    0.58
   0  -3 -71    0.26    0.53
   0  -3  71    0.87    0.57
   3   0  71    0.59    0.56
   0  -3 -71    1.18    0.62
   0  -3 -72    0.74    0.57
   0  -3 -72    0.22    0.46
   0  -3  72    0.15    0.44
   3   0  72    0.41    0.54
   3   0  73    1.95    0.64
   0  -3 -73    1.80    0.71
   0  -3 -73    1.23    0.64
   0  -3  73    1.52    0.72
  -3   0 -73    1.77    0.68
   0  -3 -74    0.17    0.46
   0  -3  74    0.17    0.52
   0  -3 -74    0.26    0.50
  -3   0 -74    0.20    0.49
  -3   0 -75    0.71    0.52
   0  -3 -75    0.63    0.49
   0  -3  75    1.00    0.54
   0  -3 -75    0.60    0.50
   0  -3 -76   -0.45    0.47
  -3   0 -76    0.32    0.49
   0  -3  76   -0.20    0.44
  -3   0 -77    0.89    0.53
   0  -3  77    0.64    0.48
   0  -3 -77    0.47    0.49
  -3   0  77    0.73    0.51
  -3   0 -78    0.08    0.40
   0  -3 -78   -0.06    0.40
  -3   0  78    0.23    0.41
   0  -3  78    0.04    0.39
   0  -3 -79   -0.28    0.41
  -3   0 -79    0.14    0.34
  -3   0  79    0.10    0.43
   0  -3  79   -0.29    0.37
  -3   0 -80    0.20    0.39
  -3   0  80    0.05    0.39
   0  -3 -80   -0.12    0.40
   0  -3  80    0.08    0.36
  -3   0 -81   -0.16    0.35
   0  -3 -81    0.39    0.36
  -3   0  81    0.02    0.36
   0  -3  81    0.58    0.39
  -3   0  82    0.07    0.33
   0  -3 -82    0.08    0.27
  -3   0 -82   -0.13    0.30
  -3   1  82    0.65    0.44
  -3  -1 -82    0.65    0.37
  -1  -3  81   -0.24    0.41
  -3  -1 -81    0.61    0.40
  -3   1  81    0.36    0.39
  -1  -3  80   -0.06    0.36
  -3  -1 -80    0.29    0.38
  -3  -1 -79    0.67    0.43
  -1  -3  79    0.14    0.40
   1  -3 -79    0.48    0.42
  -3  -1 -78    0.00    0.37
  -1  -3  78    0.48    0.52
   1  -3 -78   -0.03    0.36
  -3  -1 -77    0.38    0.47
  -1  -3  77    0.38    0.45
   1  -3 -77   -0.05    0.42
  -1  -3  76    0.50    0.51
  -3  -1 -76    0.43    0.49
   1  -3 -76    0.11    0.39
  -1  -3  75    0.44    0.52
  -3  -1 -75    0.98    0.58
   1  -3 -75    0.74    0.54
  -3  -1 -74    0.75    0.56
   3  -1  74    0.05    0.40
  -1  -3  74    0.15    0.47
   1  -3 -74    0.01    0.42
   1  -3 -73    0.05    0.47
  -3  -1 -73   -0.09    0.43
   3  -1  73   -0.45    0.43
  -1  -3  73    0.24    0.51
   1  -3 -72    0.57    0.56
  -1  -3  72    0.54    0.61
   1  -3 -72    0.22    0.45
  -3  -1 -72    0.33    0.56
   3  -1  72   -0.27    0.48
   3  -1  71    0.71    0.55
   1  -3 -71    0.38    0.50
  -1  -3  71    0.49    0.57
   1  -3 -71    0.01    0.54
   3  -1  70    0.20    0.48
  -1  -3  70    0.51    0.62
   1  -3 -70   -0.07    0.49
   1  -3 -70    0.26    0.50
   1  -3 -69    0.06    0.45
   3  -1  69   -0.33    0.50
   1  -3 -69   -0.03    0.52
  -1  -3  69   -0.21    0.53
  -1  -3  68    1.82    0.80
   1  -3 -68    1.48    0.72
   3  -1  68    2.30    0.79
   1  -3 -68    2.01    0.75
   1  -3 -67    0.30    0.50
  -1  -3  67   -0.20    0.56
   3  -1  67    0.10    0.51
   1  -3 -67   -0.35    0.54
   1  -3 -66    1.81    0.81
   3  -1  66    0.98    0.60
  -1  -3  66    1.00    0.66
   1  -3 -66    0.33    0.54
   1  -3 -65    0.45    0.57
   3  -1  65    0.70    0.63
  -1  -3  65    1.10    0.70
   1  -3 -65    1.01    0.60
  -3  -1 -64    0.35    0.56
  -1  -3  64    0.34    0.51
   1  -3 -64    0.02    0.52
   1  -3 -64    0.38    0.64
   3  -1  64    0.21    0.48
  -3  -1 -63    0.92    0.66
   1  -3 -63    0.87    0.67
   3  -1  63    0.78    0.62
   1  -3 -63    0.70    0.63
  -1  -3  63    2.23    0.88
  -3  -1 -62   14.00    1.75
   1  -3 -62   13.02    1.63
  -1  -3  62   13.21    1.78
   3  -1  62   13.85    1.71
   1  -3 -62   14.42    1.84
   1  -3 -61    1.76    0.78
   3  -1  61    1.74    0.78
  -3  -1 -61    1.29    0.79
   1  -3 -61    0.69    0.63
  -1  -3  61    2.03    0.85
  -3  -1 -60   -0.33    0.59
   1  -3 -60   -0.26    0.60
   3  -1  60    0.40    0.54
   1  -3 -60    0.42    0.60
  -1  -3  60    0.08    0.59
   3   1 -60    0.21    0.52
   3   1 -59    2.27    0.88
   1  -3 -59    1.71    0.71
  -3  -1 -59    2.14    0.88
  -1  -3  59    1.41    0.79
   3  -1  59    1.82    0.78
   1  -3 -59    2.14    0.80
   3   1 -58    3.74    0.99
  -1  -3  58    4.60    1.12
   3  -1  58    2.89    0.94
   1  -3 -58    4.89    1.13
   1  -3 -58    5.76    1.16
  -3  -1 -58    3.68    0.99
  -1  -3  57    1.96    0.87
  -1   3 -57    1.72    0.74
   1  -3 -57    1.13    0.70
   1  -3 -57    1.05    0.56
   3   1 -57    0.93    0.66
   3  -1  57    0.92    0.67
  -3  -1 -57    1.94    0.85
   1  -3 -57    1.76    0.73
   1  -3 -56    2.82    0.88
  -1  -3  56    2.83    0.93
   3   1 -56    2.07    0.76
  -1   3 -56    2.80    0.86
   1  -3 -56    2.31    0.79
   3  -1  56    2.96    0.93
  -3  -1 -56    2.54    0.90
   1  -3 -56    2.70    0.89
  -1  -3  55    1.15    0.79
  -3  -1 -55    0.93    0.59
   1  -3 -55    1.43    0.70
   3  -1  55    0.99    0.72
  -1   3 -55    1.55    0.78
   3   1 -55    0.80    0.68
   1  -3 -55    1.26    0.68
   1  -3 -55    1.44    0.77
  -3  -1 -55    0.47    0.55
   3  -1  54   15.78    1.82
  -3  -1 -54   13.76    1.58
   1  -3 -54   13.78    1.77
  -3  -1 -54   13.00    1.65
   1  -3 -54   12.31    1.55
  -1  -3  54   13.91    1.78
   1  -3 -54   14.39    1.61
  -1   3 -54   14.05    1.62
   3   1 -54   12.09    1.65
   1  -3 -53   14.45    1.68
  -3  -1 -53   17.14    1.90
  -3  -1 -53   15.37    1.64
   3  -1  53   14.38    1.73
   3  -1  53   14.12    1.50
  -1   3 -53   14.93    1.66
   1  -3 -53   15.45    1.85
   1  -3 -53   15.55    1.66
   3   1 -53   13.75    1.76
  -1  -3  53   14.03    1.82
   3   1 -52   20.76    2.12
   1  -3 -52   23.12    1.96
  -1  -3  52   22.14    2.23
   1  -3 -52   24.62    2.13
   3  -1  52   25.54    2.28
  -1   3 -52   22.70    2.02
   1  -3 -52   22.80    2.20
  -3  -1 -52   26.47    2.13
   3  -1  52   25.20    1.92
  -3  -1 -52   23.93    2.17
  -3  -1 -51   11.53    1.55
   1  -3 -51   10.81    1.46
  -1  -3  51    8.87    1.49
  -3  -1 -51    9.82    1.30
  -3  -1 -51   11.85    1.45
   3   1 -51    9.58    1.48
   3  -1  51   10.54    1.30
   3  -1  51   10.29    1.48
   1  -3 -51   10.85    1.38
   1  -3 -51    9.70    1.47
   1  -3 -50   15.50    1.68
  -3  -1 -50   14.20    1.67
   3   1 -50   11.98    1.63
  -3  -1 -50   14.22    1.52
   3  -1  50   12.98    1.63
  -3  -1 -50   13.32    1.50
   1  -3 -50   14.50    1.56
   1  -3 -50   15.01    1.73
   3  -1  50   15.02    1.50
  -1  -3  50   13.85    1.77
   3  -1  49    2.14    0.71
  -3  -1 -49    3.02    0.84
  -1  -3  49    2.52    0.85
   1  -3 -49    2.19    0.73
  -3  -1 -49    2.58    0.79
   3  -1  49    2.01    0.78
   3   1 -49    1.52    0.78
  -3  -1 -48   34.57    2.29
   1  -3 -48   35.29    2.30
   3  -1  48   39.74    2.34
  -3  -1 -47    8.78    1.21
   1  -3 -47    8.37    1.19
   3  -1  47    8.08    1.13
  -3  -1 -46    7.75    1.12
   3  -1  46    7.57    1.08
   1  -3 -46    6.08    1.00
  -3  -1 -45    6.62    1.02
   1  -3 -45    6.03    0.99
   3  -1  45    5.97    0.94
  -3  -1 -44   25.33    1.85
   1  -3 -44   24.26    1.81
   3   1 -44   27.07    2.20
   3  -1  44   27.65    1.88
   3   1 -43    6.36    1.15
  -3  -1 -43    5.77    0.94
   1  -3 -43    5.70    0.93
   3  -1  43    6.50    0.99
   3   1 -42   12.75    1.53
  -3  -1 -42   13.36    1.33
   1  -3 -42   13.84    1.36
   3  -1  42   13.68    1.34
   3   1 -41   13.44    1.54
  -3  -1 -41   12.98    1.31
   1  -3 -41   11.86    1.25
   3  -1  41   13.37    1.31
   3   1 -40   24.64    2.02
  -3  -1 -40   23.70    1.74
   3  -1  40   25.63    1.74
   1  -3 -40   23.42    1.70
  -3  -1 -39   62.32    2.68
   3  -1  39   62.99    2.66
   1  -3 -39   60.64    2.66
  -3  -1 -38   37.41    2.06
   3  -1  38   35.65    2.01
   1  -3 -38   35.05    2.00
  -3  -1 -37   26.33    1.71
   1  -3 -37   24.73    1.68
   3  -1  37   24.19    1.65
  -3  -1 -36    2.08    0.58
   3  -1  36    1.57    0.58
   1  -3 -36    1.98    0.59
   1  -3 -35   18.34    1.41
   3  -1  35   20.00    1.46
  -3  -1 -35   19.72    1.45
   1  -3 -34   11.17    1.09
  -3  -1 -34   11.43    1.09
   3  -1  34   13.11    1.19
   1  -3 -33    3.14    0.61
  -3  -1 -33    3.20    0.65
   3  -1  33    3.35    0.66
   1  -3 -32   36.83    1.86
  -3  -1 -32   35.30    1.83
   3  -1  32   36.80    1.89
   1  -3 -31   17.38    1.28
   3  -1  31   18.37    1.34
  -3  -1 -31   18.01    1.29
  -3  -1 -30   80.57    2.64
   1  -3 -30   80.09    2.64
   3  -1  30   82.23    2.74
   1  -3 -29   50.51    2.07
  -3  -1 -29   52.65    2.10
   3  -1  29   52.96    2.19
  -3  -1 -28   18.87    1.25
   3  -1  28   16.69    1.29
   1  -3 -28   19.29    1.28
  -3  -1 -27   54.98    2.07
   1  -3 -27   53.67    2.07
   3  -1  27   55.50    2.21
   1  -3 -26  119.24    3.01
  -3  -1 -26  125.59    3.05
   3  -1  26  121.73    3.19
   1  -3 -25    4.76    0.69
  -3  -1 -25    4.41    0.68
   3  -1  25    5.82    0.86
   1  -3 -24  308.60    4.67
  -3  -1 -24  314.77    4.67
   3  -1  24  315.97    5.01
   3  -1  23  448.42    5.92
  -3  -1 -23  439.62    5.45
   1  -3 -23  444.88    5.51
  -3  -1 -22  394.05    5.09
   1   3  22  406.10    5.31
   1  -3 -22  393.26    5.10
   3  -1  22  389.47    5.50
  -3  -1 -21   30.36    1.44
   1   3  21   33.46    1.57
   3   1 -21   32.03    1.51
   3  -1  21   32.65    1.62
   1  -3 -21   31.35    1.45
   1   3  20  115.75    2.81
  -3  -1 -20  114.93    2.65
   1  -3 -20  113.56    2.66
   3  -1  20  114.17    2.89
   3   1 -20  113.48    2.68
   3   1 -19   32.58    1.44
  -3  -1 -19   30.72    1.37
   1  -3 -19   32.00    1.40
   1   3  19   32.03    1.51
   3  -1  19   33.79    1.59
  -3  -1 -18  190.03    3.31
   1   3  18  189.66    3.57
   1  -3 -18  187.02    3.30
   3   1 -18  187.89    3.41
   3  -1  18  186.91    3.61
   1  -3 -17  282.00    3.97
   3  -1  17  279.22    4.36
  -3  -1 -17  285.54    4.02
   3   1 -17  275.38    4.10
   1   3  17  284.41    4.36
  -3  -1 -16   52.14    1.72
   1  -3 -16   51.38    1.70
   1   3  16   52.82    1.89
   3   1 -16   49.89    1.76
   3  -1  16   52.99    1.90
   3   1 -15  183.35    3.32
   1  -3 -15  190.71    3.20
  -3  -1 -15  190.67    3.19
   1   3  15  190.90    3.55
   3  -1  15  188.90    3.51
   1  -3 -14  326.37    4.15
  -3  -1 -14  330.79    4.14
   3   1 -14  327.78    4.40
   1   3  14  333.59    4.68
   3  -1  14  325.99    4.55
   1  -3 -13   52.32    1.65
   3  -1  13   54.74    1.89
   3   1 -13   54.02    1.80
   1   3  13   52.06    1.88
  -3  -1 -13   52.17    1.65
   3  -1  12  798.94    6.92
   1   3  12  807.01    7.26
   1  -3 -12  803.63    6.32
   3   1 -12  796.17    6.82
  -3  -1 -12  801.67    6.35
  -3  -1 -11  506.13    5.05
   1  -3 -11  515.37    5.02
   1   3  11  518.36    5.82
   3  -1  11  518.08    5.52
   3   1 -11  512.55    5.46
   3  -1  10  279.66    4.02
   3   1 -10  283.48    4.04
  -1   3 -10  284.92    4.16
  -3  -1 -10  287.51    3.79
   1  -3 -10  280.45    3.70
   1   3  10  287.66    4.34
   3  -1   9   56.45    1.81
  -1   3  -9   53.92    1.80
   1  -3  -9   52.02    1.59
   3   1  -9   53.53    1.77
   1   3   9   53.16    1.88
  -3  -1  -9   51.42    1.60
   3  -1   8  211.31    3.42
  -3  -1  -8  210.46    3.21
  -1   3  -8  208.07    3.48
   1  -3  -8  208.44    3.14
   1  -3  -8  209.35    6.95
   1   3   8  210.17    3.70
   3   1  -8  211.87    3.49
  -3  -1  -8  203.15    5.13
   3  -1   7  326.43    4.18
   1  -3  -7  343.42    3.99
   1  -3  -7  346.24    8.83
  -3  -1  -7  336.19    6.56
  -1   3  -7  334.23    4.33
   1   3   7  333.84    4.66
   3   1  -7  326.66    4.32
  -3  -1  -7  328.72    4.01
  -1   3  -6   91.11    2.24
  -3  -1  -6   85.65    2.05
   1  -3  -6   84.54    4.41
   1  -3  -6   87.40    2.02
   1   3   6   89.25    2.42
   3   1  -6   86.66    2.24
   3  -1   6   91.03    2.19
  -3  -1  -6   85.45    3.38
   1  -3  -5  134.57    5.53
   3  -1   5  138.00    2.68
   1  -3  -5  137.22    2.54
  -3  -1  -5  138.85    2.60
  -1   3  -5  138.02    2.73
  -3  -1  -5  139.08    4.32
   3   1  -5  138.52    2.81
   1   3   5  140.71    3.04
   3  -1   4  187.51    3.08
   1  -3  -4  195.62    6.66
   1   3   4  185.28    3.49
   1  -3  -4  185.75    2.93
  -1   3  -4  187.14    3.13
  -3  -1  -4  183.35    5.02
   3   1  -4  189.06    3.28
  -1   3  -3   52.33    1.65
   1  -3  -3   57.63    3.63
   3  -1   3   54.60    1.65
   1  -3  -3   53.24    1.58
  -3   1   3   55.39    4.12
   3   1  -3   53.15    1.75
  -3  -1  -3   52.14    2.70
   1   3   3   54.21    1.90
  -3  -1  -2  120.20    4.25
   1  -3  -2  120.60    2.39
   1  -3  -2  126.18    5.36
   1   3   2  120.41    2.82
   3   1  -2  120.94    2.64
  -1   3  -2  121.78    2.47
   3  -1   2  121.69    2.42
  -1   3  -1  188.74    3.03
  -3  -1  -1  196.07    5.41
   3   1  -1  187.12    3.30
   1  -3  -1  197.88    6.68
   3  -1   1  194.48    3.01
   1   3   1  186.86    3.52
   1   3   0    7.22    0.76
   3  -1   0    7.68    0.65
   1  -3   0    6.30    1.28
   1  -3   0    7.57    1.06
  -3  -1   0    6.76    1.09
  -1   3   0    6.87    0.61
   3   1   0    6.81    0.69
  -3  -1   1  187.24    5.52
   1   3  -1  190.55    3.58
   3  -1  -1  191.48    2.96
   3   1   1  194.06    3.34
   1  -3   1  197.43    6.71
   1  -3   1  192.16    5.24
  -1   3   1  186.91    2.94
   1   3  -2  123.43    2.89
  -1   3   2  119.23    2.34
   1  -3   2  118.90    4.18
   3  -1  -2  122.48    2.33
   3   1   2  120.57    2.65
  -3  -1   2  121.02    4.54
   1  -3   2  123.99    5.38
   1   3  -3   53.47    1.92
   1  -3   3   55.03    3.65
  -3  -1   3   54.54    3.12
   3   1   3   51.43    3.89
   1  -3   3   51.53    2.85
   3   1   3   54.09    1.80
  -1   3   3   51.12    1.52
   3  -1  -3   53.65    1.53
   1   3  -4  185.33    3.57
   3   1   4  187.85    3.34
   1  -3   4  190.14    5.56
  -1   3   4  182.51    2.81
   3  -1  -4  185.08    2.78
  -1   3   5  129.62    2.35
   1   3  -5  136.83    3.11
   1  -3   5  145.72    5.92
   1  -3   5  142.84    4.89
   3   1   5  137.84    2.89
   3  -1  -5  137.56    2.39
   1  -3   6   84.16    3.82
   1   3  -6   85.48    2.49
   3   1   6   89.42    2.34
   1  -3   6   87.35    2.16
   1  -3   6   84.36    4.55
   3  -1  -6   88.66    1.90
   1  -3   7  331.41    9.06
   3  -1  -7  320.53    3.55
   1  -3   7  329.09    7.67
   3   1   7  333.07    4.53
   1   3  -7  330.35    4.89
   1  -3   7  333.75    4.24
  -1   3   7  336.44    9.78
  -1   3   8  204.54    7.72
   1  -3   8  213.60    7.32
   1   3  -8  208.11    3.88
   3   1   8  208.91    3.62
  -1  -3  -8  203.01    3.77
   3  -1  -8  201.20    2.77
   1  -3   8  206.49    6.23
   1  -3   8  207.63    3.39
   1   3  -9   55.15    2.03
  -1  -3  -9   53.02    1.96
   1  -3   9   52.28    3.21
   3   1   9   55.50    1.90
   1  -3   9   54.77    1.78
  -1   3   9   49.49    3.84
   1  -3   9   50.71    3.60
   1   3 -10  289.53    4.64
   1  -3  10  281.64    7.60
   3   1  10  286.39    4.30
  -1  -3 -10  280.56    4.44
   1  -3  10  289.28    8.60
   1  -3  10  287.42    4.09
   1  -3  11  501.37   11.53
   3   1  11  513.03    5.80
   1  -3  11  500.34   10.22
   1  -3  11  511.92    5.53
   1   3 -11  503.79    6.19
   3   1  11  505.76    5.82
  -1  -3 -11  508.13    5.98
   3   1  12  801.83    7.33
   1  -3  12  810.62   14.74
  -1  -3 -12  793.88    7.52
   1   3 -12  799.02    7.82
   1  -3  12  788.82    6.93
   1   3 -13   50.58    2.10
  -1  -3 -13   50.94    1.96
   1  -3  13   55.64    1.93
   3   1  13   49.91    1.90
   1  -3  13   51.83    3.80
   3   1  14  321.51    4.75
   1   3 -14  328.26    5.10
  -1  -3 -14  332.67    4.91
   1  -3  14  325.81    4.60
   1  -3  15  182.83    3.50
   3   1  15  191.49    3.67
  -1  -3 -15  181.55    3.67
   1   3 -15  189.28    3.91
  -1  -3 -16   51.93    1.99
   1  -3  16   52.10    1.94
   3   1  16   49.93    1.91
  -1  -3 -17  280.89    4.59
   1   3 -17  280.22    4.80
   3   1  17  281.86    4.50
   1  -3  17  283.43    4.45
   1   3 -18  194.65    4.07
   3   1  18  189.20    3.71
   1  -3  18  188.96    3.69
  -1  -3 -18  187.18    3.77
   3   1  19   30.63    1.56
   1   3 -19   32.80    1.77
   1  -3  19   34.43    1.64
  -1  -3 -19   30.94    1.57
   3   1  20  109.32    2.88
   1   3 -20  113.71    3.17
   1  -3  20  109.12    2.88
  -1  -3 -20  110.52    2.93
   3   1  21   31.06    1.60
  -1  -3 -21   35.55    1.72
   1  -3  21   36.59    1.75
   3   1  22  388.91    5.49
  -1  -3 -22  402.85    5.64
   1   3 -22  387.63    5.99
   1  -3  22  404.69    5.63
   3   1  23  442.70    5.90
   1   3 -23  454.32    6.51
  -1  -3 -23  441.65    5.99
   1  -3  23  443.56    5.99
   1   3 -24  314.14    5.48
  -1  -3 -24  310.41    5.12
   1  -3  24  308.53    5.11
   3   1  24  309.47    4.97
   3   1  25    3.31    0.67
   1   3 -25    6.10    1.08
  -1  -3 -25    4.82    0.78
   1  -3  25    7.90    1.02
   3   1  26  119.36    3.18
  -1  -3 -26  122.47    3.28
   1   3 -26  123.11    3.51
   1  -3  26  118.32    3.23
   1   3 -27   53.37    2.38
  -1  -3 -27   53.28    2.20
   1  -3  27   57.68    2.30
   3   1  27   52.64    2.12
   3   1  28   17.56    1.27
   1   3 -28   20.38    1.53
  -1  -3 -28   19.71    1.40
   1  -3  28   17.90    1.34
  -1  -3 -29   54.17    2.27
   1   3 -29   55.03    2.44
   3   1  29   53.18    2.17
   1  -3  29   51.61    2.22
   1   3 -30   80.59    2.98
  -1  -3 -30   81.32    2.81
   1  -3  30   79.89    2.79
   3   1  30   85.09    2.75
   1   3 -31   18.96    1.52
  -1  -3 -31   18.12    1.38
   1  -3  31   19.08    1.41
   3   1  31   17.66    1.29
   3   1  32   35.15    1.83
   1   3 -32   34.69    2.00
  -1  -3 -32   36.85    1.97
   1  -3  32   35.19    1.89
   1  -3  33    3.78    0.74
   3   1  33    3.57    0.66
  -1  -3 -33    2.99    0.68
   1   3 -33    3.90    0.79
   3   1  34   11.62    1.09
   1   3 -34   11.77    1.25
  -1  -3 -34   12.34    1.21
   1  -3  34   10.54    1.10
   1   3 -35   21.52    1.65
   1  -3  35   19.90    1.51
   3   1  35   22.88    1.52
  -1  -3 -35   21.45    1.57
   1  -3  36    2.33    0.64
   3   1  36    2.12    0.58
  -1  -3 -36    2.35    0.67
   1   3 -36    2.82    0.74
   3  -1 -37   25.87    1.97
   1   3 -37   24.59    1.82
   1  -3  37   24.25    1.67
   3   1  37   25.24    1.64
  -1  -3 -37   24.85    1.76
   3  -1 -38   36.50    2.36
   1   3 -38   38.13    2.25
  -1  -3 -38   33.58    2.04
   1  -3  38   34.39    2.02
   3   1  38   37.14    1.98
   3  -1 -39   63.04    3.08
   3   1  39   62.91    2.59
   1   3 -39   62.34    2.91
  -1  -3 -39   64.05    2.81
   3  -1 -40   25.50    2.03
   1   3 -40   23.26    1.83
  -1  -3 -40   24.07    1.80
   3   1  40   24.00    1.64
   1   3 -41   13.60    1.43
   3  -1 -41   13.28    1.54
   3   1  41   13.28    1.26
  -1  -3 -41   14.20    1.43
   3  -1 -42   12.72    1.51
   1   3 -42   12.81    1.41
  -1  -3 -42   13.96    1.43
   3   1  42   13.34    1.25
   3  -1 -43    4.74    1.02
  -1  -3 -43    6.55    1.05
   1   3 -43    5.31    0.98
   3   1  43    6.37    0.92
   3  -1 -44   25.14    2.11
  -1  -3 -44   25.34    1.92
   1   3 -44   25.71    1.98
   1   3 -45    7.21    1.12
   3  -1 -45    5.90    1.15
  -1  -3 -45    6.07    1.04
  -1  -3 -46    6.80    1.11
   1   3 -46    7.42    1.14
   3  -1 -46    6.29    1.18
   1   3 -47    8.82    1.26
  -1  -3 -47    8.24    1.23
   3  -1 -47    7.02    1.27
  -1  -3 -48   35.86    2.38
   1   3 -48   35.47    2.41
  -1  -3 -49    2.36    0.83
   3  -1 -49    2.12    0.85
  -3   1 -49    2.98    0.79
   3   1  49    1.79    0.73
   1   3 -49    2.72    0.82
  -1  -3 -49    3.00    0.91
   1  -3  50   15.80    1.83
  -1  -3 -50   15.60    1.79
   1  -3  50   12.08    1.52
   1   3 -50   14.00    1.59
  -1  -3 -50   14.04    1.56
   3   1  50   13.53    1.63
   3  -1 -50   13.46    1.73
  -3   1 -50   12.88    1.39
   3  -1 -51    8.60    1.43
  -1  -3 -51   10.57    1.49
   1   3 -51    9.82    1.36
   1  -3  51   11.04    1.58
  -1  -3 -51   11.32    1.45
  -3   1 -51   11.78    1.37
   3   1  51   11.44    1.54
   3   1  52   26.11    2.26
  -1  -3 -52   26.42    2.30
   1  -3  52   23.56    2.26
   1   3 -52   25.06    2.08
   3  -1 -52   23.04    2.26
  -1  -3 -52   23.10    2.03
  -1  -3 -53   16.11    1.86
   1   3 -53   16.11    1.72
  -1  -3 -53   14.24    1.67
   1  -3  53   15.88    1.85
   3   1  53   14.98    1.75
   3  -1 -53   15.11    1.89
   1  -3  54   15.18    1.84
   1   3 -54   14.13    1.58
   3  -1 -54   13.94    1.83
  -1  -3 -54   15.52    1.82
   3   1  54   15.11    1.78
  -1  -3 -54   13.21    1.59
   1  -3  55    1.15    0.73
  -1  -3 -55    1.13    0.63
   3   1  55    1.26    0.72
   3  -1 -55    0.77    0.65
   1   3 -55    1.47    0.71
  -1  -3 -55    1.33    0.80
   3  -1 -56    1.08    0.67
   1   3 -56    1.96    0.65
  -1  -3 -56    2.75    0.89
   3   1  56    3.26    0.95
  -1  -3 -56    2.58    0.85
  -1  -3 -56    2.66    0.88
   1  -3  56    3.28    0.92
  -1  -3 -57    2.27    0.93
   3  -1 -57    1.28    0.74
  -1  -3 -57    1.33    0.68
   3   1  57    2.33    0.87
   1  -3  57    1.43    0.73
  -1  -3 -57    1.86    0.76
  -1  -3 -58    3.98    0.94
   3  -1 -58    3.24    1.01
   3   1  58    4.59    1.08
  -1  -3 -58    4.18    1.04
   1  -3  58    5.10    1.11
  -1  -3 -59    1.51    0.72
   1  -3  59    1.47    0.72
   3  -1 -59    1.03    0.68
   3   1  59    1.90    0.78
  -1  -3 -59    1.05    0.75
  -1  -3 -60    0.31    0.53
   1  -3  60    0.38    0.51
   3   1  60    0.29    0.61
  -1  -3 -60    0.57    0.63
   3  -1 -60   -0.05    0.57
   3   1  61    1.56    0.75
  -1  -3 -61    1.56    0.73
  -1  -3 -61    2.16    0.87
   3  -1 -61    0.82    0.66
   1  -3  61    1.86    0.82
   3  -1 -62   12.91    1.78
  -1  -3 -62   13.70    1.77
  -1  -3 -62   15.95    1.79
   3   1  62   13.56    1.68
   1  -3  62   13.88    1.74
  -1  -3 -63    0.46    0.54
   3  -1 -63    0.92    0.67
   3   1  63    0.83    0.62
   1  -3  63    1.46    0.69
  -1  -3 -63    1.56    0.79
   3  -1 -64    0.27    0.65
  -1  -3 -64    0.39    0.58
   1  -3  64    0.66    0.63
   3   1  64   -0.61    0.61
  -1  -3 -64   -0.14    0.50
  -1  -3 -65    0.49    0.70
   3  -1 -65    1.05    0.72
   1  -3  65    0.61    0.60
   3   1  65    1.38    0.72
  -1  -3 -65    0.59    0.57
  -1  -3 -66    1.35    0.76
   3   1  66    0.50    0.56
  -1  -3 -66    1.99    0.77
   1  -3  66    1.78    0.78
   3  -1 -66    1.25    0.67
   1  -3  67   -0.05    0.51
  -1  -3 -67   -0.52    0.58
   3   1  67    0.58    0.58
  -1  -3 -67    0.09    0.59
   3   1  68    1.27    0.61
   1  -3  68    1.29    0.66
  -1  -3 -68    2.27    0.76
  -1  -3 -68    1.61    0.71
  -1  -3 -69   -0.06    0.59
  -1  -3 -69    0.17    0.48
   1  -3  69    0.21    0.50
   3   1  69    0.07    0.47
  -1  -3 -70    0.47    0.59
  -1  -3 -70    0.09    0.55
   1  -3  70    0.05    0.46
  -3  -1  70    0.64    0.60
   3   1  70   -0.04    0.44
  -1  -3 -71    0.37    0.53
  -3  -1  71    0.56    0.53
   3   1  71    0.09    0.47
  -1  -3 -71    0.56    0.53
   1  -3  71    0.35    0.49
  -3   1 -71    0.63    0.49
  -1  -3 -72   -0.22    0.53
   1  -3  72   -0.07    0.42
  -3  -1  72   -0.35    0.49
   3   1  72    0.09    0.40
  -3   1 -72    0.97    0.53
  -1  -3 -72   -0.44    0.56
  -3   1 -73    0.58    0.48
  -3  -1  73    0.23    0.47
  -1  -3 -73   -0.45    0.51
   1  -3  73    0.08    0.40
  -1  -3 -73    0.27    0.55
  -3   1 -74    0.53    0.44
  -3  -1  74   -0.22    0.46
  -1  -3 -74    0.17    0.49
  -1  -3 -74    0.54    0.51
  -1  -3 -75    0.19    0.46
  -1  -3 -75    0.22    0.50
  -3  -1  75    0.74    0.54
  -3   1 -75    0.83    0.48
  -1  -3 -76    0.15    0.40
  -3  -1  76   -0.18    0.44
  -3   1 -76    0.49    0.46
  -3   1 -77    0.45    0.41
  -1  -3 -77   -0.11    0.43
  -3  -1  77   -0.10    0.41
  -1  -3 -78    0.11    0.38
  -3  -1  78    0.15    0.40
  -3   1 -78   -0.12    0.34
  -3  -1  79    0.54    0.49
  -1  -3 -79    0.93    0.48
  -3   1 -79   -0.16    0.32
  -3   1 -80   -0.13    0.31
  -3  -1  80   -0.31    0.41
  -1  -3 -80   -0.18    0.32
  -1  -3 -81    0.16    0.29
  -3  -1  81    0.29    0.37
  -3  -1  82    0.17    0.36
  -2  -3  81   -0.22    0.38
  -2  -3  80    0.36    0.42
  -3  -2 -80   -0.05    0.30
  -3  -2 -79    0.42    0.39
  -2  -3  79    0.89    0.50
  -2  -3  78    0.12    0.42
  -3  -2 -78    0.26    0.34
  -3  -2 -77   -0.16    0.38
  -2  -3  77    0.03    0.42
  -3  -2 -76    0.79    0.52
  -2  -3  76    0.45    0.51
  -3  -2 -75    1.69    0.63
  -2  -3  75    1.07    0.62
  -2  -3  74    0.56    0.59
   3  -2  74    0.25    0.42
  -3  -2 -74    0.38    0.47
  -3  -2 -73    2.91    0.80
   3  -2  73    1.64    0.62
  -2  -3  73    1.59    0.69
   3  -2  72    0.30    0.39
  -3  -2 -72    1.09    0.60
  -2  -3  72    0.68    0.57
  -3  -2 -71    1.65    0.70
  -2  -3  71    1.42    0.71
   2  -3 -71    1.14    0.62
   3  -2  71    1.25    0.59
   3  -2  70    1.17    0.61
   2  -3 -70    1.38    0.65
  -2  -3  70    1.22    0.70
  -3  -2 -70    1.62    0.73
  -3  -2 -69    0.07    0.52
   2  -3 -69    0.58    0.57
  -2  -3  69    0.48    0.61
   3  -2  69    0.52    0.50
  -3  -2 -68   -0.25    0.53
   2  -3 -68    0.20    0.52
   3  -2  68    0.37    0.49
  -2  -3  68   -0.23    0.48
  -2  -3  67    1.37    0.69
   2  -3 -67    1.02    0.65
  -3  -2 -67    0.53    0.56
   3  -2  67    0.56    0.56
  -3  -2 -66    2.66    0.84
   3  -2  66    2.47    0.83
  -2  -3  66    3.06    0.94
   2  -3 -66    2.35    0.77
  -3  -2 -65    0.08    0.55
  -2  -3  65   -0.15    0.56
   3  -2  65    0.15    0.50
   2  -3 -65    0.27    0.49
   2  -3 -64    1.20    0.63
  -3  -2 -64    1.01    0.64
   3  -2  64    1.33    0.69
   3  -2  63    2.70    0.92
  -3  -2 -63    2.98    0.87
  -2  -3  63    2.19    0.83
   2  -3 -63    1.88    0.78
   2  -3 -62    0.14    0.55
  -2  -3  62    0.21    0.50
  -3  -2 -62    0.55    0.52
   3  -2  62   -0.39    0.53
   3  -2  61    2.58    0.87
  -3  -2 -61    2.75    0.91
   2  -3 -61    2.81    0.94
  -2  -3  61    2.32    0.90
   3  -2  60    2.50    0.87
   2  -3 -60    2.04    0.83
  -2  -3  60    2.63    0.90
  -3  -2 -60    3.41    0.99
   2   3  59    1.43    0.69
  -3  -2 -59    1.79    0.75
   2  -3 -59    1.41    0.75
  -2  -3  59    1.19    0.69
   3  -2  59    1.47    0.74
  -3  -2 -58    0.26    0.57
   3  -2  58    0.61    0.63
   2   3  58    0.53    0.58
  -2  -3  58    0.30    0.66
   2  -3 -58    0.07    0.59
   3  -2  57    7.07    1.29
  -3  -2 -57    9.02    1.46
   2  -3 -57    6.99    1.32
  -2  -3  57    7.56    1.34
   2   3  57    7.98    1.31
  -3  -2 -56    2.43    0.90
   2   3  56    3.53    0.96
   2  -3 -56    3.95    1.08
   3  -2  56    2.34    0.83
  -2  -3  56    3.63    1.08
  -3  -2 -55    9.68    1.49
  -2  -3  55    9.30    1.51
  -3  -2 -55    8.35    1.32
   2   3  55   10.37    1.48
   2  -3 -55    9.53    1.51
   3  -2  55    9.37    1.30
   3  -2  55    7.47    1.31
   2  -3 -54   22.97    2.30
  -2  -3  54   20.88    2.21
  -3  -2 -54   21.59    1.97
   3  -2  54   19.62    2.05
  -3  -2 -54   21.48    2.10
   2   3  54   20.26    1.99
   3  -2  54   18.88    1.78
   3  -2  53    5.92    1.06
  -3  -2 -53    5.78    1.17
  -2  -3  53    4.99    1.18
   2  -3 -53    6.53    1.29
   3  -2  53    5.32    1.16
  -3  -2 -53    6.97    1.18
   2   3  53    5.33    1.12
   3  -2  52    0.11    0.59
  -3  -2 -52    0.74    0.63
   2   3  52    0.38    0.56
  -3  -2 -52    0.74    0.68
   3  -2  52    1.22    0.63
  -2  -3  52    0.77    0.69
   2  -3 -52    0.47    0.57
  -2  -3  51   16.67    1.96
  -3  -2 -51   19.37    1.98
  -3  -2 -51   16.91    1.72
   3  -2  51   17.60    1.70
   3  -2  51   18.65    1.99
   2   3  51   16.05    1.75
   2  -3 -51   16.49    1.92
   2  -3 -50    6.46    1.29
   2   3  50    6.92    1.21
   3  -2  50    8.04    1.38
  -3  -2 -50    8.15    1.24
   3  -2  50    7.35    1.16
  -3  -2 -50    7.38    1.30
  -2  -3  50    8.16    1.40
  -2  -3  49   14.83    1.83
  -3  -2 -49   13.29    1.50
   2   3  49   13.82    1.65
   3  -2  49   13.28    1.67
  -3  -2 -49   13.27    1.62
   2  -3 -49   11.32    1.61
   3  -2  49   14.10    1.53
  -3  -2 -48    8.80    1.36
   3  -2  48    8.70    1.36
   2  -3 -48    6.18    1.21
  -3  -2 -48    8.79    1.28
  -2  -3  48    6.57    1.27
  -3  -2 -48    9.49    1.25
   3  -2  48    9.79    1.29
   2   3  48    7.42    1.22
  -3  -2 -47    7.47    1.12
  -2  -3  47    7.38    1.28
   3  -2  47    7.81    1.15
   2   3  47    6.44    1.13
   3  -2  47    7.70    1.29
   2  -3 -47    5.91    0.99
  -3  -2 -47    7.29    1.20
  -3  -2 -47    7.73    1.13
   3  -2  46    7.79    1.29
  -2  -3  46    5.98    1.16
  -3  -2 -46    8.04    1.19
   3  -2  46    8.21    1.18
   2  -3 -46    5.97    0.98
   2  -3 -45    7.46    1.09
  -3  -2 -45    6.47    1.04
   3  -2  45    7.28    1.09
  -3  -2 -44   16.06    1.57
   2  -3 -44   13.39    1.40
   3  -2  44   14.71    1.47
   2  -3 -43   12.23    1.30
   3  -2  43   13.26    1.40
  -3  -2 -43   12.23    1.37
   2  -3 -42   20.43    1.63
   3  -2  42   19.57    1.65
  -3  -2 -42   18.24    1.62
   2  -3 -41    3.37    0.77
  -3  -2 -41    3.72    0.83
   3  -2  41    4.15    0.86
   2  -3 -40   49.07    2.44
  -3  -2 -40   48.35    2.52
   3  -2  40   46.53    2.47
   2  -3 -39   48.11    2.38
  -3  -2 -39   48.29    2.50
   3  -2  39   51.11    2.55
   2  -3 -38   17.79    1.45
  -3  -2 -38   17.06    1.51
   3  -2  38   17.12    1.50
   2  -3 -37   31.71    1.89
  -3  -2 -37   33.07    2.01
   3  -2  37   33.79    2.03
   3  -2  36    7.22    0.98
   2  -3 -36    7.59    0.93
  -3  -2 -36    7.36    1.02
   2  -3 -35   10.75    1.08
   3  -2  35   10.50    1.13
  -3  -2 -35   10.90    1.16
  -3  -2 -34    3.22    0.71
   3  -2  34    3.19    0.75
  -3  -2 -33   28.59    1.79
   3  -2  33   31.30    1.88
  -3  -2 -32    8.32    1.00
   3  -2  32    7.52    0.99
   3   2 -32    8.30    0.99
   3   2 -31   20.52    1.48
   3  -2  31   21.58    1.56
  -3  -2 -31   20.60    1.47
   3   2 -30   -0.13    0.31
  -3  -2 -30    0.06    0.32
   3  -2  30    0.26    0.37
   3   2 -29    3.45    0.69
  -3  -2 -29    3.06    0.63
   3  -2  29    3.36    0.69
   3   2 -28   49.86    2.23
  -3  -2 -28   50.77    2.22
   3  -2  28   52.18    2.26
   3   2 -27   77.68    2.75
   3  -2  27   80.93    2.78
  -3  -2 -27   81.45    2.75
   2   3  26   12.60    1.05
   3  -2  26   13.33    1.19
  -3  -2 -26   11.32    1.05
   3   2 -26   12.11    1.15
   2   3  25   56.00    2.13
   3   2 -25   52.26    2.22
  -3  -2 -25   55.48    2.20
   3  -2  25   54.44    2.23
   3   2 -24   19.41    1.38
   2   3  24   17.79    1.22
  -3  -2 -24   18.91    1.30
   3  -2  24   18.49    1.33
   3   2 -23   49.76    2.14
  -3  -2 -23   49.58    2.05
   3  -2  23   48.94    2.07
   3   2 -22   41.43    1.94
   2   3  22   41.16    1.95
   3  -2  22   41.90    1.90
  -3  -2 -22   39.20    1.80
   2   3  21    7.88    0.90
  -3  -2 -21    6.70    0.80
   3   2 -21    7.58    0.91
   3  -2  21    7.84    0.88
   2   3  20   46.90    2.05
  -3  -2 -20   44.75    1.89
   3  -2  20   48.84    2.00
   3   2 -20   46.34    2.06
  -3  -2 -19  141.13    3.31
   2   3  19  139.96    3.49
   3  -2  19  145.27    3.37
   3   2 -19  143.68    3.52
  -3  -2 -18   63.70    2.22
   2   3  18   67.20    2.41
   3  -2  18   66.39    2.26
   3   2 -18   65.59    2.37
   2   3  17    8.46    0.90
   3  -2  17    8.53    0.85
  -3  -2 -17    8.03    0.84
   3   2 -17    8.02    0.90
   3   2 -16    4.47    0.68
  -3  -2 -16    3.98    0.61
   2   3  16    5.04    0.72
   3  -2  16    4.91    0.68
  -3  -2 -15   23.59    1.35
   2   3  15   23.06    1.41
   3  -2  15   24.38    1.35
   3   2 -15   23.25    1.42
  -3  -2 -14   16.55    1.14
   3   2 -14   16.79    1.20
   2   3  14   17.56    1.23
   3  -2  14   18.36    1.17
   3   2 -13   75.40    2.47
  -3  -2 -13   75.48    2.36
   3  -2  13   76.42    2.30
   2   3  13   74.36    2.51
   3   2 -12  213.59    4.13
  -3  -2 -12  208.80    3.90
   2   3  12  212.59    4.16
   3  -2  12  208.27    3.71
  -3  -2 -11   33.83    1.59
   2   3  11   36.18    1.73
   3  -2  11   36.75    1.57
   3   2 -11   35.06    1.70
  -3  -2 -10    7.95    1.50
   3   2 -10   10.27    0.95
  -3  -2 -10    9.44    0.87
   2   3  10   10.60    0.98
   3  -2  10    9.82    0.83
  -3  -2  -9   14.14    1.92
   2   3   9   17.67    1.24
   3  -2   9   16.40    1.04
   3   2  -9   16.17    1.16
  -3  -2  -9   16.45    1.12
   3  -2   8   67.02    2.01
  -3  -2  -8   65.35    2.18
  -3  -2  -8   59.22    3.79
   2   3   8   65.75    2.32
   3   2  -8   65.06    2.27
  -3  -2  -7   24.86    2.45
  -3  -2  -7   25.14    1.36
   2   3   7   24.18    1.44
   3  -2   7   25.93    1.26
   3   2  -7   25.20    1.44
  -2   3  -6    4.84    1.17
  -3  -2  -6    3.90    1.12
   2   3   6    5.89    0.77
   3   2  -6    6.34    0.76
   3  -2   6    6.65    0.66
  -2   3  -5   33.86    2.61
   2   3   5   34.67    1.70
   3   2  -5   34.68    1.66
   3  -2   5   35.34    1.42
  -3  -2  -5   31.46    2.74
  -3  -2  -4   40.11    3.15
  -2   3  -4   42.25    2.87
   3   2  -4   45.66    1.89
   2   3   4   47.54    1.97
   3  -2   4   47.03    1.61
  -2   3  -3  103.94    4.40
   2  -3  -3  108.05    2.19
   3   2  -3  107.41    2.90
  -3  -2  -3  106.59    5.14
   3  -2   3  108.02    2.40
   2   3   3  110.51    3.00
  -2   3  -3  103.34    2.29
  -2   3  -2   34.63    2.56
   3   2  -2   39.95    1.78
   3  -2   2   38.70    1.42
   2  -3  -2   39.62    1.35
  -3  -2  -2   38.00    3.15
   2   3   2   37.53    1.78
   2  -3  -1   41.84    2.84
  -2   3  -1   37.75    2.59
   3   2  -1   43.37    1.84
   3  -2   1   44.99    1.50
   2   3   1   41.65    1.86
  -3  -2  -1   39.10    3.18
   2  -3  -1   45.69    1.47
   2  -3   0    8.11    1.28
   2   3   0    9.10    0.91
   2  -3   0    8.26    0.66
   3   2   0    8.97    0.89
  -2   3   0    8.55    1.29
   3  -2   0    8.53    0.67
  -3  -2   0    7.02    1.41
  -3  -2   1   39.29    3.25
   2  -3   1   40.41    2.74
   3  -2  -1   43.63    1.44
   2  -3   1   44.07    1.49
   3   2   1   43.63    1.85
  -2   3   1   40.76    2.63
   2   3  -1   44.94    1.93
   3   2   2   39.20    1.76
   2   3  -2   40.12    1.83
   2  -3   2   38.97    1.43
   3  -2  -2   40.34    1.37
  -3  -2   3  103.70    5.31
   2  -3   3  109.92    2.41
   3   2   3  110.29    2.92
   3  -2  -3  108.60    2.20
   2   3  -3  106.69    2.99
   2   3  -4   43.63    1.95
  -3  -2   4   40.12    3.36
   3  -2  -4   45.80    1.41
   2  -3   4   44.90    1.57
   3   2   4   47.30    1.92
  -3  -2   5   31.58    3.06
   3   2   5   35.69    1.67
   2  -3   5   36.59    1.44
   2   3  -5   36.19    1.77
   2   3  -6    5.69    0.75
   3   2   6    6.62    0.77
   2  -3   6    7.25    0.69
   2   3  -7   27.78    1.56
   3   2   7   27.95    1.50
   2  -3   7   27.56    1.29
  -2   3   8   61.63    4.17
   2   3  -8   66.91    2.43
  -2  -3  -8   63.22    2.28
   3   2   8   66.84    2.29
   2  -3   8   66.34    2.01
  -2  -3  -9   15.53    1.17
   2   3  -9   16.70    1.25
   3   2   9   17.12    1.19
   2  -3   9   19.05    1.11
   2   3 -10   10.14    1.02
  -2   3  10    7.02    1.49
  -2  -3 -10    9.72    0.94
   3   2  10   10.55    0.96
   2  -3  10   10.60    0.86
   2   3 -11   38.03    1.86
   3   2  11   35.66    1.73
   2  -3  11   35.45    1.56
  -2  -3 -11   33.10    1.69
  -2   3  11   33.53    3.21
  -2  -3 -12  204.43    4.12
   3   2  12  215.38    4.18
   2  -3  12  208.87    3.74
   2   3 -12  213.15    4.41
   2   3 -13   79.69    2.69
  -2  -3 -13   74.40    2.52
   3   2  13   75.41    2.50
   2  -3  13   78.00    2.32
   2   3 -14   18.07    1.34
   3   2  14   17.39    1.25
  -2  -3 -14   16.77    1.22
   2  -3  14   18.60    1.18
   2   3 -15   24.10    1.54
  -2  -3 -15   21.46    1.37
   2  -3  15   23.57    1.34
   3   2  15   23.62    1.44
  -2  -3 -16    3.34    0.64
   2   3 -16    3.76    0.69
   3   2  16    4.05    0.70
   2  -3  16    4.54    0.67
   3   2  17    8.17    0.93
  -2  -3 -17    8.17    0.89
   2  -3  17    8.37    0.87
   2   3 -17    8.24    1.04
   3   2  18   62.94    2.31
   2   3 -18   67.77    2.63
  -2  -3 -18   63.68    2.38
   2  -3  18   65.92    2.27
   3   2  19  139.70    3.44
   2   3 -19  146.24    3.79
   2  -3  19  145.99    3.40
  -2  -3 -19  142.22    3.54
   3   2  20   43.30    1.95
  -2  -3 -20   42.78    1.96
   2  -3  20   45.92    1.97
   2   3 -20   47.54    2.20
   3   2  21    6.28    0.80
   2   3 -21    6.55    0.94
  -2  -3 -21    8.55    0.94
   2  -3  21    8.29    0.93
   3   2  22   40.30    1.89
  -2  -3 -22   39.02    1.92
   2  -3  22   41.14    1.91
   2   3 -22   39.68    2.04
   3   2  23   47.24    2.06
   2   3 -23   50.66    2.33
   2  -3  23   49.15    2.09
  -2  -3 -23   48.81    2.13
   2   3 -24   19.13    1.49
  -2  -3 -24   18.33    1.35
   3   2  24   19.18    1.34
   2  -3  24   20.46    1.42
   3   2  25   54.41    2.22
   2   3 -25   55.78    2.48
  -2  -3 -25   54.82    2.30
   2  -3  25   52.41    2.21
   3   2  26   11.64    1.09
  -2  -3 -26   11.94    1.16
   2  -3  26   12.05    1.15
  -2  -3 -27   78.49    2.80
   3   2  27   79.57    2.72
   2  -3  27   80.76    2.80
   2   3 -27   78.87    3.02
   3   2  28   51.51    2.21
   2   3 -28   52.48    2.48
   2  -3  28   52.14    2.29
  -2  -3 -28   50.66    2.29
   2   3 -29    2.80    0.72
   3   2  29    3.30    0.66
   2  -3  29    4.02    0.76
  -2  -3 -29    3.39    0.75
   2   3 -30   -0.41    0.43
  -2  -3 -30    0.21    0.45
   3   2  30   -0.09    0.30
   2  -3  30    0.40    0.44
   3   2  31   20.06    1.44
   2   3 -31   22.09    1.67
  -2  -3 -31   21.16    1.56
   2  -3  31   22.40    1.58
   2   3 -32    8.11    1.09
   3   2  32    7.85    0.93
  -2  -3 -32    8.98    1.08
   2  -3  32    8.58    1.06
  -2  -3 -33   31.89    1.94
   3   2  33   32.68    1.84
   2  -3  33   30.32    1.85
   2   3 -33   30.87    2.01
   2  -3  34    2.96    0.72
   2   3 -34    3.99    0.83
   3   2  34    2.37    0.54
  -2  -3 -34    4.03    0.81
   3   2  35   11.42    1.12
  -2  -3 -35   11.24    1.22
   2  -3  35   10.79    1.19
   2   3 -35   11.42    1.29
  -2  -3 -36    8.39    1.11
   3   2  36    8.08    0.97
   2   3 -36    7.56    1.13
   2  -3  36    8.42    1.09
  -2  -3 -37   33.02    2.07
   2   3 -37   34.60    2.20
   2  -3  37   33.21    2.03
   3   2  37   33.50    1.89
   2   3 -38   18.05    1.66
  -2  -3 -38   16.20    1.53
   2  -3  38   17.10    1.52
  -2  -3 -39   48.32    2.53
   2  -3  39   47.90    2.49
   2   3 -39   45.85    2.59
   2   3 -40   49.47    2.71
  -2  -3 -40   50.84    2.63
   2  -3  40   47.41    2.49
   2   3 -41    4.83    0.98
  -2  -3 -41    3.87    0.92
   2  -3  41    3.71    0.85
   2  -3  42   19.03    1.65
  -2  -3 -42   19.40    1.71
   2   3 -42   16.63    1.64
   2   3 -43   13.81    1.50
   2  -3  43   12.90    1.41
  -2  -3 -43   13.02    1.45
   2   3 -44   14.87    1.58
   2  -3  44   14.19    1.47
  -2  -3 -44   14.42    1.53
  -2  -3 -45    8.09    1.20
   2   3 -45    9.20    1.27
   2  -3  45    7.48    1.12
   2   3 -46    7.74    1.19
  -2  -3 -46    7.49    1.19
   2  -3  46    7.70    1.13
   3  -2 -47    6.74    1.28
  -2  -3 -47    8.51    1.32
   3   2  47    8.38    1.31
   2  -3  47    7.66    1.27
   2   3 -47    9.00    1.28
   2  -3  47    7.40    1.12
  -2  -3 -47    7.18    1.17
   3  -2 -48    6.14    1.21
   2   3 -48    7.77    1.21
  -2  -3 -48    8.13    1.29
   3   2  48    8.75    1.33
   2  -3  48    6.91    1.19
   2  -3  48    8.30    1.20
  -2  -3 -48    7.82    1.31
   3  -2 -49   13.50    1.75
   3   2  49   13.63    1.64
  -2  -3 -49   14.30    1.72
   2  -3  49   13.23    1.66
   2  -3  49   13.39    1.48
  -2  -3 -49   13.51    1.57
  -2  -3 -50    6.88    1.29
  -2  -3 -50    7.08    1.22
   3  -2 -50    6.63    1.31
   3   2  50    8.21    1.36
   2  -3  50    7.14    1.29
  -2  -3 -51   18.47    1.94
   3  -2 -51   15.60    1.92
  -2  -3 -51   17.50    1.79
   2  -3  51   16.31    1.83
   3   2  51   17.82    1.88
   3  -2 -52    0.37    0.61
  -2  -3 -52    0.81    0.70
   3   2  52    0.85    0.68
   2  -3  52    1.24    0.69
  -2  -3 -52   -0.12    0.65
   3  -2 -53    4.44    1.12
  -2  -3 -53    5.30    1.08
   3   2  53    5.33    1.12
  -2  -3 -53    5.15    1.12
   2  -3  53    5.81    1.19
   3  -2 -54   17.85    2.05
  -2  -3 -54   20.93    2.11
  -2  -3 -54   20.94    1.97
   3   2  54   19.67    2.00
   2  -3  54   18.38    1.96
  -2  -3 -55   10.21    1.53
  -2  -3 -55    8.80    1.33
   2  -3  55    8.85    1.39
   3   2  55    9.02    1.42
   3  -2 -55    8.61    1.46
   2  -3  56    2.87    0.90
   3   2  56    3.21    0.96
   3  -2 -56    2.46    0.91
  -2  -3 -56    3.83    1.04
   3   2  57    7.18    1.27
  -3  -2  57    8.10    1.41
   2  -3  57    7.84    1.33
  -2  -3 -57    7.04    1.30
   3  -2 -57    5.73    1.18
  -3  -2  58   -0.02    0.50
   2  -3  58    0.82    0.69
   3   2  58    1.22    0.77
  -2  -3 -58    0.61    0.65
   3  -2 -58    0.80    0.73
   2  -3  59    1.81    0.77
  -3  -2  59    1.84    0.76
   3  -2 -59    1.15    0.62
  -2  -3 -59    2.50    0.86
   3   2  59    0.72    0.51
   2  -3  60    2.47    0.83
   3   2  60    3.14    0.97
  -2  -3 -60    3.34    0.93
   3  -2 -60    1.58    0.78
  -3  -2  60    3.12    0.98
   3  -2 -61    1.78    0.77
  -3  -2  61    2.12    0.82
   2  -3  61    2.36    0.79
   3   2  61    2.73    0.87
  -2  -3 -61    3.39    1.01
  -2  -3 -62   -0.07    0.59
   2  -3  62    0.96    0.61
   3   2  62    0.56    0.56
  -3  -2  62    0.17    0.61
   3  -2 -62    0.86    0.63
  -2  -3 -63    2.65    0.92
   3   2  63    2.14    0.78
  -3  -2  63    2.01    0.82
   3  -2 -63    2.17    0.86
   2  -3  63    2.36    0.83
  -2  -3 -63    2.61    0.82
  -2  -3 -64    2.70    0.84
  -3  -2  64    1.37    0.67
   3   2  64    1.29    0.62
   3  -2 -64    1.14    0.71
   2  -3  64    1.55    0.70
  -2  -3 -64    1.24    0.73
  -2  -3 -65   -0.07    0.54
   3   2  65    0.07    0.54
  -3  -2  65   -0.15    0.51
  -2  -3 -65    0.01    0.47
   2  -3  65    0.37    0.48
  -2  -3 -66    2.96    0.86
  -2  -3 -66    2.68    0.86
   2  -3  66    2.58    0.75
  -3  -2  66    2.10    0.82
   3   2  66    2.97    0.85
  -2  -3 -67    1.05    0.71
  -3  -2  67    1.00    0.64
  -2  -3 -67    1.86    0.74
   3   2  67    1.27    0.62
  -2  -3 -68    0.41    0.58
   3   2  68   -0.18    0.48
  -3  -2  68   -0.15    0.59
  -2  -3 -68   -0.11    0.59
  -2  -3 -69    0.81    0.68
  -2  -3 -69    1.20    0.66
  -3  -2  69    0.67    0.59
   3   2  69    1.12    0.61
   3   2  70    0.78    0.53
  -2  -3 -70    1.73    0.69
  -3  -2  70    0.99    0.64
  -2  -3 -70    1.38    0.67
  -2  -3 -71    1.42    0.64
  -3  -2  71    1.17    0.63
   3   2  71    1.02    0.59
  -2  -3 -71    0.86    0.59
  -2  -3 -72    0.05    0.52
  -3  -2  72    0.85    0.64
  -2  -3 -72   -0.03    0.48
  -2  -3 -73    2.01    0.70
  -2  -3 -73    3.07    0.79
  -3  -2  73    3.17    0.85
  -2  -3 -74    0.38    0.47
  -3  -2  74    0.37    0.53
  -2  -3 -74    0.13    0.49
  -2  -3 -75    0.99    0.53
  -3  -2  75    1.08    0.61
  -3  -2  76   -0.08    0.48
  -2  -3 -76    0.46    0.47
  -3  -2  77    0.31    0.45
  -2  -3 -77    0.40    0.42
  -2  -3 -78    0.19    0.35
  -3  -2  78    0.36    0.47
  -3  -2  79    0.23    0.46
  -2  -3 -79   -0.06    0.35
  -2  -3 -80    0.01    0.34
  -3  -2  80   -0.08    0.33
   3   3   0   70.02    2.65
   3   3   1   41.33    2.08
   3   3  -1   44.36    2.12
   3  -3   1   41.87    1.61
   3  -3   2    7.67    0.74
   3   3   2    9.27    1.03
   3   3  -2    7.88    1.03
   3  -3   3   25.70    1.31
   3   3   3   26.90    1.70
   3   3  -3   26.81    1.69
   3  -3   4  262.65    4.15
   3   3   4  257.96    5.06
   3   3  -4  258.80    5.11
   3   3   5    7.74    1.05
   3  -3   5    7.30    0.78
   3   3  -5    8.53    1.09
   3   3  -6    0.55    0.66
   3  -3   6    1.09    0.43
   3   3   6    0.64    0.51
  -3  -3  -7   69.48    2.59
   3   3   7   73.28    2.70
   3  -3   7   73.50    2.29
   3   3  -7   71.19    2.71
  -3  -3  -8   46.36    2.13
   3   3   8   48.59    2.22
   3  -3   8   48.69    1.89
   3   3  -8   46.84    2.29
  -3  -3  -9   32.47    1.78
   3   3   9   35.29    1.91
   3  -3   9   34.73    1.62
   3   3  -9   35.06    1.92
  -3  -3 -10    6.90    0.89
   3   3  10    8.21    1.01
   3  -3  10    9.94    0.91
   3   3 -10    9.35    1.07
   3   3  11    0.18    0.45
  -3  -3 -11    0.28    0.46
   3  -3  11    0.95    0.43
   3   3 -11    0.75    0.60
   3   3 -12   64.68    2.72
   3  -3  12   57.92    2.16
   3   3  12   60.07    2.47
  -3  -3 -12   58.37    2.40
   3   3 -13  186.15    4.44
  -3  -3 -13  183.60    4.18
   3  -3  13  179.76    3.82
   3   3  13  183.13    4.30
  -3  -3 -14   42.96    2.09
   3   3  14   44.42    2.16
   3  -3  14   45.49    1.97
   3   3 -14   46.21    2.27
  -3  -3 -15    1.82    0.56
   3   3  15    1.73    0.64
   3  -3  15    3.14    0.67
   3   3 -15    3.17    0.82
   3   3  16   78.65    2.87
   3  -3  16   73.47    2.55
  -3  -3 -16   77.98    2.78
   3   3 -16   80.08    2.96
   3   3  17  112.55    3.42
   3   3 -17  119.60    3.64
   3  -3  17  111.75    3.16
  -3  -3 -17  110.08    3.30
  -3  -3 -18   41.38    2.06
   3  -3  18   44.19    2.05
   3   3  18   39.08    2.12
  -3  -3 -19  224.94    4.73
   3   3  19  215.79    4.82
   3  -3  19  223.60    4.54
   3   3 -19  226.79    5.04
  -3  -3 -20   22.07    1.57
   3   3  20   23.75    1.72
   3  -3  20   25.33    1.63
  -3  -3 -21   45.38    2.19
   3  -3  21   45.65    2.13
   3   3 -21   46.03    2.33
   3   3  22   29.09    1.74
  -3  -3 -22   27.05    1.72
   3   3 -22   28.74    1.88
   3  -3  22   32.05    1.82
   3  -3  23    0.30    0.42
   3   3  23    0.45    0.41
  -3  -3 -23    0.62    0.45
   3   3 -23    0.77    0.59
   3  -3  24    1.34    0.57
   3   3  24    1.52    0.50
  -3  -3 -24    0.93    0.50
   3   3 -24    1.59    0.68
  -3  -3 -25   21.02    1.54
   3   3 -25   21.14    1.64
   3  -3  25   22.57    1.58
   3   3  25   19.93    1.47
   3  -3  26    0.18    0.44
   3   3  26    0.07    0.34
  -3  -3 -26   -0.07    0.37
   3   3 -26    0.67    0.56
   3   3 -27   14.71    1.40
   3   3  27   13.99    1.26
  -3  -3 -27   12.26    1.23
   3  -3  27   12.62    1.24
   3   3 -28    9.71    1.17
  -3  -3 -28   10.01    1.12
   3  -3  28   10.50    1.15
   3   3  28   11.14    1.12
   3   3 -29    2.34    0.69
   3   3  29    2.00    0.56
  -3  -3 -29    1.97    0.59
   3  -3  29    1.96    0.60
  -3  -3 -30    5.11    0.86
   3   3  30    5.58    0.84
   3   3 -30    7.02    1.07
   3  -3  30    6.20    0.94
   3   3  31   42.95    2.17
   3   3 -31   42.46    2.41
  -3  -3 -31   41.65    2.24
   3  -3  31   41.13    2.24
   3   3  32   19.22    1.49
   3   3 -32   19.33    1.65
  -3  -3 -32   19.22    1.58
   3  -3  32   19.26    1.60
   3  -3  33    2.17    0.69
  -3  -3 -33    2.47    0.69
   3   3 -33    2.37    0.74
  -3  -3 -34    5.77    0.94
   3  -3  34    5.40    0.93
   3   3 -34    7.09    1.08
   3   3 -35    4.54    0.94
  -3  -3 -35    3.59    0.83
   3  -3  35    3.86    0.84
  -3  -3 -36   52.56    2.66
   3   3 -36   50.65    2.74
   3  -3  36   55.55    2.76
   3   3 -37   37.97    2.38
  -3  -3 -37   38.50    2.31
   3  -3  37   40.67    2.36
   3   3 -38   10.03    1.33
  -3  -3 -38    8.19    1.17
   3  -3  38    9.31    1.24
   3   3 -39   15.57    1.57
  -3  -3 -39   18.06    1.63
   3  -3  39   19.80    1.70
  -3  -3 -40    0.05    0.47
   3  -3  40   -0.07    0.45
  -3  -3 -41    0.13    0.48
   3  -3  41    0.14    0.50
   3  -3  42   19.01    1.96
   3  -3  42   20.03    1.79
  -3  -3 -42   18.59    1.72
   3   3  42   22.39    2.09
   3   3  43   16.06    1.78
  -3  -3 -43   15.94    1.71
   3  -3  43   15.57    1.57
  -3  -3 -43   14.59    1.59
   3  -3  43   15.32    1.77
   3  -3 -43   14.27    1.71
  -3  -3  43   14.12    1.72
   3  -3 -44   12.90    1.67
  -3  -3 -44   11.43    1.51
  -3  -3  44   11.77    1.63
   3  -3  44   11.36    1.57
   3  -3  44   12.44    1.46
  -3  -3 -44   14.27    1.56
   3   3  44   11.75    1.59
  -3  -3 -45   45.69    2.94
  -3  -3  45   42.03    2.97
   3   3  45   47.51    3.02
   3  -3  45   40.98    2.85
  -3  -3 -45   42.58    2.62
   3  -3  45   45.53    2.68
   3  -3 -45   39.33    2.85
   3  -3  46    0.97    0.61
  -3  -3  46    2.50    0.96
   3  -3  46    1.12    0.73
  -3  -3 -46    1.58    0.78
  -3  -3 -46    2.11    0.77
   3   3  46    2.08    0.84
   3  -3 -46    1.47    0.78
   3  -3  47    2.82    0.80
  -3  -3  47    3.25    1.03
   3  -3  47    2.51    0.88
   3   3  47    3.83    1.00
  -3  -3 -47    3.96    1.00
  -3  -3 -47    3.59    0.94
   3  -3 -47    1.52    0.74
  -3  -3  48   12.47    1.71
  -3  -3 -48   14.34    1.63
   3  -3  48   14.34    1.79
   3   3  48   13.36    1.70
  -3  -3 -48   14.43    1.73
   3  -3 -48   11.01    1.59
   3  -3  48   14.92    1.61
   3   3  49    1.26    0.67
   3  -3  49    1.02    0.61
  -3  -3  49    1.39    0.77
   3  -3  49    1.10    0.71
  -3  -3 -49    1.10    0.65
  -3  -3 -49    2.42    0.92
   3  -3 -49    0.64    0.59
  -3  -3 -50    1.44    0.75
   3  -3  50    1.89    0.86
   3  -3  50    2.00    0.76
  -3  -3  50    1.11    0.74
  -3  -3 -50    2.60    0.86
   3   3  50    2.74    0.83
   3  -3 -50    2.27    0.86
  -3  -3 -51   14.12    1.71
  -3  -3 -51   14.29    1.63
   3  -3  51   12.54    1.67
   3   3  51   15.25    1.80
   3  -3  51   13.22    1.54
  -3  -3  51   12.80    1.73
   3  -3 -51   10.80    1.59
   3  -3  52    0.66    0.55
   3  -3  52    0.01    0.52
  -3  -3  52   -0.21    0.64
   3   3  52    0.12    0.56
   3  -3 -52    0.52    0.60
  -3  -3 -52    0.72    0.68
  -3  -3 -52   -0.05    0.55
  -3  -3 -53    3.39    0.97
   3   3  53    3.72    0.97
   3  -3 -53    2.28    0.86
  -3  -3  53    3.32    1.03
   3  -3  53    2.47    0.87
   3   3  54    1.86    0.91
  -3  -3  54    1.95    0.86
  -3  -3 -54    1.48    0.81
   3  -3 -54    0.73    0.70
   3  -3  54    0.99    0.70
  -3  -3  55   25.05    2.40
   3  -3  55   25.42    2.34
   3   3  55   29.82    2.44
   3  -3 -55   23.93    2.29
  -3  -3 -55   27.55    2.36
   3  -3 -56    3.87    1.06
   3  -3  56    3.97    1.05
   3   3  56    3.51    0.96
  -3  -3  56    2.64    0.92
  -3  -3 -56    3.98    1.06
  -3  -3  57    0.21    0.60
   3  -3  57    0.39    0.62
   3   3  57    0.02    0.55
  -3  -3 -57   -0.49    0.55
   3   3  58    1.16    0.71
  -3  -3 -58    0.72    0.67
  -3  -3  58    2.00    0.78
   3  -3  58    0.34    0.59
   3   3  59    0.18    0.55
  -3  -3  59    0.82    0.63
   3  -3  59   -0.13    0.61
  -3  -3 -59    0.35    0.49
  -3  -3  60   -0.19    0.55
   3   3  60    0.01    0.53
  -3  -3 -60    0.20    0.56
   3  -3  60    0.54    0.65
  -3  -3  61   -0.34    0.55
   3  -3  61    0.59    0.63
   3   3  61   -0.25    0.55
  -3  -3 -61   -0.06    0.50
  -3  -3 -62    0.15    0.49
   3   3  62    0.54    0.54
  -3  -3  62   -0.41    0.56
   3  -3  62    0.57    0.59
  -3  -3 -63   -0.21    0.59
   3  -3  63    0.04    0.47
  -3  -3  63    0.36    0.59
   3   3  63    1.03    0.61
   3  -3  64   -0.04    0.54
  -3  -3 -64    0.21    0.49
  -3  -3  64    0.44    0.51
   3   3  64    1.09    0.58
   3   3  65    1.16    0.66
   3  -3  65    0.56    0.53
  -3  -3  65    1.14    0.67
  -3  -3 -65    0.75    0.60
  -3  -3 -66   -0.23    0.46
  -3  -3 -66   -0.58    0.61
   3   3  66    0.43    0.53
  -3  -3  66   -0.09    0.52
   3  -3  66    0.50    0.61
  -3  -3 -67    0.06    0.42
  -3  -3 -67   -0.06    0.51
  -3  -3  67    0.16    0.52
   3  -3  67   -0.06    0.43
   3   3  67   -0.03    0.45
  -3  -3 -68    0.76    0.54
  -3  -3 -68    0.28    0.46
  -3  -3  68    0.76    0.55
   3  -3  68    0.41    0.53
   3   3  68    0.45    0.48
  -3  -3 -69   -0.36    0.49
  -3  -3 -69   -0.11    0.50
   3   3  69    0.84    0.55
   3  -3  69    0.00    0.39
  -3  -3  69    0.22    0.50
  -3  -3 -70    0.72    0.47
  -3  -3 -70    0.26    0.48
  -3  -3  70    0.00    0.46
   3  -3  70    0.23    0.45
   3   3  70    0.40    0.42
  -3  -3 -71   -0.17    0.42
  -3  -3 -71   -0.37    0.46
  -3  -3  71   -0.25    0.44
  -3  -3  72    0.42    0.55
  -3  -3 -72   -0.42    0.44
  -3  -3 -73    0.72    0.48
  -3  -3  73    0.73    0.53
  -3  -3 -74    0.35    0.42
  -3  -3  74   -0.18    0.40
  -3  -3 -75    1.23    0.50
  -3  -3  75    0.73    0.50
  -3  -3 -76    0.45    0.39
  -3  -3  76    0.02    0.38
  -3  -3 -77   -0.07    0.33
  -3  -3  77    0.48    0.48
  -3  -3  78    0.07    0.34
   4   0   0  129.93    3.05
   0   4   0  131.20    3.24
   0   4   1  108.70    2.94
   4   0   1  111.98    2.84
   4   0  -1  109.14    2.81
   0   4  -1  106.66    2.92
   0   4   2   34.43    1.67
   4   0   2   36.17    1.66
   0   4  -2   33.59    1.69
   4   0  -2   36.15    1.64
   4   0   3   33.53    1.60
   4   0  -3   34.24    1.56
   0   4   3   32.36    1.60
   0   4  -3   32.83    1.67
   0   4  -4   65.24    2.34
   4   0   4   67.74    2.26
   0   4   4   58.43    2.13
   4   0  -4   65.57    2.15
   0  -4  -4   65.09    2.34
   4   0   5   14.56    1.14
   4   0  -5   16.12    1.15
   0   4   5   13.63    1.08
   0   4  -5   13.14    1.17
   0  -4  -5   13.99    1.14
   4   0   6  412.40    5.59
   4   0  -6  415.75    5.32
   0  -4  -6  420.53    5.87
   0   4   6  432.27    5.73
   0   4  -6  407.89    5.95
   4   0   7  260.10    4.53
   4   0  -7  266.96    4.25
   0   4  -7  263.31    4.80
   0   4   7  273.63    4.55
   0  -4  -7  268.87    4.68
   4   0   8   23.75    1.49
   4   0  -8   25.99    1.37
   0   4  -8   26.75    1.61
   0  -4  -8   26.44    1.56
   0   4   8   25.53    1.43
   4   0  -9   59.82    2.02
   0   4  -9   57.87    2.38
   4   0   9   60.31    2.26
   0  -4  -9   61.21    2.28
   0   4   9   59.70    2.14
   4   0  10  338.08    5.22
   0  -4 -10  339.44    5.26
   4   0 -10  329.10    4.64
   0   4  10  341.22    5.04
   0   4 -10  330.67    5.52
   0  -4 -11  680.32    7.51
   4   0  11  694.72    7.46
   0   4 -11  667.45    7.93
   4   0 -11  677.56    6.60
   0  -4 -12    5.46    0.91
   4   0 -12    5.54    0.90
   4   0  12    7.62    1.11
   0   4 -12    7.42    1.23
   0   4 -13  504.79    6.95
   0  -4 -13  506.79    6.45
   4   0  13  508.36    6.49
   4   0  14  321.05    5.27
   0   4 -14  324.54    5.65
   0  -4 -14  315.57    5.15
   0   4 -15  123.16    3.55
   4   0  15  119.94    3.27
   0  -4 -15  120.91    3.20
   0   4 -16   33.58    1.95
   0  -4 -16   33.68    1.74
   4   0  16   37.02    1.88
   0   4 -17   93.06    3.12
   0  -4 -17   97.12    2.89
   4   0  17   96.01    2.94
   0   4 -18   63.58    2.64
   0  -4 -18   61.21    2.31
   4   0  18   60.68    2.37
   4   0  19  356.36    5.74
   0   4 -19  349.53    6.07
   0  -4 -19  354.07    5.51
   0   4 -20   25.12    1.77
   0  -4 -20   22.29    1.48
   4   0  20   25.35    1.61
   0   4 -21   93.87    3.27
   0  -4 -21   93.12    2.92
   4   0  21   97.81    3.04
   0   4 -22  106.37    3.48
   0  -4 -22  104.72    3.11
   4   0  22  108.05    3.23
   4   0  23    9.99    1.10
   0   4 -23   10.90    1.23
   0  -4 -23    9.66    1.04
   4   0  24    9.26    1.04
   0   4 -24    9.84    1.17
   0  -4 -24    8.84    0.98
   0   4 -25   18.11    1.55
   0  -4 -25   15.65    1.25
   4   0  25   16.52    1.34
   4   0  26   40.26    2.09
   0   4 -26   41.41    2.27
   0  -4 -26   41.45    2.02
   4   0  27    3.40    0.71
   0   4 -27    3.11    0.80
   0   4 -28    1.39    0.55
   0  -4 -28    1.39    0.52
   4   0  28    1.06    0.47
   4   0  29    0.01    0.39
   0   4 -29    0.07    0.47
   0  -4 -29    0.33    0.42
   0   4 -30    9.28    1.20
   0  -4 -30    7.34    0.97
   4   0  30    9.18    1.09
   0   4 -31   29.87    2.07
   0  -4 -31   29.49    1.84
   4   0  31   31.31    1.92
   0   4 -32   51.24    2.68
   0  -4 -32   52.65    2.43
   4   0  32   54.08    2.52
   0   4 -33    7.95    1.16
   0  -4 -33    7.07    0.97
   4   0  33    9.05    1.11
   0  -4 -34   10.20    1.16
   0   4 -34    9.79    1.26
   4   0  34   10.81    1.23
   0   4 -35   17.36    1.63
   0  -4 -35   16.50    1.46
   4   0  35   17.52    1.50
   4   0  36    1.78    0.64
   0  -4 -36    2.18    0.67
   0   4 -36    3.47    0.92
   0   4 -37    9.74    1.29
   0  -4 -37   11.34    1.26
   4   0  37   10.74    1.24
   0   4 -38   19.80    1.82
   0  -4 -38   21.05    1.69
   4   0  38   22.54    1.73
   4   0  39    1.88    0.71
   0   4 -39    2.19    0.85
   0  -4 -39    2.29    0.68
   0   4 -40   40.08    2.55
   0  -4 -40   40.29    2.35
   4   0  40   42.39    2.38
   4   0  41    2.70    0.77
   0  -4 -41    2.38    0.73
   0   4 -41    2.69    0.88
   0  -4 -42    8.04    1.18
   0   4 -42    7.00    1.19
   4   0  42    7.61    1.11
   0   4 -43   37.92    2.56
   0  -4 -43   39.07    2.41
   4   0  43   39.51    2.36
  -4   0 -44    0.57    0.61
   0   4 -44    1.94    0.84
   4   0  44    0.52    0.56
   0  -4  44    0.59    0.63
   0  -4 -44    1.03    0.65
   0  -4 -44    0.85    0.64
   4   0  44    1.75    0.77
   4   0  45    1.63    0.71
   4   0  45    2.81    0.78
   0   4 -45    2.43    0.79
   0  -4 -45    2.53    0.77
   0  -4 -45    2.09    0.77
   0  -4  45    2.34    0.82
  -4   0 -45    2.34    0.78
   0  -4 -46    1.04    0.65
   0   4 -46    1.04    0.65
   4   0  46    1.50    0.69
   0  -4  46    1.37    0.74
   4   0  46    1.09    0.70
   0  -4 -46    0.94    0.59
  -4   0 -46    1.23    0.68
   0  -4 -47    9.84    1.33
   0   4 -47    9.06    1.38
   0  -4  47    9.50    1.57
   4   0  47    9.39    1.46
  -4   0 -47   11.89    1.43
   4   0  47   11.02    1.33
   0  -4 -47   10.69    1.51
  -4   0 -48   20.38    1.86
   0  -4 -48   18.51    1.93
   0   4 -48   19.22    1.93
   0  -4  48   18.33    2.09
   0  -4 -48   18.09    1.76
   4   0  48   20.50    2.06
   4   0  48   18.66    1.70
  -4   0 -49    1.05    0.62
   0  -4  49    1.93    0.94
   0  -4 -49    1.67    0.75
   0   4 -49    2.49    0.90
   0  -4 -49    1.36    0.74
   4   0  49    0.78    0.57
   4   0  49    2.98    0.92
   0  -4 -50    0.40    0.63
   4   0  50    0.36    0.52
   0  -4  50    0.29    0.55
   4   0  50    0.30    0.60
   0   4 -50    0.10    0.49
  -4   0 -50   -0.15    0.50
   0  -4 -50   -0.37    0.50
   0   4 -51    0.28    0.58
   0  -4  51   -0.03    0.62
   0  -4 -51   -0.22    0.53
   4   0  51   -0.56    0.71
   4   0  51    0.12    0.48
   0  -4 -51   -0.10    0.56
  -4   0 -51    0.36    0.60
   0  -4  52   11.97    1.76
  -4   0 -52   10.32    1.36
   0   4 -52    9.99    1.44
   0  -4 -52    9.82    1.33
   4   0  52   12.55    1.68
   0  -4 -52   11.33    1.54
  -4   0 -53    1.93    0.75
   0  -4  53    1.25    0.79
   0  -4 -53    1.37    0.70
   4   0  53    1.51    0.77
   0   4 -53    1.99    0.76
   0  -4 -53    2.18    0.88
   0  -4 -54    8.84    1.43
  -4   0 -54    7.49    1.22
   0  -4  54    8.69    1.49
   4   0  54    8.62    1.43
   0  -4 -55    8.70    1.40
   0  -4  55    9.28    1.54
   4   0  55    9.05    1.49
  -4   0 -55    7.80    1.24
   4   0  56    0.67    0.73
   0  -4 -56    0.47    0.65
   0  -4  56    1.05    0.78
   0  -4 -57   13.76    1.69
   0  -4  57   13.28    1.80
   4   0  57   13.14    1.72
   0  -4 -58    1.26    0.61
   0  -4  58    0.85    0.62
   4   0  58    1.32    0.70
   0  -4 -58    0.61    0.64
   0  -4 -59    1.02    0.67
   0  -4 -59    0.86    0.64
   0  -4  59    2.48    0.96
   4   0  59    1.33    0.77
   0  -4  60    0.28    0.50
   4   0  60    0.38    0.69
   0  -4 -60   -0.55    0.61
   0  -4 -60   -0.02    0.45
   0  -4 -61    0.88    0.54
   0  -4 -61    0.60    0.60
   4   0  61    0.26    0.54
   0  -4  61    0.71    0.69
   0  -4 -62    0.26    0.47
   0  -4 -62    0.00    0.55
   0  -4  62   -0.16    0.65
   4   0  62   -0.10    0.62
   0  -4 -63    1.03    0.70
   0  -4  63    0.87    0.57
   4   0  63    1.38    0.68
   0  -4 -63    1.02    0.60
   0  -4 -64    1.08    0.58
   0  -4  64    0.37    0.60
   4   0  64    0.37    0.57
   0  -4 -64    1.61    0.68
   0  -4 -65    0.49    0.60
   0  -4  65    0.17    0.51
   4   0  65   -0.56    0.66
   0  -4 -65   -0.01    0.42
   0  -4 -66    0.16    0.43
   0  -4 -66    0.80    0.65
   4   0  66    0.62    0.62
   0  -4  66   -0.02    0.53
   0  -4 -67    0.20    0.44
   0  -4 -67    0.59    0.58
   0  -4  67    0.70    0.60
   4   0  67    0.74    0.58
   0  -4 -68    2.45    0.81
   0  -4 -68    1.59    0.60
   0  -4  68    1.74    0.72
   4   0  68    1.28    0.65
   0  -4 -69    0.67    0.53
   0  -4  69    0.31    0.50
   4   0  69    0.23    0.47
   0  -4 -69    0.35    0.45
   0  -4 -70    0.27    0.41
   0  -4 -70    0.08    0.49
   0  -4  70    0.89    0.57
   4   0  70   -0.24    0.48
   0  -4 -71    0.40    0.40
   0  -4 -71    0.12    0.48
   0  -4  71    0.43    0.54
   4   0  71   -0.11    0.44
   0  -4 -72   -0.37    0.48
   0  -4 -72    0.00    0.34
  -4   0  72   -0.30    0.40
   4   0  72    0.53    0.46
   0  -4  72   -0.75    0.52
   0  -4 -73   -0.05    0.43
  -4   0  73   -0.19    0.40
   4   0  73    0.10    0.39
   0  -4 -73   -0.52    0.46
   0  -4  73   -0.25    0.41
   0  -4 -74    0.39    0.35
   4   0  74    0.19    0.36
   0  -4 -74    0.09    0.41
  -4   0 -74    0.71    0.47
   0  -4  74    0.72    0.46
  -4   0  74    0.58    0.45
   0  -4 -75   -0.18    0.43
  -4   0 -75    0.36    0.41
   0  -4 -75   -0.11    0.29
  -4   0  75    0.00    0.40
   4   0  75    0.03    0.34
   0  -4  75   -0.14    0.36
  -4   0 -76    0.77    0.44
   0  -4  76   -0.33    0.38
  -4   0  76   -0.20    0.34
   4   0  76    0.23    0.36
   0  -4 -76    0.09    0.30
  -4   0 -77    0.36    0.37
   0  -4 -77    0.02    0.29
  -4   0  77    0.29    0.35
   4   0  77    0.09    0.31
   0  -4  77    0.06    0.35
  -4   0 -78   -0.22    0.29
   0  -4  78   -0.09    0.32
  -4   0  78    0.16    0.34
  -4  -1 -79    0.00    0.29
  -4  -1 -78    0.29    0.32
  -1  -4  78    0.02    0.34
  -4  -1 -77    1.07    0.48
  -1  -4  77    0.30    0.37
  -4   1  77    0.32    0.39
   4  -1  77    0.25    0.32
  -4  -1 -76    0.14    0.36
  -4   1  76    0.27    0.35
   4  -1  76    0.30    0.36
  -1  -4  76    0.09    0.37
  -4  -1 -75    0.56    0.46
   4  -1  75   -0.18    0.34
  -1  -4  75   -0.83    0.48
  -4  -1 -74    0.21    0.40
   4  -1  74    0.20    0.40
  -1  -4  74    0.11    0.44
   1  -4 -73    0.14    0.40
  -1  -4  73    0.08    0.44
   4  -1  73    0.53    0.44
   1  -4 -72    0.75    0.48
  -1  -4  72    0.38    0.46
   4  -1  72    0.48    0.48
   1  -4 -72    0.57    0.38
   1  -4 -71   -0.40    0.42
  -1  -4  71    0.11    0.49
   4  -1  71    0.27    0.46
   1  -4 -71    0.12    0.36
   1  -4 -70    0.04    0.40
  -1  -4  70   -0.09    0.48
   4  -1  70    0.35    0.51
   1  -4 -70    0.08    0.40
  -1  -4  69   -0.49    0.58
   1  -4 -69   -0.27    0.50
   4  -1  69    0.53    0.56
   1  -4 -69   -0.29    0.37
  -1  -4  68    0.11    0.46
   1  -4 -68   -0.19    0.46
   4  -1  68   -0.25    0.50
   1  -4 -68    0.22    0.41
   1  -4 -67    0.19    0.43
  -1  -4  67    0.31    0.52
   4  -1  67    0.50    0.60
   1  -4 -67    0.83    0.55
   1  -4 -66   -0.16    0.48
   1  -4 -66   -0.07    0.47
   4  -1  66    0.37    0.50
  -1  -4  66    0.04    0.53
   1  -4 -65    0.69    0.55
  -1  -4  65    0.53    0.56
   4  -1  65   -0.16    0.59
   1  -4 -65    0.18    0.43
   1  -4 -64    0.26    0.50
   4  -1  64    0.76    0.63
  -1  -4  64    0.76    0.67
   1  -4 -64    0.11    0.44
   1  -4 -63    2.44    0.73
   4  -1  63    2.01    0.75
  -1  -4  63    2.67    0.89
   1  -4 -63    2.99    0.82
   1  -4 -62    0.84    0.58
  -1  -4  62    1.32    0.67
   4  -1  62    1.01    0.72
   1  -4 -62    1.07    0.58
   1  -4 -61    0.31    0.52
   1  -4 -61    0.20    0.46
   4  -1  61    0.08    0.51
  -1  -4  61    0.06    0.58
   1  -4 -60    0.42    0.52
   4  -1  60    0.46    0.57
   1  -4 -60    0.48    0.58
  -1  -4  60    0.05    0.50
   1  -4 -59    5.09    1.06
  -1  -4  59    5.55    1.19
   4  -1  59    4.01    1.02
   1  -4 -59    6.13    1.14
   1  -4 -58    0.17    0.45
  -1  -4  58   -0.09    0.57
   4  -1  58    0.64    0.64
   1  -4 -58   -0.28    0.50
   1  -4 -57    1.64    0.71
   1  -4 -57    0.63    0.57
  -1  -4  57    1.40    0.79
   4  -1  57    1.71    0.77
   1  -4 -56    3.30    0.91
   1  -4 -56    3.91    0.95
  -1  -4  56    2.84    0.98
   4  -1  56    3.92    1.04
   1  -4 -55    1.63    0.68
  -1  -4  55    1.66    0.85
   4  -1  55    1.80    0.81
   1  -4 -54    0.01    0.52
  -1  -4  54    0.49    0.58
   4  -1  54   -0.31    0.61
  -4  -1 -54    0.19    0.47
  -1  -4  53    3.58    1.05
   4  -1  53    3.37    1.02
   1  -4 -53    3.72    0.96
  -4  -1 -53    3.03    0.85
   1  -4 -52   14.80    1.70
  -4  -1 -52   13.67    1.57
  -1   4 -52   13.14    1.63
   1  -4 -52   12.63    1.50
   4  -1  52   14.72    1.80
  -1  -4  52   13.21    1.81
   4  -1  52   12.47    1.46
   1  -4 -51   11.72    1.54
  -4  -1 -51   10.78    1.41
   1  -4 -51   10.48    1.35
   4  -1  51   11.39    1.60
  -1  -4  51   12.89    1.82
   4  -1  51   13.53    1.52
  -1   4 -51   10.66    1.48
   1  -4 -50    6.61    1.20
  -4  -1 -50    6.53    1.14
   4  -1  50    6.61    1.12
  -1  -4  50    6.90    1.38
   1  -4 -50    5.40    1.01
   4  -1  50    5.78    1.19
  -1   4 -50    8.29    1.34
  -1   4 -49    1.33    0.73
   1  -4 -49    1.53    0.69
  -1  -4  49    1.83    0.92
   4  -1  49    1.50    0.73
   4  -1  49    2.55    0.84
   1  -4 -49    0.83    0.55
  -4  -1 -49    1.21    0.65
   1  -4 -48   13.51    1.63
  -1  -4  48   12.66    1.78
   1  -4 -48   13.07    1.46
  -4  -1 -48   14.72    1.62
   4  -1  48   13.41    1.72
  -1   4 -48   11.98    1.56
   4  -1  48   13.28    1.50
   1  -4 -47    6.33    1.17
   4  -1  47    7.18    1.17
   1  -4 -47    7.34    1.13
  -1   4 -47    7.80    1.30
  -1  -4  47    6.92    1.39
   4  -1  47    7.62    1.32
  -4  -1 -47    8.07    1.24
  -4  -1 -46    9.88    1.33
   1  -4 -46    9.65    1.37
   1  -4 -46   10.71    1.33
  -1   4 -46   10.67    1.48
   4  -1  46    9.08    1.44
   4  -1  46    9.18    1.26
  -1  -4  46    7.58    1.39
  -4  -1 -45   23.08    1.96
  -1   4 -45   20.06    1.91
  -1  -4  45   19.13    2.10
   1  -4 -45   19.53    1.88
   1  -4 -45   18.62    1.68
   4  -1  45   21.12    2.08
   4  -1  45   21.06    1.82
   4  -1  44    3.42    0.83
  -1   4 -44    2.76    0.83
   1  -4 -44    2.34    0.79
  -1  -4  44    2.76    0.95
   1  -4 -44    2.69    0.77
   4  -1  44    2.71    0.87
  -4  -1 -44    3.52    0.84
   4  -1  43    2.83    0.87
  -1   4 -43    3.76    0.95
  -1  -4  43    2.23    0.80
  -4  -1 -43    2.63    0.75
   1  -4 -43    3.32    0.79
   4  -1  43    2.58    0.77
   1  -4 -42    7.66    1.10
   4  -1  42    8.78    1.20
  -1   4 -42    7.68    1.24
   1  -4 -41   17.27    1.55
  -1   4 -41   16.83    1.71
   4  -1  41   17.21    1.58
   4  -1  40    3.86    0.85
  -1   4 -40    3.44    0.86
   1  -4 -40    2.62    0.72
   4  -1  39    3.99    0.85
   1  -4 -39    3.99    0.80
  -1   4 -39    3.98    0.91
  -1   4 -38    5.73    1.06
   1  -4 -38    5.09    0.89
   4  -1  38    5.43    0.94
   1  -4 -37   27.06    1.84
  -1   4 -37   26.36    2.02
   4  -1  37   28.75    1.94
   1  -4 -36    1.02    0.53
   4  -1  36    1.21    0.63
  -1   4 -36    1.89    0.72
   4  -1  35    1.53    0.66
   1  -4 -35    1.51    0.54
  -1   4 -35    2.39    0.75
  -1   4 -34   15.37    1.51
   1  -4 -34   16.91    1.40
   4  -1  34   15.60    1.42
  -1   4 -33    4.35    0.87
   4  -1  33    5.62    0.91
   1  -4 -33    4.91    0.81
  -1   4 -32    7.82    1.09
   1  -4 -32    8.50    1.02
   4  -1  32    7.68    1.02
   4  -1  31    5.26    0.87
   1  -4 -31    4.74    0.76
  -1   4 -31    5.40    0.95
  -1   4 -30    7.44    1.04
   1  -4 -30    8.10    0.96
   4  -1  30    7.47    0.99
   4  -1  29    1.63    0.61
   1  -4 -29    2.19    0.56
  -1   4 -29    2.66    0.72
   1  -4 -28   13.44    1.18
  -1   4 -28   12.07    1.26
   4  -1  28   12.91    1.23
   1  -4 -27    5.98    0.80
  -1   4 -27    6.69    0.97
   4  -1  27    6.91    0.93
   4  -1  26    1.31    0.55
  -1   4 -26    1.16    0.53
   1  -4 -26    0.81    0.40
   4  -1  25    4.12    0.76
  -1   4 -25    3.20    0.72
   1  -4 -25    3.90    0.64
   1  -4 -24   28.44    1.59
  -1   4 -24   28.15    1.79
   4  -1  24   29.60    1.75
   4  -1  23    2.44    0.65
   1  -4 -23    1.41    0.45
  -1   4 -23    2.16    0.65
  -1   4 -22   20.05    1.51
   1  -4 -22   21.61    1.36
   4  -1  22   21.22    1.48
   1   4  21   15.95    1.23
  -1   4 -21   14.52    1.28
   1  -4 -21   15.62    1.15
   4  -1  21   15.72    1.27
   1  -4 -20    8.55    0.86
  -1   4 -20    9.13    1.07
   1   4  20    9.35    0.97
   4  -1  20    9.71    1.02
   1  -4 -19   22.29    1.33
   1   4  19   23.95    1.49
  -1   4 -19   20.34    1.48
   4  -1  19   21.88    1.44
   1  -4 -18   13.88    1.06
  -1   4 -18   14.55    1.29
   1   4  18   16.07    1.25
   4  -1  18   15.88    1.27
  -1   4 -17  103.91    3.20
   1  -4 -17  106.21    2.81
   1   4  17  111.18    3.16
   4  -1  17  111.35    3.14
   1   4  16    1.57    0.54
  -1   4 -16    1.24    0.57
   1  -4 -16    1.45    0.46
   4  -1  16    1.70    0.58
   1  -4 -15   34.02    1.57
   1   4  15   35.12    1.79
  -1   4 -15   30.74    1.74
   4  -1  15   32.33    1.71
  -1   4 -14   27.15    1.64
   1  -4 -14   30.12    1.48
   1   4  14   29.59    1.65
   4  -1  14   29.42    1.62
  -1   4 -13    5.95    0.83
   1  -4 -13    6.04    0.70
   1   4  13    6.83    0.84
   4  -1  13    6.57    0.83
  -1   4 -12   53.51    2.20
   4   1 -12   54.69    1.98
   1  -4 -12   56.97    2.00
   1   4  12   54.89    2.23
   4  -1  12   56.40    2.15
  -1   4 -11   55.76    2.24
   1  -4 -11   53.41    1.93
   4   1 -11   55.61    2.00
   1   4  11   54.21    2.23
   4  -1  11   53.79    2.10
  -1   4 -10  137.73    3.49
   1  -4 -10  143.09    3.13
   4   1 -10  140.22    3.17
   1   4  10  142.21    3.58
   4  -1  10  142.72    3.34
   4  -1   9   86.31    2.63
  -1   4  -9   86.63    2.74
   1  -4  -9   85.88    2.42
   4   1  -9   85.31    2.50
   1   4   9   87.22    2.83
  -1   4  -8  141.72    3.44
   1  -4  -8  141.89    3.12
   4  -1   8  144.22    3.31
   4   1  -8  143.03    3.21
   1   4   8  148.57    3.64
   4  -1   7  485.55    6.00
  -1   4  -7  486.77    6.30
   1  -4  -7  482.87    5.69
   4   1  -7  475.92    5.84
   1   4   7  485.01    6.57
   4  -1   6   72.44    2.31
  -1   4  -6   71.40    2.43
   1  -4  -6   65.93    2.13
   4   1  -6   67.37    2.24
   1   4   6   67.55    2.48
   4  -1   5   68.01    2.24
   1  -4  -5   65.59    2.12
   4   1  -5   67.06    2.23
   1   4   5   68.24    2.49
  -1   4  -5   68.45    2.34
   4  -1   4  171.76    3.47
  -1   4  -4  174.09    3.67
   1  -4  -4  170.98    3.41
   4   1  -4  164.93    3.50
   1   4   4  168.95    3.92
  -1   4  -3  190.62    3.81
   4  -1   3  186.50    3.60
   1  -4  -3  182.41    3.53
   1   4   3  186.42    4.10
   4   1  -3  185.57    3.70
  -1   4  -2  126.23    3.07
   1   4   2  120.15    3.31
   4   1  -2  120.67    3.01
   1  -4  -2  123.38    2.90
   4  -1   2  127.78    2.96
   4  -1   1  110.27    2.73
   1  -4  -1  109.10    2.74
  -1   4  -1  112.32    2.86
   4   1  -1  108.62    2.86
   1   4   1  106.28    3.13
   4  -1   0   40.55    1.65
   1   4   0   37.86    1.90
   1  -4   0   36.86    1.62
   4   1   0   40.64    1.78
  -1   4   0   38.38    1.68
   4  -1  -1  106.99    2.64
   4   1   1  110.91    2.91
   1   4  -1  106.05    3.14
   4   1   2  129.18    3.15
   4  -1  -2  125.01    2.83
   1   4  -2  123.19    3.41
   4   1   3  185.44    3.80
   1   4  -3  179.73    4.11
   4  -1  -3  186.21    3.43
   1   4  -4  166.81    3.98
   4   1   4  175.95    3.73
   4  -1  -4  176.19    3.30
   1   4  -5   63.90    2.54
   4   1   5   67.74    2.44
   4   1   5   68.50    2.36
   4  -1  -5   66.27    2.02
   1   4  -6   69.44    2.62
   4   1   6   69.37    2.47
  -1  -4  -6   66.48    2.53
   4   1   6   69.87    2.40
   4  -1  -6   65.30    1.99
   1   4  -7  482.48    6.85
   4   1   7  475.94    6.47
  -1  -4  -7  481.05    6.68
   4   1   8  146.65    3.60
   1   4  -8  144.72    3.82
  -1  -4  -8  146.61    3.75
   4   1   9   85.74    2.78
   1   4  -9   89.91    3.04
  -1  -4  -9   86.05    2.87
   4   1  10  140.69    3.59
   1   4 -10  141.05    3.79
  -1  -4 -10  140.25    3.65
   4   1  11   53.63    2.23
   1   4 -11   55.05    2.47
  -1  -4 -11   58.38    2.38
   4   1  12   53.59    2.23
  -1  -4 -12   55.30    2.30
   1   4 -12   54.58    2.41
   4   1  13    6.06    0.86
   1   4 -13    7.03    0.99
  -1  -4 -13    6.08    0.87
   4   1  14   29.60    1.70
   1   4 -14   28.81    1.80
  -1  -4 -14   29.99    1.73
   4   1  15   34.01    1.81
  -1  -4 -15   33.13    1.81
   1   4 -15   34.14    1.99
   1   4 -16    1.50    0.75
   4   1  16    0.68    0.52
  -1  -4 -16    1.45    0.54
   4   1  17  108.10    3.22
   1   4 -17  107.04    3.50
  -1  -4 -17  110.46    3.28
   4   1  18   14.14    1.25
   1   4 -18   14.83    1.47
  -1  -4 -18   15.23    1.28
  -1  -4 -19   21.95    1.51
   1   4 -19   21.82    1.64
   4   1  19   22.40    1.53
   4   1  20    9.65    1.05
   1   4 -20   10.92    1.24
  -1  -4 -20   10.23    1.06
   4   1  21   14.91    1.27
   1   4 -21   15.67    1.45
  -1  -4 -21   15.63    1.29
   4   1  22   21.99    1.54
   1   4 -22   22.28    1.71
  -1  -4 -22   23.37    1.57
   1   4 -23    3.48    0.91
   4   1  23    1.84    0.62
  -1  -4 -23    2.04    0.63
  -1  -4 -24   30.37    1.81
   1   4 -24   29.49    1.96
   4   1  24   30.37    1.83
   1   4 -25    4.28    0.87
   4   1  25    3.05    0.72
  -1  -4 -25    4.15    0.78
   1   4 -26    1.98    0.66
   4   1  26    1.26    0.50
  -1  -4 -26    0.95    0.48
   1   4 -27    7.00    1.07
  -1  -4 -27    7.21    0.97
   4   1  27    5.36    0.83
   4   1  28   11.36    1.17
   1   4 -28   12.56    1.38
  -1  -4 -28   13.38    1.28
   1   4 -29    2.56    0.76
   4   1  29    1.79    0.59
  -1  -4 -29    1.84    0.61
   4   1  30    7.93    1.01
   1   4 -30    7.27    1.07
  -1  -4 -30    7.98    1.03
   1   4 -31    6.13    1.01
   4   1  31    6.25    0.94
  -1  -4 -31    5.13    0.86
   4   1  32    7.96    1.04
   1   4 -32    8.16    1.16
  -1  -4 -32    8.17    1.07
   1   4 -33    4.90    0.96
  -1  -4 -33    4.37    0.85
   4   1  33    5.09    0.87
   4   1  34   15.95    1.43
   1   4 -34   15.90    1.59
  -1  -4 -34   16.61    1.50
   4   1  35    2.39    0.68
   1   4 -35    2.77    0.79
  -1  -4 -35    1.27    0.58
   1   4 -36    1.63    0.72
   4   1  36    0.90    0.55
  -1  -4 -36    0.68    0.55
  -1  -4 -37   26.13    1.91
   1   4 -37   26.98    2.09
   4   1  37   28.43    1.92
   4   1  38    5.48    0.91
   1   4 -38    7.42    1.17
  -1  -4 -38    6.50    1.04
   4   1  39    3.95    0.83
   1   4 -39    5.06    1.04
  -1  -4 -39    4.88    0.92
  -1  -4 -40    2.69    0.80
   1   4 -40    3.39    0.94
   4   1  40    3.58    0.80
   1   4 -41   18.67    1.81
  -1  -4 -41   18.19    1.69
   4   1  41   19.31    1.65
   1   4 -42    6.25    1.13
  -1  -4 -42    8.24    1.18
   4   1  42    7.10    1.07
  -4   1 -43    2.33    0.69
   1   4 -43    2.90    0.84
   4   1  43    3.50    0.81
   1  -4  43    2.44    0.78
  -1  -4 -43    2.74    0.76
   4   1  43    2.49    0.82
  -1  -4 -43    2.70    0.89
   1   4 -44    3.09    0.91
  -1  -4 -44    2.82    0.87
   1  -4  44    2.11    0.84
  -1  -4 -44    2.45    0.83
   4   1  44    3.63    0.95
   4   1  44    3.10    0.80
  -4   1 -44    3.47    0.85
   1  -4  44    2.58    0.82
   1   4 -45   20.04    1.96
   1  -4  45   18.98    2.09
  -1  -4 -45   19.65    1.79
   1  -4  45   18.63    1.89
   4   1  45   20.07    2.01
  -1  -4 -45   18.03    1.90
  -4   1 -45   20.15    1.81
   4   1  45   21.96    1.78
  -4   1 -46    8.80    1.24
   1   4 -46    8.22    1.32
   1  -4  46    9.74    1.58
  -1  -4 -46    9.49    1.45
   1  -4  46    8.66    1.39
   4   1  46    9.99    1.46
  -1  -4 -46    9.98    1.37
   4   1  46    9.68    1.24
  -1  -4 -47    9.07    1.41
  -4   1 -47    8.45    1.25
   1  -4  47    7.99    1.42
   1  -4  47    6.76    1.26
   4   1  47    8.10    1.35
  -1  -4 -47    7.82    1.21
   1   4 -47    7.99    1.33
   1   4 -48   14.15    1.68
  -1  -4 -48   13.84    1.59
  -4   1 -48   15.34    1.59
   1  -4  48   13.90    1.70
   4   1  48   15.15    1.78
   1  -4  48   14.71    1.85
  -1  -4 -48   13.85    1.71
   4   1  49    2.10    0.85
   1   4 -49    1.77    0.80
  -4   1 -49    1.69    0.74
   1  -4  49    1.52    0.83
   1  -4  49    1.69    0.76
  -1  -4 -49    2.02    0.84
  -1  -4 -49    1.36    0.75
   1   4 -50    6.18    1.17
  -1  -4 -50    6.06    1.20
  -4   1 -50    6.53    1.11
   1  -4  50    7.90    1.42
  -1  -4 -50    5.98    1.13
   4   1  50    7.01    1.30
  -1  -4 -51   11.60    1.61
   1   4 -51   12.27    1.57
   1  -4  51   12.49    1.75
  -4   1 -51   12.29    1.47
  -1  -4 -51   11.20    1.48
   4   1  51   12.47    1.67
  -1  -4 -52   13.55    1.70
   1  -4  52   13.31    1.77
  -1  -4 -52   12.29    1.53
   4   1  52   14.22    1.77
  -4   1 -52   14.37    1.57
   1   4 -52   12.84    1.61
  -1  -4 -53    4.33    1.06
   4   1  53    3.35    0.99
   1  -4  53    2.78    0.91
  -4   1 -53    3.15    0.82
  -4   1 -54    0.47    0.52
   1  -4  54    0.37    0.55
   4   1  54   -0.31    0.61
  -1  -4 -54   -0.13    0.65
   1  -4  55    1.59    0.79
   4   1  55    1.75    0.79
  -1  -4 -55    2.02    0.83
  -1  -4 -56    3.29    1.00
   1  -4  56    3.72    1.02
   4   1  56    3.68    1.02
   1  -4  57    2.28    0.85
   4   1  57    2.04    0.88
  -1  -4 -57    1.72    0.82
   1  -4  58    0.50    0.60
   4   1  58    0.09    0.54
  -1  -4 -58   -0.12    0.57
  -1  -4 -59    4.67    1.00
   1  -4  59    4.88    1.12
   4   1  59    5.02    1.14
  -1  -4 -59    5.34    1.17
  -1  -4 -60    0.08    0.45
   1  -4  60    0.28    0.55
   4   1  60    0.78    0.69
  -1  -4 -60    0.79    0.61
  -1  -4 -61    0.74    0.59
   1  -4  61    0.20    0.48
   4   1  61    0.58    0.64
  -1  -4 -61    0.09    0.56
  -1  -4 -62    1.23    0.57
   1  -4  62    1.13    0.62
   4   1  62    1.33    0.66
  -1  -4 -62    0.91    0.66
  -1  -4 -63    2.37    0.71
   1  -4  63    3.46    0.97
  -1  -4 -63    2.03    0.84
   4   1  63    2.57    0.81
  -1  -4 -64   -0.42    0.50
  -1  -4 -64   -0.15    0.51
   1  -4  64    0.70    0.56
  -4  -1  64    0.48    0.46
   4   1  64   -0.54    0.60
  -1  -4 -65    0.89    0.72
  -1  -4 -65    0.48    0.44
   1  -4  65    0.32    0.44
  -4  -1  65    0.14    0.59
   4   1  65   -0.03    0.49
  -1  -4 -66    0.07    0.45
  -1  -4 -66    0.25    0.61
   1  -4  66    0.72    0.56
  -4  -1  66    0.75    0.63
   4   1  66    0.18    0.55
   1  -4  67    0.04    0.45
  -4  -1  67   -0.06    0.43
   4   1  67   -0.17    0.49
  -1  -4 -67    0.38    0.43
  -1  -4 -67    0.06    0.56
  -1  -4 -68    0.19    0.44
  -1  -4 -68   -0.32    0.58
   1  -4  68   -0.01    0.44
  -4  -1  68   -0.82    0.57
   4   1  68   -0.29    0.54
  -1  -4 -69    0.17    0.38
   4   1  69    0.25    0.50
   1  -4  69   -0.15    0.41
  -4  -1  69    0.27    0.47
  -1  -4 -69   -0.29    0.51
  -1  -4 -70    0.40    0.39
   1  -4  70    0.37    0.43
  -4  -1  70    0.40    0.42
   4   1  70    0.73    0.59
  -1  -4 -70    0.15    0.51
  -4  -1  71    0.36    0.46
   4   1  71    0.01    0.47
  -1  -4 -71    0.26    0.40
   1  -4  71    0.08    0.41
  -1  -4 -71   -0.07    0.53
  -1  -4 -72    0.00    0.35
  -4   1 -72    0.35    0.40
  -1  -4 -72    0.64    0.52
  -4  -1  72    0.00    0.43
   4   1  72    0.37    0.46
   1  -4  72    0.22    0.40
  -1  -4 -73    0.40    0.39
  -4   1 -73    0.58    0.41
  -4  -1  73    0.67    0.47
   4   1  73    0.76    0.50
  -1  -4 -73    0.67    0.52
  -4   1 -74    0.52    0.39
  -1  -4 -74   -0.03    0.45
  -1  -4 -74    0.26    0.38
  -4  -1  74    0.12    0.38
   4   1  74    0.17    0.39
  -1  -4 -75    0.14    0.33
  -4   1 -75    0.31    0.35
  -1  -4 -75    0.68    0.49
  -4  -1  75    0.10    0.37
   4   1  75    0.19    0.35
  -1  -4 -76    0.19    0.29
  -4   1 -76    0.06    0.29
  -1  -4 -76   -0.09    0.38
  -4  -1  76    0.07    0.38
   4   1  76    0.02    0.31
  -4  -1  77    0.13    0.34
  -4  -2 -77    0.49    0.35
  -2  -4  77    0.64    0.41
  -4  -2 -76    0.20    0.31
  -2  -4  76    0.06    0.37
  -4  -2 -75    0.60    0.43
   4  -2  75    0.62    0.38
  -2  -4  75    0.23    0.37
  -4  -2 -74    0.47    0.40
  -2  -4  74    0.06    0.42
   4  -2  74   -0.03    0.33
  -4  -2 -73    0.78    0.47
   4  -2  73    0.18    0.38
  -2  -4  73    0.38    0.46
  -4  -2 -72    0.01    0.36
  -2  -4  72    0.29    0.48
   4  -2  72    0.30    0.40
   4  -2  71    0.38    0.45
  -2  -4  71    0.46    0.56
   4  -2  70    0.34    0.47
  -2  -4  70    0.34    0.53
  -2  -4  69    0.05    0.48
   4  -2  69    0.95    0.58
  -2  -4  68   -0.12    0.53
   4  -2  68    1.15    0.64
  -2  -4  67    0.08    0.51
   4  -2  67   -0.25    0.53
  -2  -4  66    0.08    0.51
   4  -2  66   -0.01    0.55
  -2  -4  65    0.04    0.52
   4  -2  65    0.78    0.61
  -2  -4  64    1.50    0.75
   4  -2  64    1.64    0.76
  -2  -4  63    2.88    0.89
   4  -2  63    3.15    0.90
   4  -2  62    1.16    0.67
  -2  -4  62    0.80    0.64
   2  -4 -62    0.84    0.56
  -2  -4  61    0.95    0.64
   4  -2  61    0.25    0.59
   2  -4 -61    0.13    0.40
  -2  -4  60    1.59    0.79
   4  -2  60    1.78    0.81
   2  -4 -60    1.93    0.73
   4  -2  59   -0.25    0.63
   2   4  59    0.36    0.59
  -2  -4  59    0.17    0.57
   2  -4 -59   -0.55    0.58
   4  -2  58    4.09    1.05
   2   4  58    3.60    0.92
  -2  -4  58    3.14    0.97
   2  -4 -58    3.54    0.92
   4  -2  57    0.42    0.61
   2   4  57    0.41    0.59
  -2  -4  57    0.76    0.68
   2  -4 -57    1.05    0.66
   2  -4 -56    3.10    0.85
  -2  -4  56    2.76    0.96
   2   4  56    3.74    0.95
   4  -2  56    3.48    1.01
  -2  -4  55    2.10    0.83
   4  -2  55    1.99    0.86
   2   4  55    2.88    0.90
   2  -4 -55    1.96    0.69
  -2  -4  54    2.74    0.97
   4  -2  54    3.74    1.04
   2   4  54    3.36    0.94
   2  -4 -54    2.21    0.75
  -2  -4  53    5.89    1.25
   4  -2  53    5.77    1.22
   2   4  53    5.82    1.17
   2   4  52    1.20    0.64
   4  -2  52    1.66    0.78
  -2  -4  52    1.57    0.81
  -2  -4  51    7.38    1.41
   4  -2  51    9.52    1.53
   2   4  51    9.52    1.43
  -4  -2 -51    9.72    1.35
  -2   4 -50    5.45    1.16
  -2  -4  50    4.56    1.17
   4  -2  50    5.94    1.25
   2   4  50    4.86    1.12
   4  -2  50    5.39    1.10
  -4  -2 -50    3.92    0.92
  -4  -2 -49   11.06    1.43
  -2  -4  49    9.09    1.54
  -2   4 -49    9.53    1.42
   4  -2  49   10.73    1.60
   2   4  49    9.25    1.44
   4  -2  49    9.25    1.34
  -2   4 -48   22.53    2.09
   4  -2  48   18.98    2.06
  -2  -4  48   19.06    2.14
   4  -2  48   20.02    1.85
  -4  -2 -48   19.00    1.83
   2   4  48   21.04    2.07
  -4  -2 -47   31.78    2.31
  -2   4 -47   29.83    2.38
  -2  -4  47   28.59    2.60
   4  -2  47   30.80    2.54
   2   4  47   32.81    2.57
   4  -2  47   32.28    2.31
   4  -2  46    9.31    1.47
  -2   4 -46   11.08    1.53
   4  -2  46   10.04    1.41
  -2  -4  46    8.46    1.54
   2   4  46   10.93    1.56
  -4  -2 -46    8.70    1.27
  -2  -4  45   24.80    2.40
  -4  -2 -45   29.96    2.21
   4  -2  45   27.40    2.40
  -2   4 -45   26.92    2.23
   2   4  45   30.51    2.48
   4  -2  45   28.12    2.13
  -2  -4  44   11.59    1.69
   4  -2  44   10.99    1.57
  -2   4 -44   12.69    1.55
   4  -2  44   10.80    1.37
  -4  -2 -44   11.05    1.39
  -4  -2 -43    7.41    1.18
  -2  -4  43    6.01    1.26
   4  -2  43    7.67    1.29
  -2   4 -43    8.97    1.34
   4  -2  43    8.23    1.21
  -4  -2 -42    9.40    1.28
  -2  -4  42   10.00    1.54
   4  -2  42    8.90    1.41
  -2   4 -42    8.38    1.28
   4  -2  42    8.59    1.21
  -4  -2 -41    6.14    1.07
   4  -2  41    6.20    1.21
  -2  -4  41    4.90    1.11
   4  -2  41    7.73    1.18
  -2  -4  40   14.98    1.81
   4  -2  40   15.85    1.78
   4  -2  40   16.55    1.62
   4  -2  39    2.55    0.78
   4  -2  38   13.73    1.44
   4  -2  37    5.84    1.02
   4  -2  36   13.89    1.44
   4  -2  35   20.10    1.67
   4  -2  34   11.40    1.30
   4  -2  33   15.80    1.47
   4  -2  32    5.60    0.94
  -4  -2 -32    4.46    0.77
   4  -2  31    4.90    0.89
  -4  -2 -31    4.80    0.79
   4  -2  30    4.96    0.87
  -4  -2 -30    4.59    0.79
  -4  -2 -29   13.41    1.23
   4  -2  29   13.97    1.35
  -4  -2 -28   22.71    1.57
   4  -2  28   22.77    1.65
  -4  -2 -27   10.04    1.06
   4  -2  27   11.61    1.21
  -4  -2 -26   10.47    1.07
   4  -2  26    9.84    1.11
   4  -2  25    4.85    0.82
  -4  -2 -25    4.03    0.71
   4  -2  24   21.60    1.56
  -4  -2 -24   20.38    1.42
   2   4  24   22.63    1.65
   2   4  23    0.53    0.52
  -4  -2 -23    0.65    0.38
   4  -2  23    1.05    0.55
  -4  -2 -22    2.85    0.58
   2   4  22    3.53    0.73
   4   2 -22    2.92    0.67
   4  -2  22    3.49    0.73
  -4  -2 -21   51.49    2.16
   2   4  21   55.76    2.50
   4  -2  21   53.95    2.34
   4   2 -21   47.97    2.25
  -4  -2 -20   27.37    1.59
   2   4  20   30.84    1.87
   4  -2  20   29.28    1.74
   4   2 -20   27.13    1.70
  -2   4 -20   29.52    1.80
  -2   4 -19   27.89    1.73
  -4  -2 -19   28.00    1.58
   2   4  19   28.30    1.79
   4   2 -19   27.53    1.70
   4  -2  19   28.24    1.68
  -2   4 -18    8.79    1.02
   2   4  18    9.49    1.10
   4   2 -18    9.47    1.04
   4  -2  18    9.82    1.04
  -4  -2 -18    9.29    0.94
  -2   4 -17   13.72    1.24
  -4  -2 -17   13.43    1.12
   2   4  17   11.90    1.22
   4   2 -17   11.98    1.16
   4  -2  17   13.02    1.18
  -2   4 -16  155.41    3.89
  -4  -2 -16  158.00    3.69
   2   4  16  158.75    4.12
   4   2 -16  158.35    3.95
   4  -2  16  162.62    3.84
  -2   4 -15  114.11    3.29
  -4  -2 -15  110.80    3.05
   2   4  15  113.95    3.48
   4   2 -15  116.08    3.41
   4  -2  15  113.38    3.19
  -2   4 -14    2.89    0.68
  -4  -2 -14    3.77    0.67
   2   4  14    2.91    0.75
   4   2 -14    3.83    0.86
   4  -2  14    4.16    0.74
  -2   4 -13   37.45    1.86
  -4  -2 -13   37.39    1.79
   2   4  13   38.11    2.05
   4   2 -13   38.15    1.94
   4  -2  13   39.47    1.86
  -4  -2 -12   31.85    1.64
  -2   4 -12   32.03    1.71
   2   4  12   30.19    1.84
   4   2 -12   31.84    1.79
   4  -2  12   31.52    1.66
  -2   4 -11   32.31    1.70
  -4  -2 -11   30.99    1.62
   2   4  11   31.20    1.86
   4   2 -11   31.41    1.80
   4  -2  11   33.88    1.69
  -2   4 -10   48.70    2.07
  -4  -2 -10   46.46    1.98
   2   4  10   47.56    2.27
   4   2 -10   47.26    2.16
   4  -2  10   51.19    2.07
  -4  -2  -9  103.85    2.94
   4   2  -9  109.13    3.24
   2   4   9  105.36    3.33
  -2   4  -9  108.87    3.03
   4  -2   9  106.04    2.92
  -4  -2  -8   60.52    2.25
   4   2  -8   63.57    2.49
   2   4   8   62.15    2.56
   4  -2   8   60.70    2.19
  -4  -2  -7    9.19    0.92
   4   2  -7   10.52    1.10
   2   4   7   10.52    1.11
   4  -2   7    9.88    0.92
   4   2  -6    3.44    0.67
   2   4   6    3.70    0.72
  -4  -2  -6    2.91    0.53
   4  -2   6    4.24    0.62
  -4  -2  -5   21.35    1.36
   4   2  -5   23.27    1.51
   2   4   5   21.83    1.56
   4  -2   5   22.94    1.32
  -4  -2  -4   30.10    1.61
   4   2  -4   30.51    1.75
   2   4   4   32.44    1.91
   4  -2   4   31.27    1.52
  -4  -2  -3   31.64    1.67
   4   2  -3   33.95    1.82
   2   4   3   29.22    1.82
   4  -2   3   31.87    1.52
   4   2  -2    8.52    0.98
   2   4   2    9.27    1.09
   4  -2   2    9.01    0.83
   4   2  -1   71.79    2.62
   4  -2   1   70.62    2.19
   2   4   1   73.13    2.82
   4   2   0   72.88    2.64
   4  -2   0   69.70    2.16
   2   4   0   71.93    2.79
   4   2   1   72.99    2.67
   2   4  -1   70.50    2.82
   4   2   2    9.45    1.02
   2   4  -2   10.14    1.14
   4   2   3   31.30    1.78
   2   4  -3   32.20    1.91
   2   4  -4   29.75    1.84
   4   2   4   31.73    1.78
   2   4  -5   21.36    1.58
   4   2   5   21.29    1.49
   4   2   6    4.02    0.71
  -2  -4  -6    3.09    0.66
   2   4  -6    4.01    0.80
   2   4  -7   10.46    1.19
  -2  -4  -7    9.62    1.10
   4   2   7   10.97    1.14
   2   4  -8   62.60    2.70
  -2  -4  -8   61.60    2.58
   4   2   8   65.87    2.58
   4   2   9  111.17    3.35
  -2  -4  -9  105.77    3.36
   2  -4   9  108.05    2.97
   2   4  -9  105.26    3.58
   4   2  10   51.92    2.33
  -2  -4 -10   47.09    2.27
   2  -4  10   48.34    2.04
   2   4 -10   50.48    2.46
   2   4 -11   32.17    2.00
   2  -4  11   31.94    1.68
   4   2  11   33.21    1.87
  -2  -4 -11   29.71    1.83
   2   4 -12   31.37    1.99
   4   2  12   33.23    1.91
   2  -4  12   31.99    1.71
  -2  -4 -12   32.28    1.90
   2   4 -13   40.23    2.26
   4   2  13   39.38    2.07
  -2  -4 -13   40.16    2.11
   4   2  13   41.14    2.10
   2  -4  13   40.69    1.93
   2   4 -14    3.74    1.12
  -2  -4 -14    3.11    0.78
   4   2  14    3.62    0.80
   2  -4  14    3.10    0.68
   2   4 -15  121.85    3.94
   4   2  15  116.02    3.55
   2  -4  15  115.19    3.29
  -2  -4 -15  117.23    3.57
   2   4 -16  165.45    4.55
   4   2  16  169.63    4.27
  -2  -4 -16  163.28    4.22
   2  -4  16  159.88    3.90
   2   4 -17   11.32    1.40
   4   2  17   12.96    1.28
  -2  -4 -17   13.86    1.35
   2  -4  17   13.64    1.24
   4   2  18   11.19    1.19
   2   4 -18   10.46    1.24
   2  -4  18   10.49    1.08
  -2  -4 -18   10.04    1.16
   4   2  19   30.38    1.87
   2   4 -19   29.76    2.00
  -2  -4 -19   29.59    1.85
   2  -4  19   28.20    1.73
   4   2  20   29.55    1.89
   2   4 -20   33.05    2.16
   2  -4  20   29.73    1.81
  -2  -4 -20   32.11    1.94
   4   2  21   56.24    2.53
   2   4 -21   54.48    2.69
  -2  -4 -21   51.46    2.43
   2  -4  21   51.26    2.37
   2  -4  22    3.29    0.75
   4   2  22    3.16    0.71
  -2  -4 -22    4.23    0.82
   2   4 -22    3.54    0.85
   4   2  23    0.59    0.49
  -2  -4 -23    1.21    0.58
   2  -4  23    0.40    0.47
   2   4 -23    1.28    0.78
   4   2  24   22.38    1.65
   2   4 -24   21.61    1.76
  -2  -4 -24   21.07    1.61
   2  -4  24   22.10    1.60
   2  -4  25    4.69    0.84
   2   4 -25    3.23    0.84
   4   2  25    4.04    0.81
  -2  -4 -25    3.90    0.81
   4   2  26    9.94    1.14
   2   4 -26   10.47    1.31
  -2  -4 -26    9.58    1.13
   2  -4  26   10.32    1.18
   4   2  27   10.92    1.20
  -2  -4 -27    9.92    1.17
   2  -4  27   12.04    1.26
   2   4 -27    9.88    1.29
   4   2  28   21.21    1.64
   2   4 -28   22.89    1.90
  -2  -4 -28   20.51    1.63
   2  -4  28   19.94    1.61
   2   4 -29   13.09    1.44
  -2  -4 -29   13.90    1.38
   2  -4  29   12.95    1.34
   4   2  29   13.08    1.32
  -2  -4 -30    4.77    0.88
   2  -4  30    4.77    0.87
   4   2  30    5.30    0.90
   2   4 -30    4.42    0.92
   2  -4  31    4.63    0.89
   4   2  31    4.03    0.78
  -2  -4 -31    4.63    0.89
   2   4 -31    4.25    0.95
   2  -4  32    5.07    0.93
   4   2  32    3.88    0.81
  -2  -4 -32    4.83    0.93
   2   4 -32    5.35    1.02
   2   4 -33   15.30    1.59
   4   2  33   14.09    1.38
  -2  -4 -33   15.18    1.49
   2  -4  33   14.38    1.45
   2   4 -34   12.39    1.50
  -2  -4 -34   11.72    1.35
   2  -4  34   13.08    1.42
   4   2  34   12.54    1.32
   2   4 -35   19.57    1.84
   4   2  35   21.19    1.68
  -2  -4 -35   20.73    1.76
   2  -4  35   21.39    1.77
   4   2  36   15.16    1.46
   2   4 -36   13.34    1.56
  -2  -4 -36   13.24    1.44
   2   4 -37    5.38    1.09
   4   2  37    4.61    0.91
  -2  -4 -37    4.89    0.99
   4   2  38   14.26    1.42
  -2  -4 -38   13.95    1.50
   2   4 -38   13.03    1.56
   2   4 -39    2.45    0.85
  -2  -4 -39    1.66    0.73
   4   2  39    2.31    0.72
  -2  -4 -40   16.95    1.79
  -2  -4 -40   15.81    1.61
   2  -4  40   13.82    1.68
   4   2  40   15.51    1.73
   2   4 -40   14.07    1.64
   4   2  40   14.62    1.45
   2   4 -41    6.96    1.18
  -2  -4 -41    5.89    1.16
   4   2  41    6.40    1.04
   4   2  41    7.41    1.26
   2  -4  41    6.85    1.23
  -2  -4 -41    6.19    1.11
  -2  -4 -42    8.94    1.40
  -2  -4 -42    8.05    1.24
   4   2  42    8.50    1.32
   2  -4  42    7.78    1.34
   2   4 -42    7.67    1.29
   2   4 -43    7.66    1.28
  -2  -4 -43    8.76    1.38
  -2  -4 -43    7.65    1.20
   4   2  43    8.50    1.36
   2  -4  43    8.19    1.35
  -2  -4 -44   12.48    1.67
  -2  -4 -44   11.90    1.47
   4   2  44   11.84    1.59
   2  -4  44   11.21    1.59
   2   4 -44   11.39    1.55
   2   4 -45   26.99    2.29
  -2  -4 -45   26.00    2.13
   4   2  45   28.23    2.39
   2  -4  45   23.95    2.27
  -2  -4 -45   29.48    2.42
  -2  -4 -46   10.39    1.55
  -2  -4 -46    9.07    1.35
   4   2  46   10.20    1.53
   2  -4  46    8.21    1.41
   2   4 -46    8.23    1.38
  -2  -4 -47   31.53    2.54
   2   4 -47   28.25    2.35
   2  -4  47   26.06    2.36
   4   2  47   32.09    2.56
  -2  -4 -47   29.65    2.30
  -2  -4 -48   19.50    2.04
   2   4 -48   20.33    2.00
  -4  -2  48   18.05    1.93
   2  -4  48   17.24    1.95
   4   2  48   21.04    2.10
  -2  -4 -48   21.84    2.00
  -2  -4 -49    9.97    1.53
  -4  -2  49    8.45    1.37
   2   4 -49    9.66    1.42
   4   2  49    8.25    1.42
   2  -4  49    9.19    1.49
  -2  -4 -49    9.52    1.39
  -4  -2  50    3.62    1.00
   2  -4  50    3.39    0.96
  -2  -4 -50    4.06    1.02
   4   2  50    3.90    1.06
  -2  -4 -50    4.24    1.05
   2   4 -50    3.79    1.02
  -2  -4 -51    9.76    1.48
  -4  -2  51    7.87    1.33
   4   2  51    9.18    1.43
  -4   2 -51    9.38    1.22
   2  -4  51    8.30    1.38
  -4   2 -52    1.01    0.57
  -4  -2  52    0.61    0.58
   4   2  52    1.01    0.74
   2  -4  52    0.31    0.56
  -2  -4 -52    1.24    0.76
  -2  -4 -53    6.05    1.21
   4   2  53    6.63    1.32
  -4  -2  53    5.10    1.08
   2  -4  53    5.91    1.23
  -2  -4 -54    2.82    0.92
  -4  -2  54    2.93    0.89
   2  -4  54    2.42    0.84
   4   2  54    2.88    0.95
   4   2  55    1.67    0.81
   2  -4  55    2.49    0.81
  -2  -4 -55    2.88    0.96
  -4  -2  55    1.88    0.77
   4   2  56    3.19    0.96
  -4  -2  56    3.27    0.93
   2  -4  56    3.52    0.92
  -2  -4 -56    3.84    1.03
   4   2  57    0.30    0.58
  -4  -2  57    1.05    0.60
   2  -4  57    0.06    0.55
  -2  -4 -57    0.31    0.53
  -2  -4 -58    4.46    1.07
  -4  -2  58    4.13    1.01
   4   2  58    4.48    1.09
  -2  -4 -59    0.38    0.65
   4   2  59    0.13    0.55
  -4  -2  59    0.88    0.66
  -2  -4 -60    1.65    0.60
  -2  -4 -60    0.93    0.67
  -4  -2  60    1.98    0.76
   4   2  60    2.29    0.88
  -2  -4 -61    0.30    0.45
  -4  -2  61    0.17    0.48
   4   2  61    0.29    0.62
  -2  -4 -61    0.79    0.71
  -2  -4 -62    0.98    0.54
  -4  -2  62    1.07    0.68
  -2  -4 -62    0.77    0.67
   4   2  62    1.29    0.72
  -2  -4 -63    4.35    0.89
  -4  -2  63    2.94    0.87
   4   2  63    3.87    0.95
  -2  -4 -63    2.76    0.87
   4   2  64    1.77    0.81
  -2  -4 -64    1.50    0.78
  -4  -2  64    0.98    0.62
  -2  -4 -64    1.51    0.60
  -2  -4 -65    0.39    0.39
  -2  -4 -65    0.89    0.70
  -4  -2  65    0.73    0.62
   4   2  65    0.40    0.59
  -2  -4 -66   -0.14    0.56
  -2  -4 -66   -0.22    0.39
  -4  -2  66    1.07    0.60
   4   2  66    0.00    0.48
  -2  -4 -67   -0.19    0.43
  -2  -4 -67   -0.22    0.52
  -4  -2  67    0.08    0.44
   4   2  67   -0.04    0.58
  -2  -4 -68    0.90    0.50
  -4  -2  68   -0.16    0.42
   4   2  68   -0.45    0.50
  -2  -4 -68    0.33    0.55
  -2  -4 -69   -0.08    0.39
  -4  -2  69    0.35    0.51
   4   2  69    0.17    0.44
  -2  -4 -69    0.57    0.52
  -2  -4 -70    0.34    0.39
  -2  -4 -70    0.61    0.55
  -4  -2  70    0.63    0.50
   4   2  70    0.32    0.43
  -2  -4 -71   -0.20    0.36
  -2  -4 -71    0.04    0.47
  -4  -2  71    0.03    0.45
   4   2  71    0.10    0.45
  -2  -4 -72    0.34    0.37
  -2  -4 -72    0.22    0.47
  -4  -2  72    0.04    0.41
   4   2  72    0.30    0.42
  -2  -4 -73    0.01    0.32
  -2  -4 -73   -0.16    0.46
  -4  -2  73    0.49    0.44
   4   2  73    0.09    0.38
  -2  -4 -74    0.10    0.29
  -2  -4 -74    0.20    0.39
  -4  -2  74    0.31    0.41
   4   2  74   -0.14    0.34
  -2  -4 -75    0.51    0.38
  -4  -2  75    0.54    0.40
   4   2  75    0.26    0.33
  -4  -2  76    0.28    0.39
  -3  -4  74   -0.09    0.34
  -3  -4  73   -0.07    0.35
  -4  -3 -73   -0.01    0.29
  -4  -3 -72   -0.01    0.32
  -3  -4  72    0.19    0.37
  -4  -3 -71    0.43    0.39
  -3  -4  71    0.26    0.44
  -4  -3 -70    1.00    0.51
  -3  -4  70    0.56    0.50
  -4  -3 -69    0.85    0.51
  -3  -4  69    0.72    0.55
   4  -3  69   -0.16    0.43
   3   4  68    1.23    0.54
  -3  -4  68    1.19    0.62
   4  -3  68    0.53    0.50
  -4  -3 -68    0.56    0.42
   3   4  67    0.82    0.50
  -3  -4  67    0.27    0.53
   4  -3  67    0.96    0.60
  -3  -4  66    2.29    0.77
   4  -3  66    1.37    0.69
   3   4  66    1.18    0.58
   3   4  65    0.60    0.53
  -3  -4  65    0.59    0.55
   4  -3  65    0.05    0.46
  -3  -4  64    0.24    0.53
   4  -3  64    0.21    0.51
   3   4  64    0.29    0.45
   3   4  63    0.36    0.50
  -3  -4  63   -0.29    0.53
   4  -3  63   -0.42    0.61
  -3  -4  62    0.55    0.56
   3   4  62    0.66    0.56
   4  -3  62    0.88    0.65
  -3  -4  61    2.52    0.84
   4  -3  61    2.85    0.89
   3   4  61    3.03    0.82
   3   4  60    1.89    0.75
   4  -3  60    1.66    0.78
  -3  -4  60    2.37    0.84
   4  -3  59    2.27    0.86
  -3  -4  59    1.74    0.75
   3   4  59    1.00    0.62
  -3  -4  58    2.00    0.80
   4  -3  58    1.42    0.73
   3   4  58    1.02    0.69
  -3  -4  57    0.03    0.53
   4  -3  57    0.09    0.57
   3   4  57    0.14    0.52
   4  -3  56   -0.37    0.67
  -3  -4  56    0.22    0.55
   3   4  56    0.17    0.59
   3   4  55    2.96    0.92
  -3  -4  55    2.74    0.91
   4  -3  55    3.15    0.94
   3   4  54    0.52    0.64
  -3  -4  54    0.44    0.60
   4  -3  54    0.53    0.64
  -3  -4  53    2.54    0.91
   4  -3  53    0.75    0.69
   3   4  53    0.82    0.65
  -3  -4  52    1.83    0.84
   4  -3  52    1.85    0.77
   3   4  52    2.27    0.85
   3   4  51    3.03    0.94
  -3  -4  51    2.58    0.89
   4  -3  51    4.06    1.02
  -3  -4  50    2.74    0.95
   4  -3  50    2.84    0.95
   3   4  50    3.82    1.05
  -3  -4  49    2.63    0.92
   4  -3  49    3.29    0.98
   3   4  49    4.02    1.00
  -3  -4  48    0.73    0.71
   4  -3  48    0.41    0.67
   3   4  48    0.63    0.75
  -3  -4  47   13.25    1.78
   4  -3  47   12.32    1.69
   3   4  47   13.39    1.73
  -4  -3 -46    6.74    1.15
   4  -3  46    6.75    1.17
  -3  -4  46    7.71    1.43
   4  -3  46    6.93    1.34
   3   4  46    7.62    1.35
  -4  -3 -46    7.45    1.16
  -4  -3 -45    8.15    1.23
  -3  -4  45    9.08    1.55
  -4  -3 -45    8.08    1.18
   3   4  45    9.72    1.50
   4  -3  45    8.23    1.41
   4  -3  45    9.36    1.34
   4  -3  44    3.46    0.92
  -3  -4  44    3.52    1.00
   4  -3  44    2.67    0.94
  -4  -3 -44    1.66    0.75
   3   4  44    2.38    0.88
  -4  -3 -44    2.67    0.79
   4  -3  43    3.57    0.94
  -4  -3 -43    3.78    0.90
  -3  -4  43    3.54    1.03
   4  -3  43    3.93    1.03
  -4  -3 -43    3.24    0.91
   3   4  43    4.26    1.11
  -3  -4  42   22.74    2.28
   4  -3  42   25.56    2.34
   3   4  42   25.04    2.30
   4  -3  42   23.02    1.98
  -4  -3 -42   22.70    1.93
  -4  -3 -42   24.02    1.93
  -3  -4  41   12.76    1.73
   4  -3  41   13.29    1.73
   3   4  41   17.53    1.93
  -4  -3 -41   12.58    1.49
   4  -3  41   14.35    1.60
  -4  -3 -41   13.66    1.48
  -3  -4  40    4.14    1.11
   4  -3  40    4.94    1.16
  -4  -3 -40    5.23    1.01
   4  -3  40    4.46    1.01
  -4  -3 -40    4.97    0.95
   4  -3  39    6.23    1.21
  -3  -4  39    8.36    1.40
  -4  -3 -39    7.12    1.10
   4  -3  39    7.68    1.19
  -4  -3 -39    7.15    1.10
  -4  -3 -38    3.33    0.80
  -3  -4  38    3.86    1.04
   4  -3  38    3.71    1.02
  -4  -3 -38    4.54    0.94
   4  -3  38    3.97    0.90
   4  -3  37    6.22    1.07
  -3  -4  37    6.33    1.24
   4  -3  37    5.31    1.18
  -4  -3 -37    5.57    0.99
  -4  -3 -37    4.44    0.86
  -3  -4  36   21.50    2.14
   4  -3  36   24.19    2.22
   3  -4 -36   21.02    1.97
   4  -3  36   26.04    2.01
  -4  -3 -36   24.78    1.92
   4  -3  35    5.35    1.00
   4  -3  35    4.86    1.06
  -4  -3 -35    5.21    0.96
  -4  -3 -34    7.13    1.08
   4  -3  34    7.23    1.08
   4  -3  33    3.63    0.84
  -4  -3 -33    3.01    0.79
   4  -3  32    4.93    0.92
  -4  -3 -32    4.92    0.91
   4  -3  31    2.35    0.72
  -4  -3 -31    2.42    0.71
  -4  -3 -30    1.33    0.59
   4  -3  30    1.75    0.61
  -4  -3 -29   11.48    1.27
   4  -3  29   11.95    1.31
   4   3 -29   14.00    1.45
   4  -3  28    1.36    0.62
  -4  -3 -28    0.81    0.53
   4   3 -28    1.16    0.61
  -4  -3 -27   14.25    1.38
   4  -3  27   14.43    1.40
   4   3 -27   14.89    1.50
   4  -3  26    2.23    0.73
   3   4  26    1.33    0.54
  -4  -3 -26    1.27    0.53
   4   3 -26    2.70    0.79
   3   4  25   42.26    2.28
  -4  -3 -25   40.43    2.21
   4  -3  25   42.23    2.30
   4   3 -25   38.51    2.32
   3   4  24   24.81    1.76
  -4  -3 -24   25.75    1.78
   4   3 -24   25.66    1.93
   4  -3  24   25.71    1.79
  -4  -3 -23    0.98    0.49
   4   3 -23    1.49    0.66
   4  -3  23    1.61    0.60
  -4  -3 -22    5.73    0.88
   3   4  22    7.34    1.08
   4  -3  22    6.99    0.96
   4   3 -22    6.31    0.99
  -4  -3 -21    7.11    0.97
   3   4  21    7.69    1.11
   4  -3  21    7.82    1.01
   4   3 -21    8.11    1.09
  -4  -3 -20    0.52    0.47
   3   4  20   -0.03    0.45
   4  -3  20    0.89    0.54
   4   3 -20    0.18    0.52
   3   4  19   28.92    1.95
  -4  -3 -19   27.38    1.77
   4  -3  19   28.05    1.78
   4   3 -19   27.64    1.91
   4  -3  18    1.48    0.59
   3   4  18    1.43    0.66
   4   3 -18    2.16    0.79
  -4  -3 -18    1.42    0.57
   3   4  17   17.27    1.54
   4  -3  17   16.34    1.37
   4   3 -17   16.93    1.53
  -4  -3 -17   17.02    1.42
  -4  -3 -16   29.35    1.84
   3   4  16   30.76    2.01
   4  -3  16   28.42    1.74
   4   3 -16   27.21    1.90
   3   4  15   33.14    2.11
   4  -3  15   34.63    1.90
   4   3 -15   31.82    2.06
  -4  -3 -15   33.83    1.97
   4  -3  14   53.44    2.32
  -4  -3 -14   51.72    2.42
   3   4  14   54.02    2.62
   4   3 -14   51.46    2.56
  -4  -3 -13   21.03    1.57
   3   4  13   23.01    1.75
   4  -3  13   22.47    1.51
   4   3 -13   19.96    1.67
  -4  -3 -12   35.41    2.01
   3   4  12   37.35    2.18
   4  -3  12   37.65    1.91
   4   3 -12   34.46    2.10
  -4  -3 -11    5.13    0.85
   4  -3  11    6.20    0.83
   3   4  11    6.19    1.01
   4   3 -11    6.13    0.99
   4  -3  10    2.46    0.54
   3   4  10    2.72    0.72
  -4  -3 -10    1.97    0.57
   4   3 -10    2.69    0.75
  -4  -3  -9   10.78    1.14
   3   4   9   11.69    1.28
   4  -3   9   11.13    1.03
   4   3  -9   11.36    1.26
  -4  -3  -8   15.78    1.36
   3   4   8   16.12    1.48
   4  -3   8   15.92    1.21
   4   3  -8   15.63    1.44
  -4  -3  -7   17.53    1.43
   3   4   7   19.16    1.59
   4  -3   7   18.46    1.29
   4   3  -7   18.73    1.55
  -4  -3  -6   15.98    1.39
   3   4   6   19.95    1.63
   4   3  -6   19.18    1.57
   4  -3   6   19.96    1.32
  -4  -3  -5   12.52    1.25
   3   4   5   12.93    1.37
   4   3  -5   13.48    1.36
   4  -3   5   12.84    1.05
  -4  -3  -4    1.63    0.51
   3   4   4    1.58    0.65
   4   3  -4    1.69    0.73
  -4  -3  -3   21.72    1.60
   4   3  -3   25.69    1.78
   3   4   3   25.70    1.83
   4   3  -2    4.92    0.89
   3   4   2    5.64    0.98
   4   3  -1   21.05    1.64
   3   4   1   22.87    1.72
   4   3   0    1.77    0.69
   3   4   0    1.13    0.60
   4   3   1   20.77    1.61
   3   4  -1   21.89    1.71
   3   4  -2    4.98    0.94
   4   3   2    4.93    0.97
   4   3   3   26.42    1.79
   3   4  -3   25.37    1.86
   4   3   4    2.24    0.73
   3   4  -4    2.55    0.77
  -3  -4  -5   11.38    1.27
   4   3   5   13.86    1.34
   3   4  -5   14.14    1.41
   4   3   6   20.05    1.59
   3  -4   6   18.17    1.29
  -3  -4  -6   18.44    1.55
   3   4  -6   20.01    1.70
  -3  -4  -7   17.88    1.53
   4   3   7   19.32    1.58
   3  -4   7   17.66    1.27
   3   4  -7   19.03    1.67
  -3  -4  -8   13.24    1.37
   4   3   8   16.52    1.47
   3  -4   8   15.92    1.23
   3   4  -8   17.01    1.56
  -3  -4  -9    9.72    1.17
   4   3   9   11.48    1.25
   3  -4   9   11.80    1.08
   3   4  -9   11.65    1.33
   3  -4  10    2.13    0.55
   4   3  10    3.16    0.75
  -3  -4 -10    2.21    0.67
   3   4 -10    2.81    0.83
   4   3  11    7.45    1.08
  -3  -4 -11    5.01    0.88
   3  -4  11    4.68    0.75
   3   4 -11    5.87    1.01
  -3  -4 -12   35.64    2.10
   3  -4  12   34.62    1.85
   3   4 -12   37.52    2.30
   4   3  12   38.11    2.18
  -3  -4 -13   21.24    1.66
   4   3  13   23.41    1.76
   3  -4  13   20.24    1.46
   3   4 -13   23.02    1.91
   3   4 -14   53.34    2.78
  -3  -4 -14   49.40    2.48
   4   3  14   52.99    2.60
   3  -4  14   53.02    2.33
  -3  -4 -15   34.18    2.09
   4   3  15   36.88    2.18
   3  -4  15   32.20    1.88
   3   4 -15   34.71    2.29
   3   4 -16   29.16    2.09
  -3  -4 -16   29.44    1.95
   4   3  16   28.95    2.00
   3  -4  16   27.83    1.75
   3   4 -17   17.96    1.68
   4   3  17   18.24    1.58
   3  -4  17   17.43    1.42
  -3  -4 -17   17.74    1.53
   3  -4  18    1.66    0.60
   4   3  18    1.69    0.65
  -3  -4 -18    1.19    0.61
   3   4 -18    2.93    0.97
   4   3  19   28.14    1.92
   3   4 -19   28.80    2.06
  -3  -4 -19   25.63    1.81
   3  -4  19   25.96    1.74
   3  -4  20    0.58    0.48
   4   3  20    0.53    0.48
  -3  -4 -20    0.73    0.58
   3   4 -20    0.61    0.63
   4   3  21    8.00    1.08
   3   4 -21    8.43    1.19
  -3  -4 -21    8.26    1.07
   3  -4  21    8.19    1.06
   4   3  22    7.05    1.04
  -3  -4 -22    6.71    1.02
   3  -4  22    7.22    0.99
   3   4 -22    6.51    1.09
   3  -4  23    1.73    0.65
   4   3  23    1.61    0.62
  -3  -4 -23    1.92    0.68
   3   4 -23    1.30    0.69
   4   3  24   25.43    1.87
  -3  -4 -24   23.99    1.82
   3  -4  24   25.68    1.82
   3   4 -24   25.73    2.05
   4   3  25   43.35    2.39
  -3  -4 -25   40.01    2.34
   3  -4  25   41.02    2.30
   3   4 -25   37.97    2.45
   4   3  26    1.90    0.67
  -3  -4 -26    1.48    0.70
   3   4 -26    1.72    0.83
   3  -4  26    1.26    0.62
   4   3  27   15.42    1.47
  -3  -4 -27   16.09    1.50
   3  -4  27   13.97    1.43
   3   4 -27   14.37    1.56
   3  -4  28    0.76    0.57
   4   3  28    1.12    0.56
  -3  -4 -28    2.26    0.72
   3   4 -28    1.35    0.75
   3   4 -29   12.97    1.49
   4   3  29   12.59    1.35
  -3  -4 -29   12.36    1.34
   3  -4  29   12.87    1.36
   4   3  30    1.36    0.54
   3  -4  30    1.25    0.69
  -3  -4 -30    1.20    0.58
   3   4 -30    1.48    0.68
   4   3  31    2.23    0.68
  -3  -4 -31    1.25    0.59
   3  -4  31    2.15    0.69
   3   4 -31    2.41    0.83
   4   3  32    4.71    0.90
  -3  -4 -32    4.16    0.89
   3   4 -32    4.84    1.00
   3  -4  32    4.49    0.91
  -3  -4 -33    3.18    0.82
   3   4 -33    4.17    0.97
   4   3  33    3.76    0.83
   3  -4  33    3.73    0.89
   3   4 -34    7.17    1.21
  -3  -4 -34    7.38    1.13
   3  -4  34    6.96    1.11
   4   3  34    7.52    1.12
   3  -4  35    5.79    1.04
  -3  -4 -35    7.22    1.15
   3  -4  35    6.26    1.20
   4   3  35    6.79    1.21
   3   4 -35    5.64    1.14
   4   3  35    5.67    0.97
   3   4 -36   23.32    2.07
  -3  -4 -36   22.96    2.07
  -3  -4 -36   25.28    2.01
   3  -4  36   20.19    2.07
   4   3  36   24.76    2.21
   3  -4  36   23.03    1.92
  -3  -4 -37    4.70    1.02
   3  -4  37    5.81    1.23
  -3  -4 -37    4.99    1.03
   4   3  37    4.63    1.05
   3   4 -37    5.05    1.09
   3  -4  37    5.70    1.06
   3  -4  38    3.93    0.96
  -3  -4 -38    3.21    0.86
   3  -4  38    3.05    0.94
  -3  -4 -38    4.70    0.97
   4   3  38    4.51    1.06
   3   4 -38    3.90    0.99
  -3  -4 -39    6.91    1.13
   3  -4  39    6.39    1.25
   4   3  39    7.96    1.36
   3  -4  39    8.67    1.29
  -3  -4 -39    7.81    1.31
   3   4 -39    6.63    1.20
  -3  -4 -40    5.06    1.08
   3  -4  40    4.43    0.98
   3  -4  40    3.76    1.02
  -3  -4 -40    5.26    1.05
   4   3  40    3.19    0.93
   3   4 -40    4.61    1.07
   3   4 -41   14.59    1.71
  -3  -4 -41   13.20    1.66
  -3  -4 -41   13.85    1.57
   3  -4  41   14.25    1.79
   4   3  41   14.18    1.77
   3  -4  41   12.68    1.51
   3   4 -42   22.62    2.07
  -3  -4 -42   22.98    2.00
   3  -4  42   24.25    2.30
   3  -4  42   23.12    2.00
  -3  -4 -42   23.03    2.14
   4   3  42   23.46    2.20
   3  -4  43    3.60    0.91
  -3  -4 -43    3.90    0.98
   3  -4  43    3.57    1.03
   4   3  43    3.75    1.09
  -3  -4 -43    4.48    1.11
   3   4 -43    3.05    0.90
   3  -4  44    3.08    0.92
  -3  -4 -44    3.09    0.94
   3  -4  44    2.01    0.87
  -3  -4 -44    2.38    0.83
   4   3  44    1.91    0.83
   3   4 -44    2.60    0.87
  -3  -4 -45    8.07    1.32
  -3  -4 -45    7.57    1.21
   3  -4  45    7.68    1.38
   4   3  45    8.04    1.38
  -3  -4 -46    6.12    1.24
   3  -4  46    6.84    1.32
  -3  -4 -46    6.46    1.19
   4   3  46    7.99    1.40
  -3  -4 -47   12.06    1.61
  -4  -3  47   13.03    1.67
   3  -4  47   13.88    1.81
   4   3  47   14.07    1.77
  -3  -4 -48    0.39    0.65
  -4  -3  48   -1.07    0.66
   3  -4  48    0.70    0.69
   4   3  48   -0.14    0.55
  -4  -3  49    3.05    0.90
   3  -4  49    2.92    0.93
   4   3  49    3.80    1.02
  -3  -4 -49    3.89    1.05
  -4  -3  50    2.10    0.79
   3  -4  50    3.05    0.98
   4   3  50    2.25    0.84
  -3  -4 -50    3.49    0.96
   4   3  51    3.45    0.98
  -3  -4 -51    3.89    1.00
  -4  -3  51    2.97    0.94
   3  -4  51    3.17    0.92
  -4  -3  52    1.19    0.65
   3  -4  52    1.78    0.82
   4   3  52    1.45    0.74
  -3  -4 -52    0.92    0.62
  -4  -3  53    0.72    0.60
   3  -4  53    0.43    0.53
   4   3  53    0.73    0.66
  -3  -4 -53    0.38    0.52
  -3  -4 -54    1.35    0.71
   3  -4  54    0.25    0.55
  -4  -3  54    0.78    0.59
   4   3  54    0.29    0.55
  -4  -3  55    3.33    0.95
   3  -4  55    2.59    0.89
   4   3  55    3.22    0.96
  -3  -4 -55    2.38    0.81
  -3  -4 -56    0.50    0.61
  -4  -3  56    0.38    0.51
   3  -4  56    0.42    0.58
   4   3  56    1.66    0.80
  -3  -4 -57   -0.03    0.51
  -4  -3  57   -0.05    0.49
   3  -4  57    0.50    0.61
   4   3  57    0.58    0.70
  -4  -3  58    1.63    0.69
   3  -4  58    2.17    0.81
   4   3  58    1.90    0.82
  -3  -4 -58    2.03    0.76
  -3  -4 -59    2.40    0.82
  -4  -3  59    0.95    0.57
   3  -4  59    1.59    0.71
   4   3  59    2.71    0.84
  -3  -4 -60    2.00    0.79
  -4  -3  60    1.91    0.71
   4   3  60    2.26    0.85
  -3  -4 -61    3.08    0.90
  -3  -4 -61    2.96    0.75
  -4  -3  61    3.30    0.90
   4   3  61    3.58    0.96
  -3  -4 -62    0.54    0.47
  -3  -4 -62    0.81    0.69
  -4  -3  62    0.40    0.53
   4   3  62    0.50    0.60
  -3  -4 -63    0.43    0.46
  -3  -4 -63   -0.17    0.58
  -4  -3  63    0.63    0.53
   4   3  63    0.34    0.55
  -3  -4 -64    0.17    0.39
  -3  -4 -64    0.61    0.57
  -4  -3  64    0.36    0.53
   4   3  64    0.16    0.48
  -3  -4 -65    0.49    0.52
  -3  -4 -65    0.28    0.38
  -4  -3  65    0.16    0.44
   4   3  65   -0.20    0.54
  -3  -4 -66    1.28    0.50
  -3  -4 -66    0.82    0.55
  -4  -3  66    1.52    0.66
   4   3  66    0.97    0.58
  -3  -4 -67    0.37    0.39
  -3  -4 -67    0.40    0.47
  -4  -3  67    0.05    0.40
   4   3  67    1.46    0.62
  -3  -4 -68    1.18    0.55
  -4  -3  68    0.58    0.51
  -3  -4 -68    0.36    0.37
   4   3  68    0.63    0.50
  -3  -4 -69    0.22    0.39
  -3  -4 -69   -0.29    0.46
  -4  -3  69    1.35    0.63
   4   3  69   -0.04    0.42
  -3  -4 -70    1.22    0.53
  -4  -3  70    0.25    0.37
   4   3  70    0.55    0.46
  -3  -4 -71    0.03    0.38
  -4  -3  71    0.12    0.36
   4   3  71    0.29    0.40
  -3  -4 -72   -0.13    0.35
   4   3  72   -0.01    0.34
  -4  -3  72    0.14    0.40
  -4  -3  73    0.00    0.36
   3  -4  74    0.28    0.30
   4   4   0   51.53    2.78
   4   4   1    2.64    0.85
   4   4  -1    2.63    0.83
  -4  -4  -1    2.61    0.83
   4   4  -2    5.60    1.04
   4   4   2    6.76    1.10
  -4  -4  -2    4.64    0.92
  -4  -4  -3    5.90    1.03
   4   4   3    6.13    1.04
   4   4  -3    5.35    0.99
   4   4   4    1.30    0.75
  -4  -4  -4    1.17    0.61
   4   4  -4    1.04    0.65
  -4  -4  -5   11.59    1.35
   4   4   5   14.00    1.49
   4   4  -5   13.49    1.47
   4   4   6    5.26    1.02
  -4  -4  -6    3.56    0.81
   4   4  -6    4.88    0.98
  -4  -4  -7   -0.25    0.49
   4   4   7    0.25    0.50
   4   4  -7   -0.04    0.44
   4   4   8    2.52    0.77
  -4  -4  -8    1.48    0.56
   4   4  -8    2.45    0.79
   4   4   9    6.21    1.06
  -4  -4  -9    6.71    1.04
   4   4  -9    5.86    1.06
   4   4  10    1.97    0.72
   4   4 -10    2.24    0.75
  -4  -4 -10    1.91    0.68
   4   4  11    2.16    0.71
  -4  -4 -11    2.84    0.78
   4   4 -11    3.57    0.88
   4  -4  11    2.74    0.62
   4   4  12    2.29    0.80
  -4  -4 -12    1.80    0.65
   4   4 -12    1.50    0.70
   4  -4  12    1.95    0.56
   4  -4  13    4.61    0.78
  -4  -4 -13    5.28    0.98
   4   4  13    6.30    1.08
   4   4 -13    5.65    1.04
  -4  -4 -14   15.58    1.51
   4   4  14   15.88    1.58
   4  -4  14   15.78    1.38
   4   4 -14   14.13    1.55
   4   4  15    2.16    0.79
  -4  -4 -15    1.17    0.65
   4  -4  15    1.62    0.56
   4   4 -15    3.19    0.92
  -4  -4 -16   11.84    1.35
   4   4  16   13.59    1.51
   4  -4  16   12.32    1.26
   4   4 -16   12.06    1.48
  -4  -4 -17   18.69    1.67
   4   4  17   19.86    1.81
   4  -4  17   17.63    1.51
   4   4 -17   18.59    1.80
  -4  -4 -18   19.88    1.72
   4   4  18   21.70    1.85
   4  -4  18   20.36    1.62
   4   4 -18   23.15    1.98
   4  -4  19    0.28    0.47
  -4  -4 -19    0.85    0.60
   4   4 -19    1.26    0.74
  -4  -4 -20    1.11    0.69
   4   4  20    1.47    0.68
   4   4 -20    1.66    0.77
   4  -4  20    1.12    0.59
   4   4  21   23.54    1.89
  -4  -4 -21   23.29    1.83
   4  -4  21   22.71    1.78
   4   4 -21   26.11    2.15
   4   4  22   48.19    2.68
  -4  -4 -22   48.40    2.62
   4  -4  22   46.68    2.52
   4   4 -22   49.72    2.88
   4   4  23   32.13    2.20
  -4  -4 -23   30.38    2.13
   4  -4  23   31.22    2.09
   4   4 -23   33.00    2.41
   4   4  24   25.13    1.96
  -4  -4 -24   21.65    1.83
   4  -4  24   23.81    1.84
   4   4 -24   25.22    2.11
   4   4  25   25.75    1.97
  -4  -4 -25   24.92    1.93
   4  -4  25   24.76    1.90
   4   4 -25   25.20    2.11
   4  -4  26    5.05    0.98
   4   4  26    4.49    0.95
  -4  -4 -26    3.65    0.85
   4   4 -26    4.37    0.97
   4   4  27   13.50    1.48
  -4  -4 -27   14.44    1.51
   4  -4  27   11.18    1.51
   4  -4 -27   18.36    1.88
   4  -4  27   13.21    1.43
   4   4 -27   14.00    1.61
   4  -4  28    0.78    0.57
   4   4  28    0.78    0.54
   4  -4  28    0.69    0.62
  -4  -4 -28    0.24    0.45
   4   4 -28    1.46    0.72
   4   4  29    8.42    1.17
  -4  -4 -29    9.46    1.24
   4  -4  29    7.53    1.31
   4  -4  29    9.63    1.27
   4   4 -29    9.43    1.34
   4  -4  30    4.69    0.98
   4  -4  30    3.64    0.99
  -4  -4 -30    4.20    0.94
   4   4 -30    3.67    1.03
  -4  -4 -31   22.62    1.89
   4  -4  31   21.90    2.15
   4  -4  31   22.84    1.90
   4   4 -31   19.48    1.92
   4  -4  32    0.25    0.54
   4  -4  32   -0.19    0.54
  -4  -4 -32    0.14    0.55
   4   4 -32    0.73    0.69
   4  -4  33    0.19    0.45
  -4  -4 -33    0.47    0.55
   4   4 -33   -0.04    0.50
   4  -4  33    0.36    0.58
   4  -4  34    0.26    0.57
   4  -4  34   -0.25    0.62
  -4  -4 -34    0.42    0.60
   4   4 -34   -0.08    0.52
  -4  -4 -35   10.09    1.36
   4  -4  35    8.44    1.41
   4   4  35   11.98    1.65
   4  -4  35    9.55    1.33
   4  -4 -35    9.86    1.52
   4   4 -35    9.80    1.39
  -4  -4 -36   11.78    1.44
   4  -4  36   10.61    1.57
   4   4  36   13.01    1.70
   4  -4  36   12.72    1.51
   4  -4 -36   10.55    1.61
   4  -4  37    2.15    0.82
   4  -4  37    1.91    0.88
  -4  -4 -37    2.12    0.78
   4   4  37    1.54    0.76
   4  -4  38    0.35    0.59
   4  -4  38    1.04    0.74
  -4  -4 -38    1.03    0.69
   4   4  38    0.64    0.73
   4  -4  39   13.52    1.78
   4   4  39   12.65    1.67
  -4  -4 -39   13.52    1.55
   4  -4  39   14.33    1.61
   4  -4  40    0.85    0.74
  -4  -4 -40    1.13    0.71
   4   4  40    1.68    0.86
   4  -4  40    1.19    0.70
   4  -4  41   -0.81    0.81
   4   4  41    0.74    0.74
   4  -4  42    6.98    1.33
   4   4  42    7.69    1.35
   4  -4  43    1.56    0.79
   4   4  43    2.57    0.93
   4  -4  44    2.40    0.93
   4   4  44    2.36    0.94
   4  -4  45   18.24    2.04
   4   4  45   19.69    2.08
  -4  -4  46    0.17    0.52
   4  -4  46    0.43    0.64
   4   4  46    0.36    0.68
  -4  -4  47    1.04    0.66
   4  -4  47    0.27    0.65
   4   4  47    0.59    0.65
  -4  -4  48    1.68    0.78
   4  -4  48    3.55    1.05
   4   4  48    4.33    1.06
  -4  -4  49    0.41    0.56
   4   4  49    0.37    0.67
   4  -4  49    0.92    0.69
  -4  -4 -50    4.74    0.98
  -4  -4  50    4.40    1.01
   4  -4  50    4.43    1.13
   4   4  50    4.72    1.09
  -4  -4 -51    0.97    0.60
  -4  -4  51   -0.11    0.51
   4  -4  51    0.26    0.64
   4   4  51    0.00    0.64
  -4  -4  52    0.05    0.53
   4  -4  52   -0.12    0.52
   4   4  52    0.52    0.64
  -4  -4 -52    0.84    0.61
  -4  -4  53   -0.12    0.50
   4  -4  53   -0.13    0.55
   4   4  53   -0.15    0.55
  -4  -4 -53    0.70    0.56
  -4  -4  54    0.23    0.48
   4  -4  54    0.29    0.60
   4   4  54   -0.17    0.51
  -4  -4 -54   -0.32    0.45
  -4  -4 -55    0.13    0.45
  -4  -4  55    0.26    0.54
   4  -4  55    0.40    0.54
   4   4  55   -0.35    0.63
  -4  -4 -56   -0.07    0.46
  -4  -4  56   -0.04    0.51
   4  -4  56   -0.11    0.63
   4   4  56    0.36    0.60
  -4  -4  57    1.04    0.63
   4  -4  57    0.62    0.63
  -4  -4 -57    1.61    0.70
   4   4  57    0.32    0.57
  -4  -4 -58    0.83    0.54
  -4  -4  58    1.07    0.59
   4  -4  58    0.24    0.58
   4   4  58    0.27    0.54
  -4  -4 -59    0.82    0.55
  -4  -4  59    0.45    0.48
   4  -4  59    0.14    0.55
   4   4  59    0.38    0.59
  -4  -4 -60    1.01    0.54
   4   4  60    0.47    0.54
  -4  -4  60    0.30    0.46
   4   4  61    0.53    0.57
  -4  -4  61    0.07    0.39
  -4  -4 -61   -0.19    0.43
  -4  -4 -62    0.94    0.50
  -4  -4  62    1.68    0.64
   4   4  62    1.52    0.65
  -4  -4 -63   -0.28    0.41
  -4  -4  63   -0.15    0.42
   4   4  63    0.59    0.51
  -4  -4 -64   -0.13    0.39
  -4  -4  64    0.16    0.38
   4   4  64    1.06    0.60
   4   4  65    1.71    0.64
  -4  -4  65    1.73    0.60
  -4  -4  66    0.15    0.36
   4   4  66   -0.05    0.43
  -4  -4  67    0.11    0.34
   4   4  67   -0.31    0.41
  -4  -4  68    0.23    0.39
   4   4  68   -0.17    0.38
   4  -4  68    0.25    0.36
   4   4  69    0.07    0.33
  -4  -4  69    0.18    0.30
   4  -4  69   -0.07    0.32
   4  -4  70    0.36    0.34
   4  -4  71   -0.07    0.27
   5   0   0    0.25    0.31
   0   5   0    0.19    0.38
   5   0   1    0.03    0.31
   5   0  -1    0.22    0.32
   0  -5  -1   -0.02    0.39
   0   5   1    0.18    0.34
   0   5  -1   -0.27    0.42
   0   5  -2    7.79    0.99
   5   0   2    7.98    0.93
   5   0  -2    7.82    0.89
   0   5   2    7.58    0.94
   0  -5  -2    7.38    0.93
   5   0   3    1.11    0.45
   5   0  -3    1.18    0.44
   0  -5  -3    1.30    0.46
   0   5   3    1.08    0.48
   0   5  -3    1.41    0.53
   5   0   4    4.20    0.72
   5   0  -4    3.77    0.64
   0  -5  -4    3.40    0.68
   0   5  -4    4.29    0.82
   5   0   5    7.78    0.94
   5   0  -5    7.36    0.87
   0   5  -5    7.57    0.99
   0  -5  -5    7.25    0.93
   5   0  -6   15.59    1.22
   0   5  -6   15.50    1.40
   0  -5  -6   14.85    1.30
   5   0   6   17.07    1.36
   5   0  -7   18.82    1.32
   0   5  -7   19.58    1.58
   0  -5  -7   18.72    1.45
   5   0   7   21.21    1.51
   5   0  -8   12.62    1.09
   0   5  -8   13.06    1.31
   0  -5  -8   12.36    1.21
   5   0   8   13.33    1.26
   5   0   9    2.20    0.67
   0  -5  -9    2.34    0.67
   0   5  -9    1.60    0.66
   0  -5 -10   96.35    3.24
   0   5 -10   97.77    3.49
   5   0  10   98.63    3.23
   0   5 -11   19.08    1.62
   0  -5 -11   19.40    1.50
   5   0  11   19.70    1.52
   0  -5 -12    1.98    0.60
   5   0  12    2.10    0.66
   0   5 -12    1.78    0.65
   5   0  13   15.33    1.35
   0   5 -13   12.40    1.35
   0  -5 -13   13.65    1.26
   5   0  14   20.70    1.55
   0  -5 -14   18.66    1.46
   0   5 -14   18.67    1.64
   5   0  15    7.28    1.00
   0  -5 -15    6.80    0.94
   0   5 -15    7.78    1.12
   0   5 -16   15.92    1.51
   5   0  16   16.96    1.43
   0  -5 -16   16.93    1.41
   0   5 -17    9.61    1.23
   5   0  17   13.30    1.30
   0  -5 -17   11.70    1.17
   5   0  18    9.96    1.14
   0  -5 -18   10.51    1.13
   0   5 -18    9.15    1.20
   0   5 -19   16.87    1.60
   0  -5 -19   18.06    1.45
   5   0  19   17.47    1.48
   0   5 -20   14.06    1.49
   0  -5 -20   14.57    1.32
   5   0  20   15.65    1.43
   0   5 -21   22.53    1.86
   0  -5 -21   23.72    1.66
   5   0  21   23.05    1.71
   0   5 -22    1.53    0.75
   5   0  22    1.12    0.61
   0  -5 -22    1.76    0.62
   0   5 -23   25.84    1.99
   0  -5 -23   23.05    1.66
   5   0  23   23.68    1.76
   0   5 -24   10.84    1.37
   0  -5 -24   11.36    1.20
   5   0  24   10.09    1.21
   0   5 -25    3.73    0.89
   5   0  25    3.08    0.74
   0  -5 -25    3.33    0.74
   0   5 -26    4.43    0.92
   5   0  26    3.98    0.85
   0  -5 -26    3.89    0.75
   0   5 -27    3.63    0.86
   0  -5 -27    3.51    0.74
   5   0  27    3.37    0.78
   5   0  28    0.40    0.54
   0   5 -28    0.03    0.53
   0  -5 -28    0.17    0.45
   0  -5 -29    8.13    1.10
   5   0  29    9.24    1.19
   0   5 -29    7.56    1.17
   0   5 -30   -0.01    0.52
   5   0  30   -0.09    0.49
   0  -5 -30    0.18    0.42
   0   5 -31    2.16    0.77
   0  -5 -31    1.60    0.57
   5   0  31    1.67    0.62
   0   5 -32    0.82    0.61
   5   0  32    0.74    0.56
   0  -5 -32    0.82    0.56
   5   0  33    0.85    0.63
   0  -5 -33    0.09    0.47
   0   5 -33    0.20    0.51
   0   5 -34   22.48    2.05
   0  -5 -34   25.35    1.90
   5   0  34   25.56    1.96
   0  -5  35   14.08    1.83
   0  -5 -35   14.10    1.46
   0   5 -35   13.23    1.64
   5   0  35   12.71    1.44
   0  -5 -36   22.15    2.05
   0  -5  36   21.79    2.22
   0  -5 -36   22.31    1.83
   5   0  36   20.58    2.01
   0   5 -36   22.53    2.07
   5   0  36   22.91    1.89
  -5   0 -37   12.48    1.45
   0   5 -37   13.08    1.63
   0  -5 -37   12.80    1.42
   5   0  37   14.40    1.71
   0  -5  37   12.59    1.73
   5   0  37   13.07    1.49
   0  -5 -37   14.27    1.67
   0  -5 -38   25.24    2.21
  -5   0 -38   28.84    2.17
   0  -5  38   26.76    2.50
   0   5 -38   26.26    2.25
   5   0  38   26.84    2.31
   0  -5 -38   26.65    2.01
   5   0  38   27.29    2.08
   0  -5 -39   16.63    1.83
   0   5 -39   14.93    1.75
  -5   0 -39   17.93    1.73
   0  -5  39   18.55    2.12
   5   0  39   18.12    1.92
   0  -5 -39   16.91    1.65
   5   0  39   17.13    1.67
  -5   0 -40   18.33    1.76
   0  -5 -40   18.48    1.92
   0  -5  40   19.77    2.16
   0   5 -40   17.66    1.89
   0  -5 -40   18.46    1.71
   5   0  40   16.22    1.83
   5   0  40   19.81    1.80
   5   0  41    0.90    0.63
   0   5 -41    0.65    0.67
   0  -5  41    1.54    0.81
   0  -5 -41    0.18    0.52
   5   0  41    0.67    0.70
   0  -5 -41    0.50    0.65
  -5   0 -41    0.65    0.62
   0  -5 -42    1.34    0.74
   0   5 -42    0.89    0.63
  -5   0 -42    1.50    0.73
   0  -5  42    1.53    0.79
   0  -5 -42    1.23    0.66
   5   0  42    0.79    0.66
   5   0  42    1.67    0.72
   0  -5 -43   10.08    1.48
  -5   0 -43   11.18    1.43
   0   5 -43   11.00    1.54
   0  -5  43   10.49    1.67
   0  -5 -43   11.26    1.40
   5   0  43   10.84    1.57
   5   0  43   10.32    1.35
   0   5 -44    3.16    0.91
   0  -5  44    3.06    1.05
   5   0  44    2.66    0.79
   0  -5 -44    2.52    0.93
  -5   0 -44    2.37    0.80
   0  -5 -44    2.89    0.80
   5   0  44    3.21    0.93
   0   5 -45    0.39    0.48
   5   0  45   -0.24    0.59
   0  -5 -45    0.42    0.64
  -5   0 -45    0.06    0.53
   0  -5  45    0.04    0.55
   0  -5 -45    0.20    0.49
   5   0  45   -0.09    0.65
   0   5 -46   -0.35    0.63
   0  -5 -46   -0.28    0.55
   5   0  46   -0.01    0.49
  -5   0 -46    0.08    0.48
   0  -5  46    0.53    0.65
   0  -5 -46    0.86    0.66
   5   0  46   -0.78    0.77
   0  -5  47    0.68    0.67
   5   0  47    0.29    0.59
   0  -5 -47    0.20    0.56
  -5   0 -47    0.28    0.46
   0  -5 -48   -0.45    0.61
  -5   0 -48   -0.05    0.52
   0  -5  48    0.84    0.72
   5   0  48    0.08    0.60
   0  -5  49    0.75    0.56
   5   0  49    0.23    0.55
   0  -5 -49    0.91    0.70
  -5   0 -49    0.69    0.54
   0  -5 -50    5.96    1.17
  -5   0 -50    6.62    1.13
   0  -5  50    6.60    1.34
   5   0  50    6.29    1.23
   0  -5 -51    0.43    0.59
   0  -5  51    0.75    0.73
   5   0  51   -0.23    0.64
  -5   0 -51    0.33    0.58
  -5   0 -52    1.82    0.63
   0  -5  52    1.53    0.79
   5   0  52    1.40    0.71
   0  -5 -52    1.84    0.82
  -5   0 -53    0.60    0.57
   0  -5  53    0.05    0.53
   5   0  53   -0.18    0.66
   0  -5 -53   -0.16    0.50
  -5   0 -54    1.21    0.66
   0  -5  54    0.88    0.64
   5   0  54    0.98    0.70
   0  -5 -54    0.98    0.73
   0  -5  55   -0.50    0.65
   5   0  55   -0.11    0.56
   0  -5 -55    0.24    0.61
  -5   0 -55    0.12    0.44
   0  -5 -56    0.08    0.50
  -5   0 -56    0.26    0.48
   5   0  56    0.27    0.66
   0  -5  56    0.06    0.45
   0  -5 -57    6.23    1.16
   0  -5  57    5.06    1.15
   5   0  57    6.66    1.27
   0  -5  58    0.52    0.58
   5   0  58   -0.14    0.55
   0  -5 -58    0.66    0.58
   0  -5  59    1.58    0.80
   5   0  59    0.95    0.70
   0  -5 -59    0.97    0.59
   0  -5  60    1.15    0.73
   5   0  60    1.73    0.76
   0  -5 -60    1.79    0.73
   0  -5 -61    0.69    0.62
   0  -5  61   -0.13    0.46
   5   0  61    0.01    0.59
   0  -5  62    0.18    0.49
   5   0  62   -0.19    0.60
   0  -5 -62    0.77    0.60
   0  -5 -63   -0.13    0.48
   0  -5  63    0.24    0.47
   5   0  63    0.00    0.52
   0  -5 -64    0.56    0.58
   0  -5  64    0.10    0.44
   5   0  64   -0.03    0.52
   0  -5 -65    0.37    0.55
   0  -5  65   -0.89    0.55
   5   0  65    0.51    0.54
   0  -5  66    0.10    0.46
   5   0  66    0.07    0.49
   0  -5 -66    0.02    0.46
   0  -5 -67   -0.01    0.46
   0  -5  67   -0.58    0.49
   5   0  67   -0.26    0.54
   0  -5 -68    0.14    0.39
   0  -5  68    0.13    0.41
   5   0  68    0.39    0.50
   0  -5 -69    0.33    0.46
   0  -5  69    0.47    0.43
   5   0  69    0.21    0.46
   0  -5 -70    0.18    0.43
   0  -5  70   -0.12    0.39
   5   0  70    0.35    0.43
   0  -5 -71   -0.04    0.36
   0  -5  71   -0.02    0.36
   5   0  71   -0.14    0.41
   0  -5 -72   -0.07    0.36
   5   0  72   -0.34    0.41
   0  -5  72   -0.47    0.42
  -5   0 -73    0.05    0.30
   0  -5 -73    0.04    0.33
   5   0  73    0.14    0.34
   0  -5  73    0.01    0.34
  -5   0 -74    0.42    0.36
   0  -5 -74    0.00    0.30
   5   0  74   -0.20    0.35
  -5  -1 -74    0.02    0.29
  -1  -5  74    0.36    0.39
  -5  -1 -73    0.56    0.39
   5  -1  73    0.02    0.33
  -1  -5  73   -0.03    0.36
  -1  -5  72   -0.24    0.39
   5  -1  72    0.43    0.42
  -1  -5  71    0.24    0.40
   1  -5 -71    0.32    0.34
   5  -1  71    0.91    0.50
   1  -5 -70   -0.17    0.36
   5  -1  70    0.12    0.40
  -1  -5  70   -0.26    0.46
   1  -5 -69   -0.27    0.37
  -1  -5  69    0.01    0.38
   5  -1  69   -0.03    0.40
   1  -5 -68    0.40    0.42
  -1  -5  68    0.60    0.52
   5  -1  68    0.70    0.54
   1  -5 -67    0.07    0.36
  -1  -5  67   -0.15    0.41
   5  -1  67    0.34    0.52
   5  -1  66   -0.08    0.48
  -1  -5  66   -0.18    0.47
   1  -5 -66   -0.32    0.41
   1  -5 -65    0.27    0.41
  -1  -5  65    0.24    0.52
   5  -1  65    0.59    0.55
   1  -5 -64    0.25    0.38
  -1  -5  64    0.61    0.57
   5  -1  64    0.27    0.59
   1  -5 -63    0.46    0.45
   5  -1  63    0.96    0.69
  -1  -5  63    0.98    0.63
   1  -5 -62    0.67    0.49
  -1  -5  62    0.55    0.56
   5  -1  62    1.08    0.70
   1  -5 -61    0.77    0.56
   5  -1  61    0.51    0.58
  -1  -5  61    0.72    0.59
   5  -1  60    0.15    0.56
  -1  -5  60    0.26    0.54
   1  -5 -60    0.32    0.49
   1  -5 -59    0.93    0.62
  -1  -5  59    0.48    0.57
   5  -1  59   -0.17    0.57
   1  -5 -58    0.64    0.56
  -1  -5  58    1.73    0.78
   5  -1  58    1.72    0.81
  -1  -5  57    0.42    0.64
   5  -1  57    0.45    0.62
   1  -5 -57    1.07    0.60
  -1  -5  56    1.17    0.71
   5  -1  56    0.91    0.71
   1  -5 -56    1.64    0.70
   1  -5 -55    0.25    0.49
  -5  -1 -55    0.30    0.55
  -1  -5  55    0.18    0.57
   5  -1  55    0.16    0.57
  -5  -1 -54    3.29    0.84
  -1  -5  54    3.33    0.99
   5  -1  54    3.10    0.98
   1  -5 -54    2.44    0.81
  -5  -1 -53    0.77    0.61
   1  -5 -53    1.29    0.68
  -1  -5  53    1.72    0.83
   5  -1  53    1.30    0.76
  -5  -1 -52    5.12    1.03
  -1  -5  52    4.86    1.20
   5  -1  52    6.02    1.24
   1  -5 -52    4.64    1.00
  -5  -1 -51    0.30    0.50
  -1  -5  51    0.44    0.67
   5  -1  51    0.62    0.68
   1  -5 -51    0.63    0.60
   1  -5 -50    0.31    0.55
  -1  -5  50    0.02    0.59
   5  -1  50    0.22    0.57
  -5  -1 -50   -0.18    0.49
   1  -5 -49    0.71    0.62
  -5  -1 -49    1.36    0.67
  -1  -5  49    2.24    0.90
   5  -1  49    1.24    0.81
   1  -5 -48    4.94    1.05
  -1  -5  48    4.80    1.19
   5  -1  48    5.80    1.25
  -5  -1 -48    5.71    1.09
   1  -5 -47    9.58    1.41
  -5  -1 -47    9.33    1.36
  -1  -5  47   10.75    1.69
   5  -1  47   10.09    1.54
   1  -5 -46    0.61    0.61
  -1  -5  46    1.58    0.83
   5  -1  46    1.08    0.75
  -5  -1 -46    1.00    0.67
   1  -5 -45   22.05    2.07
  -5  -1 -45   22.57    2.00
  -1  -5  45   22.38    2.34
  -1   5 -45   21.55    2.11
   5  -1  45   22.99    2.25
   5  -1  45   23.42    1.99
  -1   5 -44    1.64    0.81
   1  -5 -44    1.95    0.83
  -5  -1 -44    2.11    0.77
   5  -1  44    2.29    0.82
  -1  -5  44    2.55    1.01
   5  -1  44    2.45    0.97
  -5  -1 -43   14.57    1.64
   1  -5 -43   17.13    1.84
  -1  -5  43   16.90    2.06
  -1   5 -43   13.42    1.71
   5  -1  43   15.61    1.86
   5  -1  43   14.52    1.62
  -5  -1 -42   34.53    2.41
   1  -5 -42   31.96    2.42
  -1   5 -42   31.88    2.51
   5  -1  42   33.22    2.64
  -1  -5  42   30.03    2.67
   5  -1  42   32.79    2.32
  -1   5 -41    3.57    1.03
   5  -1  41    5.12    1.05
   1  -5 -41    3.89    1.00
  -1  -5  41    4.16    1.15
   5  -1  41    4.01    1.06
  -5  -1 -41    3.11    0.88
   1  -5 -40    7.06    1.25
  -5  -1 -40    8.26    1.25
  -1  -5  40    7.08    1.35
   5  -1  40    7.31    1.33
  -1   5 -40    7.84    1.33
   5  -1  40    8.65    1.29
  -5  -1 -39   10.08    1.33
   1  -5 -39   10.28    1.41
  -1  -5  39   10.11    1.64
  -1   5 -39    9.75    1.39
   5  -1  39   10.26    1.49
   5  -1  39    9.94    1.31
  -5  -1 -38   10.05    1.33
  -1  -5  38    9.43    1.56
   1  -5 -38   11.50    1.48
  -1   5 -38   10.33    1.43
   5  -1  38   10.77    1.51
   5  -1  38   10.62    1.36
  -1   5 -37    1.40    0.68
   5  -1  37    1.52    0.69
   1  -5 -37    0.88    0.61
  -5  -1 -37    0.57    0.52
  -1  -5  37    1.82    0.81
   5  -1  37    0.70    0.61
  -1   5 -36    2.17    0.76
   5  -1  36    1.20    0.63
   1  -5 -36    1.33    0.64
  -5  -1 -36    1.53    0.57
  -1  -5  36    1.00    0.65
   5  -1  36    1.63    0.74
  -1   5 -35    4.88    1.03
   5  -1  35    5.11    0.99
  -1  -5  35    5.43    1.21
   5  -1  35    4.59    0.97
  -5  -1 -35    4.86    0.92
   5  -1  34    6.21    1.04
  -1  -5  34    3.67    1.00
  -1   5 -34    4.55    0.98
  -1   5 -33    5.37    1.06
   5  -1  33    6.85    1.11
  -1   5 -32   16.02    1.65
   5  -1  32   18.69    1.65
  -1   5 -31    5.04    1.04
   5  -1  31    6.38    1.05
  -1   5 -30   26.35    2.08
   5  -1  30   25.34    1.90
  -1   5 -29    1.13    0.68
   5  -1  29    1.10    0.62
  -1   5 -28    1.76    0.66
   5  -1  28    2.76    0.75
  -1   5 -27   13.21    1.49
   5  -1  27   11.53    1.29
  -1   5 -26    7.81    1.15
   5  -1  26   10.56    1.25
  -1   5 -25    4.75    0.96
   5  -1  25    6.02    0.98
   5  -1  24    2.60    0.75
  -1   5 -24    2.50    0.75
  -1   5 -23   26.63    1.98
   5  -1  23   26.02    1.83
  -1   5 -22    9.72    1.30
   5  -1  22    9.98    1.21
  -1   5 -21   70.44    3.12
   5  -1  21   71.23    2.93
   5  -1  20    4.25    0.86
  -1   5 -20    6.03    1.02
   5  -1  19    0.67    0.56
  -1   5 -19    1.15    0.58
  -1   5 -18    8.04    1.08
   5  -1  18    9.41    1.11
  -1   5 -17    8.89    1.15
   5  -1  17    8.55    1.06
  -1   5 -16   19.87    1.64
   5  -1  16   20.99    1.58
  -1   5 -15   18.50    1.58
   5  -1  15   16.15    1.39
  -1   5 -14    7.37    1.05
   5  -1  14    8.28    1.05
   1   5  13   41.53    2.20
   5  -1  13   44.15    2.20
  -1   5 -13   42.71    2.32
   1   5  12   23.24    1.69
   5  -1  12   22.82    1.60
  -1   5 -12   23.47    1.77
  -1   5 -11   21.56    1.65
   1   5  11   22.57    1.64
   5  -1  11   21.24    1.56
  -1   5 -10   21.14    1.61
   1   5  10   20.75    1.58
   5  -1  10   22.97    1.58
   5   1  -9   31.44    1.82
  -1   5  -9   30.13    1.89
   1   5   9   30.87    1.92
   5  -1   9   32.00    1.82
   5   1  -8   16.26    1.34
  -1   5  -8   14.76    1.34
   1   5   8   14.34    1.35
   5  -1   8   16.49    1.33
   5   1  -7   47.52    2.22
  -1   5  -7   45.24    2.27
   5  -1   7   44.92    2.13
   1   5   7   45.30    2.32
   5   1  -6   24.88    1.66
   5  -1   6   24.96    1.60
  -1   5  -6   24.27    1.69
   1   5   6   24.50    1.73
   5  -1   5   15.97    1.27
   1   5   5   15.87    1.39
   5  -1   4    9.14    0.97
   5   1  -4   10.32    1.10
   1   5   4    9.46    1.11
   5   1  -3    5.24    0.84
   1   5   3    4.55    0.82
   5  -1   3    6.06    0.81
   5   1  -2   16.73    1.35
   1   5   2   17.53    1.50
   5  -1   2   18.19    1.32
   5  -1   1    8.61    0.92
   5   1  -1    9.39    1.05
   1   5   1    9.01    1.10
   5  -1   0    0.10    0.32
   5   1   0    0.57    0.49
   1   5   0    0.50    0.51
   5   1   1    9.49    1.08
   1   5  -1   10.16    1.18
   5  -1  -1    9.65    0.96
   5   1   2   17.18    1.41
   1   5  -2   17.39    1.53
   5  -1  -2   17.37    1.25
   5   1   3    5.57    0.89
  -1  -5  -3    4.37    0.82
   1   5  -3    5.80    0.95
   5   1   4   10.20    1.13
  -1  -5  -4    8.49    1.11
   1   5  -4    9.21    1.16
   5   1   5   16.72    1.40
  -1  -5  -5   16.30    1.48
   1   5  -5   16.55    1.49
   5   1   6   24.87    1.71
  -1  -5  -6   24.63    1.82
   1   5  -6   26.33    1.90
   5   1   7   47.38    2.32
  -1  -5  -7   48.15    2.45
   1   5  -7   47.69    2.51
   1   5  -8   15.11    1.56
   5   1   8   16.58    1.45
  -1  -5  -8   15.84    1.45
   1   5  -9   32.13    2.11
   5   1   9   30.52    1.91
  -1  -5  -9   30.30    1.96
   1   5 -10   23.48    1.83
   5   1  10   23.26    1.70
  -1  -5 -10   21.65    1.67
   5   1  11   23.57    1.72
   1   5 -11   20.80    1.76
  -1  -5 -11   20.45    1.62
   5   1  12   24.19    1.74
   1   5 -12   21.99    1.79
  -1  -5 -12   23.15    1.75
   5   1  13   41.57    2.28
   1   5 -13   41.57    2.44
  -1  -5 -13   42.01    2.29
   5   1  14    8.07    1.09
   1   5 -14    7.23    1.18
  -1  -5 -14    7.93    1.08
   5   1  15   18.09    1.55
   1   5 -15   19.10    1.73
  -1  -5 -15   17.74    1.51
   5   1  16   24.39    1.77
   1   5 -16   20.28    1.80
  -1  -5 -16   20.04    1.63
   5   1  17    8.21    1.12
   1   5 -17    7.90    1.20
  -1  -5 -17    9.68    1.18
   5   1  18    7.91    1.10
   1   5 -18    8.79    1.25
  -1  -5 -18    7.82    1.07
   5   1  19    0.60    0.53
  -1  -5 -19    0.95    0.58
   1   5 -19    0.66    0.63
  -1  -5 -20    4.10    0.85
   1   5 -20    4.55    1.14
   5   1  20    4.79    1.02
   1   5 -21   71.03    3.34
  -1  -5 -21   73.39    3.05
   5   1  21   79.04    3.20
   1   5 -22   13.09    1.63
  -1  -5 -22    9.69    1.20
   5   1  22   10.19    1.28
   1   5 -23   26.47    2.09
  -1  -5 -23   25.28    1.84
   5   1  23   27.15    1.93
   5   1  24    2.53    0.78
  -1  -5 -24    1.63    0.68
   1   5 -24    2.90    0.90
   1   5 -25    5.38    1.08
   5   1  25    4.81    0.92
  -1  -5 -25    4.40    0.86
   5   1  26   11.32    1.30
  -1  -5 -26   11.14    1.28
   1   5 -26   10.68    1.39
   5   1  27   11.05    1.30
  -1  -5 -27    9.15    1.17
   1   5 -27   12.58    1.51
   1   5 -28    2.39    0.82
   5   1  28    2.27    0.73
  -1  -5 -28    1.98    0.69
   1   5 -29    1.59    0.78
   5   1  29    1.45    0.63
  -1  -5 -29    0.88    0.55
   5   1  30   26.58    1.99
  -1  -5 -30   25.95    1.95
   1   5 -30   25.08    2.12
   1   5 -31    5.52    1.17
  -1  -5 -31    6.62    1.08
   5   1  31    6.81    1.11
   5   1  32   17.19    1.64
  -1  -5 -32   18.02    1.63
   1   5 -32   18.62    1.88
   1   5 -33    7.16    1.27
   5   1  33    5.16    0.97
  -1  -5 -33    6.24    1.06
   1   5 -34    4.67    1.03
  -1  -5 -34    5.00    1.00
  -1  -5 -34    5.80    1.13
   5   1  34    4.74    0.97
   1   5 -35    5.57    1.13
  -1  -5 -35    3.97    0.98
   5   1  35    5.09    0.98
  -1  -5 -35    4.46    0.92
   5   1  35    5.37    1.07
   1  -5  35    4.78    1.09
   1   5 -36    2.28    0.85
   5   1  36    2.19    0.75
  -1  -5 -36    1.70    0.81
   1  -5  36    2.98    0.97
  -1  -5 -36    2.04    0.74
   5   1  36    1.45    0.65
   1   5 -37    1.08    0.75
   5   1  37    1.42    0.65
   1  -5  37    1.36    0.73
  -1  -5 -37    1.09    0.64
   5   1  37    0.69    0.59
  -1  -5 -37    0.67    0.62
  -5   1 -37    1.72    0.71
  -1  -5 -38    8.80    1.37
   1  -5  38    9.78    1.53
  -5   1 -38   11.06    1.39
   1   5 -38   11.21    1.56
  -1  -5 -38   11.01    1.36
   5   1  38    9.24    1.40
   5   1  38   10.76    1.36
  -5   1 -39    9.37    1.29
   1   5 -39   10.97    1.55
  -1  -5 -39    9.88    1.48
  -1  -5 -39   10.79    1.39
   5   1  39    8.91    1.39
   1  -5  39    8.25    1.45
   5   1  39   10.40    1.34
  -1  -5 -40    5.59    1.19
  -5   1 -40    8.02    1.21
   1   5 -40    9.22    1.44
   1  -5  40    7.58    1.42
  -1  -5 -40    8.31    1.24
   5   1  40    7.84    1.18
   5   1  40    7.80    1.31
   1   5 -41    4.33    1.08
   1  -5  41    4.87    1.19
  -1  -5 -41    4.26    1.08
  -1  -5 -41    3.82    0.94
   5   1  41    3.67    1.01
   5   1  41    4.18    0.98
  -5   1 -41    4.71    1.04
  -5   1 -42   30.98    2.29
  -1  -5 -42   31.38    2.50
   1   5 -42   28.62    2.42
   1  -5  42   32.01    2.68
  -1  -5 -42   30.52    2.29
   5   1  42   31.65    2.57
   5   1  42   31.56    2.26
  -1  -5 -43   15.24    1.88
   1   5 -43   14.59    1.78
  -1  -5 -43   14.18    1.62
   5   1  43   15.09    1.83
   1  -5  43   14.29    1.87
   5   1  43   15.29    1.62
  -5   1 -43   16.81    1.74
   1   5 -44    2.90    1.01
  -1  -5 -44    1.84    0.87
  -5   1 -44    2.58    0.88
   1  -5  44    2.41    0.97
  -1  -5 -44    2.03    0.85
   5   1  44    2.62    0.82
   5   1  44    2.40    0.94
  -1  -5 -45   25.32    2.28
   1   5 -45   23.23    2.20
   1  -5  45   20.47    2.18
   5   1  45   22.52    2.20
  -1  -5 -45   23.74    2.06
   5   1  45   21.96    1.87
  -5   1 -45   23.00    2.02
   1  -5  46    1.44    0.82
   5   1  46    0.88    0.75
  -1  -5 -46    1.34    0.81
  -5   1 -46    1.98    0.82
  -1  -5 -47   10.27    1.50
   1  -5  47   10.44    1.60
   5   1  47    9.92    1.54
  -5   1 -47   11.45    1.47
  -1  -5 -48    5.39    1.16
  -5   1 -48    4.99    1.00
   1  -5  48    5.75    1.22
   5   1  48    4.82    1.14
  -1  -5 -49    0.19    0.61
   1  -5  49    0.71    0.67
   5   1  49    1.61    0.83
  -5   1 -49    1.10    0.61
  -1  -5 -50    0.06    0.54
   1  -5  50   -0.10    0.51
   5   1  50    0.50    0.68
  -5   1 -50    0.12    0.48
  -1  -5 -51    0.09    0.59
  -5   1 -51    0.33    0.51
   1  -5  51    0.03    0.56
   5   1  51    0.49    0.70
   1  -5  52    3.93    1.02
   5   1  52    5.13    1.19
  -1  -5 -52    4.09    1.06
  -5   1 -52    4.16    0.92
  -5   1 -53    1.33    0.63
   1  -5  53    1.89    0.82
   5   1  53    0.52    0.71
  -1  -5 -53    0.61    0.67
  -1  -5 -54    2.61    0.93
  -5   1 -54    3.31    0.81
   1  -5  54    4.01    1.06
   5   1  54    2.75    0.92
   1  -5  55    0.85    0.64
   5   1  55    1.09    0.71
  -1  -5 -55    1.09    0.74
  -5   1 -55    0.64    0.56
  -1  -5 -56    0.99    0.60
   1  -5  56    1.62    0.78
   5   1  56    1.57    0.74
   1  -5  57    1.32    0.75
   5   1  57    0.44    0.63
  -1  -5 -57    0.53    0.65
   1  -5  58    1.76    0.73
   5   1  58    2.04    0.85
  -1  -5 -58    2.00    0.84
  -1  -5 -59    0.39    0.54
   1  -5  59    0.40    0.56
   5   1  59    0.12    0.53
  -1  -5 -60    0.10    0.59
   5   1  60    0.39    0.70
   1  -5  60    0.04    0.47
   1  -5  61    0.97    0.62
   5   1  61    0.69    0.67
  -1  -5 -61    0.50    0.62
   1  -5  62    1.36    0.65
   5   1  62    0.46    0.56
  -1  -5 -62    1.05    0.66
  -1  -5 -63    0.71    0.63
   1  -5  63    0.72    0.55
   5   1  63    0.34    0.58
  -1  -5 -64    0.49    0.56
   1  -5  64    0.50    0.52
   5   1  64   -0.20    0.53
  -1  -5 -65    0.98    0.64
   1  -5  65    0.33    0.45
   5   1  65   -0.10    0.57
  -1  -5 -66   -0.16    0.52
   1  -5  66    0.75    0.50
   5   1  66   -0.07    0.48
  -1  -5 -67    0.36    0.51
   1  -5  67   -0.27    0.39
   5   1  67    0.28    0.51
  -1  -5 -68    0.26    0.43
   1  -5  68   -0.16    0.36
   5   1  68    0.49    0.54
  -1  -5 -69   -0.28    0.46
   1  -5  69   -0.24    0.36
   5   1  69    0.26    0.46
  -1  -5 -70   -0.32    0.43
   1  -5  70    0.77    0.48
   5   1  70    0.32    0.39
  -1  -5 -71    0.19    0.41
   5   1  71    0.41    0.45
  -5   1 -72    0.18    0.29
  -1  -5 -72    0.21    0.35
   5   1  72    0.06    0.39
  -1  -5 -73   -0.10    0.38
   5   1  73    0.17    0.32
  -1  -5 -74   -0.14    0.33
  -2  -5  73    0.45    0.38
  -5  -2 -72    0.33    0.35
  -2  -5  72   -0.13    0.33
   5  -2  72    0.33    0.35
  -5  -2 -71    0.03    0.30
  -2  -5  71   -0.22    0.37
   5  -2  71    0.25    0.37
  -2  -5  70    0.23    0.41
   5  -2  70    0.10    0.38
  -2  -5  69    0.27    0.41
   5  -2  69    0.61    0.46
  -2  -5  68   -0.13    0.38
   5  -2  68    0.45    0.46
  -2  -5  67    0.15    0.48
   5  -2  67    0.28    0.43
  -2  -5  66    0.81    0.53
   5  -2  66    1.02    0.57
  -2  -5  65    1.03    0.54
   5  -2  65    0.52    0.51
  -2  -5  64    0.46    0.56
   5  -2  64    0.09    0.51
  -2  -5  63    0.37    0.52
   5  -2  63   -0.03    0.50
  -2  -5  62   -0.12    0.47
   5  -2  62    0.03    0.53
  -2  -5  61    0.50    0.58
   5  -2  61    0.89    0.63
  -2  -5  60    0.02    0.51
   5  -2  60   -0.15    0.55
   5  -2  59    0.44    0.63
  -2  -5  59   -0.06    0.52
  -2  -5  58   -0.15    0.56
   5  -2  58   -0.09    0.61
   2   5  58    0.12    0.51
  -2  -5  57    0.03    0.49
   5  -2  57   -0.36    0.58
   2   5  57    0.76    0.61
  -2  -5  56    0.23    0.63
   5  -2  56   -0.20    0.57
   2   5  56    0.12    0.47
  -2  -5  55    1.26    0.73
   5  -2  55    0.52    0.69
   2   5  55    1.35    0.71
  -2  -5  54    2.55    0.85
   5  -2  54    3.06    0.96
   2   5  54    3.56    0.92
  -2  -5  53    1.23    0.77
   5  -2  53    1.66    0.80
   2   5  53    2.13    0.80
  -5  -2 -53    1.67    0.63
   2   5  52    0.67    0.64
  -2  -5  52    0.86    0.67
   5  -2  52    0.61    0.63
  -5  -2 -52    0.74    0.59
  -5  -2 -51    3.06    0.82
  -2  -5  51    3.29    0.98
   5  -2  51    4.01    1.06
   2   5  51    3.81    0.97
  -5  -2 -50    2.17    0.71
  -2  -5  50    1.06    0.67
   2   5  50    1.70    0.77
   5  -2  50    1.26    0.81
  -2  -5  49    1.15    0.78
   5  -2  49    0.59    0.69
  -5  -2 -49    1.21    0.66
   2   5  49    0.87    0.66
  -5  -2 -48    1.30    0.68
  -2  -5  48    1.43    0.80
   5  -2  48    2.11    0.88
   2   5  48    2.13    0.84
  -5  -2 -47    3.69    0.90
  -2  -5  47    3.70    1.08
   5  -2  47    2.28    0.89
   2   5  47    5.05    1.15
  -5  -2 -46    0.80    0.58
  -2  -5  46    1.88    0.89
   5  -2  46    1.70    0.74
   2   5  46    1.27    0.73
  -2  -5  45    3.65    1.11
   5  -2  45    2.83    0.94
  -5  -2 -45    1.79    0.73
  -2  -5  44    7.81    1.46
   5  -2  44    6.85    1.33
  -5  -2 -44    7.61    1.21
  -5  -2 -43   13.00    1.56
  -2  -5  43   12.52    1.80
   5  -2  43   12.48    1.70
   5  -2  42    6.59    1.16
  -2   5 -42    5.69    1.15
  -2  -5  42    5.47    1.26
   5  -2  42    5.95    1.22
  -5  -2 -42    6.39    1.16
  -2   5 -41    2.87    0.87
  -5  -2 -41    2.09    0.73
  -2  -5  41    2.22    0.95
   5  -2  41    2.56    0.86
   5  -2  41    2.72    0.82
   5  -2  40    2.14    0.75
  -2   5 -40    1.91    0.76
  -5  -2 -40    1.56    0.70
  -2  -5  40    2.40    0.89
   5  -2  40    1.79    0.81
  -5  -2 -39    8.48    1.23
  -2  -5  39    7.61    1.39
   5  -2  39    7.79    1.35
  -2   5 -39    8.62    1.32
   5  -2  39    7.75    1.18
   5  -2  38    2.42    0.78
  -2   5 -38    2.10    0.78
  -5  -2 -38    1.63    0.71
  -2  -5  38    2.77    0.97
   5  -2  38    1.39    0.77
   5  -2  37    3.29    0.88
  -2   5 -37    3.43    0.92
  -5  -2 -37    3.20    0.79
  -2  -5  37    3.23    1.06
   5  -2  37    3.77    1.02
  -2  -5  36    7.98    1.40
   5  -2  36    7.42    1.29
  -2   5 -36    9.12    1.33
   5  -2  36    7.92    1.20
  -5  -2 -36    9.13    1.25
  -5  -2 -35    3.51    0.85
  -2  -5  35    4.68    1.18
   5  -2  35    4.00    0.96
   5  -2  35    5.73    1.06
  -2   5 -35    4.66    1.01
   5   2 -34   17.78    1.68
  -5  -2 -34   18.43    1.72
  -2  -5  34   18.51    2.09
  -2   5 -34   19.28    1.83
   5  -2  34   18.39    1.93
   2  -5 -34   14.89    1.64
   5  -2  34   16.53    1.62
  -2   5 -33    4.40    0.97
  -2  -5  33    3.65    1.07
   5  -2  33    2.43    0.85
   2  -5 -33    1.20    1.11
   5  -2  33    4.19    0.93
  -5  -2 -33    2.85    0.81
  -2  -5  32   17.90    2.06
  -2   5 -32   14.61    1.60
   5  -2  32   16.80    1.83
   2  -5 -32   19.85    2.04
   5  -2  32   17.69    1.66
  -5  -2 -32   16.04    1.56
  -2  -5  31   11.45    1.66
  -2   5 -31   12.91    1.50
   5  -2  31   12.60    1.40
  -2   5 -30   12.39    1.47
  -2  -5  30   13.47    1.77
   5  -2  30   12.95    1.43
  -2   5 -29    8.38    1.24
   5  -2  29    7.67    1.14
  -2   5 -28   10.34    1.31
   5  -2  28   10.93    1.30
   5  -2  27    3.62    0.86
  -2   5 -27    3.50    0.84
   5  -2  26    3.47    0.80
  -2   5 -26    4.03    0.88
   5  -2  25    1.89    0.65
  -2   5 -25    1.87    0.62
  -2   5 -24    0.83    0.48
   5  -2  24    1.36    0.57
   5  -2  23    4.67    0.89
   2   5  23    4.01    0.84
  -2   5 -23    3.44    0.79
  -2   5 -22    9.46    1.20
   2   5  22    9.24    1.18
   5  -2  22    8.82    1.12
  -2   5 -21    6.61    1.01
   2   5  21    6.23    0.98
   5  -2  21    6.41    0.97
  -2   5 -20    0.89    0.55
   5  -2  20    0.27    0.37
   2   5  20    0.42    0.47
  -2   5 -19    4.81    0.87
   5  -2  19    4.52    0.80
   2   5  19    5.43    0.93
  -2   5 -18    2.00    0.62
   5  -2  18    2.57    0.68
   2   5  18    2.80    0.72
  -2   5 -17    2.33    0.65
   2   5  17    2.52    0.73
   5  -2  17    2.93    0.69
  -2   5 -16    2.79    0.71
   5  -2  16    2.62    0.67
   2   5  16    2.38    0.72
   2   5  15    8.21    1.12
   5  -2  15    7.33    0.98
   2   5  14   27.43    1.95
   5  -2  14   27.08    1.76
   2   5  13   24.07    1.85
   5  -2  13   25.31    1.69
   2   5  12    4.43    0.91
   5   2 -12    4.95    0.85
   5  -2  12    5.34    0.85
   5   2 -11    8.94    1.07
   2   5  11    8.08    1.11
   5  -2  11    8.39    1.01
   5   2 -10   22.03    1.65
   2   5  10   24.31    1.83
   5  -2  10   22.94    1.59
   5   2  -9   42.42    2.23
   2   5   9   43.29    2.41
   5  -2   9   45.97    2.18
   5  -2   8    1.98    0.57
   5   2  -8    1.94    0.69
   2   5   8    2.44    0.73
   5  -2   7    1.42    0.47
   5   2  -7    1.50    0.54
   2   5   7    1.30    0.62
   5   2  -6    3.54    0.71
   2   5   6    3.65    0.80
   5  -2   6    4.53    0.74
   5   2  -5    5.71    0.86
   2   5   5    7.00    1.05
   5  -2   5    6.45    0.86
   5   2  -4   16.85    1.42
   2   5   4   19.61    1.64
   5  -2   4   20.58    1.43
   5   2  -3    0.44    0.56
   2   5   3    0.69    0.60
   5   2  -2   27.00    1.82
   2   5   2   29.20    2.01
   5   2  -1    8.54    1.09
   2   5   1    9.48    1.25
   5   2   0    0.30    0.45
   2   5   0    0.39    0.52
   5   2   1   10.53    1.20
   2   5  -1    8.79    1.23
   5   2   2   26.66    1.80
   2   5  -2   30.10    2.08
   5   2   3    0.96    0.57
  -2  -5  -3    0.14    0.49
   2   5  -3    0.55    0.67
  -2  -5  -4   15.24    1.51
   5   2   4   18.43    1.51
   2   5  -4   19.67    1.71
   5   2   5    7.06    1.07
   5   2   5    7.17    1.04
  -2  -5  -5    5.52    0.96
   2   5  -5    6.82    1.11
   5   2   6    3.55    0.78
  -2  -5  -6    2.51    0.74
   2   5  -6    3.47    0.82
   5   2   7    0.56    0.50
  -2  -5  -7    1.26    0.66
   2   5  -7    2.09    0.76
   5   2   8    1.21    0.62
  -2  -5  -8    1.33    0.67
   2   5  -8    2.49    0.85
   5   2   9   44.75    2.47
  -2  -5  -9   42.87    2.43
   2   5  -9   45.44    2.61
   5   2  10   23.58    1.83
   2   5 -10   24.52    1.99
  -2  -5 -10   22.97    1.82
   5   2  11    7.56    1.09
  -2  -5 -11    7.73    1.13
   2   5 -11    8.27    1.25
   5   2  12    4.87    0.97
  -2  -5 -12    3.96    0.87
   2   5 -12    4.40    0.99
   5   2  13   25.41    1.88
  -2  -5 -13   23.67    1.84
   2   5 -13   22.62    1.93
   5   2  14   28.42    2.00
  -2  -5 -14   26.62    1.93
   2   5 -14   28.78    2.17
   5   2  15    7.21    1.07
  -2  -5 -15    8.27    1.18
   2   5 -15    7.91    1.26
   5   2  16    3.09    0.80
  -2  -5 -16    3.60    0.83
   2   5 -16    3.61    0.94
   5   2  17    1.90    0.67
  -2  -5 -17    3.56    0.81
   2   5 -17    2.90    0.85
   5   2  18    1.91    0.64
  -2  -5 -18    2.22    0.69
   2   5 -18    2.28    0.80
   5   2  19    4.35    0.86
  -2  -5 -19    4.60    0.87
   2   5 -19    4.61    0.98
   5   2  20    0.66    0.58
  -2  -5 -20    0.47    0.47
   2   5 -20    0.95    0.65
   5   2  21    6.28    1.04
  -2  -5 -21    4.81    0.92
   2   5 -21    7.00    1.23
   5   2  22    8.63    1.20
   2   5 -22    8.62    1.30
  -2  -5 -22    8.01    1.13
   5   2  23    4.42    0.90
  -2  -5 -23    3.51    0.81
   2   5 -23    3.69    0.96
   5   2  24    0.54    0.55
  -2  -5 -24    0.68    0.48
   2   5 -24    1.35    0.66
   5   2  25    1.87    0.68
  -2  -5 -25    1.23    0.61
   2   5 -25    2.25    0.82
   2   5 -26    4.23    1.00
   5   2  26    3.77    0.89
  -2  -5 -26    2.72    0.73
   2   5 -27    3.56    1.00
  -2  -5 -27    3.11    0.78
   5   2  27    4.11    0.96
   2   5 -28   10.87    1.48
  -2  -5 -28   10.78    1.33
   5   2  28   11.63    1.39
   2   5 -29    8.67    1.38
  -2  -5 -29    7.99    1.18
   5   2  29    8.11    1.21
   2   5 -30   14.72    1.73
  -2  -5 -30   13.98    1.67
  -2  -5 -30   12.49    1.45
   5   2  30   13.17    1.47
   2   5 -31   13.07    1.66
   5   2  31   12.17    1.42
  -2  -5 -31   11.86    1.41
   5   2  31   12.90    1.57
  -2  -5 -31   12.27    1.57
   2   5 -32   18.40    1.91
  -2  -5 -32   20.22    2.01
  -2  -5 -32   18.63    1.76
   5   2  32   16.79    1.79
   5   2  32   16.60    1.64
   5   2  33    4.16    0.95
  -2  -5 -33    3.94    0.98
   2   5 -33    4.12    1.10
  -2  -5 -33    3.30    0.91
   5   2  33    3.58    0.95
   2   5 -34   17.10    1.88
   5   2  34   18.35    1.74
  -2  -5 -34   19.43    1.96
  -2  -5 -34   18.53    1.75
   5   2  34   17.89    1.87
   5   2  35    5.62    1.17
  -2  -5 -35    5.69    1.18
   2   5 -35    4.00    1.06
  -5   2 -35    4.07    0.88
   5   2  35    4.44    0.97
  -2  -5 -35    4.84    1.01
   2   5 -36    9.08    1.43
  -2  -5 -36    9.09    1.41
   5   2  36    9.16    1.26
  -2  -5 -36    8.46    1.24
   5   2  36    8.55    1.34
  -5   2 -36    7.30    1.12
   2   5 -37    2.93    0.94
   5   2  37    2.77    0.79
  -2  -5 -37    2.91    0.83
   5   2  37    2.91    0.93
  -2  -5 -37    3.49    1.00
  -5   2 -37    2.87    0.83
  -2  -5 -38    3.04    0.88
   5   2  38    2.20    0.85
  -2  -5 -38    1.97    0.83
   5   2  38    2.99    0.81
   2   5 -38    2.33    0.90
  -5   2 -38    1.98    0.66
  -2  -5 -39    9.21    1.42
  -2  -5 -39    8.73    1.26
   5   2  39    9.70    1.46
   5   2  39    7.92    1.18
  -5   2 -39    9.44    1.26
   2   5 -39    8.04    1.35
  -2  -5 -40    1.71    0.78
   2   5 -40    2.88    0.94
   5   2  40    2.20    0.75
  -2  -5 -40    2.22    0.78
   5   2  40    2.24    0.85
  -5   2 -40    1.99    0.64
  -5   2 -41    3.80    0.90
  -2  -5 -41    1.94    0.81
   5   2  41    2.20    0.67
  -2  -5 -41    2.24    0.80
   5   2  41    2.72    0.91
   2   5 -41    1.90    0.75
  -2  -5 -42    7.02    1.29
   5   2  42    4.75    0.98
   2   5 -42    5.07    1.10
  -5   2 -42    5.44    1.04
  -2  -5 -42    5.21    1.06
   5   2  42    7.35    1.31
  -2  -5 -43   13.71    1.74
   5   2  43   14.01    1.76
   5   2  43   11.82    1.42
  -5   2 -43   12.85    1.46
  -2  -5 -44    7.03    1.34
  -5   2 -44    7.92    1.21
   5   2  44    6.97    1.31
  -2  -5 -45    2.30    0.83
   5   2  45    2.02    0.88
  -5   2 -45    2.24    0.74
  -2  -5 -46    1.77    0.84
  -5   2 -46    0.81    0.47
   5   2  46    1.56    0.82
  -2  -5 -47    3.55    0.98
  -5   2 -47    2.84    0.80
   5   2  47    3.02    0.97
   5   2  48    2.40    0.88
  -2  -5 -48    2.57    0.92
  -5   2 -48    2.48    0.74
  -2  -5 -49    1.19    0.72
   5   2  49    1.34    0.77
  -5   2 -49    1.41    0.66
  -2  -5 -50    2.58    0.90
   5   2  50    2.14    0.86
  -5   2 -50    2.45    0.74
  -2  -5 -51    3.54    0.98
   5   2  51    4.43    1.09
  -5   2 -51    2.84    0.73
  -2  -5 -52    0.43    0.64
  -5   2 -52    1.00    0.56
   5   2  52    0.23    0.65
  -2  -5 -53    2.56    0.90
   5   2  53    1.62    0.80
  -5   2 -53    1.72    0.63
   5   2  54    3.68    1.04
  -2  -5 -54    3.55    0.95
  -2  -5 -55    0.70    0.60
   5   2  55    1.75    0.80
  -2  -5 -56    0.38    0.54
   5   2  56   -0.02    0.56
   5   2  57   -0.39    0.61
  -2  -5 -57    0.16    0.55
  -2  -5 -58    0.14    0.55
   5   2  58    0.15    0.57
  -2  -5 -59    0.07    0.53
   5   2  59    0.35    0.63
  -2  -5 -60   -0.23    0.51
   5   2  60   -0.02    0.59
  -2  -5 -61    0.73    0.64
   5   2  61    0.64    0.62
  -2  -5 -62    0.18    0.55
   5   2  62    0.96    0.69
  -2  -5 -63    0.54    0.52
   5   2  63    0.26    0.52
  -2  -5 -64    0.65    0.57
   5   2  64    0.07    0.50
  -2  -5 -65    0.65    0.55
   5   2  65    0.60    0.56
  -2  -5 -66    0.57    0.47
   5   2  66    0.66    0.50
   5   2  67   -0.15    0.44
  -2  -5 -67    0.04    0.43
  -2  -5 -68    0.12    0.39
   5   2  68    0.17    0.42
  -2  -5 -69    0.29    0.39
   5   2  69    0.17    0.42
  -2  -5 -70   -0.04    0.34
   5   2  70    0.38    0.43
  -2  -5 -71   -0.39    0.44
   5   2  71   -0.07    0.34
  -2  -5 -72   -0.27    0.37
   5   2  72    0.07    0.31
   5  -3  70   -0.50    0.34
  -3  -5  69    0.17    0.35
   5  -3  69    0.40    0.34
  -5  -3 -68    0.52    0.34
  -3  -5  68    0.15    0.35
  -5  -3 -67    0.48    0.35
  -3  -5  67    0.37    0.41
  -3  -5  66    0.16    0.35
   5  -3  66    0.10    0.42
  -3  -5  65    0.00    0.39
   5  -3  65    0.22    0.42
   3   5  65    0.09    0.42
  -3  -5  64    0.60    0.45
   5  -3  64    0.35    0.47
   3   5  64    0.54    0.48
  -3  -5  63    0.11    0.42
   5  -3  63    0.03    0.44
   3   5  63    0.21    0.44
  -3  -5  62    0.69    0.58
   5  -3  62    0.34    0.46
   3   5  62    0.75    0.54
  -3  -5  61    0.47    0.53
   5  -3  61    0.47    0.60
   3   5  61    0.63    0.54
  -3  -5  60    0.50    0.55
   5  -3  60    0.64    0.59
   3   5  60    0.54    0.50
  -3  -5  59    0.12    0.48
   5  -3  59    0.13    0.51
   3   5  59    0.14    0.45
  -3  -5  58    0.76    0.60
   5  -3  58    0.78    0.61
   3   5  58    1.58    0.67
  -3  -5  57    1.82    0.73
   5  -3  57    1.62    0.75
   3   5  57    2.93    0.82
  -3  -5  56    1.35    0.76
   5  -3  56    0.32    0.57
   3   5  56    0.89    0.69
  -3  -5  55    0.51    0.59
   5  -3  55    0.36    0.60
   3   5  55    0.14    0.53
  -3  -5  54    0.64    0.58
   5  -3  54    0.95    0.63
   3   5  54    0.59    0.60
   3   5  53    0.40    0.61
  -3  -5  53    0.19    0.51
   5  -3  53    0.79    0.65
  -3  -5  52    2.53    0.85
   5  -3  52    2.87    0.95
   3   5  52    2.35    0.76
  -3  -5  51    1.41    0.72
   5  -3  51    1.60    0.79
   3   5  51    2.21    0.84
  -3  -5  50    3.51    1.01
   5  -3  50    3.75    1.03
   3   5  50    3.96    1.00
  -3  -5  49    3.93    1.04
   5  -3  49    3.35    0.99
   3   5  49    3.72    1.03
  -5  -3 -48    0.26    0.51
  -3  -5  48    0.14    0.54
   5  -3  48    0.74    0.65
   3   5  48    0.92    0.72
  -5  -3 -47    1.58    0.63
  -3  -5  47    1.77    0.81
   5  -3  47    1.81    0.82
   3   5  47    1.76    0.79
  -5  -3 -46    1.90    0.69
  -3  -5  46    1.77    0.79
   5  -3  46    1.62    0.85
   3   5  46    1.92    0.87
  -5  -3 -45    5.08    0.99
  -3  -5  45    4.85    1.13
   5  -3  45    4.48    1.12
   3   5  45    6.06    1.23
  -5  -3 -44    6.12    1.05
  -3  -5  44    5.91    1.25
   3   5  44    8.29    1.43
   5  -3  44    6.79    1.35
  -5  -3 -43    1.97    0.68
  -3  -5  43    1.85    0.78
   5  -3  43    1.82    0.83
   3   5  43    2.18    0.93
  -5  -3 -42    0.14    0.46
  -3  -5  42    0.90    0.69
   5  -3  42   -0.09    0.63
   3   5  42    0.73    0.78
  -3  -5  41    1.16    0.72
   5  -3  41    1.95    0.82
  -5  -3 -41    2.17    0.73
  -5  -3 -40    1.44    0.71
  -3  -5  40    1.36    0.81
   5  -3  40    1.21    0.80
  -5  -3 -39    7.52    1.17
  -3  -5  39    7.68    1.42
   5  -3  39    6.49    1.27
  -3  -5  38   13.63    1.78
  -3   5 -38   13.55    1.63
   5  -3  38   15.71    1.88
   5  -3  38   15.65    1.67
  -5  -3 -38   15.21    1.61
  -3   5 -37    7.49    1.23
  -3  -5  37    7.89    1.36
   5  -3  37    8.29    1.41
   5  -3  37    8.67    1.27
  -5  -3 -37    8.79    1.28
  -3   5 -36    5.61    1.12
  -3  -5  36    7.21    1.36
   5  -3  36    6.83    1.29
   3  -5 -36    2.45    1.08
   5  -3  36    6.95    1.14
  -5  -3 -36    5.70    1.05
  -3  -5  35    3.89    1.03
   5  -3  35    4.49    1.08
  -3   5 -35    4.52    1.02
   5  -3  35    4.60    0.95
  -5  -3 -35    5.06    1.01
  -3  -5  34   10.62    1.60
  -3   5 -34    9.13    1.34
   5  -3  34   10.02    1.49
   3  -5 -34    9.38    1.62
   5  -3  34   10.69    1.38
  -5  -3 -34   10.07    1.30
   5  -3  33    1.58    0.72
  -5  -3 -33    1.08    0.60
  -3   5 -33    1.30    0.63
  -3  -5  33    2.33    0.89
   5  -3  33    1.68    0.76
  -3   5 -32    1.61    0.70
  -5  -3 -32    2.12    0.71
  -3  -5  32    2.38    0.88
   5  -3  32    2.71    0.90
   5  -3  32    2.59    0.79
  -5  -3 -31    9.28    1.23
  -3  -5  31    7.55    1.34
  -3   5 -31    8.62    1.25
   5  -3  31    7.40    1.26
   5  -3  31    8.43    1.22
  -5  -3 -30    5.84    1.00
   5  -3  30    6.16    1.11
  -3  -5  30    5.39    1.18
  -3   5 -30    6.00    1.07
   5  -3  30    4.83    1.09
   5  -3  29    3.27    0.81
  -3   5 -29    2.36    0.75
  -3  -5  29    3.42    1.03
   5  -3  29    3.42    0.91
  -3  -5  28    5.95    1.25
   5  -3  28    7.43    1.29
   5  -3  28    7.48    1.14
  -3  -5  27    5.33    1.16
   5  -3  27    3.79    0.96
   5  -3  27    4.75    0.93
   5  -3  26    6.43    1.03
  -3  -5  26    5.10    1.08
   5  -3  26    5.98    1.11
  -3  -5  25    3.52    0.94
   5  -3  25    3.58    0.82
   3  -5 -25    2.43    1.04
   5  -3  24   10.60    1.27
   5  -3  23   16.36    1.54
   3   5  22   16.31    1.65
   5  -3  22   13.42    1.39
   5  -3  21    2.14    0.67
   3   5  21    1.79    0.70
   5  -3  20    0.50    0.54
   3   5  20    0.22    0.50
   5  -3  19    3.92    0.79
   3   5  19    3.24    0.83
   5   3 -19    3.33    0.82
   3   5  18    4.69    0.97
   5   3 -18    4.75    0.90
   5  -3  18    4.85    0.90
   3   5  17   10.79    1.34
   5   3 -17    9.91    1.25
   5  -3  17   10.67    1.20
   5  -3  16    0.78    0.55
   3   5  16    0.75    0.55
   5   3 -16    0.54    0.55
   5  -3  15    0.62    0.48
   3   5  15    0.41    0.44
   5   3 -15    1.14    0.55
   5  -3  14    0.39    0.39
   3   5  14    0.48    0.50
   5   3 -14    0.62    0.52
   3   5  13    5.79    1.05
   5   3 -13    7.06    1.10
   5  -3  13    5.50    0.87
   3   5  12    8.63    1.26
   5   3 -12    7.70    1.13
   5  -3  12    7.94    1.02
   3   5  11   11.86    1.40
   5   3 -11   13.76    1.44
   5  -3  11   12.37    1.22
   3   5  10   18.62    1.73
   5   3 -10   19.33    1.71
   5  -3  10   19.36    1.49
   5   3  -9    1.39    0.67
   3   5   9    0.66    0.62
   5   3  -8    4.22    0.89
   3   5   8    4.70    0.94
   3   5   7    5.82    1.06
   5   3  -7    6.70    1.05
   3   5   6    5.58    1.03
   5   3  -6    5.74    1.00
   5   3  -5    2.83    0.79
   3   5   5    3.39    0.85
   5   3  -4    2.56    0.78
   3   5   4    2.39    0.84
   5   3  -3   22.45    1.83
   3   5   3   23.75    1.94
   5   3  -2    5.45    0.99
   3   5   2    5.32    1.11
   5   3  -1    6.64    1.03
   3   5   1    7.51    1.17
   5   3   0    0.16    0.54
   3   5   0    0.79    0.65
   5   3   1    7.60    1.11
  -3  -5  -1    6.31    1.08
   3   5  -1    6.78    1.14
   5   3   2    6.11    1.05
  -3  -5  -2    4.75    1.00
   3   5  -2    6.10    1.15
  -3  -5  -3   22.61    1.93
   5   3   3   24.21    1.89
   3   5  -3   24.62    2.01
   5   3   4    2.68    0.88
  -3  -5  -4    2.24    0.78
   3   5  -4    3.23    0.98
   5   3   5    3.45    0.82
  -3  -5  -5    2.04    0.79
   3   5  -5    3.00    0.86
   5   3   6    6.37    1.09
  -3  -5  -6    5.07    0.99
   3   5  -6    5.87    1.09
   5   3   7    7.15    1.13
  -3  -5  -7    5.41    1.01
   3   5  -7    7.13    1.18
   5   3   8    4.26    0.94
  -3  -5  -8    4.00    0.90
   3   5  -8    4.46    0.98
   5   3   9    1.78    0.73
  -3  -5  -9    1.09    0.63
   3   5  -9    0.98    0.82
  -3  -5 -10   19.50    1.77
   5   3  10   19.79    1.78
   3   5 -10   20.70    1.93
   5   3  11   12.89    1.48
  -3  -5 -11   12.02    1.43
   3   5 -11   12.54    1.55
   5   3  12    8.08    1.20
  -3  -5 -12    7.87    1.15
   3   5 -12    7.69    1.26
   5   3  13    6.30    1.11
  -3  -5 -13    7.47    1.16
   3   5 -13    5.87    1.09
   5   3  14    0.57    0.53
  -3  -5 -14    0.50    0.52
   3   5 -14    0.51    0.57
   5   3  15    0.73    0.55
  -3  -5 -15    0.56    0.57
   3   5 -15    0.47    0.53
   5   3  16    0.81    0.62
  -3  -5 -16    1.06    0.63
   3   5 -16    0.61    0.68
   5   3  17   10.31    1.33
  -3  -5 -17    9.81    1.26
   3   5 -17   10.00    1.42
  -3  -5 -18    5.03    0.99
   5   3  18    4.33    0.93
   3   5 -18    5.32    1.08
   5   3  19    3.36    0.87
  -3  -5 -19    3.92    0.92
   3   5 -19    3.01    0.91
   5   3  20   -0.31    0.55
  -3  -5 -20    0.06    0.53
   3   5 -20    0.30    0.64
   5   3  21    0.90    0.53
  -3  -5 -21    1.75    0.71
   3   5 -21    2.05    0.79
   5   3  22   15.27    1.60
  -3  -5 -22   13.05    1.48
   3   5 -22   13.47    1.66
   3   5 -23   15.09    1.73
   5   3  23   15.69    1.62
  -3  -5 -23   16.10    1.61
   3  -5  23   17.05    1.76
   5   3  24   10.32    1.33
  -3  -5 -24   10.73    1.52
  -3  -5 -24   11.46    1.40
   3  -5  24   10.91    1.43
   3   5 -24   11.55    1.55
  -3  -5 -25    3.84    0.95
   5   3  25    3.47    0.87
  -3  -5 -25    3.72    0.88
   5   3  25    2.38    0.77
   3   5 -25    3.47    0.99
   3  -5  25    3.18    0.81
   5  -3 -25    3.79    0.89
  -3  -5 -26    5.38    1.13
   5   3  26    6.60    1.09
  -3  -5 -26    6.70    1.09
   5   3  26    5.53    1.09
   3   5 -26    6.09    1.19
   3  -5  26    4.73    0.98
   5  -3 -26    6.47    1.13
   5  -3 -27    4.90    0.99
  -3  -5 -27    4.30    1.05
   5   3  27    4.62    0.98
  -3  -5 -27    4.49    0.96
   5   3  27    4.76    1.03
   3   5 -27    4.38    1.08
   3  -5  27    4.72    1.02
   5   3  28    6.90    1.12
  -3  -5 -28    6.85    1.21
   5  -3 -28    6.31    1.12
  -3  -5 -28    6.74    1.12
   5   3  28    7.74    1.26
   3   5 -28    6.55    1.24
   3  -5  28    5.41    1.03
  -3  -5 -29    3.46    0.91
  -3  -5 -29    2.75    0.84
   5   3  29    3.35    0.92
   5   3  29    3.38    0.82
   3   5 -29    2.37    0.80
   3  -5  29    4.02    0.96
   5  -3 -29    3.62    0.91
  -3  -5 -30    6.54    1.20
  -3  -5 -30    5.56    1.07
   5   3  30    5.14    1.08
   5   3  30    5.83    1.08
   3   5 -30    5.87    1.19
   3  -5  30    4.70    1.03
   5  -3 -30    6.33    1.12
  -3  -5 -31    8.99    1.41
  -3  -5 -31    7.83    1.20
   5   3  31    7.42    1.29
   3   5 -31    7.97    1.38
   3  -5  31    6.51    1.14
   5  -3 -31   10.03    1.35
   5   3  31    8.60    1.23
   5  -3 -32    2.49    0.78
  -3  -5 -32    2.12    0.83
   5   3  32    3.14    0.88
  -3  -5 -32    1.78    0.77
   5   3  32    2.23    0.81
   3   5 -32    2.66    0.97
  -3  -5 -33    1.83    0.80
  -3  -5 -33    2.03    0.78
   5   3  33    1.45    0.76
   3   5 -33    1.13    0.68
   5  -3 -33    1.73    0.71
   5   3  33    2.29    0.77
  -3  -5 -34    9.88    1.46
   5   3  34   10.09    1.34
  -3  -5 -34   11.11    1.43
   5   3  34   10.20    1.49
   3   5 -34    9.58    1.50
  -3  -5 -35    6.35    1.27
   5   3  35    4.85    1.00
  -3  -5 -35    4.65    1.01
   5   3  35    4.77    1.08
   3   5 -35    5.79    1.21
  -3  -5 -36    6.12    1.22
   5   3  36    5.72    1.06
  -3  -5 -36    7.02    1.19
   5   3  36    5.90    1.18
   3   5 -36    4.95    1.13
  -3  -5 -37    8.82    1.42
  -3  -5 -37    9.32    1.33
   5   3  37    9.54    1.46
   3   5 -37    8.72    1.43
   5   3  37    8.07    1.22
  -3  -5 -38   16.04    1.81
   3   5 -38   15.17    1.82
  -3  -5 -38   14.68    1.62
   5   3  38   13.98    1.73
   5   3  38   13.77    1.56
  -3  -5 -39    8.56    1.40
   5   3  39    8.28    1.37
   5   3  40    1.61    0.78
  -3  -5 -40    1.42    0.81
  -3  -5 -41    1.81    0.83
   5   3  41    2.10    0.82
  -3  -5 -42    0.67    0.70
   5   3  42    0.50    0.57
  -3  -5 -43    1.34    0.71
   5   3  43    1.31    0.73
  -3  -5 -44    5.29    1.15
   5   3  44    6.45    1.28
  -3  -5 -45    5.95    1.18
   5   3  45    6.50    1.28
  -3  -5 -46    1.10    0.68
   5   3  46    1.61    0.83
  -3  -5 -47    1.47    0.73
   5   3  47    2.22    0.84
  -3  -5 -48    0.25    0.60
   5   3  48    0.08    0.68
  -3  -5 -49    3.48    0.97
   5   3  49    3.56    1.01
  -3  -5 -50    3.46    0.93
   5   3  50    4.09    1.07
   5   3  51    1.37    0.84
  -3  -5 -51    1.10    0.69
   5   3  52    3.14    0.95
  -3  -5 -52    2.20    0.78
  -3  -5 -53    0.77    0.65
   5   3  53    0.94    0.71
  -3  -5 -54    1.13    0.67
   5   3  54    0.57    0.61
  -3  -5 -55    0.67    0.62
   5   3  55    0.08    0.68
  -3  -5 -56    0.42    0.52
   5   3  56    0.43    0.64
  -3  -5 -57    2.44    0.79
   5   3  57    3.13    0.91
   5   3  58    0.89    0.69
  -3  -5 -58    1.16    0.65
   3  -5  58    0.46    0.45
  -3  -5 -59    0.19    0.48
   5   3  59    0.10    0.52
   3  -5  59    0.29    0.38
  -3  -5 -60    1.39    0.62
   5   3  60    0.84    0.61
   3  -5  60    0.59    0.47
  -3  -5 -61   -0.04    0.45
   5   3  61    1.19    0.66
   3  -5  61    0.14    0.36
  -3  -5 -62    0.64    0.51
   5   3  62    0.18    0.49
   3  -5  62    0.03    0.32
  -3  -5 -63    0.01    0.43
   5   3  63   -0.27    0.49
   3  -5  63    0.10    0.32
  -3  -5 -64    0.00    0.38
   5   3  64    0.35    0.47
   3  -5  64    0.18    0.34
  -3  -5 -65    0.14    0.36
   5   3  65    0.09    0.41
   3  -5  65    0.26    0.35
  -3  -5 -66    0.58    0.44
   5   3  66    0.31    0.44
   3  -5  66    0.20    0.31
  -3  -5 -67    0.20    0.40
   5   3  67    0.71    0.45
   3  -5  67    0.17    0.30
  -3  -5 -68    0.43    0.36
   5   3  68    0.20    0.37
   3  -5  68   -0.32    0.30
  -3  -5 -69    0.46    0.35
   5   3  69   -0.18    0.35
   5  -4  66    0.15    0.28
   5  -4  65    0.07    0.29
   4   5  64    0.35    0.39
   5  -4  64    0.47    0.37
  -4  -5  63   -0.23    0.36
   4   5  63    0.14    0.36
   5  -4  63    0.08    0.33
  -4  -5  62    0.03    0.34
   4   5  62    0.17    0.37
   5  -4  62   -0.20    0.33
   4   5  61    0.02    0.41
  -4  -5  61   -0.22    0.34
   5  -4  61   -0.30    0.39
  -4  -5  60   -0.09    0.33
   4   5  60    0.40    0.40
   5  -4  60    0.57    0.42
  -4  -5  59   -0.22    0.41
   4   5  59    0.32    0.46
   5  -4  59    0.13    0.40
   4   5  58    0.08    0.41
  -4  -5  58   -0.08    0.41
   5  -4  58   -0.22    0.36
  -4  -5  57   -0.05    0.39
   4   5  57    0.36    0.49
   5  -4  57    0.61    0.48
   4   5  56   -0.48    0.58
  -4  -5  56    0.10    0.42
   5  -4  56    0.21    0.42
  -4  -5  55    0.08    0.37
   4   5  55    0.65    0.60
   5  -4  55   -0.23    0.48
  -4  -5  54    0.54    0.50
   5  -4  54    0.65    0.55
   4   5  54    0.38    0.50
   5  -4  54   -0.18    0.42
  -4  -5  53    0.31    0.49
   5  -4  53    0.25    0.53
   4   5  53    0.28    0.56
   5  -4  53    0.52    0.50
  -4  -5  52    0.48    0.53
   5  -4  52   -0.50    0.62
   4   5  52    0.33    0.60
   5  -4  52   -0.57    0.53
  -4  -5  51   -0.12    0.50
   5  -4  51    0.41    0.60
   4   5  51    0.11    0.59
   5  -4  51    0.37    0.44
  -4  -5  50   -0.22    0.45
   5  -4  50    0.21    0.56
   4   5  50    0.03    0.58
  -4  -5  49    0.49    0.55
   5  -4  49    0.66    0.66
   4   5  49    0.61    0.54
  -4  -5  48    0.72    0.57
   5  -4  48    0.51    0.59
   4   5  48    0.35    0.57
  -4  -5  47   -0.03    0.46
   5  -4  47    0.15    0.55
   4   5  47    0.06    0.53
  -4  -5  46    0.18    0.45
   5  -4  46    0.67    0.66
   4   5  46    0.10    0.56
  -4  -5  45    2.13    0.77
   5  -4  45    2.51    0.89
   4   5  45    4.46    1.09
   5  -4  44    3.06    0.97
   4   5  44    3.44    1.02
   5  -4  43    1.70    0.80
   4   5  43    1.41    0.78
   5  -4  42    0.14    0.56
   4   5  42    1.44    0.79
   5  -4  41    0.68    0.67
   4   5  41   -0.28    0.59
   5  -4  40    2.07    0.83
   4   5  40    3.66    1.07
   5  -4  39    2.30    0.85
   4   5  39    1.57    0.79
   5  -4  38    2.89    0.90
   4   5  38    3.50    1.04
   5  -4  38    3.03    0.85
   4   5  37    5.93    1.27
   5  -4  37    4.36    1.10
   5  -4  37    5.53    1.15
   5  -4  36    3.86    1.06
   4   5  36    4.73    1.17
   5  -4  36    3.44    0.96
   5  -4  35    3.70    1.04
   4  -5 -35    1.40    1.23
   5  -4  35    2.99    0.84
   5  -4  34    2.43    0.90
   4  -5 -34    4.16    1.32
   5  -4  34    2.26    0.80
   5  -4  33    1.02    0.66
   5  -4  33    0.39    0.53
   5  -4  32    1.67    0.80
   5  -4  32    0.75    0.59
   5  -4  31    4.09    1.05
   5  -4  31    3.42    1.00
   5  -4  30    3.63    1.00
   5  -4  30    3.19    0.84
   5  -4  29    2.84    0.78
   5  -4  29    3.27    0.94
   5  -4  29    2.35    0.85
   5  -4  28    4.54    0.93
   5  -4  28    3.38    0.91
   5  -4  27    1.19    0.59
   5  -4  27    1.12    0.59
   5  -4  27    0.84    0.57
   5  -4  26    1.45    0.61
   5  -4  26    1.87    0.79
   5  -4  26    2.74    0.89
   5  -4  25    7.05    1.27
   5   4 -25    7.23    1.22
   5  -4  25    7.21    1.09
   4  -5 -25    7.23    1.45
   5  -4  25    6.59    1.15
   5  -4  24    7.48    1.24
   5  -4  24    7.95    1.28
   5  -4  24    7.55    1.14
   4  -5 -24    5.27    1.34
   5   4 -24    8.25    1.28
   5  -4  23    6.78    1.20
   5  -4  23    9.71    1.27
   5   4 -23    8.42    1.29
   5  -4  23    6.90    1.20
   5  -4  22    2.72    0.78
   4   5  22    2.58    0.81
   5   4 -22    3.16    0.96
   5  -4  22    2.55    0.92
   4   5  21    8.05    1.21
   5  -4  21    7.02    1.17
   5  -4  21    8.58    1.18
   4  -5 -21    8.90    1.20
   5   4 -21    7.49    1.23
   5  -4  20    5.54    0.98
   4   5  20    5.51    1.04
   5   4 -20    4.77    1.02
   5  -4  20    3.87    0.90
   5  -4  19    0.40    0.45
   5   4 -19    0.61    0.53
   5  -4  19    0.20    0.45
   5  -4  18    1.10    0.53
   4   5  18    1.68    0.72
   5   4 -18    1.41    0.64
   4  -5 -18    2.84    0.87
   5  -4  18    0.30    0.48
   5  -4  17    0.06    0.37
   4   5  17    0.44    0.59
   5   4 -17    0.14    0.56
   4  -5 -17    1.78    0.78
   5  -4  17    2.65    0.77
   4   5  16    8.47    1.27
   4  -5 -16    9.00    1.27
   5  -4  16    8.44    1.29
   5   4 -16   10.31    1.38
   4   5  15    6.39    1.15
   5   4 -15    5.08    1.06
   4  -5 -15    4.97    0.98
   5  -4  15    3.50    0.89
   4   5  14    1.36    0.62
  -5  -4 -14    1.28    0.57
   5   4 -14    0.12    0.45
   4  -5 -14    1.19    0.66
   5  -4  14    0.28    0.48
   4   5  13    0.88    0.66
  -5  -4 -13    0.03    0.43
   5   4 -13   -0.04    0.47
   4  -5 -13    0.17    0.47
   5  -4  13   -0.03    0.43
   4   5  12    2.91    0.87
   5   4 -12    2.60    0.85
  -5  -4 -12    1.70    0.67
   4  -5 -12    1.33    0.67
   5  -4  12    2.15    0.76
   4   5  11    7.00    1.20
   5   4 -11    6.39    1.15
  -5  -4 -11    6.25    1.03
   4  -5 -11    5.43    1.00
   5  -4  11    4.55    0.98
  -5  -4 -10   12.65    1.44
   4   5  10   13.56    1.58
   4  -5 -10    8.65    1.24
   5  -4  10   11.08    1.38
   5   4 -10   10.62    1.39
   4   5   9    2.05    0.84
   5   4  -9    1.23    0.77
  -5  -4  -9    1.51    0.92
   4  -5  -9    1.30    0.67
   5  -4   9    1.46    0.75
  -5  -4  -8    7.73    1.15
   4   5   8    9.40    1.35
   5  -4   8    7.72    1.20
   5   4  -8    7.72    1.21
   4  -5  -8    6.33    1.08
   4   5   7    4.58    1.05
   5   4  -7    3.76    0.96
  -5  -4  -7    3.12    0.83
   4  -5  -7    2.94    0.78
   5  -4   7    3.16    0.87
   4   5   6    1.21    0.61
   5   4  -6    2.10    0.83
  -5  -4  -6    0.60    0.64
   4  -5  -6    0.32    0.47
   5  -4   6    1.10    0.59
   4   5   5    6.26    1.17
   5   4  -5    5.33    1.07
  -5  -4  -5    5.01    0.97
   5  -4   5    5.56    1.07
   4  -5  -5    2.96    0.80
  -5  -4  -4    6.29    1.05
   5   4  -4    7.20    1.19
   4  -5  -4    6.78    1.13
   4   5   4    8.32    1.32
   5  -4   4    6.70    1.09
   5   4  -3    0.23    0.47
   4   5   3    0.32    0.64
  -5  -4  -3    0.12    0.46
  -4  -5   3    0.79    0.93
   4  -5  -3   -1.13    0.65
   5   4  -2    0.37    0.56
   4   5   2    0.22    0.52
  -5  -4  -2   -0.39    0.64
  -4  -5   2    0.24    0.59
   4  -5  -2   -1.61    0.70
   5   4  -1    2.94    0.87
   4   5   1    2.75    0.88
  -5  -4  -1    2.17    0.95
  -4  -5   1    2.40    0.82
   4  -5  -1    1.08    0.74
  -5  -4   0    8.83    1.24
  -4  -5   0    9.10    1.45
   5   4   0   11.11    1.46
   4   5   0   11.21    1.45
   4  -5   0    7.48    1.20
   5   4   1    3.17    0.85
   4   5  -1    3.50    0.91
  -5  -4   1    3.48    1.03
  -4  -5  -1    2.12    0.77
   4  -5   1    3.57    0.95
   5   4   2    0.46    0.59
   4   5  -2   -0.11    0.57
  -4  -5  -2    0.33    0.57
  -5  -4   2    0.03    0.50
   4  -5   2    0.02    0.36
   5   4   3    0.73    0.67
   4   5  -3    0.14    0.55
  -4  -5  -3   -0.12    0.56
  -5  -4   3    0.34    0.83
   4  -5   3    0.33    0.51
  -4  -5  -4    6.65    1.13
   4   5  -4    6.91    1.21
   5   4   4    7.72    1.23
  -5  -4   4    7.35    1.16
   4  -5   4    5.85    1.04
   5   4   5    5.38    1.07
  -4  -5  -5    5.04    1.01
   4   5  -5    6.63    1.21
  -5  -4   5    5.02    1.08
   4  -5   5    6.30    1.14
   5   4   6    1.46    0.72
  -4  -5  -6    1.68    0.72
   4   5  -6    1.96    0.85
   5  -4  -6    0.18    0.47
   4  -5   6    1.19    0.63
   5   4   7    4.74    0.98
  -4  -5  -7    3.13    0.94
   4   5  -7    3.77    0.99
   5  -4  -7    2.79    0.85
   4  -5   7    2.80    0.87
  -4  -5  -8    7.42    1.20
   5   4   8    7.63    1.24
   4   5  -8    8.19    1.31
   5  -4  -8    4.78    0.97
   4  -5   8    5.92    1.10
   5   4   9    1.99    0.86
  -4  -5  -9    1.65    0.83
   4   5  -9    2.96    1.00
   5  -4  -9    1.80    0.72
   4  -5   9    2.73    0.85
  -4  -5 -10   12.79    1.53
   5   4  10   13.02    1.56
   5  -4 -10    8.46    1.19
   4  -5  10   10.50    1.36
   4   5 -10   13.86    1.67
   5   4  11    6.90    1.17
  -4  -5 -11    6.74    1.13
   4   5 -11    6.91    1.19
   5  -4 -11    4.93    0.95
   5   4  12    3.61    0.97
  -4  -5 -12    2.10    0.76
   4   5 -12    1.91    0.81
   5  -4 -12    2.08    0.68
   4  -5  12    4.20    0.97
   5   4  13    0.06    0.54
  -4  -5 -13    0.15    0.53
   4   5 -13    0.26    0.62
   5  -4 -13   -0.57    0.57
   4  -5  13   -0.11    0.50
   5   4  14    1.24    0.69
  -4  -5 -14    1.24    0.76
   4   5 -14    2.13    0.90
   5  -4 -14    1.60    0.71
   4  -5  14    0.75    0.50
   5   4  15    4.31    0.98
  -4  -5 -15    5.33    1.04
   4   5 -15    5.60    1.17
   5  -4 -15    4.20    0.89
   4  -5  15    4.67    0.97
   5   4  16    9.98    1.38
  -4  -5 -16   11.34    1.42
   5  -4 -16   10.87    1.36
   4  -5  16    9.12    1.30
   4   5 -16    8.34    1.36
   5   4  17   -0.13    0.53
  -4  -5 -17    0.49    0.63
   4   5 -17    0.47    0.68
   5  -4 -17    0.94    0.64
   5   4  18    2.13    0.75
  -4  -5 -18    0.64    0.57
   4   5 -18    1.61    0.78
   5  -4 -18    2.85    0.86
   4  -5  18    0.36    0.48
   5   4  19    0.36    0.62
  -4  -5 -19   -0.09    0.54
   4   5 -19    0.51    0.59
   4  -5  19    1.04    0.65
   5   4  20    5.25    1.07
  -4  -5 -20    6.29    1.11
   4   5 -20    6.61    1.21
   4  -5  20    4.97    0.99
   5   4  21    6.87    1.20
  -4  -5 -21    6.77    1.14
   4   5 -21    6.59    1.24
   5  -4 -21    3.78    1.03
   4  -5  21    5.90    1.05
   5   4  22    3.18    0.88
  -4  -5 -22    2.51    0.80
   4   5 -22    3.71    1.06
   4  -5  22    3.50    0.97
   5   4  23    9.68    1.35
  -4  -5 -23    8.85    1.28
   4  -5  23    8.17    1.29
   4   5 -23    8.97    1.43
   5   4  24    8.84    1.31
  -4  -5 -24    6.99    1.20
   5   4  24    8.93    1.43
   4  -5  24    8.36    1.28
   5  -4 -24    8.02    1.41
   4   5 -24   10.04    1.48
   5   4  25    8.90    1.29
  -4  -5 -25    8.79    1.30
   5   4  25    9.87    1.47
   4  -5  25    7.22    1.20
   5  -4 -25   10.90    1.66
   4   5 -25    7.38    1.30
   5   4  26    2.37    0.77
  -4  -5 -26    1.22    0.58
   5   4  26    2.90    0.91
   4   5 -26    2.70    0.91
   4  -5  26    3.06    0.92
   5   4  27    0.50    0.55
  -4  -5 -27    1.14    0.62
   5   4  27    1.61    0.75
   4   5 -27    1.37    0.78
   4  -5  27    1.05    0.61
   5   4  28    4.21    0.92
  -4  -5 -28    5.39    1.05
   5   4  28    4.18    1.04
   4   5 -28    5.00    1.14
   4  -5  28    3.41    0.91
   5   4  29    3.76    0.89
  -4  -5 -29    3.01    0.84
   5   4  29    2.89    0.93
   4   5 -29    3.18    0.91
   4  -5  29    2.67    0.84
   5   4  30    4.39    0.98
  -4  -5 -30    3.32    0.87
   5   4  30    3.95    1.00
   4   5 -30    4.59    1.09
   4  -5  30    3.63    0.94
   5   4  31    5.52    1.14
   4  -5  31    4.41    0.98
   5   4  32    0.78    0.61
   4  -5  32    1.75    0.77
   5   4  33    1.51    0.79
   5  -4 -33    1.87    1.08
   4  -5  33    0.07    0.45
   5   4  34    2.48    0.91
   4  -5  34    1.74    0.80
   5   4  35    4.79    1.12
   4  -5  35    2.46    0.82
   5   4  36    5.23    1.18
   4  -5  36    3.39    0.87
   5   4  37    6.26    1.25
   4  -5  37    3.92    1.00
   5   4  38    4.50    1.12
   4  -5  38    2.83    0.87
  -4  -5 -39    1.77    0.74
   5   4  39    2.36    0.93
   4  -5  39    1.71    0.72
  -4  -5 -40    1.85    0.72
   5   4  40    2.34    0.89
   4  -5  40    2.48    0.80
  -4  -5 -41   -0.03    0.53
   5   4  41    0.14    0.64
   4  -5  41   -0.23    0.49
  -4  -5 -42    1.23    0.64
   5   4  42    1.42    0.72
   4  -5  42    0.24    0.42
  -4  -5 -43    0.48    0.52
   5   4  43    0.77    0.70
   4  -5  43    0.69    0.54
  -4  -5 -44    4.37    0.93
   5   4  44    5.28    1.16
   4  -5  44    2.31    0.77
  -4  -5 -45    2.54    0.79
   5   4  45    3.69    1.02
   4  -5  45    1.36    0.65
  -4  -5 -46    0.55    0.52
   5   4  46    0.60    0.70
   4  -5  46    0.81    0.55
   5   4  47    0.40    0.60
  -4  -5 -47   -0.15    0.50
   4  -5  47    0.00    0.39
   5   4  48    0.10    0.60
  -4  -5 -48    1.92    0.69
   4  -5  48    0.90    0.57
  -4  -5 -49    1.38    0.62
   5   4  49    0.78    0.60
   4  -5  49    0.62    0.53
  -4  -5 -50   -0.35    0.50
   5   4  50   -0.14    0.62
   4  -5  50   -0.33    0.57
  -4  -5 -51    0.75    0.55
   5   4  51    0.21    0.60
   4  -5  51    0.04    0.43
  -4  -5 -52    0.05    0.42
   5   4  52    0.60    0.66
   4  -5  52   -0.13    0.39
  -4  -5 -53    1.13    0.55
   5   4  53    0.95    0.68
   4  -5  53    0.59    0.51
  -4  -5 -54    0.68    0.50
   5   4  54    0.52    0.55
   4  -5  54    0.40    0.46
  -4  -5 -55    0.49    0.46
   5   4  55   -0.09    0.52
   4  -5  55    0.06    0.38
  -4  -5 -56    0.12    0.39
   5   4  56    0.41    0.56
   4  -5  56    0.08    0.42
  -4  -5 -57    0.73    0.48
   5   4  57    0.19    0.51
   4  -5  57    0.27    0.41
  -4  -5 -58   -0.19    0.39
   5   4  58    0.13    0.50
   4  -5  58    0.01    0.33
  -4  -5 -59    0.20    0.40
   5   4  59    0.85    0.56
   4  -5  59    0.20    0.38
  -4  -5 -60    0.21    0.38
   5   4  60    0.43    0.48
   4  -5  60    0.10    0.31
  -4  -5 -61   -0.43    0.40
   5   4  61    0.66    0.50
   4  -5  61    0.17    0.34
   5   4  62   -0.41    0.45
   4  -5  62    0.25    0.35
   5   4  63    0.05    0.36
   4  -5  63    0.07    0.27
   5   4  64    0.22    0.38
   4  -5  64    0.42    0.32
   5   4  65    0.17    0.34
   4  -5  65    0.10    0.28
  -5  -5   0    8.09    1.29
   5   5   0    8.81    1.34
   5  -5   0    5.03    1.05
   5   5   1    0.77    0.64
   5   5  -1    0.60    0.66
  -5  -5  -1    0.58    0.67
  -5  -5   1   -0.45    0.78
   5  -5  -1    0.10    0.49
   5  -5   1    0.00    0.56
   5   5   2    2.91    0.87
   5   5  -2    1.38    0.73
  -5  -5  -2    2.35    0.78
  -5  -5   2    0.97    0.61
   5  -5  -2    0.99    0.58
   5  -5   2    0.80    0.56
   5   5   3    1.37    0.76
   5   5  -3    1.27    0.65
  -5  -5  -3    0.68    0.64
  -5  -5   3    0.62    0.57
   5  -5  -3   -0.59    0.60
   5  -5   3    0.05    0.53
   5   5   4    4.11    0.98
   5   5  -4    4.27    1.01
  -5  -5  -4    2.97    0.87
  -5  -5   4    3.92    1.04
   5  -5  -4    2.32    0.76
   5  -5   4    2.98    0.84
   5   5   5    3.30    0.88
   5   5  -5    4.63    1.07
  -5  -5  -5    2.86    0.97
  -5  -5   5    3.99    0.98
   5  -5  -5    3.07    0.83
   5  -5   5    1.88    0.70
   5   5   6    0.60    0.63
   5   5  -6    1.19    0.72
  -5  -5  -6   -0.12    0.60
  -5  -5   6    0.24    0.50
   5  -5  -6   -0.57    0.59
   5  -5   6   -0.70    0.56
   5   5   7    1.27    0.75
   5   5  -7    0.89    0.65
  -5  -5  -7    0.34    0.54
  -5  -5   7    0.08    0.56
   5  -5  -7    0.28    0.43
   5  -5   7    0.38    0.60
   5   5   8    0.68    0.68
   5   5  -8    0.70    0.61
  -5  -5  -8   -0.10    0.47
  -5  -5   8   -0.38    0.51
   5  -5  -8    0.06    0.51
   5  -5   8    1.36    0.67
   5   5   9    1.24    0.71
   5   5  -9    1.14    0.69
  -5  -5  -9    1.58    0.68
  -5  -5   9    0.37    0.47
   5  -5  -9    0.24    0.55
   5  -5   9    1.26    0.66
   5   5  10    1.63    0.71
   5   5 -10    1.10    0.66
  -5  -5 -10    1.34    0.58
  -5  -5  10    0.90    0.57
   5  -5 -10    0.57    0.52
   5  -5  10    1.42    0.68
   5   5  11    0.15    0.54
   5   5 -11    0.07    0.55
  -5  -5 -11    0.12    0.45
   5  -5 -11    0.32    0.56
   5  -5  11    0.07    0.46
   5   5  12    0.62    0.64
   5   5 -12    0.22    0.48
  -5  -5 -12    0.28    0.53
   5  -5 -12    0.26    0.50
   5  -5  12    0.20    0.46
   5   5  13   -0.25    0.55
   5   5 -13    0.06    0.55
  -5  -5 -13   -0.11    0.45
   5  -5 -13    1.63    0.74
   5  -5  13   -0.19    0.47
   5   5  14    1.54    0.69
  -5  -5 -14    2.00    0.69
   5   5 -14    2.34    0.85
   5  -5  14    0.64    0.62
   5   5  15    0.58    0.64
  -5  -5 -15   -0.04    0.48
   5  -5  15    1.73    0.77
   5  -5 -16   14.63    1.64
   5  -5  16    8.59    1.29
   5  -5 -17   11.49    1.44
   5  -5  17    5.47    1.06
   5  -5 -18   11.22    1.48
   5  -5  18    2.09    0.84
   5  -5  19    0.93    0.65
   5  -5  20    1.19    0.68
   5  -5  21    2.84    0.81
   5  -5 -22   -0.20    1.30
   5  -5  22    3.38    0.93
   5  -5 -23    5.32    1.42
   5  -5  23    2.86    0.88
   5  -5 -24    7.07    1.60
   5  -5  24    0.49    0.51
   5  -5 -25   14.45    1.91
   5  -5  25    2.58    0.83
   5   5  26    1.77    0.82
   5  -5  26    2.18    0.77
   5   5  27    5.20    1.17
   5  -5  27    3.06    0.86
   5   5  28    0.74    0.69
   5  -5  28    1.48    0.69
   5   5  29    2.95    0.95
   5  -5  29    2.50    0.81
   5   5  30    0.74    0.69
   5  -5  30    1.51    0.65
   5   5  31    1.44    0.75
   5  -5  31    1.27    0.68
   5   5  32    3.18    0.92
   5  -5  32    1.93    0.73
   5   5  33    0.85    0.71
   5  -5  33    1.02    0.65
   5   5  34    1.17    0.70
   5  -5  34    0.05    0.47
   5   5  35    1.59    0.81
   5  -5  35    1.05    0.59
   5   5  36    1.11    0.76
   5  -5  36    0.79    0.56
   5   5  37    1.39    0.76
   5  -5  37    0.78    0.60
   5   5  38    3.27    0.94
   5  -5  38    2.41    0.80
   5   5  39    1.00    0.67
   5  -5  39    0.38    0.51
   5   5  40   -0.32    0.60
   5  -5  40    0.30    0.48
   5   5  41    0.50    0.65
   5  -5  41    0.30    0.43
   5   5  42    0.18    0.58
   5  -5  42    0.10    0.40
   5   5  43    0.20    0.56
   5  -5  43    0.18    0.40
   5   5  44   -0.30    0.63
   5  -5  44    0.33    0.48
   5   5  45    0.68    0.65
   5  -5  45    0.15    0.44
   5   5  46    0.08    0.52
   5  -5  46   -0.51    0.47
   5   5  47   -0.60    0.59
   5  -5  47   -0.12    0.41
   5   5  48    0.27    0.56
   5  -5  48    0.31    0.47
   5   5  49    0.11    0.48
   5  -5  49    0.14    0.39
   5   5  50   -0.23    0.56
   5  -5  50   -0.13    0.36
   5   5  51    0.16    0.51
   5  -5  51   -0.02    0.40
   5   5  52    0.23    0.51
   5  -5  52   -0.09    0.35
   5   5  53    0.52    0.51
   5  -5  53    0.39    0.40
   5   5  54   -0.23    0.43
   5  -5  54   -0.14    0.35
   5   5  55    0.75    0.52
   5  -5  55   -0.03    0.31
   5   5  56    0.40    0.45
   5  -5  56   -0.34    0.34
   5   5  57   -0.06    0.38
   5  -5  57   -0.32    0.36
   5   5  58    0.42    0.41
   5  -5  58    0.10    0.30
   5   5  59    0.36    0.38
   5  -5  59    0.45    0.35
   5   5  60    0.12    0.31
   5  -5  60    0.04    0.28
   5  -5  61    0.02    0.26
   0  -6   0   34.68    2.17
   6   0   0   33.10    2.03
   6   0   1    1.86    0.68
   6   0  -1    1.35    0.60
   0  -6  -1    0.02    0.50
   0  -6   1    0.21    0.48
   6   0  -2    0.78    0.57
   0  -6  -2    0.06    0.55
   6   0   2    0.73    0.56
   0  -6  -3   49.54    2.56
   0  -6   3   48.66    2.61
   6   0   3   51.31    2.53
   6   0   4   10.62    1.27
   0  -6  -4    9.89    1.26
   6   0   5   11.86    1.28
   0  -6  -5   13.26    1.43
   0  -6   5   11.87    1.37
   0   6  -5   12.65    1.45
   0  -6  -6   12.50    1.34
   0  -6   6   13.21    1.44
   6   0   6   12.23    1.31
   0   6  -6   14.50    1.54
   6   0   7    5.26    0.96
   0  -6  -7    4.25    0.86
   0   6  -7    4.40    0.96
   6   0   8    1.46    0.63
   0  -6  -8    0.39    0.52
   0   6  -8    1.21    0.66
   6   0   9    3.43    0.78
   0  -6  -9    2.26    0.65
   0   6  -9    2.60    0.79
   0   6 -10    9.88    1.31
   0  -6 -10    8.92    1.16
   6   0  10    9.52    1.20
   0   6 -11   12.36    1.51
   6   0  11   13.92    1.45
   0  -6 -11   17.09    1.62
   0   6 -12   45.14    2.73
   6   0  12   44.22    2.49
   0  -6 -12   47.76    2.50
   0  -6 -13    5.31    1.01
   0   6 -13    4.62    1.03
   6   0  13    5.83    1.07
   0   6 -14    9.70    1.50
   6   0  14   12.72    1.48
   0   6 -15  129.38    4.62
   0  -6 -15  121.03    3.96
   6   0  15  133.57    4.30
   0   6 -16   30.47    2.34
   0  -6 -16   29.76    2.03
   6   0  16   28.66    2.13
   0   6 -17   35.37    2.56
   6   0  17   31.39    2.22
   0  -6 -17   40.09    2.43
   0   6 -18  111.06    4.39
   0  -6 -18  108.55    3.77
   6   0  18  110.53    3.99
   6   0  19    4.11    1.08
   0   6 -19    5.74    1.32
   6   0  19    4.82    1.09
   0  -6 -19    5.01    0.94
   6   0 -20    1.19    0.70
   0  -6  20    1.42    0.87
   6   0  20    0.98    0.65
   6   0  20    0.95    0.66
   0   6 -20    0.98    0.72
   0  -6 -20    1.30    0.71
   0  -6 -20    0.83    0.61
   6   0 -21    4.29    0.93
   0  -6  21    4.82    1.10
   6   0  21    5.30    1.00
   6   0  21    4.96    1.06
   0  -6 -21    4.92    1.03
   0  -6 -21    5.33    0.94
   0   6 -21    4.23    0.98
   6   0 -22    4.49    0.96
   6   0  22    6.07    1.09
   0  -6 -22    5.21    1.05
   6   0  22    4.74    1.05
   0  -6  22    5.01    1.12
   0  -6 -22    5.37    0.96
   0   6 -22    4.49    1.02
   0   6 -23    9.82    1.42
   0  -6  23    9.73    1.52
   0  -6 -23    7.44    1.29
   0  -6 -23    9.69    1.23
   6   0  23    8.08    1.26
   6   0  23   10.38    1.33
   6   0 -23    8.69    1.29
   6   0  24    8.00    1.25
   0  -6 -24    7.13    1.25
   0  -6  24    9.09    1.52
   0  -6 -24    7.63    1.12
   6   0  24    7.39    1.17
   6   0 -24    8.29    1.22
   0   6 -24    6.68    1.23
   0   6 -25   10.80    1.53
   6   0  25   11.49    1.51
   0  -6 -25   10.49    1.47
   0  -6  25   10.03    1.58
   0  -6 -25   10.16    1.31
   6   0  25   12.57    1.49
   6   0 -25   10.44    1.39
   0  -6 -26   40.66    2.79
   0   6 -26   39.69    2.76
   0  -6  26   41.12    2.99
   0  -6 -26   41.89    2.45
   6   0  26   41.22    2.72
   6   0  26   44.76    2.66
   6   0 -26   43.74    2.68
   0  -6 -27   10.34    1.49
   0   6 -27   11.03    1.52
   6   0  27   11.92    1.54
   0  -6 -27   10.49    1.30
   6   0  27   11.91    1.44
   6   0 -27   12.05    1.44
   0  -6  27   13.65    1.86
   6   0 -28    3.64    0.87
   6   0  28    3.90    0.91
   0  -6  28    2.48    0.88
   0  -6 -28    3.73    1.00
   0  -6 -28    2.67    0.71
   6   0  28    3.62    0.89
   0   6 -28    3.34    0.91
   6   0 -29    1.20    0.63
   6   0  29    1.95    0.72
   6   0  29    1.83    0.74
   0  -6 -29    1.39    0.75
   0  -6  29    0.74    0.73
   0  -6 -29    1.38    0.64
   0   6 -29    1.45    0.63
   6   0 -30    1.33    0.65
   6   0  30    1.92    0.73
   0  -6 -30    1.24    0.60
   6   0  30    1.67    0.71
   0  -6 -30    1.47    0.63
   6   0  30    0.50    0.50
   0  -6  30    2.14    0.79
   0   6 -30    0.97    0.60
   0   6 -31    2.45    0.84
   6   0 -31    2.43    0.77
   6   0  31    2.60    0.79
   6   0  31    3.11    0.84
   0  -6 -31    2.67    0.86
   0  -6  31    2.26    0.90
   6   0  31    2.61    0.80
   0  -6 -31    2.93    0.76
   0   6 -32    1.49    0.74
   6   0 -32    0.98    0.54
   6   0  32    1.41    0.66
   6   0  32    1.06    0.64
   0  -6 -32    0.79    0.68
   6   0  32    1.53    0.68
   0  -6 -32    0.62    0.54
   0  -6  32    1.35    0.75
   0   6 -33    0.43    0.63
   6   0 -33    0.21    0.45
   6   0  33   -0.13    0.52
   0  -6 -33    0.41    0.56
   0  -6  33    0.50    0.64
   6   0  33   -0.09    0.54
   0  -6 -33    0.15    0.43
   0   6 -34    4.29    1.05
   6   0 -34    3.20    0.84
   6   0  34    4.47    0.97
   0  -6 -34    3.57    0.93
   0  -6  34    3.41    1.00
   6   0  34    2.93    0.86
   0  -6 -34    3.46    0.82
   0   6 -35    0.87    0.63
   6   0 -35    1.66    0.64
   0  -6 -35    1.84    0.82
   0  -6  35    1.99    0.85
   6   0  35    1.08    0.63
   0  -6 -35    1.82    0.68
   6   0  35    2.05    0.73
   0   6 -36    2.90    0.90
   6   0 -36    2.65    0.71
   6   0  36    2.17    0.77
   0  -6 -36    2.36    0.87
   0  -6  36    2.96    1.01
   6   0  36    2.00    0.77
  -6   0 -36    2.91    0.84
   6   0 -37    2.77    0.72
   0  -6 -37    2.93    0.91
   0  -6  37    2.12    0.83
   6   0  37    2.33    0.84
  -6   0 -37    3.10    0.84
   0  -6 -38    2.34    0.90
  -6   0 -38    1.30    0.67
   0  -6  38    2.30    0.90
   6   0  38    1.77    0.76
   0  -6 -39    0.20    0.48
  -6   0 -39    1.71    0.71
   0  -6  39    0.74    0.62
   6   0  39    1.47    0.71
   0  -6 -40    1.00    0.58
  -6   0 -40    0.95    0.59
   0  -6  40    0.38    0.64
   6   0  40    0.13    0.57
   0  -6 -41   -0.61    0.61
   6   0  41   -0.26    0.61
   0  -6  41   -0.37    0.64
  -6   0 -41    0.35    0.56
   0  -6 -42    0.16    0.63
   0  -6  42    0.40    0.63
   6   0  42    0.08    0.52
  -6   0 -42   -0.35    0.52
   0  -6 -43    6.61    1.22
   0  -6  43    5.23    1.19
   6   0  43    5.46    1.13
  -6   0 -43    5.62    1.08
   0  -6 -44    0.52    0.63
  -6   0 -44    1.00    0.68
   0  -6  44    0.17    0.55
   6   0  44    1.13    0.70
   0  -6 -45    1.10    0.71
   0  -6  45    0.56    0.62
   6   0  45    0.64    0.55
  -6   0 -45    0.71    0.62
   0  -6 -46    0.24    0.55
  -6   0 -46    0.29    0.50
   0  -6  46   -0.13    0.57
   6   0  46   -0.10    0.58
   0  -6 -47    1.05    0.72
  -6   0 -47    1.41    0.71
   0  -6  47    0.73    0.66
   6   0  47    0.51    0.62
   0  -6 -48    0.33    0.50
   0  -6  48   -0.35    0.61
   6   0  48   -0.15    0.58
  -6   0 -48   -0.03    0.48
   0  -6 -49    1.43    0.69
  -6   0 -49    0.59    0.55
   0  -6  49    0.68    0.67
   6   0  49    0.41    0.56
   0  -6 -50    0.51    0.57
  -6   0 -50    0.10    0.47
   0  -6  50    0.08    0.45
   6   0  50    0.05    0.56
   0  -6 -51    1.17    0.70
  -6   0 -51    1.42    0.69
   0  -6  51    0.42    0.52
   6   0  51    0.72    0.58
   0  -6 -52   -0.44    0.57
   0  -6  52   -0.30    0.54
   6   0  52   -0.01    0.54
  -6   0 -52   -0.39    0.55
   0  -6 -53    0.26    0.50
  -6   0 -53   -0.12    0.49
   0  -6  53    0.13    0.54
   6   0  53    0.10    0.57
  -6   0 -54    0.39    0.53
   0  -6 -54    0.64    0.58
   0  -6  54    0.84    0.57
   6   0  54   -0.29    0.59
   0  -6 -55   -0.31    0.58
   0  -6  55    0.07    0.48
   6   0  55   -0.22    0.53
  -6   0 -55    0.49    0.55
   0  -6  56    0.39    0.48
   6   0  56    0.12    0.54
   0  -6 -56    0.06    0.45
   0  -6 -57    0.94    0.60
   0  -6  57    0.46    0.54
   6   0  57    0.68    0.63
   0  -6 -58    0.44    0.53
   0  -6  58    0.54    0.53
   6   0  58    0.41    0.54
   0  -6 -59   -0.07    0.44
   0  -6  59    0.29    0.50
   6   0  59   -0.43    0.56
   0  -6 -60    0.80    0.56
   0  -6  60    0.80    0.53
   6   0  60    0.27    0.47
   0  -6 -61    0.39    0.46
   0  -6  61   -0.01    0.43
   6   0  61    0.08    0.48
   0  -6 -62    0.64    0.47
   0  -6  62   -0.08    0.38
   6   0  62   -0.12    0.48
   0  -6 -63    0.41    0.39
   0  -6  63   -0.04    0.36
   6   0  63   -0.01    0.44
   0  -6 -64   -0.07    0.38
   0  -6  64    0.28    0.40
   6   0  64   -0.09    0.45
   0  -6 -65    0.13    0.38
   0  -6  65    0.13    0.37
   6   0  65    0.40    0.46
   0  -6 -66    0.85    0.44
   0  -6  66    1.03    0.46
   6   0  66    0.58    0.50
   0  -6 -67    0.11    0.32
   0  -6  67    0.00    0.30
   6   0  67    0.25    0.39
   0  -6 -68    0.11    0.30
   0  -6  68    0.24    0.34
   6   0  68    0.19    0.39
   6   0  69   -0.19    0.33
  -1  -6  68    0.71    0.39
   6  -1  68    0.17    0.35
  -1  -6  67   -0.04    0.33
   6  -1  67    0.12    0.35
  -1  -6  66   -0.18    0.35
   6  -1  66    0.37    0.44
   1  -6 -65    0.48    0.39
  -1  -6  65    0.62    0.47
   6  -1  65    0.10    0.38
   1  -6 -64    0.34    0.36
  -1  -6  64    0.86    0.52
   6  -1  64    0.61    0.46
   1  -6 -63   -0.26    0.35
  -1  -6  63   -0.01    0.39
   6  -1  63    0.28    0.47
   1  -6 -62    0.61    0.42
  -1  -6  62   -0.09    0.41
   6  -1  62    0.02    0.47
   1  -6 -61    1.44    0.53
  -1  -6  61    1.39    0.60
   6  -1  61    1.33    0.61
   1  -6 -60    0.51    0.43
  -1  -6  60    0.25    0.42
   6  -1  60    0.24    0.49
   1  -6 -59    0.61    0.48
  -1  -6  59    0.72    0.57
   6  -1  59    0.03    0.48
  -1  -6  58    0.83    0.54
   6  -1  58    0.53    0.60
   1  -6 -58    1.45    0.58
   1  -6 -57   -0.17    0.42
  -1  -6  57    0.09    0.46
   6  -1  57    0.19    0.58
   1  -6 -56    0.45    0.47
  -1  -6  56   -0.33    0.52
   6  -1  56   -0.08    0.55
   1  -6 -55    0.88    0.55
  -1  -6  55    0.07    0.52
   6  -1  55    0.07    0.52
  -1  -6  54    0.44    0.44
   6  -1  54    0.04    0.52
   1  -6 -54    0.73    0.54
  -6  -1 -54    0.13    0.47
   1  -6 -53    0.06    0.48
  -1  -6  53    0.15    0.53
   6  -1  53   -0.27    0.60
  -6  -1 -53    0.13    0.49
  -6  -1 -52    0.06    0.45
   1  -6 -52   -0.20    0.46
  -1  -6  52    0.52    0.55
   6  -1  52    0.79    0.72
   1  -6 -51    0.75    0.64
  -6  -1 -51    0.35    0.55
  -1  -6  51    0.91    0.54
   6  -1  51    0.11    0.50
   1  -6 -50    0.07    0.45
  -6  -1 -50    0.56    0.54
  -1  -6  50    0.27    0.53
   6  -1  50    0.05    0.48
   1  -6 -49    0.43    0.50
  -6  -1 -49    0.19    0.48
  -1  -6  49    0.41    0.54
   6  -1  49    0.30    0.56
   1  -6 -48    0.70    0.58
   6  -1  48    0.35    0.59
  -1  -6  48    0.61    0.59
  -6  -1 -48    0.32    0.50
   1  -6 -47    0.15    0.50
  -1  -6  47    0.24    0.56
   6  -1  47   -0.04    0.52
  -6  -1 -47    0.14    0.52
   1  -6 -46    1.41    0.65
  -6  -1 -46    0.63    0.60
  -1  -6  46    0.95    0.71
   6  -1  46    0.77    0.64
   1  -6 -45    1.35    0.67
  -6  -1 -45    1.83    0.74
  -1  -6  45    2.45    0.87
   6  -1  45    1.66    0.77
   1  -6 -44    4.26    0.99
  -6  -1 -44    3.49    0.92
  -1  -6  44    3.28    1.02
   6  -1  44    3.86    1.02
   1  -6 -43    0.33    0.56
  -6  -1 -43    0.61    0.59
  -1  -6  43    1.32    0.76
   6  -1  43    0.52    0.61
   1  -6 -42    1.01    0.62
  -6  -1 -42    0.49    0.59
  -1  -6  42    0.47    0.66
   6  -1  42    1.70    0.82
   1  -6 -41    2.34    0.76
  -6  -1 -41    1.48    0.67
  -1  -6  41    2.14    0.88
   6  -1  41    2.59    0.87
   1  -6 -40    0.75    0.63
  -1  -6  40    1.12    0.67
   6  -1  40    0.90    0.71
  -6  -1 -40   -0.04    0.49
   1  -6 -39    2.78    0.86
  -6  -1 -39    3.37    0.91
  -1  -6  39    2.76    0.97
   6  -1  39    3.24    0.92
   1  -6 -38    3.20    0.89
  -6  -1 -38    2.38    0.75
  -1  -6  38    3.34    0.99
   6  -1  38    3.47    0.98
   6   1 -37    0.54    0.48
   1  -6 -37    0.53    0.61
  -1  -6  37    1.07    0.73
   6  -1  37    0.86    0.66
  -6  -1 -37    1.24    0.67
   6   1 -36    4.02    0.88
   1  -6 -36    5.01    1.07
  -1  -6  36    3.42    1.05
   6  -1  36    4.19    1.03
  -6  -1 -36    4.64    1.00
  -1   6 -35    6.44    1.23
   6   1 -35    5.73    1.05
   1  -6 -35    5.87    1.12
  -6  -1 -35    5.84    1.07
  -1  -6  35    4.61    1.20
   6  -1  35    5.73    1.14
  -1   6 -34    1.17    0.63
   6   1 -34    1.33    0.64
   6  -1  34    0.72    0.53
   1  -6 -34    0.80    0.62
  -1  -6  34    0.78    0.69
   6  -1  34    1.03    0.63
  -1   6 -33    0.35    0.52
   6   1 -33    0.17    0.53
   6  -1  33    0.30    0.52
   1  -6 -33    0.39    0.61
  -1  -6  33    0.51    0.62
   6  -1  33    0.31    0.52
  -1   6 -32    4.08    0.98
   6   1 -32    3.69    0.91
   6  -1  32    3.97    0.87
   1  -6 -32    3.43    0.88
  -1  -6  32    3.02    0.93
   6  -1  32    3.05    0.85
  -1   6 -31    1.55    0.76
   6   1 -31    2.06    0.70
   6  -1  31    1.97    0.75
   1  -6 -31    1.24    0.59
  -1  -6  31    2.12    0.94
   6  -1  31    1.10    0.66
  -1   6 -30    2.22    0.82
   6   1 -30    3.09    0.85
   6  -1  30    3.42    0.84
  -1  -6  30    2.85    0.95
   6  -1  30    2.21    0.77
   1  -6 -30    2.47    0.84
  -1   6 -29    3.26    0.95
   6   1 -29    2.53    0.79
   1  -6 -29    3.90    0.99
   6  -1  29    2.57    0.79
   6  -1  29    2.60    0.79
  -1  -6  29    3.11    1.02
  -1   6 -28    4.55    1.05
   6   1 -28    3.27    0.84
   6  -1  28    4.20    0.97
   1  -6 -28    5.25    1.13
  -1  -6  28    4.19    1.11
   6  -1  28    4.11    0.94
   1  -6 -28    0.46    0.90
   1  -6 -27   16.71    1.81
   6  -1  27   16.58    1.74
  -1   6 -27   16.93    1.81
  -1  -6  27   17.72    2.06
   1  -6 -27   10.04    1.58
   6  -1  27   16.50    1.65
   6   1 -27   15.08    1.62
  -1   6 -26    1.89    0.81
   6   1 -26    0.61    0.55
   6  -1  26    1.62    0.72
   6  -1  26    1.89    0.74
   1  -6 -26    0.74    0.57
  -1  -6  26    2.39    1.00
   1  -6 -26    3.30    1.15
  -1   6 -25    4.55    0.97
   6   1 -25    4.24    0.95
   6  -1  25    4.71    1.03
   6  -1  25    3.52    0.85
   1  -6 -25    5.59    1.09
  -1  -6  25    4.24    1.09
  -1   6 -24    2.27    0.80
   6   1 -24    3.03    0.84
   6  -1  24    3.22    0.88
  -1  -6  24    4.09    1.13
   6  -1  24    4.06    0.94
   1  -6 -24    2.91    0.93
   1  -6 -23   12.25    1.57
   6  -1  23   12.50    1.58
  -1   6 -23   12.42    1.55
  -1  -6  23   12.62    1.77
   6  -1  23   11.49    1.38
   6   1 -23   11.85    1.47
   1  -6 -22   13.41    1.63
   6  -1  22   12.42    1.59
  -1   6 -22   10.25    1.44
  -1  -6  22   11.97    1.96
   6  -1  22   11.18    1.40
   6   1 -22   11.58    1.47
   6  -1  21   53.52    3.09
  -1   6 -21   46.69    2.83
  -1  -6  21   47.10    3.21
   1  -6 -21   59.38    3.02
   1  -6 -21   47.23    2.90
   6  -1  21   50.58    2.72
   6   1 -21   48.78    2.87
  -1   6 -20   21.48    1.96
   6  -1  20   26.19    2.20
   1  -6 -20   21.21    2.01
  -1  -6  20   25.10    2.38
   6  -1  20   24.29    1.93
   6   1 -20   22.84    2.01
  -1   6 -19   24.93    2.10
   6  -1  19   26.28    2.23
  -1  -6  19   25.34    2.41
   6  -1  19   24.43    1.92
   6   1 -19   22.37    1.99
  -1   6 -18   27.71    2.17
   6  -1  18   28.86    2.33
  -1  -6  18   32.68    2.71
   6  -1  18   28.15    2.04
   6   1 -18   29.61    2.26
  -1   6 -17   13.49    1.57
   6  -1  17   11.72    1.56
  -1  -6  17   17.11    2.05
   6  -1  17   13.60    1.44
   6   1 -17   10.86    1.41
   6  -1  16    6.34    1.06
  -1   6 -16    6.66    1.15
   6  -1  15   19.78    1.70
   6  -1  14   16.43    1.55
   6  -1  13    0.15    0.46
   6  -1  12    5.09    0.95
   6  -1  11   25.69    1.88
   6  -1  10    2.45    0.72
   6  -1   9    3.93    0.82
   6  -1   8    4.71    0.88
   6   1  -8    5.28    0.91
   6  -1   7    3.89    0.80
   6   1  -7    3.48    0.74
   6   1  -6   18.39    1.58
   6  -1   6   19.52    1.59
   6   1  -5    6.32    1.00
   6  -1   5    7.41    1.03
   6   1  -4    6.41    0.99
  -1  -6   4    6.45    1.14
   1   6   4    7.75    1.14
   6  -1   4    6.04    0.93
   6   1  -3    2.46    0.72
  -1  -6   3    2.51    0.81
   1   6   3    2.44    0.75
   6   1  -2    5.76    0.95
  -1  -6   2    4.51    1.08
   1   6   2    4.53    0.90
   6   1  -1    2.50    0.68
  -1  -6   1    1.01    0.56
   1   6   1    3.07    0.81
   6   1   0    2.39    0.71
  -1  -6   0    0.78    0.61
   6   1   1    2.97    0.79
  -1  -6  -1    2.13    0.77
   1   6  -1    2.20    0.72
   6   1   2    5.95    0.98
  -1  -6  -2    4.85    0.96
   1   6  -2    6.38    1.11
   6   1   3    2.22    0.71
  -1  -6  -3    1.02    0.58
   1   6  -3    2.49    0.81
   6   1   4    8.15    1.12
  -1  -6  -4    6.02    1.11
   1   6  -4    6.99    1.14
   6   1   5    7.73    1.13
  -1  -6  -5    6.32    1.13
   1   6  -5    7.96    1.26
   6   1   6   19.38    1.68
  -1  -6  -6   19.29    1.86
   1   6  -6   19.69    1.85
   6   1   7    4.34    0.91
  -1  -6  -7    4.40    0.96
   1   6  -7    4.05    1.02
   6   1   8    4.68    0.94
  -1  -6  -8    5.98    1.06
   1   6  -8    4.32    0.95
   6   1   9    5.63    1.03
  -1  -6  -9    3.67    0.88
   1   6  -9    4.86    1.03
   6   1  10    4.41    0.99
  -1  -6 -10    3.57    0.96
   1   6 -10    2.91    0.90
   1   6 -11   27.99    2.23
  -1  -6 -11   26.08    2.01
   6   1  11   27.04    2.02
   6   1  12    4.54    0.95
  -1  -6 -12    5.40    1.04
   1   6 -12    5.88    1.15
  -1  -6 -13    0.79    0.77
   6   1  13    0.80    0.70
   1   6 -13   -0.03    0.56
  -1  -6 -14   16.02    1.59
   1   6 -14   18.22    1.86
   6   1  14   16.36    1.63
  -1  -6 -15   21.18    1.82
   6   1  15   21.87    1.86
   1   6 -15   23.39    2.09
   6   1  16    4.84    1.03
  -1  -6 -16    6.38    1.15
   1   6 -16    7.27    1.28
   1   6 -17   13.21    1.66
   6   1  17   10.39    1.45
   6   1  17   14.67    1.56
  -1  -6 -17   14.13    1.63
  -1  -6 -17   12.87    1.47
   6  -1 -17   11.65    1.43
   1   6 -18   30.68    2.43
  -1  -6 -18   28.57    2.34
   6   1  18   26.62    2.24
  -1  -6 -18   29.55    2.39
   1  -6  18   27.52    2.33
  -1  -6 -18   28.17    2.09
   6  -1 -18   30.28    2.27
   6   1  18   30.39    2.18
   1   6 -19   27.08    2.29
  -1  -6 -19   23.37    2.19
   6   1  19   24.48    2.16
   6   1  19   27.01    2.08
   1  -6  19   26.57    2.38
  -1  -6 -19   24.03    1.94
   6  -1 -19   24.58    2.06
   1   6 -20   29.55    2.39
   6   1  20   21.17    2.05
  -1  -6 -20   24.12    2.14
   6   1  20   27.12    2.10
  -1  -6 -20   24.05    1.96
   1  -6  20   29.28    2.52
   6  -1 -20   24.45    2.07
   1   6 -21   47.73    3.02
  -1  -6 -21   44.68    2.95
   6   1  21   50.38    2.82
   6   1  21   49.94    3.03
   1  -6  21   51.36    3.21
  -1  -6 -21   48.20    2.74
   6  -1 -21   50.37    2.88
   1   6 -22   12.86    1.69
  -1  -6 -22   14.33    1.98
   6   1  22   11.99    1.59
   6   1  22   11.09    1.43
  -1  -6 -22   10.64    1.36
   6  -1 -22   10.31    1.38
   1  -6  22   12.73    1.74
   1   6 -23   12.47    1.61
  -1  -6 -23   10.37    1.46
   6   1  23   11.44    1.52
   1  -6  23   10.02    1.48
  -1  -6 -23   12.54    1.45
   6  -1 -23   13.25    1.53
   6   1  23   13.18    1.53
   6  -1 -24    3.93    0.96
   1   6 -24    3.69    1.01
  -1  -6 -24    2.43    0.83
   6   1  24    4.53    1.01
   6   1  24    2.46    0.81
   1  -6  24    3.61    1.04
  -1  -6 -24    3.31    0.87
   6  -1 -25    4.45    0.91
   1   6 -25    4.43    1.05
  -1  -6 -25    4.39    1.08
   6   1  25    4.80    0.99
   6   1  25    4.26    1.00
   1  -6  25    4.67    1.11
  -1  -6 -25    4.55    0.94
   6  -1 -26    1.77    0.75
  -1  -6 -26    1.48    0.81
   6   1  26    1.48    0.73
   6   1  26    1.03    0.66
   1  -6  26    1.12    0.70
  -1  -6 -26    1.55    0.69
   1   6 -26    0.77    0.67
   1   6 -27   16.82    1.86
  -1  -6 -27   16.28    1.82
   6   1  27   15.20    1.73
   1  -6  27   16.45    1.90
  -1  -6 -27   16.20    1.62
   6  -1 -27   16.53    1.67
   6   1  27   16.18    1.69
   6  -1 -28    5.36    1.04
  -1  -6 -28    4.62    1.05
   6   1  28    3.78    0.95
   1   6 -28    3.88    1.06
   1  -6  28    5.87    1.24
  -1  -6 -28    5.07    1.01
   6   1  28    5.12    1.10
   6  -1 -29    3.54    0.89
  -1  -6 -29    2.90    0.96
   6   1  29    2.58    0.81
   1  -6  29    2.81    0.92
   6   1  29    3.79    0.92
  -1  -6 -29    3.62    0.91
   1   6 -29    2.55    0.84
   6   1  29    2.98    0.85
   6  -1 -30    2.22    0.72
   6   1  30    2.17    0.77
  -1  -6 -30    2.57    0.88
   6   1  30    3.36    0.92
   1  -6  30    2.38    0.89
   6   1  30    2.73    0.79
  -1  -6 -30    3.02    0.86
   1   6 -30    2.78    0.96
   6  -1 -31    1.59    0.60
   6   1  31    2.21    0.77
  -1  -6 -31    1.63    0.79
   6   1  31    1.75    0.71
   1   6 -31    1.93    0.86
   1  -6  31    1.49    0.70
   6   1  31    1.64    0.71
  -1  -6 -31    1.74    0.67
   6  -1 -32    3.59    0.85
  -1  -6 -32    3.24    0.94
   6   1  32    4.64    0.96
   1   6 -32    4.25    1.05
   6   1  32    4.81    1.03
   1  -6  32    2.46    0.90
  -1  -6 -32    4.59    0.92
   6   1  32    5.00    1.04
   6  -1 -33    0.37    0.43
  -1  -6 -33    0.48    0.67
   6   1  33    1.05    0.63
   6   1  33    1.06    0.62
   1   6 -33    0.67    0.65
   1  -6  33    0.27    0.55
  -1  -6 -33    1.02    0.63
   6   1  33   -0.47    0.60
   6  -1 -34    0.89    0.55
  -1  -6 -34    1.37    0.75
   6   1  34    1.36    0.70
   6   1  34    0.92    0.64
   1  -6  34    0.84    0.66
  -1  -6 -34    0.74    0.62
   6   1  34    0.52    0.55
   1   6 -34    1.19    0.76
  -1  -6 -35    4.61    1.08
   6   1  35    4.57    0.94
   1  -6  35    5.59    1.26
   6   1  35    4.44    1.03
   6  -1 -35    5.79    1.07
  -1  -6 -36    4.28    1.05
   6   1  36    4.29    0.96
   1  -6  36    4.84    1.13
   6   1  36    4.91    1.08
  -6   1 -36    4.59    1.01
   6  -1 -36    3.85    0.91
  -1  -6 -37    1.13    0.80
   1  -6  37    0.59    0.58
   6   1  37    1.70    0.76
  -6   1 -37    2.04    0.78
   6  -1 -37    1.30    0.60
  -1  -6 -38    1.87    0.74
   1  -6  38    1.32    0.78
   6   1  38    1.83    0.80
  -6   1 -38    2.67    0.82
   1  -6  39    3.85    1.05
  -1  -6 -39    3.47    1.00
   6   1  39    3.20    0.93
  -6   1 -39    3.45    0.91
  -1  -6 -40    1.07    0.70
  -6   1 -40    0.53    0.60
   1  -6  40    0.38    0.67
   6   1  40    0.14    0.52
  -1  -6 -41    2.34    0.88
  -6   1 -41    2.35    0.81
   1  -6  41    1.47    0.76
   6   1  41    1.99    0.80
  -1  -6 -42    0.55    0.67
   1  -6  42    0.72    0.67
   6   1  42    0.42    0.64
  -6   1 -42    1.06    0.68
  -1  -6 -43    0.77    0.70
   1  -6  43    0.45    0.49
   6   1  43    0.75    0.67
  -6   1 -43    1.48    0.72
  -1  -6 -44    3.53    0.95
   1  -6  44    2.72    0.86
   6   1  44    3.88    0.99
  -6   1 -44    3.92    0.93
  -1  -6 -45    1.37    0.76
   1  -6  45    2.40    0.86
   6   1  45    2.15    0.82
  -6   1 -45    1.41    0.65
  -1  -6 -46    1.25    0.73
   1  -6  46    1.70    0.81
   6   1  46    1.34    0.71
  -6   1 -46    1.69    0.71
  -1  -6 -47   -0.05    0.50
  -6   1 -47    0.65    0.56
   1  -6  47    0.34    0.65
   6   1  47    0.41    0.62
  -1  -6 -48   -0.10    0.55
   1  -6  48    0.00    0.52
   6   1  48    0.31    0.61
  -6   1 -48   -0.12    0.46
  -1  -6 -49    0.49    0.53
   1  -6  49    0.53    0.59
   6   1  49    0.15    0.54
  -6   1 -49    0.48    0.47
  -1  -6 -50   -0.05    0.53
   1  -6  50    0.11    0.46
   6   1  50    0.81    0.61
  -6   1 -50   -0.02    0.46
  -6   1 -51    0.82    0.54
  -1  -6 -51    0.43    0.58
   1  -6  51    0.71    0.61
   6   1  51    0.82    0.70
  -1  -6 -52    0.34    0.58
   1  -6  52    0.26    0.49
   6   1  52    0.00    0.56
  -6   1 -52   -0.14    0.49
  -1  -6 -53    0.16    0.55
  -6   1 -53    0.25    0.51
   1  -6  53   -0.11    0.45
   6   1  53    0.38    0.64
  -1  -6 -54    0.10    0.54
   1  -6  54    0.88    0.64
   6   1  54    0.56    0.64
  -6   1 -54   -0.14    0.45
  -1  -6 -55   -0.46    0.63
   1  -6  55   -0.08    0.40
   6   1  55    0.76    0.63
  -6   1 -55    0.53    0.47
  -1  -6 -56   -0.01    0.49
   1  -6  56    0.75    0.58
   6   1  56   -0.05    0.53
  -1  -6 -57    0.26    0.54
   1  -6  57   -0.12    0.40
   6   1  57   -0.42    0.63
   1  -6  58    1.22    0.62
   6   1  58    0.33    0.49
  -1  -6 -58    1.06    0.63
  -1  -6 -59    0.38    0.53
   1  -6  59    0.08    0.41
   6   1  59   -0.09    0.50
  -1  -6 -60    0.41    0.50
   1  -6  60    0.15    0.37
   6   1  60   -0.07    0.45
  -1  -6 -61    1.99    0.68
   1  -6  61    0.79    0.50
   6   1  61    1.51    0.63
   1  -6  62    0.41    0.39
   6   1  62    0.55    0.48
  -1  -6 -62    0.21    0.44
  -1  -6 -63    0.24    0.45
   1  -6  63   -0.10    0.32
   6   1  63    0.07    0.41
  -1  -6 -64    0.30    0.41
   1  -6  64    0.08    0.38
   6   1  64    0.81    0.53
  -1  -6 -65    0.42    0.42
   1  -6  65    0.34    0.36
   6   1  65    0.25    0.43
  -1  -6 -66    0.18    0.36
   6   1  66    0.21    0.42
  -1  -6 -67   -0.01    0.32
   6   1  67    0.06    0.37
  -1  -6 -68   -0.19    0.33
   6   1  68    0.09    0.35
  -2  -6  66   -0.01    0.34
   6  -2  66    0.18    0.36
  -2  -6  65    0.10    0.34
   6  -2  65   -0.23    0.38
   6  -2  65    0.40    0.32
  -2  -6  64   -0.39    0.40
   6  -2  64    0.00    0.37
   6  -2  64    0.03    0.29
  -2  -6  63    0.88    0.48
   6  -2  63    0.68    0.48
   6  -2  63   -0.22    0.33
  -2  -6  62    1.33    0.54
   6  -2  62    0.56    0.46
   6  -2  62   -0.02    0.30
  -2  -6  61    0.47    0.40
   6  -2  61    0.21    0.44
  -2  -6  60    0.65    0.50
   6  -2  60    0.90    0.50
  -2  -6  59    0.62    0.54
   6  -2  59    1.00    0.60
  -2  -6  58    0.32    0.48
   6  -2  58   -0.04    0.46
  -2  -6  57    0.67    0.56
   6  -2  57    0.38    0.49
  -2  -6  56    0.04    0.41
   6  -2  56    0.35    0.52
   2   6  56    0.98    0.59
  -2  -6  55   -0.48    0.60
   6  -2  55    0.56    0.58
   2   6  55    0.26    0.50
  -2  -6  54    0.71    0.53
   6  -2  54    0.38    0.55
   2   6  54    1.61    0.68
  -2  -6  53    0.86    0.63
   6  -2  53    0.80    0.62
   2   6  53    0.84    0.58
  -6  -2 -52    0.72    0.52
  -2  -6  52    0.66    0.62
   6  -2  52    1.31    0.67
   2   6  52    1.26    0.65
  -2  -6  51    0.79    0.61
   6  -2  51    1.46    0.70
   2   6  51    1.06    0.63
  -6  -2 -51    1.27    0.59
  -2  -6  50    0.81    0.63
   6  -2  50    0.43    0.63
   2   6  50    1.10    0.68
  -6  -2 -50    1.14    0.57
  -6  -2 -49    0.01    0.46
  -2  -6  49    0.00    0.51
   6  -2  49    0.46    0.60
   2   6  49    0.21    0.58
  -2  -6  48    0.18    0.53
   6  -2  48    1.11    0.66
   2   6  48    1.11    0.68
  -6  -2 -48    0.35    0.51
  -6  -2 -47    0.30    0.47
  -2  -6  47    0.86    0.58
   6  -2  47    0.34    0.52
   2   6  47    1.17    0.63
  -6  -2 -46    0.84    0.61
  -2  -6  46    0.72    0.61
   6  -2  46   -0.18    0.56
   2   6  46    0.43    0.58
  -6  -2 -45    0.28    0.44
  -2  -6  45    0.17    0.47
   6  -2  45    0.06    0.51
   2   6  45    0.36    0.69
  -6  -2 -44    0.29    0.48
  -2  -6  44    0.07    0.52
   6  -2  44    0.12    0.48
  -6  -2 -43    0.63    0.52
  -2  -6  43    0.60    0.57
   6  -2  43    0.51    0.59
  -2  -6  42    3.25    1.00
   6  -2  42    3.35    0.91
  -6  -2 -42    4.54    0.95
  -6  -2 -41   -0.09    0.49
  -2  -6  41    0.57    0.65
   6  -2  41    0.34    0.58
  -2  -6  40    1.75    0.85
   6  -2  40    2.40    0.85
  -6  -2 -40    3.38    0.88
  -2  -6  39    3.78    1.09
   6  -2  39    1.50    0.76
  -6  -2 -39    2.04    0.77
   6   2 -38    4.15    0.95
  -2  -6  38    3.96    1.10
   6  -2  38    4.46    1.05
  -6  -2 -38    4.14    0.95
  -2  -6  37    8.56    1.46
   6  -2  37    9.45    1.42
   6   2 -37    9.34    1.27
  -6  -2 -37   10.94    1.41
   6   2 -36    1.38    0.66
  -2  -6  36    2.13    0.91
   6  -2  36    2.81    0.90
  -6  -2 -36    2.19    0.80
   6   2 -35    0.82    0.63
  -2  -6  35    0.59    0.62
   6  -2  35    0.81    0.65
  -6  -2 -35    0.59    0.57
   6   2 -34    1.02    0.58
  -2  -6  34    1.45    0.74
   6  -2  34    1.68    0.76
  -6  -2 -34    1.26    0.64
   6   2 -33    2.98    0.84
  -6  -2 -33    2.26    0.79
  -2  -6  33    2.97    1.04
   6  -2  33    2.59    0.85
   6   2 -32    6.04    1.07
  -6  -2 -32    6.26    1.06
  -2  -6  32    6.73    1.35
   6  -2  32    6.27    1.18
  -2   6 -31    1.06    0.70
   6   2 -31    1.36    0.68
   6  -2  31    2.20    0.80
  -6  -2 -31    0.89    0.60
  -2  -6  31    2.79    1.09
   6  -2  31    1.63    0.79
   2  -6 -31   -0.87    1.06
  -2   6 -30    6.68    1.21
  -2  -6  30    8.53    1.50
   6  -2  30    6.69    1.18
   2  -6 -30    7.60    1.56
   6  -2  30    7.47    1.17
   6   2 -30    7.13    1.16
   6  -2  29    6.51    1.09
  -2  -6  29    7.97    1.48
   2  -6 -29    8.76    1.56
   6   2 -29    7.28    1.23
   6   2 -28    5.64    1.10
  -2  -6  28    5.06    1.15
   6  -2  28    5.98    1.06
   6  -2  27    0.79    0.63
   6   2 -27    0.48    0.56
  -2  -6  27    0.93    0.74
   6   2 -26    2.01    0.81
   6  -2  26    2.39    0.76
  -2  -6  26    1.59    0.86
  -2  -6  25    7.51    1.37
   6  -2  25    7.85    1.16
   6   2 -25    7.82    1.23
   6   2 -24    6.92    1.19
  -2  -6  24    9.40    1.56
   6  -2  24    8.53    1.21
   6  -2  23    1.91    0.72
  -2  -6  23    2.78    1.09
   6   2 -22    4.57    0.99
   6  -2  22    4.67    0.92
  -2  -6  22    4.93    1.16
   6   2 -21    1.59    0.72
   6  -2  21    1.23    0.60
  -2  -6  21    0.88    0.70
  -2  -6  20    5.83    1.17
   6  -2  20    6.52    1.06
  -2  -6  19    0.83    0.72
   2  -6 -19    0.12    0.99
   6  -2  19    0.73    0.61
  -2  -6  18   15.18    1.85
   6  -2  18   13.65    1.42
  -2  -6  17   13.30    1.76
   6  -2  17   11.93    1.34
  -2  -6  16    9.87    1.55
   2  -6 -16    8.38    1.29
   6  -2  16   11.01    1.28
  -2  -6  15   15.00    1.85
   6  -2  15   16.70    1.57
  -2  -6  14   41.48    2.95
   2  -6 -14   40.87    2.48
   6  -2  14   42.22    2.39
   6   2 -13   11.26    1.36
   2  -6 -13    9.90    1.47
  -2  -6  13   12.37    1.72
   2   6  13   10.28    1.41
   2  -6 -13   11.74    1.50
   6  -2  13   11.87    1.34
   6   2 -12   14.05    1.46
   2  -6 -12   16.75    1.84
  -2  -6  12   18.17    2.14
   2  -6 -12   18.39    1.76
   2   6  12   15.06    1.61
   6  -2  12   14.11    1.45
   6   2 -11   37.58    2.36
   2  -6 -11   39.76    2.83
  -2  -6  11   40.40    2.87
   2  -6 -11   37.53    2.39
   2   6  11   37.54    2.45
   6  -2  11   37.68    2.21
   6   2 -10    7.77    1.22
  -2  -6  10    7.70    1.52
   2  -6 -10    5.52    1.17
   2   6  10    6.16    1.13
   2  -6 -10    7.18    1.20
   6  -2  10    6.99    1.02
  -2  -6   9   10.42    1.54
   2  -6  -9    9.84    1.33
   2   6   9   12.18    1.50
   6   2  -9   10.93    1.33
   6   2  -8   23.00    1.90
   2   6   8   23.05    1.97
   6   2  -7   26.93    2.03
   2   6   7   24.52    2.02
   6   2  -6    7.51    1.15
   2   6   6    6.78    1.21
   6   2  -5    5.22    0.98
   2   6   5    4.42    0.95
   6   2  -4    9.69    1.28
   2   6   4   11.19    1.44
   6   2  -3    8.92    1.23
  -2  -6   3    7.44    1.25
   2   6   3    8.56    1.26
   6   2  -2    2.32    0.76
  -2  -6   2    0.92    0.71
   2   6   2    2.57    0.85
   6   2  -1    3.86    0.88
  -2  -6   1    2.49    0.90
   2   6   1    4.25    0.97
   6   2   0    3.27    0.83
  -2  -6   0    1.78    0.81
   2   6   0    2.47    0.85
   6   2   1    3.08    0.86
  -2  -6  -1    3.78    0.94
   2   6  -1    3.96    0.94
   6   2   2    2.96    0.84
  -2  -6  -2    2.04    0.97
   2   6  -2    2.21    0.79
   6   2   3    9.45    1.27
  -2  -6  -3    7.81    1.29
   2   6  -3    8.04    1.26
   6   2   4   10.34    1.32
  -2  -6  -4   10.12    1.62
   2   6  -4   11.11    1.51
   6   2   5    5.71    1.07
  -2  -6  -5    4.48    1.02
   2   6  -5    5.22    1.13
   6   2   6    7.36    1.21
  -2  -6  -6    7.81    1.27
   2   6  -6    6.73    1.26
   6  -2  -6    6.31    1.15
   6   2   7   23.43    1.96
  -2  -6  -7   25.61    2.14
   2   6  -7   26.86    2.24
   6  -2  -7   26.11    2.12
   6   2   8   23.57    1.97
  -2  -6  -8   26.46    2.16
   2   6  -8   27.50    2.27
   6  -2  -8   27.12    2.16
   6   2   9   12.08    1.49
  -2  -6  -9   10.57    1.42
   2   6  -9   12.42    1.62
   6  -2  -9   12.95    1.55
   6   2  10    6.56    1.17
  -2  -6 -10    5.86    1.16
   2   6 -10    6.01    1.23
   2  -6  10    6.09    1.14
   6  -2 -10    5.91    1.16
   6   2  11   40.50    2.54
  -2  -6 -11   38.79    2.57
   2  -6  11   33.89    2.34
   2   6 -11   40.67    2.74
   6  -2 -11   42.84    2.71
   6   2  12   15.18    1.65
  -2  -6 -12   16.69    1.82
   2  -6  12   17.76    1.83
   2   6 -12   16.45    1.87
   6  -2 -12   14.63    1.66
   6   2  13   11.49    1.47
   2  -6  13   13.92    1.70
  -2  -6 -13   11.78    1.53
   2  -6  13   14.00    1.61
   2   6 -13   15.67    1.84
   6  -2 -13   12.25    1.55
   6   2  14   45.49    2.73
   2  -6  14   44.16    2.88
  -2  -6 -14   43.78    2.70
   2  -6  14   38.24    2.48
   6  -2 -14   43.72    2.79
   2   6 -14   48.27    3.02
   6   2  15   19.73    1.85
  -2  -6 -15   17.38    1.77
   2  -6  15   15.83    1.67
   6  -2 -15   18.89    1.87
   2   6 -15   19.00    2.00
   6   2  16   10.10    1.39
  -2  -6 -16   10.42    1.47
   2  -6  16   12.71    1.64
  -2  -6 -16   10.45    1.54
   2  -6  16    9.79    1.32
   6  -2 -16   10.97    1.46
   2   6 -16   10.89    1.58
   6   2  17   13.44    1.55
  -2  -6 -17   12.22    1.63
   2  -6  17   14.95    1.80
  -2  -6 -17   12.16    1.47
   2  -6  17   14.01    1.55
   6  -2 -17   12.87    1.55
   2   6 -17   13.42    1.69
   6   2  18   16.81    1.73
   2   6 -18   16.05    1.84
  -2  -6 -18   18.26    1.89
   2  -6  18   14.40    1.74
  -2  -6 -18   13.71    1.52
   2  -6  18   14.22    1.56
   6  -2 -18   14.57    1.65
  -2  -6 -19   -0.07    0.47
   6   2  19    0.65    0.63
   2  -6  19    0.71    0.68
  -2  -6 -19    0.22    0.57
   2   6 -19    1.13    0.81
   2  -6  19    1.11    0.91
   6  -2 -19    0.46    0.63
  -2  -6 -20    6.63    1.21
   6   2  20    6.25    1.15
   2  -6  20    5.17    1.06
  -2  -6 -20    5.78    1.09
   2   6 -20    6.57    1.25
   2  -6  20    5.30    1.01
   6  -2 -20    5.85    1.09
  -2  -6 -21    0.23    0.64
   2  -6  21    1.17    0.77
  -2  -6 -21    0.86    0.65
   6   2  21    0.94    0.62
   2   6 -21    0.82    0.75
   2  -6  21    2.16    0.86
   6  -2 -21    1.22    0.62
  -2  -6 -22    6.53    1.20
   6   2  22    5.36    1.11
   2  -6  22    5.51    1.14
  -2  -6 -22    6.20    1.10
   2   6 -22    6.08    1.22
   2  -6  22    4.15    0.95
   6  -2 -22    6.21    1.13
  -2  -6 -23    0.84    0.68
   6   2  23    1.32    0.70
   2  -6  23    1.68    0.82
  -2  -6 -23    1.08    0.75
   2   6 -23    1.51    0.87
   2  -6  23    2.19    0.79
   6  -2 -23    1.64    0.75
  -2  -6 -24    6.58    1.23
   2  -6  24    6.29    1.23
  -2  -6 -24    9.05    1.29
   6   2  24    9.51    1.37
   2  -6  24    6.64    1.10
   6  -2 -24    7.98    1.25
   2   6 -24    8.83    1.42
  -2  -6 -25    8.32    1.33
   6   2  25    9.45    1.34
   2  -6  25    9.09    1.47
  -2  -6 -25    6.10    1.09
   2  -6  25    6.58    1.18
   6  -2 -25    6.68    1.17
   2   6 -25    7.74    1.42
  -2  -6 -26    1.48    0.83
   6   2  26    1.84    0.73
   2  -6  26    1.95    0.80
  -2  -6 -26    2.38    0.78
   2   6 -26    2.80    0.90
   2  -6  26    1.50    0.65
   6  -2 -26    2.30    0.77
  -2  -6 -27    0.34    0.69
   6   2  27    0.47    0.52
   2  -6  27    0.30    0.53
  -2  -6 -27    0.67    0.61
   6   2  27    0.75    0.53
   2   6 -27    1.17    0.78
   6  -2 -27    1.00    0.64
  -2  -6 -28    5.29    1.17
   6   2  28    5.11    1.11
   2  -6  28    4.51    1.10
  -2  -6 -28    4.39    0.93
   6   2  28    5.96    1.13
   6   2  28    5.63    1.07
   2   6 -28    5.52    1.18
   6  -2 -28    5.13    1.06
  -2  -6 -29    7.87    1.40
   6   2  29    7.20    1.30
   6   2  29    7.01    1.18
   2  -6  29    6.12    1.21
  -2  -6 -29    6.87    1.17
   6   2  29    6.08    1.11
   6  -2 -29    7.10    1.18
   2   6 -29    8.51    1.42
   6   2  30    8.80    1.38
  -2  -6 -30    8.47    1.36
   2  -6  30    9.06    1.46
  -2  -6 -30    7.58    1.18
   6   2  30    6.26    1.15
   2   6 -30    8.20    1.38
   6  -2 -30    8.84    1.29
   6   2  30    8.04    1.25
  -2  -6 -31    1.11    0.72
   6   2  31    1.84    0.74
   6   2  31    1.87    0.80
   2  -6  31    2.29    0.83
  -2  -6 -31    0.97    0.61
   6   2  31    1.91    0.81
   2   6 -31    2.02    0.86
   6  -2 -31    1.29    0.63
  -2  -6 -32    8.85    1.42
   6   2  32    6.07    1.16
   6  -2 -32    5.25    1.01
   2  -6  32    5.43    1.16
   6   2  32    8.24    1.31
   6  -2 -33    1.95    0.66
  -2  -6 -33    2.97    0.99
   6   2  33    3.05    0.89
   2  -6  33    2.29    0.83
   6   2  33    3.05    0.86
  -2  -6 -34    1.26    0.67
  -6   2 -34    1.20    0.61
   6   2  34    1.59    0.76
   2  -6  34    1.84    0.79
   6   2  34    1.90    0.74
   6  -2 -34    1.41    0.67
  -2  -6 -35    0.56    0.63
   6   2  35    1.31    0.74
   6  -2 -35    1.26    0.61
   2  -6  35    0.66    0.63
   6   2  35    0.74    0.63
  -6   2 -35    1.17    0.60
  -2  -6 -36    1.52    0.81
   6  -2 -36    2.32    0.81
   6   2  36    1.77    0.73
   2  -6  36    2.20    0.87
   6   2  36    2.69    0.89
  -6   2 -36    2.76    0.84
  -2  -6 -37   11.31    1.57
   6   2  37    8.99    1.32
   2  -6  37   10.62    1.50
   6   2  37   11.28    1.56
   6  -2 -37   10.85    1.41
  -6   2 -37    9.14    1.29
  -2  -6 -38    4.48    1.16
   6   2  38    3.82    0.92
   2  -6  38    3.91    0.99
   6   2  38    3.98    0.98
  -6   2 -38    3.72    0.86
  -2  -6 -39    2.90    0.99
   6   2  39    2.87    0.87
   2  -6  39    2.18    0.83
   6   2  39    1.84    0.74
  -6   2 -39    2.34    0.78
  -2  -6 -40    2.10    0.84
   6   2  40    4.00    0.93
   2  -6  40    1.44    0.69
   6   2  40    3.13    0.94
  -6   2 -40    1.71    0.66
  -2  -6 -41    0.61    0.66
   2  -6  41    0.89    0.68
   6   2  41    0.68    0.64
  -6   2 -41    0.63    0.55
  -6   2 -42    5.03    0.98
  -2  -6 -42    3.90    1.00
   2  -6  42    3.66    0.96
   6   2  42    4.00    1.03
  -2  -6 -43    0.37    0.63
   2  -6  43    0.29    0.52
   6   2  43    0.22    0.59
  -6   2 -43    1.25    0.57
  -2  -6 -44    0.22    0.64
  -6   2 -44    0.77    0.56
   2  -6  44    0.41    0.51
   6   2  44    0.72    0.65
  -2  -6 -45    0.23    0.59
   2  -6  45   -0.80    0.58
   6   2  45    0.21    0.61
  -6   2 -45    0.28    0.43
  -2  -6 -46    0.40    0.57
   6   2  46    1.53    0.79
  -6   2 -46    0.25    0.44
  -2  -6 -47    0.38    0.54
   6   2  47    0.89    0.64
  -6   2 -47    0.39    0.45
  -2  -6 -48    1.21    0.75
   6   2  48    0.41    0.57
  -6   2 -48    0.36    0.43
  -6   2 -49   -0.27    0.46
  -2  -6 -49   -1.02    0.64
   6   2  49    0.11    0.58
  -6   2 -50    0.66    0.51
  -2  -6 -50    0.29    0.55
   6   2  50    0.67    0.72
  -2  -6 -51    1.13    0.72
  -6   2 -51    1.09    0.52
   6   2  51    1.72    0.79
  -6   2 -52    0.51    0.43
  -2  -6 -52    1.36    0.72
   6   2  52    0.83    0.62
   6   2  53    1.01    0.64
  -2  -6 -53    0.63    0.63
  -2  -6 -54    0.96    0.63
   6   2  54    0.93    0.65
  -2  -6 -55   -0.12    0.51
   6   2  55   -0.01    0.54
  -2  -6 -56    0.90    0.62
   6   2  56    0.07    0.51
  -2  -6 -57    0.95    0.62
   6   2  57    1.06    0.62
  -2  -6 -58    0.18    0.51
   6   2  58    0.22    0.47
  -2  -6 -59    0.59    0.52
   6   2  59    0.65    0.55
  -2  -6 -60    0.74    0.50
   6   2  60    0.33    0.48
   6   2  61    0.29    0.45
  -2  -6 -61    0.37    0.46
  -2  -6 -62    0.14    0.38
   6   2  62    0.17    0.40
  -2  -6 -63    0.25    0.38
   6   2  63    0.91    0.52
  -2  -6 -64    0.15    0.41
   6   2  64    0.02    0.38
  -2  -6 -65    0.34    0.39
   6   2  65   -0.30    0.39
  -2  -6 -66    0.48    0.37
   6   2  66    0.02    0.34
   6  -3  63    0.06    0.26
  -3  -6  62    0.17    0.30
   6  -3  62   -0.01    0.28
  -3  -6  61    0.57    0.42
   3   6  61    0.28    0.33
   6  -3  61    0.08    0.27
  -3  -6  60   -0.26    0.32
   6  -3  60    0.35    0.46
   3   6  60    0.92    0.44
   6  -3  60   -0.34    0.35
  -3  -6  59    0.58    0.43
   6  -3  59    0.08    0.42
   3   6  59    0.14    0.35
   6  -3  59    0.13    0.34
  -3  -6  58    0.23    0.39
   6  -3  58   -0.02    0.44
   3   6  58   -0.48    0.50
   6  -3  58    0.00    0.34
  -3  -6  57   -0.20    0.43
   6  -3  57   -0.37    0.48
   3   6  57   -0.06    0.41
   6  -3  57   -0.28    0.37
  -3  -6  56    0.00    0.40
   6  -3  56    0.17    0.44
   3   6  56    0.04    0.40
   6  -3  56    0.48    0.43
  -3  -6  55    1.55    0.61
   6  -3  55    1.65    0.68
   3   6  55    2.30    0.68
   6  -3  55    0.19    0.34
  -3  -6  54    0.92    0.56
   6  -3  54    0.62    0.55
   3   6  54    0.68    0.53
   6  -3  54    0.66    0.48
  -3  -6  53   -0.23    0.49
   6  -3  53   -0.02    0.46
   3   6  53   -0.14    0.49
   6  -3  53   -0.17    0.40
  -3  -6  52    0.68    0.54
   6  -3  52   -0.02    0.47
   3   6  52    0.85    0.62
   6  -3  52    0.55    0.46
  -3  -6  51    0.60    0.56
   6  -3  51    0.72    0.58
   3   6  51    1.10    0.62
   6  -3  51    0.26    0.45
  -3  -6  50    0.02    0.46
   6  -3  50    0.25    0.49
   3   6  50    0.28    0.48
   6  -3  50    0.22    0.46
  -3  -6  49   -0.02    0.48
   6  -3  49    0.47    0.59
   3   6  49    0.13    0.58
   6  -3  49    0.11    0.40
  -3  -6  48    0.46    0.53
   6  -3  48    0.40    0.54
   3   6  48    0.48    0.59
   6  -3  48    0.03    0.44
  -3  -6  47    0.64    0.59
   6  -3  47    0.60    0.56
   3   6  47    0.92    0.78
   6  -3  47    0.23    0.46
  -6  -3 -47    0.78    0.52
  -6  -3 -46    0.05    0.40
  -3  -6  46    0.15    0.50
   6  -3  46   -0.45    0.60
   3   6  46   -0.13    0.61
   6  -3  46    0.04    0.46
  -6  -3 -45   -0.11    0.45
  -3  -6  45    0.24    0.48
   6  -3  45    0.24    0.54
   3   6  45    0.37    0.53
   6  -3  45    0.16    0.46
  -6  -3 -44    0.68    0.52
  -3  -6  44    0.67    0.58
   6  -3  44    0.76    0.61
   3   6  44    0.47    0.61
   6  -3  44    0.54    0.55
  -6  -3 -43    1.96    0.68
  -3  -6  43    2.66    0.86
   6  -3  43    1.57    0.71
   3   6  43    2.52    0.89
   6  -3  43    1.30    0.69
  -6  -3 -42    0.11    0.42
  -3  -6  42    0.53    0.53
   6  -3  42    0.45    0.59
   3   6  42    0.20    0.60
   6  -3  42   -0.26    0.44
  -3  -6  41   -0.21    0.58
   6  -3  41    0.17    0.50
   6  -3  41    0.20    0.46
  -6  -3 -41    0.15    0.45
  -3  -6  40    0.71    0.61
   6  -3  40    1.87    0.76
   6  -3  40    0.94    0.54
  -6  -3 -40    1.53    0.65
   6   3 -39    2.16    0.67
  -3  -6  39    1.82    0.77
   6  -3  39    1.79    0.78
   6  -3  39    1.05    0.62
  -6  -3 -39    1.35    0.62
   6   3 -38   -0.02    0.42
  -3  -6  38   -0.22    0.51
   6  -3  38   -0.39    0.53
   6  -3  38   -0.04    0.47
  -6  -3 -38   -0.22    0.47
   6   3 -37    1.78    0.67
  -3  -6  37    1.58    0.68
   6  -3  37    1.78    0.73
   6  -3  37    0.76    0.60
  -6  -3 -37    1.39    0.58
   6   3 -36    1.40    0.63
  -3  -6  36    0.55    0.64
   6  -3  36    0.95    0.67
   6  -3  36    0.85    0.54
  -6  -3 -36    0.96    0.57
   6   3 -35    2.49    0.77
  -3  -6  35    2.47    0.84
   6  -3  35    1.53    0.72
   6  -3  35    0.75    0.60
  -6  -3 -35    2.15    0.71
   6   3 -34    1.17    0.66
  -3  -6  34    2.41    0.85
   6  -3  34    1.44    0.71
   6  -3  34    1.29    0.74
  -6  -3 -34    1.96    0.68
   6   3 -33    0.65    0.57
  -3  -6  33    0.46    0.63
   6  -3  33    0.17    0.58
   6  -3  33   -0.09    0.43
  -6  -3 -33    0.47    0.47
   6   3 -32    1.86    0.75
  -3  -6  32    2.21    0.83
   6  -3  32    2.77    0.84
   3  -6 -32    1.06    1.03
   6  -3  32    1.08    0.69
  -6  -3 -32    2.30    0.75
   6   3 -31    0.91    0.61
  -3  -6  31    2.19    0.87
   6  -3  31    0.76    0.63
   6  -3  31    1.49    0.65
  -6  -3 -31    2.08    0.73
   6   3 -30    3.52    0.90
  -3  -6  30    2.06    0.75
   6  -3  30    3.96    0.99
   6  -3  30    1.93    0.81
  -6  -3 -30    3.30    0.82
  -3  -6  29    2.47    0.93
   6  -3  29    1.71    0.74
  -3  -6  28    6.34    1.20
   6  -3  28    5.70    1.15
  -6  -3 -28    7.73    1.15
  -3  -6  27    4.99    1.16
   6  -3  27    5.64    1.12
  -3  -6  26    5.87    1.23
   6  -3  26    5.19    1.02
  -6  -3 -26    6.06    1.07
  -6  -3 -25    3.89    0.88
  -3  -6  25    4.45    1.08
  -3  -6  24    0.47    0.55
   6  -3  24    0.67    0.59
   6  -3  23    0.37    0.50
  -3  -6  23    0.77    0.59
   6  -3  23   -0.78    0.55
  -3  -6  22    0.92    0.64
   6  -3  22    0.13    0.43
   6  -3  22    0.21    0.45
   6  -3  21    0.15    0.50
  -3  -6  21    0.46    0.65
   3  -6 -21    0.98    1.12
   6  -3  21   -0.22    0.44
   6  -3  20    3.29    0.80
  -3  -6  20    3.01    0.93
   3   6  20    4.34    0.98
   6  -3  20    2.51    0.80
   6  -3  19    3.71    0.82
  -3  -6  19    2.71    0.89
   3   6  19    2.76    0.85
   6  -3  19    1.14    0.69
   6  -3  18    0.56    0.52
   3   6  18    0.27    0.59
   6  -3  18    0.67    0.55
   3   6  17    2.08    0.79
   6  -3  17    2.80    0.85
   3   6  16    6.28    1.16
   6  -3  16    5.76    1.10
   3   6  15   10.57    1.42
   3  -6 -15   12.76    1.53
   3   6  14    1.89    0.77
   6  -3  14    1.31    0.65
   3   6  13   13.13    1.55
   3  -6 -13   14.13    1.60
   3   6  12    0.96    0.62
   3  -6 -12    3.43    0.98
   6  -3  12    2.39    0.83
   3   6  11    8.23    1.28
   3  -6 -11    8.89    1.32
   6  -3  11    8.96    1.27
   3   6  10    3.96    0.95
   3  -6 -10    4.62    1.08
   6  -3  10    3.70    0.92
   3   6   9    3.30    0.89
   3  -6  -9    2.44    0.78
   6  -3   9    2.67    0.80
   6  -3   9    3.25    0.82
   6   3  -8    3.93    0.86
   3   6   8    4.34    1.04
   3  -6  -8    2.54    0.81
   6  -3   8    3.53    0.87
   6  -3   7    1.04    0.61
   6   3  -7    1.51    0.75
   6   3  -7    1.12    0.59
   3   6   7    1.62    0.76
   3  -6  -7    1.71    0.81
   6   3  -6    5.26    1.03
   3  -6  -6    5.68    1.11
   6   3  -6    4.82    0.93
   3   6   6    4.93    1.05
  -3  -6   6    5.45    1.29
   3  -6  -6    4.78    1.02
   6  -3   6    6.06    1.10
   3  -6  -5    4.39    1.20
   6   3  -5    4.04    0.91
   3   6   5    4.27    1.02
  -3  -6   5    4.94    1.32
   3  -6  -5    2.60    0.84
   6  -3   5    3.95    0.96
   3  -6  -4    8.62    1.38
  -3  -6   4   10.83    1.55
   6   3  -4   10.27    1.33
   3  -6  -4    9.84    1.34
   3   6   4    9.64    1.39
   6  -3   4   12.66    1.51
   3  -6  -3    2.37    0.87
   6   3  -3    1.75    0.81
   6   3  -3    1.51    0.72
   3   6   3    1.56    0.81
  -3  -6   3    2.18    1.21
   6  -3   3    1.78    0.80
   3  -6  -3    1.22    0.75
   6   3  -2   12.84    1.56
   3  -6  -2   11.55    1.50
  -3  -6   2   10.90    1.60
   6   3  -2   11.82    1.43
   3  -6  -2    9.03    1.32
   3   6   2   11.03    1.46
   6  -3   2   12.66    1.55
   6   3  -1    2.16    0.76
   6   3  -1    2.54    0.87
   3   6   1    2.49    0.82
  -3  -6   1    1.89    0.79
   3  -6  -1    1.42    0.97
   6  -3   1    2.84    0.89
   6  -3   0    0.36    0.49
   6   3   0   -0.02    0.55
   3   6   0    0.62    0.64
  -3  -6   0   -0.05    0.70
   3  -6   0   -0.28    0.62
   6   3   1    2.79    0.86
  -3  -6  -1    2.02    0.83
   3   6  -1    3.45    0.92
   3  -6   1    0.91    0.66
   6  -3  -1    1.46    0.70
   6   3   2   12.36    1.51
  -3  -6  -2   10.74    1.50
   3   6  -2   11.29    1.50
   3  -6   2    8.43    1.28
   6  -3  -2   11.80    1.49
   6   3   3    1.25    0.70
  -3  -6  -3    1.59    0.82
   3   6  -3    1.70    0.85
   3  -6   3    1.66    1.00
   6  -3  -3    1.46    0.75
   6   3   4   11.54    1.47
  -3  -6  -4   10.48    1.49
   3  -6   4    7.82    1.25
   3   6  -4    9.83    1.42
   6  -3  -4   12.18    1.55
   6  -3  -5    3.35    0.90
   6   3   5    5.72    1.14
  -3  -6  -5    3.76    1.03
   3   6  -5    3.38    1.05
   3  -6   5    2.70    0.88
   6   3   6    5.00    1.06
  -3  -6  -6    6.60    1.21
   3   6  -6    6.43    1.20
   3  -6   6    4.07    0.96
   6  -3  -6    5.18    1.03
   6  -3  -7    0.67    0.53
   6   3   7    0.86    0.65
  -3  -6  -7    1.19    1.06
   3   6  -7    1.74    0.79
   3  -6   7    0.47    0.61
   6   3   8    3.89    0.96
  -3  -6  -8    2.82    0.89
   3   6  -8    4.09    1.03
   3  -6   8    3.66    0.94
   6  -3  -8    4.11    0.95
   6   3   9    3.72    0.97
  -3  -6  -9    4.40    1.04
   3   6  -9    4.35    1.02
   3  -6   9    4.77    1.03
   6  -3  -9    3.91    0.92
   6   3  10    3.44    0.90
  -3  -6 -10    4.83    1.08
   3   6 -10    3.53    0.97
   3  -6  10    5.01    1.05
   6  -3 -10    4.05    1.00
   6   3  11    7.45    1.23
  -3  -6 -11    6.94    1.27
  -3  -6 -11    9.29    1.36
   3  -6  11    7.70    1.24
   3   6 -11    8.92    1.42
   6  -3 -11    9.09    1.36
  -3  -6 -12    3.65    1.12
   6   3  12    0.92    0.65
  -3  -6 -12    1.73    0.86
   3   6 -12    2.43    0.98
   3  -6  12    3.37    0.99
   6  -3 -12    1.89    0.75
   6   3  13   12.26    1.52
  -3  -6 -13   11.13    1.60
  -3  -6 -13   11.87    1.49
   3  -6  13   10.76    1.41
   3   6 -13   14.69    1.80
   6  -3 -13   13.53    1.62
  -3  -6 -14    5.19    1.26
   6   3  14    2.19    0.85
  -3  -6 -14    2.30    0.95
   3   6 -14    3.50    1.11
   6  -3 -14    2.33    0.82
   6   3  15   11.32    1.48
  -3  -6 -15    8.13    1.41
  -3  -6 -15   10.67    1.42
   3  -6  15    9.38    1.36
   3   6 -15   10.56    1.53
   6  -3 -15   11.33    1.49
  -3  -6 -16    7.86    1.38
   6  -3 -16    7.24    1.24
   6   3  16    6.37    1.18
  -3  -6 -16    6.99    1.27
   3  -6  16    9.79    1.39
   3   6 -16    7.81    1.35
  -3  -6 -17    2.05    0.82
   6   3  17    3.10    0.92
  -3  -6 -17    2.96    0.87
   3   6 -17    2.77    0.97
   3  -6  17    3.40    0.88
   6  -3 -17    2.59    0.82
  -3  -6 -18    0.06    0.58
   6   3  18    0.77    0.63
  -3  -6 -18    0.06    0.48
   3   6 -18    0.11    0.53
   3  -6  18    0.46    0.56
   6  -3 -18    0.59    0.58
  -3  -6 -19    2.59    0.82
   6   3  19    3.35    0.92
  -3  -6 -19    2.82    0.84
   3   6 -19    3.20    0.92
   3  -6  19    3.24    0.83
   6  -3 -19    3.16    0.86
  -3  -6 -20    3.80    1.00
   6   3  20    4.92    1.03
  -3  -6 -20    4.53    0.98
   3   6 -20    3.64    1.01
   3  -6  20    3.97    0.96
   6  -3 -20    4.95    1.05
  -3  -6 -21    0.08    0.57
   6   3  21    0.08    0.49
  -3  -6 -21    0.33    0.60
   3   6 -21    0.12    0.52
   3  -6  21    1.53    0.65
   6  -3 -21    0.80    0.56
   6  -3 -22    0.24    0.51
  -3  -6 -22   -0.13    0.59
   6   3  22    1.12    0.61
  -3  -6 -22   -0.13    0.50
   3   6 -22    0.32    0.64
   3  -6  22    0.24    0.40
  -3  -6 -23    0.19    0.60
   6   3  23    0.43    0.56
  -3  -6 -23    0.31    0.49
   3   6 -23    0.23    0.55
   3  -6  23    0.12    0.41
   6  -3 -23    0.07    0.47
  -3  -6 -24    0.46    0.54
   6   3  24    0.60    0.60
  -3  -6 -24    0.28    0.50
   3   6 -24    0.28    0.67
   3  -6  24    1.27    0.66
   6  -3 -24    0.11    0.55
  -3  -6 -25    3.27    0.99
   6  -3 -25    4.16    0.99
   6   3  25    3.53    0.93
   3  -6  25    3.18    0.87
  -3  -6 -26    6.89    1.28
   6   3  26    5.90    1.14
   3  -6  26    6.10    1.11
   6  -3 -26    6.43    1.17
   6  -3 -27    6.50    1.16
  -3  -6 -27    6.13    1.26
   6   3  27    5.55    1.09
   3  -6  27    6.75    1.17
  -3  -6 -28    8.26    1.44
   6   3  28    8.26    1.29
   3  -6  28    4.74    0.99
   6  -3 -28    7.70    1.23
  -3  -6 -29    2.17    0.90
   6   3  29    1.88    0.73
   3  -6  29    2.86    0.87
   6  -3 -29    1.95    0.77
  -3  -6 -30    2.95    0.97
   6   3  30    2.96    0.88
   3  -6  30    2.57    0.76
   6  -3 -30    3.95    0.97
  -3  -6 -31    1.98    0.86
   6   3  31    1.30    0.70
   3  -6  31    1.57    0.66
  -3  -6 -32    2.54    0.91
   6   3  32    1.88    0.72
   3  -6  32    0.97    0.58
  -3  -6 -33    0.19    0.59
   6   3  33    0.36    0.47
   3  -6  33    0.25    0.45
  -3  -6 -34    1.96    0.84
   6   3  34    2.49    0.82
   3  -6  34    1.51    0.70
  -3  -6 -35    1.80    0.77
   6   3  35    2.18    0.79
   3  -6  35    2.08    0.73
  -3  -6 -36    0.70    0.73
   6   3  36    1.61    0.75
   3  -6  36    1.06    0.59
  -3  -6 -37    1.51    0.78
   6   3  37    1.13    0.68
   3  -6  37    1.07    0.59
  -3  -6 -38    0.35    0.59
   6   3  38    0.62    0.60
   6   3  38   -0.12    0.53
   3  -6  38    0.15    0.43
  -3  -6 -39    2.36    0.88
   6   3  39    2.97    0.84
   6   3  39    1.19    0.65
   3  -6  39    1.12    0.60
  -3  -6 -40    2.39    0.87
   6   3  40    0.79    0.57
   6   3  40    1.62    0.74
   3  -6  40    1.74    0.67
  -3  -6 -41    0.47    0.59
   6   3  41    0.58    0.59
   6   3  41    0.42    0.59
   3  -6  41    0.51    0.49
  -3  -6 -42    0.49    0.54
   6   3  42    0.34    0.48
   6   3  42    0.43    0.59
   3  -6  42   -0.33    0.44
  -3  -6 -43    2.36    0.81
   6   3  43    2.15    0.67
   6   3  43    2.19    0.79
   3  -6  43    1.22    0.55
  -3  -6 -44    0.51    0.57
   6   3  44    1.11    0.64
   3  -6  44    0.74    0.49
  -3  -6 -45    0.10    0.54
   6   3  45   -0.35    0.52
   3  -6  45    0.23    0.44
  -3  -6 -46   -0.55    0.63
   6   3  46    0.44    0.59
   3  -6  46    0.07    0.40
  -3  -6 -47    0.78    0.58
   6   3  47    0.33    0.56
   3  -6  47    0.21    0.40
  -3  -6 -48   -0.40    0.54
   6   3  48    0.87    0.63
   3  -6  48    0.39    0.45
  -3  -6 -49    0.19    0.52
   6   3  49    0.40    0.55
   3  -6  49    0.46    0.42
  -3  -6 -50   -0.05    0.47
   6   3  50   -0.02    0.53
   3  -6  50   -0.15    0.39
  -3  -6 -51    0.38    0.54
   6   3  51    0.74    0.61
   3  -6  51    0.08    0.33
   6   3  52    0.93    0.66
  -3  -6 -52   -0.17    0.52
   3  -6  52   -0.08    0.36
  -3  -6 -53    0.34    0.50
   6   3  53    0.27    0.54
   3  -6  53    0.10    0.34
  -3  -6 -54    0.88    0.59
   6   3  54    1.05    0.63
   3  -6  54    1.00    0.48
   6   3  55    1.17    0.61
   3  -6  55    0.74    0.41
  -3  -6 -56    0.37    0.49
   6   3  56   -0.01    0.46
   3  -6  56    0.25    0.32
  -3  -6 -57    0.66    0.49
   6   3  57   -0.01    0.43
   3  -6  57   -0.11    0.30
  -3  -6 -58    0.13    0.40
   6   3  58    0.30    0.44
   3  -6  58    0.04    0.29
   6   3  59    0.57    0.46
  -3  -6 -59    0.52    0.43
   3  -6  59    0.18    0.28
  -3  -6 -60    0.21    0.35
   6   3  60    0.15    0.41
  -3  -6 -61    0.54    0.42
   6   3  61    0.32    0.41
  -3  -6 -62    0.28    0.34
   6   3  62   -0.06    0.36
  -3  -6 -63   -0.05    0.32
   6   3  63   -0.24    0.35
   6   3  64    0.07    0.30
   6  -4  59    0.08    0.27
   4   6  58    0.31    0.41
   6  -4  58    0.47    0.35
   4   6  57   -0.14    0.35
   6  -4  57   -0.02    0.29
   4   6  56    0.83    0.42
   6  -4  56   -0.05    0.29
   4   6  55    0.05    0.38
   6  -4  55    0.05    0.30
   4   6  54    0.20    0.38
   6  -4  54    0.10    0.34
   4   6  53    0.42    0.45
   6  -4  53    0.08    0.33
   4   6  52    0.08    0.47
   6  -4  52   -0.08    0.38
   4   6  51    0.85    0.60
   6  -4  51   -0.39    0.40
   4   6  50    0.60    0.52
   6  -4  50   -0.04    0.35
   4   6  49    0.55    0.53
   6  -4  49   -0.22    0.40
   4   6  48    0.02    0.52
   6  -4  48   -0.56    0.46
   4   6  47   -0.61    0.60
   6  -4  47   -0.11    0.38
   4   6  46   -0.62    0.60
   6  -4  46   -0.01    0.39
   4   6  45    0.21    0.61
   6  -4  45    0.22    0.44
   4   6  44    0.93    0.78
   6  -4  44    0.56    0.49
   4   6  43    0.63    0.65
   6  -4  43    0.30    0.44
   4   6  42   -0.17    0.61
   6  -4  42   -0.08    0.40
   4   6  41    0.95    0.73
   6  -4  41   -0.40    0.47
   4   6  40    0.33    0.59
   6  -4  40   -0.01    0.42
   6   4 -39   -0.07    0.38
   6  -4  39    0.91    0.64
   4   6  39    0.10    0.60
   6  -4  39    0.10    0.43
   6   4 -38    0.89    0.54
   6  -4  38    0.34    0.48
   4   6  38    0.77    0.78
   6  -4  38    0.51    0.52
   6   4 -37    4.06    0.86
   6  -4  37    2.98    0.82
   4   6  37    4.13    1.05
   6  -4  37    1.67    0.72
   6   4 -36    1.07    0.57
   6  -4  36    0.51    0.47
   4   6  36    0.93    0.73
   6  -4  36    0.53    0.57
   6   4 -35    0.45    0.51
   6  -4  35    0.43    0.53
   6  -4  35    0.27    0.43
   6   4 -34    1.82    0.67
   6  -4  34    1.28    0.68
   6  -4  34    2.03    0.75
   6  -4  33    1.91    0.73
   6  -4  33    1.49    0.74
   6  -4  32    0.16    0.49
   4  -6 -32    1.78    1.27
   6  -4  32    0.91    0.55
   4  -6 -31    3.66    1.24
   6  -4  31    2.76    0.86
   4  -6 -30   14.99    1.95
   6  -4  30    3.75    0.93
   4  -6 -29   17.68    2.02
   6  -4  29    5.89    1.12
   4  -6 -28   22.73    2.27
   6  -4  28    3.66    0.92
   4  -6 -27   13.11    1.90
   6  -4  27    1.82    0.76
   4  -6 -26   20.01    2.21
   6  -4  26    1.68    0.67
   4  -6 -25   10.03    1.82
   6  -4  25    1.75    0.74
   4  -6 -24   17.58    2.10
   6  -4  24    3.51    0.90
   4  -6 -23   11.30    1.85
   6  -4  23    2.27    0.75
   4  -6 -22   13.55    1.85
   6  -4  22    4.88    1.07
   4  -6 -21    1.67    1.35
   6  -4  21    1.38    0.70
   4  -6 -20   -3.42    1.29
   6  -4  20    1.44    0.63
   6  -4  19    0.40    0.48
   6  -4  18    0.64    0.56
   4  -6 -17   -0.82    1.12
   6  -4  17    0.09    0.45
   4  -6 -16    9.61    1.42
   6  -4  16    1.16    0.67
   4  -6 -15    4.49    1.06
   6  -4  15    1.90    0.73
   4  -6 -14    5.28    1.10
   6  -4  14    1.61    0.75
   4  -6 -13    6.71    1.17
   6  -4  13    3.50    0.89
   4  -6 -12    2.42    0.99
   6  -4  12    3.26    0.98
   4  -6 -11    8.16    1.29
   6  -4  11    7.27    1.19
   4  -6 -10    3.26    0.98
   6  -4  10    3.61    0.93
   4  -6  -9    3.23    0.91
   6  -4   9    3.79    0.91
   4   6   8    1.68    0.75
   4  -6  -8    1.62    0.79
   6  -4   8    2.54    0.81
   6   4  -7    5.33    1.08
   4   6   7    3.85    1.02
  -4  -6   7    4.58    1.13
   4  -6  -7    4.49    1.02
   6  -4   7    2.42    0.83
   6   4  -6    3.10    0.93
   4   6   6    3.13    0.92
  -4  -6   6    2.61    0.96
   4  -6  -6    3.17    0.98
   6  -4   6    1.82    0.78
   6   4  -5    6.83    1.18
  -4  -6   5    6.72    1.30
   4   6   5    8.48    1.37
   4  -6  -5    7.04    1.27
   6  -4   5    6.51    1.22
   6   4  -4    6.64    1.18
   4   6   4    7.13    1.30
  -4  -6   4    6.87    1.40
   4  -6  -4    4.88    1.05
   6  -4   4    5.99    1.09
   6   4  -3    1.83    0.81
   4   6   3    0.97    0.75
  -4  -6   3   -0.06    0.89
   4  -6  -3    0.35    0.64
   6  -4   3    0.07    0.52
   6   4  -2    3.65    0.97
   4   6   2    4.68    1.07
  -4  -6   2    2.55    0.85
   4  -6  -2    1.87    0.74
   6  -4   2    1.23    0.65
   6   4  -1    1.05    0.65
   4   6   1    0.65    0.62
  -4  -6   1    0.92    0.99
   4  -6  -1    0.02    0.64
   6  -4   1    0.54    0.80
   6   4   0    6.53    1.13
   4   6   0    6.32    1.19
  -4  -6   0    4.41    1.04
   4  -6   0    2.98    0.79
   6  -4   0    4.83    1.01
   6   4   1    1.68    0.83
   6   4   1    0.60    0.66
   4   6  -1    0.74    0.66
  -4  -6  -1    0.12    0.66
   6  -4  -1   -0.50    0.56
   4  -6   1   -1.00    0.67
   6   4   2    3.75    0.94
   6   4   2    3.99    0.97
   4   6  -2    3.46    0.96
  -4  -6  -2    3.40    0.93
   6  -4  -2    1.27    0.61
   4  -6   2    0.77    0.64
   6   4   3    1.25    0.73
   4   6  -3    0.97    0.74
  -4  -6  -3    0.67    0.97
   6  -4  -3    0.71    0.66
   4  -6   3   -0.75    0.65
   6   4   4    7.20    1.21
   4   6  -4    6.99    1.28
  -4  -6  -4    6.48    1.25
   6  -4  -4    5.00    1.02
   4  -6   4    4.84    0.99
   6   4   5    6.67    1.22
   4   6  -5    6.98    1.30
  -4  -6  -5    7.09    1.31
   4  -6   5    8.18    1.35
   6  -4  -5    6.22    1.10
   6   4   6    3.01    0.94
   4   6  -6    2.85    0.99
  -4  -6  -6    2.69    1.29
   6  -4  -6    1.52    0.72
   4  -6   6    3.09    1.01
   6   4   7    4.66    1.03
  -4  -6  -7    3.15    0.94
   4   6  -7    4.80    1.11
   6  -4  -7    3.21    0.85
   4  -6   7    3.05    0.89
   6  -4  -8    0.45    0.55
   4  -6   8    0.73    0.67
   6  -4  -9    4.31    0.95
   4  -6   9    2.86    0.85
   6  -4 -10    2.62    0.83
   4  -6  10    0.80    0.67
   6  -4 -11    6.98    1.11
   4  -6  11    6.04    1.07
   6  -4 -12    2.00    0.77
   4  -6  12    3.04    0.96
   6  -4 -13    6.04    1.05
   4  -6  13    4.63    0.99
   6  -4 -14    2.68    0.82
   4  -6  14    3.20    0.90
   6  -4 -15    5.23    1.05
   4  -6  15    0.63    0.60
   6  -4 -16    6.69    1.13
   4  -6  16    0.28    0.45
   4  -6  17   -0.11    0.39
   4  -6  18    0.74    0.57
   4  -6  19    0.39    0.58
   6  -4 -20    3.66    1.18
   4  -6  20    2.09    0.74
   6  -4 -21    6.73    1.38
   4  -6  21    1.36    0.68
   6  -4 -22   18.31    1.92
   4  -6  22    5.37    1.07
   6   4  23    1.00    0.68
   4  -6  23    2.14    0.73
   6   4  24    4.62    1.02
   4  -6  24    2.69    0.78
   6   4  25    1.39    0.70
   4  -6  25    1.66    0.69
  -4  -6 -26    3.55    0.90
   4  -6  26    2.90    0.83
  -4  -6 -27    1.25    0.71
   6   4  27    1.61    0.68
   4  -6  27    2.17    0.81
  -4  -6 -28    4.03    1.01
   6   4  28    3.03    0.91
   4  -6  28    4.26    0.96
  -4  -6 -29    8.01    1.29
   6   4  29    7.10    1.21
   4  -6  29    7.73    1.25
   6  -4 -29    7.68    1.37
  -4  -6 -30    5.34    1.11
   6   4  30    4.59    1.01
   6  -4 -30    1.84    1.05
   4  -6  30    4.88    1.02
  -4  -6 -31    1.40    0.69
   6   4  31    2.10    0.82
   4  -6  31    1.85    0.68
  -4  -6 -32    0.25    0.47
   6   4  32    0.69    0.64
   4  -6  32    0.96    0.62
  -4  -6 -33    2.79    0.80
   6   4  33    2.04    0.80
   4  -6  33    2.43    0.76
  -4  -6 -34    2.06    0.73
   6   4  34    1.42    0.66
   4  -6  34    1.69    0.66
  -4  -6 -35   -0.11    0.48
   6   4  35   -0.61    0.62
   4  -6  35    1.15    0.63
  -4  -6 -36    0.62    0.55
   6   4  36    1.01    0.65
   4  -6  36    0.77    0.57
  -4  -6 -37    2.99    0.81
   6   4  37    3.14    0.89
   4  -6  37    2.49    0.78
  -4  -6 -38    0.69    0.56
   6   4  38    0.10    0.56
   4  -6  38    1.10    0.60
  -4  -6 -39    0.20    0.50
   6   4  39   -0.32    0.56
   4  -6  39    0.73    0.52
  -4  -6 -40   -0.68    0.58
   6   4  40   -0.43    0.64
   4  -6  40    0.11    0.42
  -4  -6 -41    0.07    0.49
   6   4  41   -0.06    0.57
   4  -6  41    0.15    0.41
  -4  -6 -42    0.31    0.52
   6   4  42    0.74    0.56
   6   4  42    0.04    0.53
   4  -6  42    0.51    0.45
  -4  -6 -43    0.70    0.55
   6   4  43    0.54    0.49
   6   4  43    0.16    0.51
   4  -6  43    0.04    0.38
  -4  -6 -44    0.92    0.53
   6   4  44   -0.08    0.44
   6   4  44    1.37    0.66
   4  -6  44    0.59    0.49
  -4  -6 -45    0.28    0.46
   6   4  45    0.48    0.41
   6   4  45    0.43    0.54
   4  -6  45    0.20    0.43
  -4  -6 -46   -0.59    0.50
   6   4  46    0.23    0.42
   6   4  46    0.09    0.49
   4  -6  46   -0.08    0.39
   6   4  47    0.28    0.51
  -4  -6 -47   -0.45    0.48
   4  -6  47   -0.32    0.41
  -4  -6 -48    0.56    0.48
   6   4  48    0.50    0.50
   4  -6  48   -0.34    0.40
  -4  -6 -49    0.15    0.39
   6   4  49    0.23    0.47
   4  -6  49    0.11    0.37
  -4  -6 -50    0.12    0.36
   6   4  50   -0.07    0.46
   4  -6  50   -0.31    0.38
  -4  -6 -51   -0.29    0.36
   6   4  51   -0.02    0.42
   4  -6  51   -0.15    0.36
  -4  -6 -52    0.36    0.41
   6   4  52    0.13    0.47
   4  -6  52    0.24    0.37
  -4  -6 -53    0.14    0.35
   6   4  53    0.51    0.50
   4  -6  53    0.29    0.36
  -4  -6 -54    0.12    0.32
   6   4  54    0.36    0.46
   4  -6  54   -0.12    0.30
  -4  -6 -55    0.00    0.32
   6   4  55    0.28    0.40
   4  -6  55    0.34    0.33
   6   4  56    0.12    0.35
   4  -6  56    0.08    0.28
   6   4  57    0.17    0.40
   4  -6  57   -0.14    0.29
   6   4  58   -0.22    0.34
   4  -6  58    0.12    0.26
   6   4  59    0.18    0.32
   5   6  53    0.48    0.39
   6  -5  53    0.09    0.27
   5   6  52    0.12    0.33
   6  -5  52    0.23    0.31
   5   6  51    0.15    0.39
   6  -5  51    0.10    0.30
   5   6  50    0.19    0.37
   6  -5  50    0.33    0.33
   5   6  49   -0.57    0.50
   6  -5  49   -0.41    0.36
   5   6  48    0.06    0.43
   6  -5  48   -0.08    0.31
   5   6  47    0.58    0.44
   6  -5  47    0.02    0.33
   5   6  46   -0.09    0.43
   6  -5  46   -0.03    0.33
   5   6  45    0.28    0.48
   6  -5  45    0.00    0.35
   5   6  44   -0.40    0.53
   6  -5  44   -0.14    0.35
   5   6  43    0.44    0.48
   6  -5  43    0.68    0.45
   5   6  42    0.06    0.52
   6  -5  42    0.36    0.44
   5   6  41    0.46    0.52
   6  -5  41    0.51    0.46
   5   6  40    0.06    0.47
   6  -5  40    0.18    0.42
   6   5 -39    0.60    0.42
   5   6  39    0.03    0.49
   6  -5  39    0.39    0.46
   6   5 -38   -0.40    0.40
   5   6  38    0.96    0.64
   6  -5  38    0.05    0.40
   6   5 -37   -0.32    0.42
   5   6  37   -0.25    0.56
   6  -5  37   -0.22    0.40
   6   5 -36    0.34    0.43
   5   6  36    0.36    0.53
   6  -5  36    0.96    0.53
   6   5 -35   -0.12    0.42
   5   6  35    0.84    0.64
   6  -5  35    0.83    0.52
   5   6  34    0.18    0.54
   6  -5  34    0.14    0.46
   5   6  33    1.56    0.77
   6  -5  33    0.97    0.59
   5   6  32    3.28    0.97
   6  -5  32    1.22    0.60
   5   6  31    1.21    0.72
   6  -5  31    1.69    0.68
   5   6  30    1.63    0.79
   6  -5  30    1.67    0.73
   5   6  29    0.17    0.59
   5  -6 -29    2.00    1.21
   6  -5  29    0.49    0.49
   5   6  28    1.47    0.74
   6  -5  28    1.07    0.59
   5   6  27    0.47    0.59
   6  -5  27    1.01    0.58
   5   6  26    1.89    0.78
   6  -5  26    1.39    0.64
   5   6  25    0.78    0.67
   6  -5  25    0.23    0.42
   5  -6 -24   12.32    1.75
   6  -5  24    0.69    0.54
   5  -6 -23   15.36    2.01
   6  -5  23    0.87    0.54
   5  -6 -22   15.81    1.97
   6  -5  22    1.60    0.70
   5  -6 -21    6.72    1.55
   6  -5  21    0.56    0.53
   5  -6 -20    4.76    1.53
   6  -5  20    1.39    0.66
   5  -6 -19    0.97    1.16
   6  -5  19    3.23    0.89
   5  -6 -18   -0.42    1.29
   6  -5  18    2.64    0.78
   6  -5  17    0.62    0.53
   6  -5  16    0.43    0.57
   6  -5  15    0.90    0.67
   5  -6 -14    8.36    1.08
   6  -5  14    1.11    0.65
   5  -6 -13    7.70    1.29
   6  -5  13   -0.97    0.62
   5  -6 -12    7.25    1.22
   6  -5  12    0.03    0.49
   5  -6 -11    7.49    1.24
   6  -5  11    1.77    0.66
   5  -6 -10    3.80    0.98
   6  -5  10    0.05    0.50
   5  -6  -9    2.45    0.83
   6  -5   9    0.13    0.46
   5  -6  -8    3.94    0.95
   6  -5   8    0.87    0.61
   5  -6  -7    2.79    0.87
   6  -5   7   -0.22    0.48
   5  -6  -6    1.22    0.68
   6  -5   6   -0.71    0.56
   5  -6  -5    1.13    0.65
   6  -5   5    0.04    0.46
   5  -6  -4    1.68    0.73
   6  -5   4    1.38    0.66
   5  -6  -3    1.16    0.69
   6  -5   3    0.63    0.56
   5  -6  -2    0.53    0.60
   6  -5   2    0.36    0.53
   5  -6  -1    0.19    0.53
   6  -5   1    0.91    0.70
   5  -6   0    1.41    0.67
   6  -5   0    2.08    0.77
   6  -5  -1   -0.19    0.51
   5  -6   1    0.06    0.56
   6  -5  -2   -0.37    0.49
   5  -6   2   -0.20    0.48
   6  -5  -3    1.05    0.64
   5  -6   3    0.17    0.46
   6  -5  -4    1.34    0.67
   5  -6   4    1.26    0.64
   6  -5  -5    0.69    0.61
   5  -6   5    0.00    0.50
   6  -5  -6    0.24    0.49
   5  -6   6   -0.42    0.52
   6  -5  -7    2.32    0.82
   5  -6   7   -0.84    0.59
   6  -5  -8    3.58    0.91
   5  -6   8    1.46    0.64
   6  -5  -9    2.86    0.86
   5  -6   9    0.62    0.64
   6  -5 -10    4.37    1.00
   5  -6  10    0.49    0.57
   6  -5 -11    5.22    1.04
   5  -6  11    0.86    0.65
   6  -5 -12    4.34    0.97
   5  -6  12    0.40    0.55
   6  -5 -13    8.82    1.29
   5  -6  13    0.07    0.47
   6  -5 -14    3.05    0.98
   5  -6  14    2.12    0.71
   5  -6  15   -0.13    0.54
   5  -6  16   -0.85    0.62
   6  -5 -17   -3.17    1.19
   5  -6  17   -0.19    0.47
   6  -5 -18    2.20    1.23
   5  -6  18    1.46    0.60
   6  -5 -19    5.67    1.42
   5  -6  19    2.61    0.82
   6  -5 -20    8.83    1.58
   5  -6  20    2.02    0.70
   6   5  21    0.51    0.54
   5  -6  21    0.34    0.50
   6   5  22    2.06    0.76
   5  -6  22    0.81    0.60
   6   5  23   -0.01    0.45
   5  -6  23    0.56    0.49
   6   5  24    0.60    0.57
   5  -6  24    0.70    0.56
   6   5  25    0.86    0.57
   5  -6  25    0.51    0.46
   6   5  26    0.59    0.54
   5  -6  26    1.95    0.72
   6   5  27   -0.20    0.54
   5  -6  27    0.72    0.52
   6   5  28    1.37    0.61
   6  -5 -28    2.58    1.21
   5  -6  28    1.33    0.63
   6   5  29    0.01    0.47
   6  -5 -29   -0.30    1.04
   5  -6  29    0.62    0.56
   6   5  30    1.74    0.69
   5  -6  30    1.60    0.64
   6   5  31    1.55    0.74
   5  -6  31    1.65    0.70
   6   5  32    2.52    0.81
   5  -6  32    1.73    0.69
   6   5  33    1.02    0.65
   5  -6  33    1.73    0.65
   6   5  34    0.37    0.56
   5  -6  34    0.53    0.48
   6   5  35    0.10    0.51
   5  -6  35    1.03    0.58
   6   5  36    0.36    0.56
   5  -6  36    0.63    0.54
   6   5  37    0.03    0.45
   5  -6  37    0.26    0.45
   6   5  38   -0.14    0.47
   5  -6  38    0.19    0.42
   6   5  39   -0.19    0.49
   5  -6  39   -0.17    0.37
   6   5  40    0.01    0.48
   5  -6  40   -0.05    0.37
   6   5  41   -0.08    0.50
   5  -6  41    0.23    0.42
   6   5  42    0.18    0.40
   6   5  42   -0.35    0.54
   5  -6  42    0.23    0.41
   6   5  43   -0.31    0.47
   6   5  43   -0.45    0.56
   5  -6  43    0.51    0.45
   6   5  44   -0.84    0.50
   6   5  44   -0.01    0.41
   5  -6  44    0.22    0.39
   6   5  45    0.16    0.39
   6   5  45    0.62    0.49
   5  -6  45    0.15    0.34
   6   5  46    0.05    0.34
   6   5  46    0.33    0.46
   5  -6  46    0.39    0.40
   6   5  47    0.60    0.44
   6   5  47    0.65    0.46
   5  -6  47    0.52    0.41
   6   5  48   -0.21    0.39
   5  -6  48    0.26    0.36
   6   5  49    0.43    0.42
   5  -6  49    0.22    0.33
   6   5  50    0.16    0.39
   5  -6  50    0.17    0.31
   6   5  51   -0.07    0.34
   5  -6  51    0.66    0.38
   6   5  52    0.36    0.41
   5  -6  52    0.06    0.25
   6   5  53    0.18    0.32
   5  -6  53    0.42    0.32
   6  -6   0    3.82    0.92
   6  -6  -1    2.79    0.83
   6  -6   1    2.75    0.81
   6  -6  -2    4.06    0.94
   6  -6   2    1.59    0.71
   6  -6  -3    4.61    0.98
   6  -6   3    2.36    0.79
   6  -6  -4    3.26    0.86
   6  -6   4    1.41    0.69
   6  -6  -5    5.64    1.07
   6  -6   5    0.74    0.62
   6  -6  -6    6.99    1.13
   6  -6   6    1.07    0.64
   6  -6  -7    8.51    1.21
   6  -6   7    0.01    0.50
   6  -6  -8   11.19    1.33
   6  -6   8   -0.91    0.57
   6  -6   9   -0.61    0.57
   6  -6  10   -0.53    0.58
   6  -6  11   -0.27    0.55
   6  -6  12    0.48    0.57
   6  -6 -13   -2.07    1.19
   6  -6  13    0.45    0.50
   6  -6 -14    1.73    1.13
   6  -6  14   -0.28    0.50
   6  -6 -15    6.12    1.41
   6  -6  15    0.09    0.49
   6  -6 -16    8.21    1.53
   6  -6  16   -0.05    0.47
   6  -6 -17   12.04    1.61
   6  -6  17    0.25    0.45
   6  -6 -18   13.00    1.70
   6  -6  18   -0.47    0.54
   6  -6 -19   14.12    1.74
   6  -6  19   -0.97    0.55
   6   6  20    0.06    0.42
   6  -6  20   -0.21    0.52
   6   6  21    0.54    0.46
   6  -6  21   -0.42    0.51
   6   6  22    0.57    0.49
   6  -6  22   -0.70    0.54
   6   6  23    0.41    0.43
   6  -6  23   -0.95    0.57
   6   6  24    0.09    0.43
   6  -6  24   -1.68    0.65
   6   6  25    0.04    0.43
   6  -6 -25   -0.83    1.01
   6  -6  25   -1.18    0.56
   6   6  26   -0.25    0.47
   6  -6  26   -0.92    0.56
   6   6  27    0.27    0.48
   6  -6  27   -0.59    0.55
   6   6  28    1.34    0.59
   6  -6  28   -0.05    0.43
   6   6  29    0.34    0.45
   6  -6  29   -0.80    0.54
   6   6  30    0.31    0.47
   6  -6  30   -1.38    0.57
   6   6  31    0.41    0.46
   6  -6  31   -1.02    0.57
   6   6  32    0.54    0.49
   6  -6  32   -1.22    0.54
   6   6 -33    0.31    0.41
   6   6  33    0.02    0.43
   6  -6  33   -0.72    0.50
   6   6 -34   -0.13    0.37
   6   6  34    0.26    0.42
   6   6 -35    0.16    0.33
   6   6  35    0.85    0.50
   6   6 -36   -0.30    0.38
   6   6  36    0.06    0.36
   6  -6  36   -1.22    0.53
   6   6 -37   -0.26    0.33
   6   6  37   -0.68    0.47
   6  -6  37   -1.60    0.55
   6   6  38   -0.37    0.40
   6  -6  38   -0.81    0.46
   6   6  39   -0.05    0.38
   6   6  39    0.24    0.36
   6   6  40    0.13    0.35
   6   6  40   -0.43    0.45
   6   6  41   -0.15    0.35
   6   6  41   -0.38    0.40
   6   6  42   -0.25    0.34
   6   6  42    0.16    0.32
   6   6  43    0.20    0.33
   6  -6  43   -1.36    0.46
   6  -6  44   -1.22    0.43
   6  -6  45   -1.39    0.47
   7   0   0    0.12    0.51
   7   0   0   -0.15    0.51
   0  -7   0    0.26    0.73
   7   0   1    1.40    0.64
   7   0  -1    1.46    0.69
   7   0  -1    1.74    0.80
   7   0   1    0.86    0.68
   0  -7  -1    1.97    0.85
   0  -7   1    1.27    0.75
   7   0   2    0.43    0.59
   7   0  -2    0.22    0.56
   7   0  -2    0.15    0.57
   7   0   2    0.49    0.67
   0  -7  -2    1.15    0.79
   0  -7   2    1.81    1.11
   7   0  -3   11.71    1.59
   7   0   3   12.05    1.61
   0  -7  -3   12.46    1.74
   7   0   3   13.32    1.54
   7   0  -3   12.23    1.52
   0  -7   3   13.11    1.79
   7   0   4    6.44    1.14
   7   0  -4    7.32    1.25
   7   0  -4    7.12    1.25
   7   0   4    7.03    1.27
   0  -7  -4    8.01    1.44
   0  -7   4   10.49    1.64
   7   0   5    1.71    0.76
   7   0  -5    1.53    0.73
   7   0  -5    2.13    0.79
   7   0   5    1.60    0.75
   7   0   5    1.49    0.63
   0  -7  -5    1.85    0.85
   0  -7   5    4.00    1.27
   7   0   6    1.89    0.77
   7   0  -6    1.35    0.62
   7   0  -6    1.24    0.65
   7   0   6    1.50    0.77
   7   0   6    1.12    0.60
   0  -7  -6    1.70    0.78
   0  -7   6    1.92    0.92
   7   0   7    0.17    0.48
   7   0  -7   -0.23    0.51
   7   0  -7   -0.02    0.55
   7   0   7   -0.23    0.51
   7   0   7   -0.26    0.49
   0  -7  -7    1.06    1.11
   0  -7   7    0.43    0.72
   7   0  -8    8.18    1.30
   7   0   8    7.73    1.33
   0  -7  -8    7.96    1.42
   0  -7   8    7.12    1.30
   7   0   8    7.92    1.19
   7   0   8    8.74    1.28
   7   0  -8    7.23    1.23
   7   0   9    4.31    0.98
   7   0  -9    3.09    0.91
   7   0  -9    3.11    0.95
   7   0   9    5.28    1.14
   7   0   9    4.64    0.97
   0  -7  -9    3.56    1.12
   0  -7   9    3.96    1.15
   7   0 -10    8.44    1.32
   7   0  10    8.88    1.42
   0  -7  10    7.63    1.38
   0  -7 -10    7.97    1.40
   7   0  10    8.04    1.20
   7   0  10    7.60    1.20
   7   0 -10    7.84    1.29
   7   0 -11    3.81    0.94
   7   0 -11    2.98    0.89
   7   0  11    4.39    1.07
   7   0  11    4.52    0.96
   0  -7 -11    3.75    1.04
   0  -7  11    3.89    1.13
   7   0 -12    0.14    0.52
   7   0 -12    0.17    0.54
   7   0  12   -0.11    0.49
   0  -7 -12    0.13    0.54
   0  -7  12   -0.33    0.54
   7   0  12    0.19    0.49
   7   0 -13    0.43    0.54
   7   0  13    0.27    0.61
   7   0  13   -0.03    0.46
   0  -7 -13    0.59    0.62
   0  -7  13   -0.16    0.58
   7   0 -14    0.32    0.63
   7   0  14    0.87    0.66
   7   0  14    0.39    0.58
   0  -7 -14    0.77    0.67
   0  -7 -14    0.27    0.49
   0  -7  14    0.20    0.56
   7   0 -15    0.43    0.59
   7   0  15    0.12    0.63
   7   0  15    0.33    0.61
   0  -7 -15    0.28    0.65
   0  -7  15    2.39    1.03
   0  -7 -16   21.90    2.12
   7   0  16   21.40    2.08
   0  -7  16   23.52    2.33
   7   0  16   20.09    1.83
   7   0 -16   21.31    2.02
   0  -7 -17    9.14    1.48
   7   0  17    8.42    1.40
   0  -7  17   12.12    1.75
   7   0 -17    8.17    1.32
   7   0 -18    1.30    0.73
   7   0  18    0.67    0.72
   0  -7 -18    2.41    1.21
   0  -7  18    1.09    0.86
   0  -7 -19   23.16    2.23
   7   0  19   21.08    2.05
   0  -7  19   20.92    2.18
   7   0 -19   22.36    2.06
   7   0 -20    4.73    1.07
   0  -7 -20    6.78    1.66
   7   0  20    3.78    0.99
   0  -7  20    7.80    1.67
   7   0 -21    0.89    0.65
   7   0  21    1.61    0.77
   0  -7 -21    0.59    0.69
[truncated: 117,868 more chars]
