# Supplementary material for: Crystal Structure and Intermolecular Energy for Some Nandrolone Esters
Source: Molecules. 2023 Oct 19;28(20):7179. doi: 10.3390/molecules28207179 (PMC10609429; doi:10.3390/molecules28207179)
Supplement: Supplementary file 1 [file molecules-28-07179-s001.zip › NPro.cif]

data_NPro
_audit_creation_date               2023-09-25
_audit_creation_method
;
Olex2 1.2
(compiled 2018.05.29 svn.r3508 for OlexSys, GUI svn.r5506)
;
_shelx_SHELXL_version_number       '2016/6'
_audit_contact_author_address      ?
_audit_contact_author_email        ?
_audit_contact_author_name         ''
_audit_contact_author_phone        ?
_publ_contact_author_id_orcid      ?
_publ_section_references
;
Dolomanov, O.V., Bourhis, L.J., Gildea, R.J, Howard, J.A.K. & Puschmann, H.
 (2009), J. Appl. Cryst. 42, 339-341.

Sheldrick, G.M. (2015). Acta Cryst. A71, 3-8.

Sheldrick, G.M. (2015). Acta Cryst. C71, 3-8.
;
_chemical_name_common              Nandrolone_propionate
_chemical_name_systematic          19_nortestosterone_17β-propionate_hemihydrate
_chemical_formula_moiety           '1(C21 H30 O3), 0.25(H2 O2)'
_chemical_formula_sum              'C42 H62 O6.50'
_chemical_formula_weight           670.91
_chemical_absolute_configuration   ad
_chemical_melting_point            ?
loop_
  _atom_type_symbol
  _atom_type_description
  _atom_type_scat_dispersion_real
  _atom_type_scat_dispersion_imag
  _atom_type_scat_source
 'C' 'C' 0.0181 0.0091 'International Tables Vol C Tables 4.2.6.8 and 6.1.1.4'
 'H' 'H' 0.0000 0.0000 'International Tables Vol C Tables 4.2.6.8 and 6.1.1.4'
 'O' 'O' 0.0492 0.0322 'International Tables Vol C Tables 4.2.6.8 and 6.1.1.4'

_shelx_space_group_comment
;
The symmetry employed for this shelxl refinement is uniquely defined
by the following loop, which should always be used as a source of
symmetry information in preference to the above space-group names.
They are only intended as comments.
;
_space_group_crystal_system        'trigonal'
_space_group_IT_number             152
_space_group_name_H-M_alt          'P 31 2 1'
_space_group_name_Hall             'P 31 2"'
loop_
  _space_group_symop_operation_xyz
 'x, y, z'
 '-y, x-y, z+1/3'
 '-x+y, -x, z+2/3'
 'y, x, -z'
 'x-y, -y, -z+2/3'
 '-x, -x+y, -z+1/3'

_cell_length_a                     7.7610(2)
_cell_length_b                     7.7610(2)
_cell_length_c                     56.2110(18)
_cell_angle_alpha                  90
_cell_angle_beta                   90
_cell_angle_gamma                  120
_cell_volume                       2932.16(18)
_cell_formula_units_Z              3
_cell_measurement_reflns_used      8678
_cell_measurement_temperature      293(2)
_cell_measurement_theta_max        54.3830
_cell_measurement_theta_min        4.7130
_shelx_estimated_absorpt_T_max     ?
_shelx_estimated_absorpt_T_min     ?
_exptl_absorpt_coefficient_mu      0.593
_exptl_absorpt_correction_T_max    1.00000
_exptl_absorpt_correction_T_min    0.67771
_exptl_absorpt_correction_type     multi-scan
_exptl_absorpt_process_details     
;
CrysAlisPro 1.171.41.16a (Rigaku Oxford Diffraction, 2019)
Empirical absorption correction using spherical harmonics,
 implemented in SCALE3 ABSPACK scaling algorithm.
;
_exptl_absorpt_special_details     ?
_exptl_crystal_colour              yellow
_exptl_crystal_density_diffrn      1.140
_exptl_crystal_density_meas        ?
_exptl_crystal_density_method      ?
_exptl_crystal_description         block
_exptl_crystal_F_000               1098
_exptl_crystal_size_max            0.05
_exptl_crystal_size_mid            0.04
_exptl_crystal_size_min            0.03
_exptl_transmission_factor_max     ?
_exptl_transmission_factor_min     ?
_diffrn_reflns_av_R_equivalents    0.0614
_diffrn_reflns_av_unetI/netI       0.0216
_diffrn_reflns_Laue_measured_fraction_full  1.000
_diffrn_reflns_Laue_measured_fraction_max  0.965
_diffrn_reflns_limit_h_max         9
_diffrn_reflns_limit_h_min         -9
_diffrn_reflns_limit_k_max         9
_diffrn_reflns_limit_k_min         -9
_diffrn_reflns_limit_l_max         68
_diffrn_reflns_limit_l_min         -68
_diffrn_reflns_number              41084
_diffrn_reflns_point_group_measured_fraction_full  1.000
_diffrn_reflns_point_group_measured_fraction_max  0.958
_diffrn_reflns_theta_full          67.684
_diffrn_reflns_theta_max           73.198
_diffrn_reflns_theta_min           4.720
_diffrn_ambient_temperature        293(2)
_diffrn_detector_area_resol_mean   ?
_diffrn_measured_fraction_theta_full  1.000
_diffrn_measured_fraction_theta_max  0.965
_diffrn_measurement_device_type    'SuperNova, Dual, Cu at home/near, Eos'
_diffrn_measurement_method         '\w scans'
_diffrn_radiation_type             CuK\a
_diffrn_radiation_wavelength       1.54184
_diffrn_source                     'micro-focus sealed X-ray tube'
_reflns_Friedel_coverage           0.625
_reflns_Friedel_fraction_full      1.000
_reflns_Friedel_fraction_max       0.947
_reflns_number_gt                  2868
_reflns_number_total               3777
_reflns_special_details
;
 Reflections were merged by SHELXL according to the crystal
 class for the calculation of statistics and refinement.
 
 _reflns_Friedel_fraction is defined as the number of unique
 Friedel pairs measured divided by the number that would be
 possible theoretically, ignoring centric projections and
 systematic absences.
;
_reflns_threshold_expression       'I > 2\s(I)'
_computing_cell_refinement         ?
_computing_data_collection         ?
_computing_data_reduction          ?
_computing_molecular_graphics      'Olex2 (Dolomanov et al., 2009)'
_computing_publication_material    'Olex2 (Dolomanov et al., 2009)'
_computing_structure_refinement    'ShelXL (Sheldrick, 2015)'
_computing_structure_solution      'ShelXT (Sheldrick, 2015)'
_refine_diff_density_max           0.553
_refine_diff_density_min           -0.176
_refine_diff_density_rms           0.056
_refine_ls_abs_structure_details
;
 Flack x determined using 869 quotients [(I+)-(I-)]/[(I+)+(I-)]
 (Parsons, Flack and Wagner, Acta Cryst. B69 (2013) 249-259).
;
_refine_ls_abs_structure_Flack     0.11(15)
_refine_ls_extinction_coef         .
_refine_ls_extinction_method       none
_refine_ls_goodness_of_fit_ref     1.045
_refine_ls_hydrogen_treatment      constr
_refine_ls_matrix_type             full
_refine_ls_number_parameters       227
_refine_ls_number_reflns           3777
_refine_ls_number_restraints       0
_refine_ls_R_factor_all            0.0827
_refine_ls_R_factor_gt             0.0680
_refine_ls_restrained_S_all        1.045
_refine_ls_shift/su_max            0.001
_refine_ls_shift/su_mean           0.000
_refine_ls_structure_factor_coef   Fsqd
_refine_ls_weighting_details      
 'w=1/[\s^2^(Fo^2^)+(0.1410P)^2^+0.1677P] where P=(Fo^2^+2Fc^2^)/3'
_refine_ls_weighting_scheme        calc
_refine_ls_wR_factor_gt            0.2032
_refine_ls_wR_factor_ref           0.2210
_refine_special_details            ?
_olex2_refinement_description
;
1. Fixed Uiso
 At 1.2 times of:
  All C(H) groups, All C(H,H) groups
 At 1.5 times of:
  All C(H,H,H) groups, All O(H) groups
2. Others
 Fixed Sof: O4(0.25)
3.a Free rotating group:
 O4(H4A)
3.b Ternary CH refined with riding coordinates:
 C9(H9), C14(H14), C10(H10), C8(H8), C17(H17)
3.c Secondary CH2 refined with riding coordinates:
 C1(H1A,H1B), C6(H6A,H6B), C7(H7A,H7B), C12(H12A,H12B), C11(H11A,H11B),
 C16(H16A,H16B), C2(H2A,H2B), C15(H15A,H15B), C20(H20A,H20B)
3.d Aromatic/amide H refined with riding coordinates:
 C4(H4)
3.e Idealised Me refined as rotating group:
 C18(H18A,H18B,H18C), C21(H21A,H21B,H21C)
;
_atom_sites_solution_hydrogens     mixed
_atom_sites_solution_primary       dual
_atom_sites_solution_secondary     ?
loop_
  _atom_site_label
  _atom_site_type_symbol
  _atom_site_fract_x
  _atom_site_fract_y
  _atom_site_fract_z
  _atom_site_U_iso_or_equiv
  _atom_site_adp_type
  _atom_site_occupancy
  _atom_site_site_symmetry_order
  _atom_site_calc_flag
  _atom_site_refinement_flags_posn
  _atom_site_refinement_flags_adp
  _atom_site_refinement_flags_occupancy
  _atom_site_disorder_assembly
  _atom_site_disorder_group
 O2 O -0.3248(5) 0.8418(6) 0.70381(6) 0.1220(13) Uani 1 1 d . . . . .
 C9 C 0.1947(5) 0.8065(5) 0.76353(6) 0.0715(8) Uani 1 1 d . . . . .
 H9 H 0.282769 0.795384 0.751906 0.086 Uiso 1 1 calc R . . . .
 C5 C 0.4684(6) 0.9487(5) 0.79413(6) 0.0755(9) Uani 1 1 d . . . . .
 O1 O 0.7103(7) 0.7030(7) 0.81824(8) 0.1469(16) Uani 1 1 d . . . . .
 C14 C 0.1422(5) 1.0303(6) 0.73620(6) 0.0763(9) Uani 1 1 d . . . . .
 H14 H 0.217954 1.002707 0.724364 0.092 Uiso 1 1 calc R . . . .
 C10 C 0.2642(5) 0.7803(5) 0.78833(6) 0.0765(9) Uani 1 1 d . . . . .
 H10 H 0.172340 0.783438 0.800047 0.092 Uiso 1 1 calc R . . . .
 C3 C 0.5727(7) 0.7296(7) 0.81188(7) 0.0936(11) Uani 1 1 d . . . . .
 O3 O -0.2815(7) 0.8507(9) 0.66521(7) 0.162(2) Uani 1 1 d . . . . .
 C8 C 0.2211(6) 1.0155(6) 0.76038(6) 0.0755(9) Uani 1 1 d . . . . .
 H8 H 0.141123 1.033363 0.772587 0.091 Uiso 1 1 calc R . . . .
 C1 C 0.2534(7) 0.5789(6) 0.79074(8) 0.0918(11) Uani 1 1 d . . . . .
 H1A H 0.114860 0.475300 0.791716 0.110 Uiso 1 1 calc R . . . .
 H1B H 0.309520 0.554756 0.776576 0.110 Uiso 1 1 calc R . . . .
 C17 C -0.1123(6) 0.9340(8) 0.70845(7) 0.0930(12) Uani 1 1 d . . . . .
 H17 H -0.050517 0.892942 0.696177 0.112 Uiso 1 1 calc R . . . .
 C19 C -0.3868(7) 0.8104(8) 0.68174(9) 0.1071(15) Uani 1 1 d . . . . .
 C6 C 0.5047(7) 1.1537(6) 0.78930(8) 0.0925(11) Uani 1 1 d . . . . .
 H6A H 0.645633 1.248156 0.790968 0.111 Uiso 1 1 calc R . . . .
 H6B H 0.434128 1.186835 0.801019 0.111 Uiso 1 1 calc R . . . .
 C13 C -0.0771(5) 0.8715(7) 0.73267(6) 0.0831(10) Uani 1 1 d . . . . .
 C7 C 0.4362(6) 1.1734(6) 0.76414(7) 0.0868(11) Uani 1 1 d . . . . .
 H7A H 0.450677 1.304241 0.762285 0.104 Uiso 1 1 calc R . . . .
 H7B H 0.518844 1.158723 0.752293 0.104 Uiso 1 1 calc R . . . .
 C4 C 0.6079(6) 0.9213(6) 0.80412(6) 0.0824(10) Uani 1 1 d . . . . .
 H4 H 0.734187 1.031022 0.806190 0.099 Uiso 1 1 calc R . . . .
 C12 C -0.0958(6) 0.6655(7) 0.73422(8) 0.0961(12) Uani 1 1 d . . . . .
 H12A H -0.234378 0.563548 0.732551 0.115 Uiso 1 1 calc R . . . .
 H12B H -0.021849 0.650057 0.721285 0.115 Uiso 1 1 calc R . . . .
 C11 C -0.0162(6) 0.6392(7) 0.75789(8) 0.0940(11) Uani 1 1 d . . . . .
 H11A H -0.017221 0.513748 0.757668 0.113 Uiso 1 1 calc R . . . .
 H11B H -0.104670 0.632352 0.770512 0.113 Uiso 1 1 calc R . . . .
 C16 C -0.0104(8) 1.1574(9) 0.70914(8) 0.1109(15) Uani 1 1 d . . . . .
 H16A H -0.104509 1.200491 0.713149 0.133 Uiso 1 1 calc R . . . .
 H16B H 0.048617 1.213223 0.693820 0.133 Uiso 1 1 calc R . . . .
 C2 C 0.3606(8) 0.5658(7) 0.81197(8) 0.1026(13) Uani 1 1 d . . . . .
 H2A H 0.355587 0.438334 0.812012 0.123 Uiso 1 1 calc R . . . .
 H2B H 0.295677 0.574308 0.826295 0.123 Uiso 1 1 calc R . . . .
 O4 O 1.0955(9) 1.000000 0.833333 0.108(3) Uani 0.5 2 d S T P . .
 H4A H 1.009336 0.940624 0.822510 0.162 Uiso 1 1 d G . . . .
 C15 C 0.1536(8) 1.2246(7) 0.72864(8) 0.1032(13) Uani 1 1 d . . . . .
 H15A H 0.283700 1.317138 0.722220 0.124 Uiso 1 1 calc R . . . .
 H15B H 0.125681 1.286710 0.741918 0.124 Uiso 1 1 calc R . . . .
 C18 C -0.2145(8) 0.8877(10) 0.75083(8) 0.1165(17) Uani 1 1 d . . . . .
 H18A H -0.179469 0.867051 0.766530 0.175 Uiso 1 1 calc GR . . . .
 H18B H -0.349845 0.788632 0.747506 0.175 Uiso 1 1 calc GR . . . .
 H18C H -0.200646 1.017530 0.749892 0.175 Uiso 1 1 calc GR . . . .
 C20 C -0.6097(8) 0.7177(11) 0.68044(12) 0.150(3) Uani 1 1 d . . . . .
 H20A H -0.670725 0.594734 0.689481 0.180 Uiso 1 1 calc R . . . .
 H20B H -0.647629 0.806796 0.687828 0.180 Uiso 1 1 calc R . . . .
 C21 C -0.6881(12) 0.6746(12) 0.65593(16) 0.180(3) Uani 1 1 d . . . . .
 H21A H -0.622082 0.793820 0.646558 0.270 Uiso 1 1 calc GR . . . .
 H21B H -0.828459 0.627381 0.656181 0.270 Uiso 1 1 calc GR . . . .
 H21C H -0.664799 0.574740 0.649099 0.270 Uiso 1 1 calc GR . . . .

loop_
  _atom_site_aniso_label
  _atom_site_aniso_U_11
  _atom_site_aniso_U_22
  _atom_site_aniso_U_33
  _atom_site_aniso_U_23
  _atom_site_aniso_U_13
  _atom_site_aniso_U_12
 O2 0.0813(18) 0.183(4) 0.099(2) 0.005(2) -0.0060(15) 0.064(2)
 C9 0.0652(18) 0.0658(18) 0.0815(18) -0.0001(15) 0.0081(15) 0.0311(15)
 C5 0.087(2) 0.073(2) 0.0707(17) -0.0038(15) 0.0063(16) 0.0434(18)
 O1 0.139(3) 0.134(3) 0.189(4) 0.012(3) -0.046(3) 0.084(3)
 C14 0.073(2) 0.081(2) 0.0808(19) -0.0011(16) 0.0007(15) 0.0423(17)
 C10 0.079(2) 0.075(2) 0.0811(19) 0.0050(16) 0.0141(16) 0.0422(18)
 C3 0.110(3) 0.100(3) 0.081(2) 0.005(2) -0.004(2) 0.060(3)
 O3 0.110(3) 0.221(5) 0.095(2) -0.003(3) -0.015(2) 0.038(3)
 C8 0.078(2) 0.074(2) 0.082(2) -0.0057(16) 0.0013(16) 0.0436(18)
 C1 0.086(2) 0.074(2) 0.111(3) 0.006(2) 0.002(2) 0.0364(19)
 C17 0.069(2) 0.123(3) 0.085(2) 0.000(2) -0.0045(17) 0.047(2)
 C19 0.085(3) 0.102(3) 0.105(3) 0.012(2) -0.022(2) 0.025(2)
 C6 0.101(3) 0.069(2) 0.107(3) -0.0082(19) -0.018(2) 0.042(2)
 C13 0.066(2) 0.106(3) 0.082(2) -0.0004(18) 0.0064(16) 0.046(2)
 C7 0.088(2) 0.064(2) 0.104(3) 0.0036(18) -0.014(2) 0.0344(18)
 C4 0.087(2) 0.092(3) 0.0710(19) 0.0033(17) -0.0034(17) 0.047(2)
 C12 0.067(2) 0.096(3) 0.110(3) -0.006(2) -0.0054(19) 0.029(2)
 C11 0.069(2) 0.080(2) 0.116(3) 0.007(2) -0.001(2) 0.0249(19)
 C16 0.117(4) 0.134(4) 0.096(3) 0.006(3) -0.012(3) 0.074(3)
 C2 0.117(4) 0.092(3) 0.108(3) 0.022(2) 0.013(3) 0.059(3)
 O4 0.069(3) 0.134(7) 0.144(7) -0.047(6) -0.023(3) 0.067(4)
 C15 0.117(3) 0.099(3) 0.108(3) -0.001(2) -0.019(3) 0.065(3)
 C18 0.095(3) 0.186(5) 0.094(3) 0.012(3) 0.018(2) 0.089(3)
 C20 0.094(3) 0.152(5) 0.160(5) 0.040(4) -0.036(3) 0.029(4)
 C21 0.155(6) 0.149(6) 0.213(7) -0.045(5) -0.104(6) 0.059(5)

_geom_special_details
;
 All esds (except the esd in the dihedral angle between two l.s. planes)
 are estimated using the full covariance matrix.  The cell esds are taken
 into account individually in the estimation of esds in distances, angles
 and torsion angles; correlations between esds in cell parameters are only
 used when they are defined by crystal symmetry.  An approximate (isotropic)
 treatment of cell esds is used for estimating esds involving l.s. planes.
;
loop_
  _geom_bond_atom_site_label_1
  _geom_bond_atom_site_label_2
  _geom_bond_distance
  _geom_bond_site_symmetry_2
  _geom_bond_publ_flag
 O2 C17 1.456(5) . ?
 O2 C19 1.309(6) . ?
 C9 H9 0.9800 . ?
 C9 C10 1.545(5) . ?
 C9 C8 1.541(5) . ?
 C9 C11 1.529(5) . ?
 C5 C10 1.501(5) . ?
 C5 C6 1.495(5) . ?
 C5 C4 1.328(5) . ?
 O1 C3 1.238(6) . ?
 C14 H14 0.9800 . ?
 C14 C8 1.519(5) . ?
 C14 C13 1.536(5) . ?
 C14 C15 1.526(6) . ?
 C10 H10 0.9800 . ?
 C10 C1 1.529(5) . ?
 C3 C4 1.439(6) . ?
 C3 C2 1.494(7) . ?
 O3 C19 1.172(6) . ?
 C8 H8 0.9800 . ?
 C8 C7 1.512(6) . ?
 C1 H1A 0.9700 . ?
 C1 H1B 0.9700 . ?
 C1 C2 1.487(6) . ?
 C17 H17 0.9800 . ?
 C17 C13 1.515(6) . ?
 C17 C16 1.504(7) . ?
 C19 C20 1.507(7) . ?
 C6 H6A 0.9700 . ?
 C6 H6B 0.9700 . ?
 C6 C7 1.545(5) . ?
 C13 C12 1.533(6) . ?
 C13 C18 1.526(5) . ?
 C7 H7A 0.9700 . ?
 C7 H7B 0.9700 . ?
 C4 H4 0.9300 . ?
 C12 H12A 0.9700 . ?
 C12 H12B 0.9700 . ?
 C12 C11 1.523(6) . ?
 C11 H11A 0.9700 . ?
 C11 H11B 0.9700 . ?
 C16 H16A 0.9700 . ?
 C16 H16B 0.9700 . ?
 C16 C15 1.558(7) . ?
 C2 H2A 0.9700 . ?
 C2 H2B 0.9700 . ?
 O4 H4A 0.85(6) 5_676 ?
 O4 H4A 0.8495 . ?
 C15 H15A 0.9700 . ?
 C15 H15B 0.9700 . ?
 C18 H18A 0.9600 . ?
 C18 H18B 0.9600 . ?
 C18 H18C 0.9600 . ?
 C20 H20A 0.9700 . ?
 C20 H20B 0.9700 . ?
 C20 C21 1.475(10) . ?
 C21 H21A 0.9600 . ?
 C21 H21B 0.9600 . ?
 C21 H21C 0.9600 . ?

loop_
  _geom_angle_atom_site_label_1
  _geom_angle_atom_site_label_2
  _geom_angle_atom_site_label_3
  _geom_angle
  _geom_angle_site_symmetry_1
  _geom_angle_site_symmetry_3
  _geom_angle_publ_flag
 C19 O2 C17 118.8(4) . . ?
 C10 C9 H9 106.6 . . ?
 C8 C9 H9 106.6 . . ?
 C8 C9 C10 111.8(3) . . ?
 C11 C9 H9 106.6 . . ?
 C11 C9 C10 111.8(3) . . ?
 C11 C9 C8 113.1(3) . . ?
 C6 C5 C10 116.2(3) . . ?
 C4 C5 C10 122.8(3) . . ?
 C4 C5 C6 120.8(4) . . ?
 C8 C14 H14 106.4 . . ?
 C8 C14 C13 112.5(3) . . ?
 C8 C14 C15 119.8(3) . . ?
 C13 C14 H14 106.4 . . ?
 C15 C14 H14 106.4 . . ?
 C15 C14 C13 104.5(3) . . ?
 C9 C10 H10 107.3 . . ?
 C5 C10 C9 111.6(3) . . ?
 C5 C10 H10 107.3 . . ?
 C5 C10 C1 111.4(3) . . ?
 C1 C10 C9 111.7(3) . . ?
 C1 C10 H10 107.3 . . ?
 O1 C3 C4 121.8(5) . . ?
 O1 C3 C2 122.2(5) . . ?
 C4 C3 C2 116.1(4) . . ?
 C9 C8 H8 108.0 . . ?
 C14 C8 C9 109.6(3) . . ?
 C14 C8 H8 108.0 . . ?
 C7 C8 C9 110.4(3) . . ?
 C7 C8 C14 112.8(3) . . ?
 C7 C8 H8 108.0 . . ?
 C10 C1 H1A 108.9 . . ?
 C10 C1 H1B 108.9 . . ?
 H1A C1 H1B 107.7 . . ?
 C2 C1 C10 113.3(4) . . ?
 C2 C1 H1A 108.9 . . ?
 C2 C1 H1B 108.9 . . ?
 O2 C17 H17 109.4 . . ?
 O2 C17 C13 110.2(3) . . ?
 O2 C17 C16 112.6(4) . . ?
 C13 C17 H17 109.4 . . ?
 C16 C17 H17 109.4 . . ?
 C16 C17 C13 105.7(4) . . ?
 O2 C19 C20 111.2(5) . . ?
 O3 C19 O2 124.0(5) . . ?
 O3 C19 C20 124.7(5) . . ?
 C5 C6 H6A 109.1 . . ?
 C5 C6 H6B 109.1 . . ?
 C5 C6 C7 112.3(3) . . ?
 H6A C6 H6B 107.9 . . ?
 C7 C6 H6A 109.1 . . ?
 C7 C6 H6B 109.1 . . ?
 C17 C13 C14 99.4(3) . . ?
 C17 C13 C12 116.5(4) . . ?
 C17 C13 C18 109.2(3) . . ?
 C12 C13 C14 108.6(3) . . ?
 C18 C13 C14 112.8(4) . . ?
 C18 C13 C12 110.0(4) . . ?
 C8 C7 C6 110.0(3) . . ?
 C8 C7 H7A 109.7 . . ?
 C8 C7 H7B 109.7 . . ?
 C6 C7 H7A 109.7 . . ?
 C6 C7 H7B 109.7 . . ?
 H7A C7 H7B 108.2 . . ?
 C5 C4 C3 123.1(4) . . ?
 C5 C4 H4 118.5 . . ?
 C3 C4 H4 118.5 . . ?
 C13 C12 H12A 109.5 . . ?
 C13 C12 H12B 109.5 . . ?
 H12A C12 H12B 108.1 . . ?
 C11 C12 C13 110.9(4) . . ?
 C11 C12 H12A 109.5 . . ?
 C11 C12 H12B 109.5 . . ?
 C9 C11 H11A 108.8 . . ?
 C9 C11 H11B 108.8 . . ?
 C12 C11 C9 113.6(3) . . ?
 C12 C11 H11A 108.8 . . ?
 C12 C11 H11B 108.8 . . ?
 H11A C11 H11B 107.7 . . ?
 C17 C16 H16A 110.5 . . ?
 C17 C16 H16B 110.5 . . ?
 C17 C16 C15 106.0(4) . . ?
 H16A C16 H16B 108.7 . . ?
 C15 C16 H16A 110.5 . . ?
 C15 C16 H16B 110.5 . . ?
 C3 C2 H2A 109.5 . . ?
 C3 C2 H2B 109.5 . . ?
 C1 C2 C3 110.8(4) . . ?
 C1 C2 H2A 109.5 . . ?
 C1 C2 H2B 109.5 . . ?
 H2A C2 H2B 108.1 . . ?
 H4A O4 H4A 117.9 . 5_676 ?
 C14 C15 C16 103.3(4) . . ?
 C14 C15 H15A 111.1 . . ?
 C14 C15 H15B 111.1 . . ?
 C16 C15 H15A 111.1 . . ?
 C16 C15 H15B 111.1 . . ?
 H15A C15 H15B 109.1 . . ?
 C13 C18 H18A 109.5 . . ?
 C13 C18 H18B 109.5 . . ?
 C13 C18 H18C 109.5 . . ?
 H18A C18 H18B 109.5 . . ?
 H18A C18 H18C 109.5 . . ?
 H18B C18 H18C 109.5 . . ?
 C19 C20 H20A 108.9 . . ?
 C19 C20 H20B 108.9 . . ?
 H20A C20 H20B 107.7 . . ?
 C21 C20 C19 113.5(7) . . ?
 C21 C20 H20A 108.9 . . ?
 C21 C20 H20B 108.9 . . ?
 C20 C21 H21A 109.5 . . ?
 C20 C21 H21B 109.5 . . ?
 C20 C21 H21C 109.5 . . ?
 H21A C21 H21B 109.5 . . ?
 H21A C21 H21C 109.5 . . ?
 H21B C21 H21C 109.5 . . ?

_shelx_res_file
;
TITL exp_1481_a.res in P3(1)21
    1exp_1481.res
    created by SHELXL-2016/6 at 14:26:23 on 25-Sep-2023
REM Old TITL
REM SHELXT solution in P3(1)21
REM R1 0.172, Rweak 0.056, Alpha 0.008, Orientation as input
REM Flack x = 0.369 ( 0.140 ) from Parsons' quotients
REM Formula found by SHELXT: C42 O7
CELL 1.54184 7.761 7.761 56.211 90 90 120
ZERR 3 0.0002 0.0002 0.0018 0 0 0
LATT -1
SYMM -Y,+X-Y,0.333+Z
SYMM +Y-X,-X,0.667+Z
SYMM +Y,+X,-Z
SYMM -Y+X,-Y,0.667-Z
SYMM -X,-X+Y,0.333-Z
SFAC C H O
UNIT 126 186 19.5

L.S. 4
PLAN  20
BOND $H
list 4
fmap 2 53
acta
REM <olex2.extras>
REM <HklSrc "%.\\exp_1481.hkl">
REM </olex2.extras>

WGHT    0.141000    0.167700
FVAR       0.47507
O2    3   -0.324776    0.841832    0.703810    11.00000    0.08128    0.18274 =
         0.09933    0.00460   -0.00601    0.06391
C9    1    0.194668    0.806477    0.763525    11.00000    0.06518    0.06577 =
         0.08146   -0.00008    0.00811    0.03112
AFIX  13
H9    2    0.282769    0.795384    0.751906    11.00000   -1.20000
AFIX   0
C5    1    0.468408    0.948728    0.794128    11.00000    0.08689    0.07327 =
         0.07067   -0.00378    0.00627    0.04337
O1    3    0.710325    0.702969    0.818241    11.00000    0.13906    0.13388 =
         0.18899    0.01205   -0.04571    0.08426
C14   1    0.142159    1.030306    0.736198    11.00000    0.07251    0.08100 =
         0.08077   -0.00110    0.00072    0.04233
AFIX  13
H14   2    0.217954    1.002707    0.724364    11.00000   -1.20000
AFIX   0
C10   1    0.264235    0.780314    0.788329    11.00000    0.07870    0.07479 =
         0.08109    0.00499    0.01406    0.04224
AFIX  13
H10   2    0.172340    0.783438    0.800047    11.00000   -1.20000
AFIX   0
C3    1    0.572745    0.729622    0.811884    11.00000    0.10954    0.09984 =
         0.08141    0.00498   -0.00395    0.05994
O3    3   -0.281465    0.850733    0.665205    11.00000    0.11046    0.22118 =
         0.09549   -0.00287   -0.01465    0.03814
C8    1    0.221056    1.015530    0.760384    11.00000    0.07836    0.07374 =
         0.08194   -0.00570    0.00128    0.04362
AFIX  13
H8    2    0.141123    1.033363    0.772587    11.00000   -1.20000
AFIX   0
C1    1    0.253380    0.578919    0.790744    11.00000    0.08596    0.07358 =
         0.11127    0.00607    0.00232    0.03643
AFIX  23
H1A   2    0.114860    0.475300    0.791716    11.00000   -1.20000
H1B   2    0.309520    0.554756    0.776576    11.00000   -1.20000
AFIX   0
C17   1   -0.112311    0.934024    0.708449    11.00000    0.06899    0.12296 =
         0.08524   -0.00042   -0.00447    0.04655
AFIX  13
H17   2   -0.050517    0.892942    0.696177    11.00000   -1.20000
AFIX   0
C19   1   -0.386808    0.810429    0.681738    11.00000    0.08492    0.10235 =
         0.10498    0.01174   -0.02179    0.02499
C6    1    0.504686    1.153702    0.789297    11.00000    0.10061    0.06915 =
         0.10668   -0.00822   -0.01831    0.04156
AFIX  23
H6A   2    0.645633    1.248156    0.790968    11.00000   -1.20000
H6B   2    0.434128    1.186835    0.801019    11.00000   -1.20000
AFIX   0
C13   1   -0.077149    0.871467    0.732669    11.00000    0.06573    0.10636 =
         0.08183   -0.00041    0.00638    0.04640
C7    1    0.436171    1.173364    0.764139    11.00000    0.08804    0.06403 =
         0.10362    0.00358   -0.01397    0.03443
AFIX  23
H7A   2    0.450677    1.304241    0.762285    11.00000   -1.20000
H7B   2    0.518844    1.158723    0.752293    11.00000   -1.20000
AFIX   0
C4    1    0.607889    0.921288    0.804116    11.00000    0.08728    0.09160 =
         0.07103    0.00326   -0.00336    0.04665
AFIX  43
H4    2    0.734187    1.031022    0.806190    11.00000   -1.20000
AFIX   0
C12   1   -0.095783    0.665548    0.734215    11.00000    0.06660    0.09597 =
         0.11009   -0.00601   -0.00538    0.02885
AFIX  23
H12A  2   -0.234378    0.563548    0.732551    11.00000   -1.20000
H12B  2   -0.021849    0.650057    0.721285    11.00000   -1.20000
AFIX   0
C11   1   -0.016192    0.639232    0.757892    11.00000    0.06939    0.08006 =
         0.11596    0.00696   -0.00094    0.02492
AFIX  23
H11A  2   -0.017221    0.513748    0.757668    11.00000   -1.20000
H11B  2   -0.104670    0.632352    0.770512    11.00000   -1.20000
AFIX   0
C16   1   -0.010383    1.157365    0.709142    11.00000    0.11662    0.13444 =
         0.09640    0.00616   -0.01248    0.07390
AFIX  23
H16A  2   -0.104509    1.200491    0.713149    11.00000   -1.20000
H16B  2    0.048617    1.213223    0.693820    11.00000   -1.20000
AFIX   0
C2    1    0.360649    0.565772    0.811965    11.00000    0.11678    0.09202 =
         0.10762    0.02227    0.01266    0.05865
AFIX  23
H2A   2    0.355587    0.438334    0.812012    11.00000   -1.20000
H2B   2    0.295677    0.574308    0.826295    11.00000   -1.20000
AFIX   6
O4    3    1.095507    1.000000    0.833333    10.25000    0.06860    0.13410 =
         0.14401   -0.04699   -0.02349    0.06705
H4A   2    1.009336    0.940624    0.822510    11.00000   -1.50000
AFIX   0
C15   1    0.153554    1.224567    0.728639    11.00000    0.11681    0.09936 =
         0.10798   -0.00146   -0.01903    0.06502
AFIX  23
H15A  2    0.283700    1.317138    0.722220    11.00000   -1.20000
H15B  2    0.125681    1.286710    0.741918    11.00000   -1.20000
AFIX   0
C18   1   -0.214517    0.887673    0.750834    11.00000    0.09461    0.18638 =
         0.09393    0.01171    0.01752    0.08929
AFIX 137
H18A  2   -0.179469    0.867051    0.766530    11.00000   -1.50000
H18B  2   -0.349845    0.788632    0.747506    11.00000   -1.50000
H18C  2   -0.200646    1.017530    0.749892    11.00000   -1.50000
AFIX   0
C20   1   -0.609744    0.717659    0.680440    11.00000    0.09425    0.15219 =
         0.16049    0.04021   -0.03580    0.02914
AFIX  23
H20A  2   -0.670725    0.594734    0.689481    11.00000   -1.20000
H20B  2   -0.647629    0.806796    0.687828    11.00000   -1.20000
AFIX   0
C21   1   -0.688115    0.674644    0.655929    11.00000    0.15542    0.14858 =
         0.21332   -0.04513   -0.10366    0.05867
AFIX 137
H21A  2   -0.622082    0.793820    0.646558    11.00000   -1.50000
H21B  2   -0.828459    0.627381    0.656181    11.00000   -1.50000
H21C  2   -0.664799    0.574740    0.649099    11.00000   -1.50000
AFIX   0
HKLF 4


REM  exp_1481_a.res in P3(1)21
REM R1 =  0.0680 for    2868 Fo > 4sig(Fo)  and  0.0827 for all    3777 data
REM    227 parameters refined using      0 restraints

END

WGHT      0.1410      0.1676

REM Highest difference peak  0.553,  deepest hole -0.176,  1-sigma level  0.056
Q1    1   0.5368  1.1124  0.8315  11.00000  0.05    0.15
Q2    1   1.0249  0.7411  0.8288  11.00000  0.05    0.13
Q3    1   0.8066  0.6509  0.8360  11.00000  0.05    0.13
Q4    1  -0.7023  0.6883  0.7012  11.00000  0.05    0.13
Q5    1   0.4925  0.4374  0.8302  11.00000  0.05    0.13
Q6    1   0.1366  0.7166  0.8294  11.00000  0.05    0.12
Q7    1   0.4430  0.3689  0.8354  11.00000  0.05    0.12
Q8    1   0.1270  0.3764  0.8269  11.00000  0.05    0.11
Q9    1   0.1354  0.5035  0.8368  11.00000  0.05    0.11
Q10   1  -0.0839  0.7008  0.6982  11.00000  0.05    0.11
Q11   1  -0.6124  0.9264  0.6973  11.00000  0.05    0.10
Q12   1  -0.8068  0.7189  0.6924  11.00000  0.05    0.10
Q13   1  -0.4221  0.6382  0.6374  11.00000  0.05    0.10
Q14   1   0.6333  1.2243  0.7351  11.00000  0.05    0.10
Q15   1  -0.7988  0.5113  0.7141  11.00000  0.05    0.10
Q16   1   0.6086  1.0470  0.8311  11.00000  0.05    0.10
Q17   1   0.3496  0.6967  0.8366  11.00000  0.05    0.09
Q18   1   0.4583  0.5374  0.8359  11.00000  0.05    0.09
Q19   1  -0.1792  0.7901  0.6729  11.00000  0.05    0.09
Q20   1  -0.0618  1.2958  0.6921  11.00000  0.05    0.09
;
_shelx_res_checksum                16586
_shelx_hkl_file
;
   0   0  -4    0.26    0.20
   0   0   5    0.52    0.27
   0   0  -5    0.01    0.25
   0   0   6  106.52    3.19
   0   0  -6  105.96    3.87
   0   0   7    0.12    0.22
   0   0  -7    0.36    0.29
   0   0  -7    0.23    0.53
   0   0   8   -0.01    0.27
   0   0  -8    0.24    0.34
   0   0   9  542.33    8.84
   0   0  -9  540.26    7.62
   0   0  10    0.39    0.30
   0   0 -10    0.51    0.83
   0   0 -10    1.30    0.60
   0   0  11    0.11    0.25
   0   0 -11    0.80    0.57
   0   0 -11    0.53    0.67
   0   0 -12  163.14    6.86
   0   0  12  164.65    3.24
   0   0 -13   -0.03    0.41
   0   0  13   -0.69    0.49
   0   0 -13   -0.71    1.04
   0   0 -14    0.50    0.58
   0   0  14   -0.61    0.44
   0   0 -14    1.25    0.52
   0   0 -14    0.18    0.71
   0   0 -15 1038.70   14.05
   0   0  15 1025.72    9.13
   0   0 -16    0.83    0.51
   0   0 -16   -0.27    0.91
   0   0 -16    1.14    0.93
   0   0 -16   -0.19    0.56
   0   0  16    0.12    0.35
   0   0 -17    0.21    0.38
   0   0 -17   -0.09    0.48
   0   0 -17   -0.17    0.81
   0   0 -17    0.29    0.57
   0   0  17    0.18    0.33
   0   0 -18  346.82   10.61
   0   0 -18  334.06    5.74
   0   0  18  340.82    5.75
   0   0 -18  307.60   11.80
   0   0 -18  311.61    8.52
   0   0  18  355.57    7.03
   0   0  19    0.76    0.47
   0   0 -19    0.27    0.48
   0   0 -19    0.30    0.29
   0   0 -19    0.27    0.50
   0   0  19    0.58    0.43
   0   0 -19   -0.31    0.84
   0   0 -20    1.76    0.86
   0   0 -20    1.05    1.08
   0   0 -20    0.81    0.48
   0   0 -20    0.85    0.61
   0   0  20    1.15    0.64
   0   0  20    0.99    0.57
   0   0 -20    1.15    0.99
   0   0  21  696.33    8.98
   0   0  21  691.53   10.27
   0   0 -21  656.72   13.41
   0   0 -21  703.82    8.85
   0   0 -21  679.42   16.40
   0   0 -21  711.90   19.75
   0   0 -21  689.99    9.02
   0   0  22    0.50    0.58
   0   0 -22    0.38    0.46
   0   0  22    1.04    0.59
   0   0 -22    0.78    0.64
   0   0 -22   -0.32    0.45
   0   0  23    1.17    0.69
   0   0 -23    0.25    0.45
   0   0  23    0.33    0.51
   0   0 -23    0.49    0.51
   0   0  23    1.12    0.55
   0   0  24  164.86    4.63
   0   0 -24  155.68    4.74
   0   0  24  152.60    5.28
   0   0  24  151.90    4.99
   0   0 -24  149.76    4.48
   0   0  25    0.64    0.60
   0   0  25    0.14    0.35
   0   0 -25   -0.24    0.39
   0   0  25    1.38    0.62
   0   0  25    0.59    0.59
   0   0 -25    0.22    0.42
   0   0  26    0.22    0.56
   0   0  26    0.30    0.45
   0   0  26    0.14    0.47
   0   0 -26   -0.16    0.47
   0   0  26    0.48    0.52
   0   0 -26   -0.05    0.41
   0   0  27    9.69    1.27
   0   0  27    8.57    1.36
   0   0  27   11.07    1.35
   0   0 -27    9.56    1.29
   0   0 -27    8.61    1.29
   0   0  28   -0.09    0.42
   0   0 -28    0.09    0.41
   0   0  28    1.32    0.77
   0   0 -28   -0.17    0.47
   0   0 -29    1.96    0.85
   0   0  29    1.01    0.74
   0   0  29    1.28    0.86
   0   0 -29    0.98    0.62
   0   0  30  320.65    8.42
   0   0 -30  304.58    7.84
   0   0 -30  329.81    7.74
   0   0 -31    0.81    0.79
   0   0 -31    0.41    0.57
   0   0  31    1.19    0.78
   0   0  31    0.28    0.78
   0   0  32    1.13    0.72
   0   0 -32    1.80    0.87
   0   0 -32    1.97    1.08
   0   0  32    1.38    0.92
   0   0 -33  387.40    8.96
   0   0 -33  383.45    9.37
   0   0  33  376.66    9.65
   0   0  33  371.43    9.10
   0   0 -34    2.49    1.00
   0   0  34    2.09    0.88
   0   0  34    2.13    1.10
   0   0 -34    2.18    1.12
   0   0 -35    7.53    1.78
   0   0 -35    7.42    1.64
   0   0  35    6.26    1.52
   0   0  35    6.03    1.64
   0   0 -36  922.54   15.63
   0   0  36  901.94   15.00
   0   0  36  923.16   15.92
   0   0 -37    5.60    1.54
   0   0 -37    5.10    1.53
   0   0  37    4.22    1.40
   0   0  37    4.29    1.48
   0   0  38    1.69    0.88
   0   0 -38    2.28    1.18
   0   0 -38    1.86    1.16
   0   0  38    2.66    1.14
   0   0  39  211.82    7.77
   0   0 -39  218.12    8.04
   0   0  39  231.88    8.46
   0   0  40    0.54    0.84
   0   0 -40    2.23    1.09
   0   0  41    0.91    0.76
   0   0 -41    1.18    1.08
   0   0  42   74.48    5.03
   0   0 -42   66.90    4.77
   0   0 -43    0.11    0.68
   0   0  43   -0.16    0.66
   0   0  44   -0.49    0.91
   0   0 -44    0.04    0.71
   0   0 -45   -0.59    1.08
   0   0  45    0.57    0.82
   0   0 -45    0.76    0.81
   0   0 -45   -0.06    0.58
   0   0  45   -0.11    1.10
   0   0 -46    0.04    0.95
   0   0  46    1.41    0.94
   0   0 -46   -0.01    0.76
   0   0 -46   -0.94    0.99
   0   0  46   -0.83    0.90
   0   0  46   -0.40    0.76
   0   0 -47    0.02    0.94
   0   0 -47    0.34    0.72
   0   0  47    1.36    1.27
   0   0  47    0.00    0.69
   0   0 -47    0.50    1.00
   0   0 -48   72.56    5.31
   0   0  48   78.16    6.17
   0   0  48   83.92    5.76
   0   0  48   91.95    6.49
   0   0 -48   75.21    5.52
   0   0 -49   -1.46    1.20
   0   0 -49    0.05    0.83
   0   0  49    0.23    0.89
   0   0 -49    2.65    1.11
   0   0  49    2.49    1.60
   0   0  49    1.15    1.03
   0   0 -50   -1.04    1.01
   0   0  50    0.11    0.85
   0   0 -50    0.90    0.88
   0   0 -50    0.64    0.80
   0   0  50   -0.37    0.86
   0   0  50   -0.70    1.00
   0   0 -51   -0.73    1.01
   0   0  51   -0.61    0.75
   0   0 -51    0.95    1.00
   0   0  51    0.69    0.72
   0   0 -52   -0.46    0.86
   0   0  52   -0.36    0.71
   0   0 -52    0.29    0.77
   0   0  52   -1.33    0.79
   0   0  53    0.66    1.04
   0   0 -53    0.37    0.75
   0   0  53   -0.20    0.96
   0   0 -53    0.07    0.76
   0   0  53   -0.80    0.89
   0   0 -54   -0.14    0.65
   0   0  54    0.38    0.73
   0   0  54   -0.70    0.78
   0   0  54    0.98    0.99
   0   0  55   -0.69    0.62
   0   0  55    0.11    1.03
   0   0 -55   -0.13    0.88
   0   0 -55   -0.30    0.70
   0   0  55    0.79    0.89
   0   0 -56   -1.73    1.01
   0   0  56    0.41    0.79
   0   0 -56    0.61    0.68
   0   0  56    0.05    0.93
   0   0 -57    2.94    0.96
   0   0 -57    2.23    1.27
   0   0  57    1.17    1.02
   0   0  57    0.39    0.80
   0   0 -58   -0.09    0.73
   0   0  58   -0.17    0.94
   0   0 -58   -0.60    0.91
   0   0  58    1.47    1.18
   0   0  59   -0.50    0.80
   0   0 -59   -0.61    0.77
   0   0 -59   -0.53    0.76
   0   0  59    0.08    0.80
   0   0  60   -1.00    0.83
   0   0 -60    0.40    0.68
   0   0 -60    0.25    0.64
   0   0  60   -1.06    1.01
   0   0 -61   -0.57    0.69
   0   0  61    0.21    0.85
   0   0 -61   -0.15    0.60
   0   0  61    0.95    0.88
   0   0  62   -0.50    0.87
   0   0 -62    0.35    0.59
   0   0 -62   -0.19    0.55
   0   0  62    0.26    0.69
   0   0 -63    1.82    0.78
   0   0  63    3.14    1.32
   0   0 -63    2.90    1.06
   0   0  63    2.88    1.15
   0   0 -64    1.36    0.84
   0   0  64    1.33    0.87
   0   0 -64    0.43    0.63
   0   0  64    0.39    0.78
   0   0  65    0.23    0.59
   0   0 -65   -0.10    0.53
   0   0  65    0.42    0.57
   0   0  66    1.77    1.00
   0   0 -66    0.39    0.53
   0   0  66    1.90    0.88
   0   0  67    0.17    0.47
   0   0  67    0.56    0.65
   0   0 -67   -0.45    0.59
   0   0 -68   -0.18    0.40
   0   0  68    0.73    0.78
   1  -1  68    1.75    0.91
   0   1  68    1.64    0.84
   0   1  68    1.40    0.67
   1   0 -68    0.57    0.48
  -1   1 -67    0.79    0.52
   0   1  67    0.93    0.72
   0   1  67   -0.40    0.54
   0  -1 -67    0.30    0.58
   1  -1  67    0.98    0.84
   1   0 -67    0.29    0.55
  -1   1 -66   -0.11    0.49
   1  -1  66    0.26    0.68
   0   1  66    0.54    0.67
  -1   0  66    0.35    0.59
   0  -1 -66   -0.15    0.54
  -1   1 -66    0.66    0.63
   0   1  66    1.45    0.78
   0   1  66    1.94    0.86
   1   0 -66    0.19    0.49
   1   0 -65   -0.55    0.64
   1  -1  65    1.31    0.91
   0  -1 -65    0.26    0.54
  -1   0  65    2.15    0.97
   0   1  65    0.80    0.60
  -1   1 -65    1.43    0.83
   0   1  65    0.42    0.65
  -1   1 -65    0.25    0.55
   0   1  65    0.58    0.75
   1  -1  65    2.39    1.02
   0   1  65    0.44    0.60
   1  -1  64    0.21    0.59
   0   1  64   -0.90    0.77
   0   1  64   -0.10    0.58
   1  -1  64    0.46    0.91
   1   0 -64   -1.58    0.77
   0  -1 -64   -0.09    0.53
  -1   1 -64    0.51    0.54
  -1   1 -64   -0.52    0.56
  -1   0  64   -0.02    0.83
   0   1  64    0.33    0.57
  -1   0  64    0.31    0.50
   1  -1  64   -0.83    0.85
   0   1  63    0.22    0.50
  -1   1 -63    1.18    0.76
   0   1  63    0.82    0.73
   1   0 -63    1.75    0.85
  -1   0  63    1.19    0.69
   0  -1 -63    0.89    0.77
  -1   1 -63    1.20    0.76
   1  -1  63    0.71    0.86
  -1   0  63    2.14    1.14
   1  -1  63    0.80    0.82
   0   1  63    1.39    0.70
   1  -1  63    1.22    0.96
  -1   0  63    1.24    0.78
   0  -1 -62    4.77    1.25
  -1   0  62    3.64    1.11
  -1   0  62    5.41    1.57
   1  -1  62    5.79    1.66
  -1   1 -62    2.35    0.95
   1  -1  62    4.67    1.53
  -1   1 -62    3.31    1.05
   1   0 -62    5.00    1.29
   0   1  62    4.32    1.45
  -1   0  62    2.60    1.07
   1  -1  62    2.87    1.26
   0   1  62    5.05    1.41
  -1   1 -61    0.50    0.62
  -1   0  61   -0.16    0.55
   0  -1 -61   -0.75    0.75
  -1   0  61    0.24    0.61
   1  -1  61    0.20    0.75
  -1   0  61    0.33    0.78
  -1   1 -61    0.43    0.50
   1   0 -61    0.45    0.55
   0   1  61    0.13    0.94
   1  -1  61    0.66    0.97
   1  -1  61   -0.21    0.55
   0   1  61   -0.35    0.66
  -1   0  61    0.60    0.63
   1  -1  60   -1.18    1.12
   0  -1 -60   -1.35    0.87
   1   0 -60    0.03    0.79
  -1   1 -60   -0.33    0.70
  -1   0  60   -0.47    0.55
  -1   0  60    0.46    0.64
   0   1  60   -0.05    0.72
  -1   1 -60   -0.23    0.68
  -1   0  60    1.08    1.02
   1  -1  60    1.17    1.00
  -1   0  60    0.02    0.59
   0   1  60    0.33    0.56
   1  -1  60   -0.13    0.71
   0  -1 -59    0.70    0.72
   0   1  59    0.96    0.91
  -1   0  59   -0.30    0.76
  -1   0  59    0.60    0.97
   1   0 -59   -0.72    0.72
   1  -1  59   -0.36    0.60
   0  -1 -59   -0.83    0.80
  -1   1 -59   -0.03    0.64
  -1   1 -59   -0.45    0.58
   1  -1  59    2.08    0.90
   1  -1  59    0.20    0.80
  -1   0  59    0.85    0.79
   0   1  59   -0.15    0.85
  -1   0  58    0.76    0.80
  -1   1 -58   -1.59    0.91
   1  -1  58    0.03    0.70
  -1   0  58   -0.32    0.69
  -1   1 -58   -1.42    0.97
   1  -1  58   -0.02    0.83
   1   0 -58    0.10    0.67
   0  -1 -58    0.33    0.66
   0  -1 -58    0.03    0.78
   0   1  58   -0.38    0.78
   1  -1  58    0.29    0.84
  -1   0  58    0.27    0.60
   0   1  58   -0.23    0.81
   0  -1 -57    0.31    0.87
  -1   1 -57   -0.05    0.57
  -1   1 -57    0.70    0.71
  -1   0  57   -0.20    0.78
   1  -1  57   -0.60    0.88
  -1   0  57    0.62    0.70
   0  -1 -57   -0.28    0.79
   1   0 -57    0.14    0.71
   0   1  57    0.17    0.85
  -1   0  57    0.13    0.73
   0   1  57    0.53    0.66
   1  -1  57    0.56    0.85
  -1   1 -56   -0.01    0.70
   0   1  56    0.06    0.84
   1   0 -56    0.57    1.00
   1  -1  56   -0.21    0.74
  -1   1 -56   -1.61    0.87
   1   0 -56   -0.75    0.99
   0  -1 -56   -0.14    0.72
   0  -1 -56    1.63    1.17
  -1   0  56    0.58    0.93
  -1   0  56    1.16    1.24
   1  -1  56    0.21    0.90
   0   1  56    0.13    0.79
  -1   0  56    0.17    0.81
   0  -1 -55   -0.09    0.69
  -1   0  55    0.49    0.84
   1   0 -55    0.96    0.86
  -1   0  55    0.66    0.90
  -1   1 -55    1.14    0.97
   1   0 -55    0.41    0.73
   0   1  55    0.82    0.95
   0  -1 -55    0.85    0.87
  -1   1 -55    0.05    0.80
   1  -1  55   -0.30    0.89
   0   1  55    0.14    0.76
  -1   0  55    0.04    0.64
   1  -1  55    1.19    1.12
   0   1  55    0.04    0.70
   1   0 -54    7.68    1.90
   1  -1  54    6.95    2.03
  -1   1 -54    2.64    1.10
  -1   0  54    5.59    1.94
  -1   1 -54    5.87    1.61
  -1   0  54    7.06    1.95
   0  -1 -54    4.24    1.52
   0  -1 -54    3.81    1.33
   1   0 -54    5.55    1.68
   0   1  54    4.36    1.45
   0   1  54    2.99    1.04
   0   1  54    2.03    1.28
  -1   0  54    5.33    1.66
   0   1  53    0.17    0.92
   1   0 -53    0.40    0.87
  -1   0  53    0.15    0.79
  -1   1 -53    0.32    0.81
   0  -1 -53    0.54    0.86
  -1   1 -53   -1.52    1.28
   1   0 -53    0.94    0.90
   0  -1 -53    0.72    0.64
   1  -1  53   -0.23    0.67
  -1   0  53    0.31    0.64
   0   1  53   -0.82    0.99
   0   1  53   -0.42    0.71
  -1   0  53   -1.43    1.07
  -1   1 -52    1.27    0.85
   0  -1 -52    0.56    0.82
   1   0 -52    2.61    1.17
   0  -1 -52    0.62    0.78
  -1   1 -52    1.53    0.70
   0   1  52    1.37    0.94
   1  -1  52    3.06    1.88
  -1   0  52    3.61    1.53
  -1   0  52    1.56    1.10
   1   0 -52    2.14    1.08
  -1   0  52    1.90    1.13
   0   1  52    1.88    1.05
   0   1  52    1.53    0.76
  -1   0  51    2.88    1.41
  -1   1 -51    2.44    1.21
   0  -1 -51    1.86    1.08
   1   0 -51    0.37    0.79
  -1   0  51    1.94    1.11
   1   0 -51    1.37    0.91
   1  -1  51    2.45    1.42
  -1   1 -51    1.26    0.79
   0  -1 -51    1.58    1.01
   0   1  51    1.50    0.85
   0   1  51    2.09    1.30
  -1   0  51    2.60    1.30
  -1   0  50    2.08    1.14
   1  -1  50    0.20    0.72
   1   0 -50    0.07    0.82
  -1   0  50    1.20    0.97
  -1   1 -50    1.70    1.20
   1   0 -50    2.81    1.55
   0  -1 -50   -0.08    0.81
   0  -1 -50    0.58    0.67
  -1   1 -50    2.61    1.26
   1  -1  50    1.35    0.96
   0   1  50    1.45    0.99
  -1   0  50    0.73    0.68
   0   1  50    3.53    1.25
   1  -1  49    2.53    1.27
   0  -1 -49    2.50    1.20
   1   0 -49    1.73    1.28
   0  -1 -49    0.97    0.85
  -1   0  49    2.44    1.21
   1   0 -49    3.56    1.46
  -1   0  49    3.72    1.59
  -1   1 -49    2.88    1.27
  -1   1 -49    4.34    1.51
   1  -1  49    3.23    1.00
  -1   0  49    3.05    1.35
   0   1  49    3.02    1.41
   0   1  49    3.19    1.28
   0   1  49    3.05    1.30
   0  -1 -49    3.59    1.55
  -1   1 -49    2.48    0.98
  -1   1 -48    2.00    1.24
   0  -1 -48    1.13    0.84
   1   0 -48    1.05    0.83
  -1   1 -48    0.73    0.92
   1   0 -48    0.44    0.83
   0  -1 -48    0.55    0.73
  -1   0  48    0.18    0.83
   1  -1  48   -0.16    0.88
  -1   0  48    1.74    1.00
  -1   1 -48    1.14    0.66
   0  -1 -48    1.33    1.02
   1  -1  48    1.89    1.02
   0   1  48    0.67    0.80
   1  -1  48    0.64    0.65
   0   1  48    2.57    1.13
   0   1  48    0.99    0.81
  -1   0  48    0.45    0.66
  -1   1 -47    6.97    1.93
  -1   1 -47    9.00    2.03
   1   0 -47    4.62    1.40
   0  -1 -47    4.88    1.40
   1   0 -47    7.86    1.89
  -1   0  47    5.82    1.77
   1  -1  47    4.27    1.64
   0  -1 -47    6.47    1.74
  -1   0  47    7.28    2.08
   0   1  47    6.90    1.80
  -1   1 -47    4.33    1.39
   0  -1 -47    6.01    1.76
   0   1  47    6.66    1.65
  -1   0  47    4.71    1.68
   1  -1  47    5.44    1.49
   1  -1  47    6.19    1.86
   0   1  47    7.09    1.98
  -1   1 -46   11.27    2.27
  -1   0  46    9.57    2.32
   1   0 -46   11.61    2.32
  -1   1 -46    9.08    1.99
  -1   0  46   11.35    2.50
   0  -1 -46    7.32    1.86
   1   0 -46   10.85    2.18
   0  -1 -46    6.51    1.62
   1  -1  46   11.36    2.48
   0   1  46    9.68    2.14
   0   1  46    9.75    1.92
   1  -1  46   14.00    2.38
   1  -1  46   13.07    2.34
  -1   0  46    9.95    2.19
   0  -1 -46    8.57    2.03
   0   1  46   13.42    2.57
  -1   1 -46   11.13    2.15
  -1   0  45   31.32    3.99
  -1   1 -45   31.45    3.51
  -1   1 -45   26.97    3.20
   0  -1 -45   30.06    3.41
  -1   0  45   30.77    3.98
   1   0 -45   31.42    3.48
   0  -1 -45   24.51    3.04
   1  -1  45   30.36    4.08
   1   0 -45   32.39    3.76
   1  -1  45   33.67    3.54
  -1   0  45   30.70    3.69
   1  -1  45   32.59    3.59
  -1   1 -45   32.11    3.53
   0   1  45   33.21    3.37
   0   1  45   31.31    3.64
   0  -1 -45   30.07    3.56
   0   1  45   35.91    4.00
   1   0 -45   33.01    3.35
   0  -1 -44   60.61    4.70
   1   0 -44   66.69    5.02
  -1   0  44   73.53    5.83
  -1   1 -44   69.82    5.12
  -1   0  44   73.84    5.90
   0  -1 -44   63.92    4.84
   1   0 -44   70.44    4.93
   0  -1 -44   65.71    5.05
   0  -1 -44   63.40    4.81
   0   1  44   69.18    4.79
  -1   0  44   70.54    5.43
  -1   1 -44   72.47    5.15
   1  -1  44   72.50    5.37
   0   1  44   69.33    5.35
   1  -1  44   73.04    5.12
   1  -1  43   80.04    5.25
   1   0 -43   78.88    5.12
   0  -1 -43   72.90    5.28
  -1   1 -43   78.75    5.31
   0   1  43   77.19    5.00
   0  -1 -43   70.37    5.01
   1  -1  43   85.02    5.62
  -1   0  43   67.12    5.20
   0   1  43   70.90    5.33
   1  -1  42    4.38    1.39
   0  -1 -42    4.03    1.47
   1  -1  42    7.53    1.78
  -1   0  42    3.82    1.51
   0  -1 -42    3.97    1.33
   0   1  42    5.77    1.63
   1   0 -42    3.57    1.30
  -1   1 -42    3.39    1.19
   0   1  42    3.34    1.39
   1  -1  41    0.43    0.68
  -1   0  41    2.03    1.09
   0  -1 -41    1.26    0.84
   1   0 -41    2.27    0.98
  -1   1 -41    1.32    0.73
   0   1  41    1.23    0.73
   0   1  41    1.50    1.10
   1  -1  41    1.31    1.07
   0  -1 -41    0.83    0.56
  -1   1 -40    1.03    0.76
   0  -1 -40    0.76    0.65
  -1   0  40    1.06    1.00
   0  -1 -40    0.48    0.80
   1  -1  40    1.05    0.88
   0   1  40    1.32    0.75
   1  -1  40    0.95    0.90
   1   0 -40   -0.66    0.73
   0   1  40    0.22    0.84
   0   1  39  109.59    5.41
   0  -1 -39  107.98    5.74
  -1   0  39  108.20    6.21
  -1   1 -39   92.43    5.31
   1  -1  39  100.70    5.69
   0  -1 -39   92.53    5.63
   0   1  39  105.29    5.98
  -1   0  39  103.68    5.50
   1  -1  39  103.72    5.83
   1   0 -39  107.58    5.70
   0  -1 -38   19.07    2.47
  -1   1 -38   14.49    2.13
  -1   0  38   13.77    2.01
   0  -1 -38   13.19    2.11
   1   0 -38   14.90    2.06
   1   0 -38   17.67    2.31
   1  -1  38   14.49    2.29
   1  -1  38   14.82    2.16
   0   1  38   17.29    2.48
   0   1  38   17.15    2.19
  -1   0  38   17.90    2.62
   1  -1  37   31.00    3.09
  -1   1 -37   31.82    3.01
   1  -1  37   29.63    3.02
   1  -1  37   33.18    3.60
   0  -1 -37   29.39    3.00
   0   1  37   28.66    2.77
   1   0 -37   30.08    2.83
   0   1  37   27.75    3.13
   1   0 -37   31.35    2.91
   1  -1  37   28.43    2.93
  -1   0  37   28.96    2.88
   0  -1 -37   30.99    3.22
   1  -1  36    0.68    0.82
   0  -1 -36    1.62    0.77
   1   0 -36    1.47    0.92
   0   1  36    0.93    0.89
   0  -1 -36    0.29    0.78
   0   1  36    1.38    0.93
   1  -1  36   -0.38    0.74
  -1   1 -36    0.93    0.73
  -1   0  36   -0.24    0.65
   1   0 -36    1.29    0.70
   1  -1  36    0.43    0.65
   1  -1  35   20.23    2.62
  -1   1 -35   16.96    2.16
   0  -1 -35   18.14    2.31
   1  -1  35   18.98    2.34
  -1   0  35   18.21    2.18
   0   1  35   18.90    2.19
   1   0 -35   19.40    2.27
   1   0 -35   16.28    2.03
   0   1  35   16.68    2.34
   0  -1 -35   18.00    2.24
  -1   1 -34   19.57    2.22
   0  -1 -34   17.95    2.23
   1   0 -34   17.69    2.05
   0   1  34   18.55    2.11
   1   0 -34   17.82    2.14
   1  -1  34   19.49    2.49
  -1   0  34   16.74    2.11
   1  -1  34   17.66    2.32
   0   1  34   17.81    2.28
   0  -1 -34   17.59    2.24
   0  -1 -33   17.16    2.13
  -1   0  33   19.92    2.15
   0   1  33   16.15    2.22
   1  -1  33   18.60    2.40
  -1   0  33   18.11    2.13
  -1   1 -33   19.04    2.17
   1   0 -33   16.78    1.99
   1   0 -33   15.50    1.91
   0  -1 -33   18.98    2.28
  -1   0  33   18.48    2.12
   1  -1  33   20.32    2.10
   0   1  33   17.94    2.04
   1  -1  33   14.95    2.10
  -1   1 -32    3.22    0.95
   0  -1 -32    3.97    1.13
   1  -1  32    5.63    1.39
  -1   0  32    4.39    1.12
  -1   0  32    3.67    1.03
   0   1  32    4.38    1.08
   0  -1 -32    3.92    0.92
   1   0 -32    4.02    1.05
   0  -1 -32    3.82    1.17
   1  -1  32    4.22    1.12
   0   1  32    5.54    1.39
   1  -1  32    5.06    1.45
   1  -1  32    2.68    0.78
   1   0 -32    3.48    0.96
  -1   0  32    4.12    1.07
  -1   1 -31   10.54    1.65
   1  -1  31    9.33    1.64
  -1   0  31   11.65    1.68
   1  -1  31   12.36    2.13
   0  -1 -31   11.63    1.82
   0  -1 -31   11.39    1.58
   1  -1  31    5.91    1.13
   0   1  31   11.68    1.89
  -1   0  31   13.77    1.80
   1  -1  31   10.22    1.92
  -1   0  31   11.43    1.64
   1   0 -31    8.93    1.55
   0  -1 -31   10.04    1.66
   1   0 -31    8.86    1.47
   0  -1 -30  276.21    7.82
   0  -1 -30  288.59    8.20
  -1   1 -30  282.20    7.57
   1  -1  30  303.64    8.87
   1  -1  30  280.33    7.99
   1   0 -30  289.59    7.39
   1  -1  30  289.63    7.42
  -1   0  30  288.07    7.66
   1   0 -30  287.76    7.61
   0   1  30  307.02    8.67
   0  -1 -30  293.94    7.51
   1  -1  30  278.52    9.10
  -1   0  30  278.75    7.56
  -1   0  29  781.28   12.64
   1  -1  29  842.33   12.44
   1  -1  29  778.99   13.03
  -1   0  29  773.02   12.26
   0  -1 -29  838.86   12.44
   1   0 -29  825.71   12.54
   0  -1 -29  826.46   13.02
  -1   1 -29  777.77   12.22
   1  -1  29  792.66   14.16
   0  -1 -29  788.21   13.15
   0   1  29  812.92   13.76
   1  -1  29  836.68   15.19
   1   0 -29  809.96   11.98
  -1   0  28  215.17    6.36
   1   0 -28  197.80    6.07
   1  -1  28  232.65    7.94
  -1   0  28  215.36    6.48
   0   1  28  216.84    7.10
   0  -1 -28  199.96    6.61
   1  -1  28  221.14    6.20
   1   0 -28  219.55    6.15
   0  -1 -28  211.33    6.54
  -1   1 -28  210.65    6.30
   1  -1  28  226.32    7.42
   0  -1 -28  212.77    6.20
  -1   0  27  283.40    7.33
   1   0 -27  302.66    7.23
  -1   1 -27  312.58    7.43
   1  -1  27  295.58    8.80
   0  -1 -27  273.74    6.91
   0   1  27  290.35    7.90
   1  -1  27  315.91    8.44
  -1   0  27  299.81    7.25
   0  -1 -27  279.80    7.28
   1   0 -27  256.85    6.46
   0  -1 -27  283.84    7.55
  -1   0  26  327.66    7.45
   0  -1 -26  281.30    7.04
   1  -1  26  312.28    8.26
  -1   0  26  328.39    7.68
   1  -1  26  316.65    8.85
   0   1  26  321.72    8.11
   0  -1 -26  325.35    7.69
   1   0 -26  314.95    6.85
   0  -1 -26  311.11    7.72
  -1   1 -26  344.17    7.53
   1   0 -26  306.76    7.23
   1   0 -25  168.47    4.89
  -1   0  25  172.46    5.28
   0  -1 -25  159.64    5.39
   1  -1  25  171.74    5.99
  -1   1 -25  164.48    5.13
   0   1  25  160.04    5.64
   1  -1  25  159.37    6.13
   1   0 -25  159.59    5.03
   0  -1 -25  161.84    5.48
  -1   0  25  161.69    5.35
   1   0 -24    7.91    1.17
   0  -1 -24   10.18    1.42
   0  -1 -24   12.06    1.51
   1  -1  24    8.79    1.46
   0  -1 -24   10.93    2.32
   0   1  24    9.41    1.40
   1  -1  24   10.66    1.59
  -1   0  24    9.68    1.24
   1   0 -24    8.97    1.18
  -1   1 -24    9.82    1.27
  -1   0  24   10.96    1.44
  -1   0  23   12.45    1.46
   0   1  23   10.19    1.41
   0  -1 -23   10.16    2.21
   0  -1 -23   10.66    1.38
   1   0 -23   11.07    1.24
   1   0 -23    9.55    1.19
   0  -1 -23    9.71    1.33
  -1   1 -23   10.78    1.29
   1  -1  23   11.61    1.66
  -1   0  23    8.75    2.21
   0   1  23   11.53    1.45
  -1   0  23   10.75    1.28
   1   0 -23    9.69    2.45
   1  -1  23   11.83    1.66
  -1   0  22   54.18    2.93
   0  -1 -22   50.23    4.83
  -1   0  22   56.95    5.25
   1  -1  22   53.65    3.40
   0   1  22   57.76    3.04
   1   0 -22   43.81    4.90
   1   0 -22   50.21    2.44
   1   0 -22   46.91    4.33
   0  -1 -22   52.63    2.87
   0   1  22   56.94    3.10
  -1   1 -22   56.58    2.79
   0   1  22   55.15    3.08
   1  -1  22   53.21    3.14
  -1   0  22   60.88    5.57
   1   0 -22   61.65    2.90
  -1   0  22   54.67    2.73
   0  -1 -22   54.10    2.95
   0  -1 -22   52.51    2.18
   0  -1 -21    1.46    0.46
   0   1  21    1.71    0.68
   0   1  21    2.12    0.70
  -1   0  21    1.88    1.12
   0  -1 -21    2.30    0.70
   1   0 -21    1.83    0.63
  -1   0  21    1.80    1.02
  -1   0  21    5.19    0.93
  -1   1 -21    2.54    0.74
   0  -1 -21    1.42    0.59
   0   1  21    1.06    0.64
   1   0 -21    0.87    0.46
   1  -1  21    0.81    0.58
   0  -1 -21    1.02    0.84
  -1   0  21    1.85    0.58
   1   0 -21    0.79    0.73
   1  -1  21    0.95    0.51
   1   0 -21    1.42    0.74
   0  -1 -20    1.28    0.96
   0  -1 -20    0.39    0.52
   1   0 -20   -0.02    0.55
   0   1  20    0.70    0.62
   1  -1  20    0.60    0.55
   1   0 -20    0.63    0.48
  -1   1 -20    0.50    0.40
   0  -1 -20    1.35    0.55
   0   1  20    1.11    0.69
  -1   0  20    0.67    0.84
  -1   0  20    0.55    0.41
  -1   0  20    1.00    0.86
   1   0 -20    0.70    0.55
   0   1  20    0.33    0.49
   1   0 -20    1.13    0.58
  -1   0  20    0.92    0.58
   0  -1 -20    0.74    0.62
   1  -1  20   -0.21    0.50
   0   1  19  342.03    6.73
   1   0 -19  333.24    6.06
   0  -1 -19  291.01   12.98
  -1   0  19  318.72    6.04
  -1   1 -19  325.32    6.12
   0   1  19  304.48    6.69
   0  -1 -19  311.57    4.95
   1  -1  19  299.65   12.00
   1  -1  19  299.23    6.86
   0  -1 -19  304.56   11.04
   1  -1  19  401.05   15.09
  -1   0  19  355.72   11.98
  -1   0  19  314.94    6.57
   1   0 -19  300.89    5.47
   0   1  19  328.02   13.25
  -1   0  19  317.35   11.13
   1   0 -19  298.36    6.61
   1  -1  19  313.11    7.52
   0   1  19  304.17    6.57
  -1   1 -19  291.84    6.51
   1   0 -19  301.04    9.79
   0  -1 -19  286.82    6.17
   1   0 -19  264.74   10.85
  -1   1 -19  333.67   11.27
   0   1  19  329.63   11.63
   0  -1 -19  298.82    6.42
   1   0 -18  148.26    7.83
   0   1  18  158.41    7.90
   0  -1 -18  150.59    7.66
   0   1  18  158.26    8.92
   1   0 -18  161.99    4.13
   1   0 -18  139.58    4.66
   1  -1  18  147.64    5.07
   0   1  18  151.86    4.49
  -1   0  18  139.55    7.14
  -1   0  18  148.15    4.44
   1   0 -18  148.63    6.68
   1  -1  18  148.22    8.14
   0   1  18  166.05    4.63
  -1   1 -18  155.57    7.46
   0   1  18  153.82    4.63
   0  -1 -18  150.02    8.90
  -1   1 -18  158.31    4.19
   0  -1 -18  150.88    4.44
   1   0 -18  155.37    3.69
   1  -1  18  180.88    9.79
   0   1  18  102.93    6.26
   0  -1 -18  148.49    3.37
  -1   0  18  167.78    7.97
   1  -1  18  150.83    4.84
   0  -1 -18  140.33    4.23
   1  -1  17  202.16    9.19
   1   0 -17  187.87    3.94
  -1   1 -17  197.74    8.10
   0  -1 -17  194.84    8.46
   0   1  17  189.98    4.99
   1   0 -17  191.74    4.39
   1   0 -17  184.17    7.20
  -1   0  17  220.38    8.78
  -1   0  17  195.08    4.90
   0  -1 -17  202.66    3.86
   0   1  17  192.96    9.57
   0  -1 -17  174.02    9.25
   1  -1  17  184.04    9.56
   0  -1 -17  193.82    4.88
   1   0 -17  214.43    9.03
   1  -1  17  173.95    5.16
   0   1  17  189.05    8.25
   0   1  17  179.99    4.76
   0  -1 -17  197.26    4.90
   0   1  17  209.49    4.99
  -1   0  17  169.98    7.58
   1   0 -17  191.82    5.64
   0   1  17  195.87    8.56
  -1   1 -17  187.20    4.44
   1  -1  17  184.95    5.53
   0  -1 -16  228.16    9.01
   1   0 -16  203.11    7.25
   0   1  16  215.93    5.00
  -1   0  16  211.57    4.98
  -1   0  16  196.32    7.82
   1   0 -16  203.67    4.38
   1  -1  16  223.48    9.44
   0   1  16  210.12    9.68
   0  -1 -16  207.99    4.95
   1   0 -16  247.60    6.55
   0   1  16  222.20    8.83
   0  -1 -16  230.55   10.40
   0   1  16  203.23    8.38
  -1   1 -16  198.38    4.46
   0   1  16  204.65    4.90
   1   0 -16  206.69    3.93
   0   1  16  204.08    5.02
   1  -1  16  210.81    5.44
   1  -1  16  213.88   10.00
   1  -1  16  205.68    5.64
  -1   0  16  241.18    8.83
  -1   1 -16  217.45    8.24
   0  -1 -16  200.48    4.86
   1   0 -16  235.07    9.12
   0   1  15   18.09    1.49
   0   1  15   18.62    2.50
   1   0 -15   21.99    2.01
   0   1  15   21.22    1.65
   0   1  15   21.94    2.83
   1  -1  15   19.12    2.78
   0   1  15   16.34    2.73
   0  -1 -15   20.81    2.77
   1  -1  15   18.37    1.61
   1   0 -15   17.17    2.06
   1   0 -15   24.53    2.93
  -1   0  15   21.23    2.61
  -1   1 -15   19.87    1.88
   0  -1 -15   20.70    3.03
  -1   0  15   19.58    1.56
  -1   0  15   20.28    2.48
  -1   0  14 1064.41   16.80
   0   1  14 1015.06   10.10
  -1   0  14 1083.43   17.17
   1  -1  14 1061.47   11.55
   1  -1  14 1063.22   19.31
  -1   0  14 1000.39   10.27
   0   1  14 1180.48   19.56
   0  -1 -14 1169.94   21.48
   1   0 -14  963.46   17.18
   0  -1 -14 1039.89   18.74
   0   1  14 1045.61   18.04
   1   0 -14  989.29   14.64
  -1   1 -14 1045.34   13.59
   1  -1  13  118.85    6.21
   0   1  13  116.12    5.86
   0   1  13  114.69    6.25
  -1   0  13  114.68    5.38
  -1   1 -13  119.54    4.58
   1   0 -13   95.65    5.16
   1   0 -13  108.86    2.83
   1  -1  13  114.52    3.72
   0   1  13  116.65    3.32
   1   0 -13  118.59    4.85
   0  -1 -13  116.73    6.16
  -1   0  13  109.51    5.17
  -1   0  12  114.27    5.08
   1  -1  12  108.09    5.77
   0   1  12  104.73    5.71
  -1   0  12  117.25    5.04
   1   0 -12  109.86    5.25
   0  -1 -12  122.78    6.16
   1   0 -12  123.30    2.85
  -1   1 -12  112.39    4.49
   1   0 -12  110.86    4.48
   0   1  12  123.64    5.87
   1   0 -11  357.41    4.79
  -1   0  11  376.68    8.48
   1   0 -11  351.93    7.50
   1  -1  11  349.84    9.94
   1   0 -11  322.51    8.35
  -1   1 -11  342.22    7.82
   0   1  11  366.52   10.59
   0  -1 -11  359.29   10.29
   0   1  11  365.68    9.77
  -1   1 -10   96.55    4.17
  -1   0  10   89.25    4.14
   1   0 -10   91.80    4.08
   1   0 -10   98.00    4.38
   0   1  10   84.99    5.07
  -1   0  10  107.33    4.33
   1   0 -10   90.42    3.60
   0  -1 -10   90.89    5.10
   1  -1  10   89.70    4.91
   0   1   9  640.10   13.51
  -1   0   9  565.61    9.73
   1  -1   9  578.78   11.95
   0  -1  -9  599.31   12.92
  -1   0   9  613.40    9.68
   1   0  -9  705.59   10.73
  -1   1  -9  606.39   10.52
   1   0  -9  609.04    8.73
   1   0  -9  678.46   11.10
   0   1   8 6051.87   40.91
  -1   1  -8 6160.35   33.53
   1   0  -8 6217.10   33.65
   1   0  -8 6277.99   25.92
   0  -1  -8 6403.51   37.62
   1  -1   7 2509.08   16.64
   1   0  -7 2507.00   15.06
  -1   1  -7 2478.04   21.23
   0  -1  -7 2583.52   23.02
  -1   0   7 2356.74   16.26
  -1   0   7 2533.44   17.67
   0   1   6 3010.56   27.69
  -1   0   6 3254.27   22.28
  -1   1  -6 3037.91   23.52
  -1   0   6 3209.79   18.05
   1  -1   6 2927.14   16.84
   0  -1  -5   33.47    2.57
  -1   1  -5   29.70    2.44
   0   1   5   29.13    2.52
   1  -1   5   33.24    1.91
   1   0  -5   30.72    1.57
   1  -1   5   30.76    1.76
   0   1   5   29.36    2.69
  -1   0   5   32.92    2.32
   1   0  -4  426.16    5.17
  -1   1  -4  414.24    8.72
  -1   0   4  444.75    8.26
  -1   1  -4  399.56    6.63
   1  -1   4  428.46    7.14
   0   1   4  492.90    9.91
   0   1   4  467.89   10.34
   1  -1   3 2698.07   18.69
  -1   1  -3 2720.08   22.31
   1   0  -3 2591.57   13.20
  -1   0   3 2703.15   20.31
  -1   0   2   24.29    2.25
   0  -1  -2   26.89    2.09
   1   0  -2   28.96    1.05
   0   1   2   32.02    2.27
  -1   1  -2   29.72    1.87
  -1   0   2   35.72    2.46
  -1   1  -2   34.27    2.65
   1  -1   2   28.71    2.06
   0   1   2   29.31    2.50
  -1   0   1  177.29    5.23
   0   1   1  165.08    5.61
  -1   1  -1  186.01    5.84
   0  -1  -1  163.22    4.84
   1   0  -1  173.87    2.62
  -1   0   1  166.26    5.95
  -1   0   0 1960.91   17.31
  -1   1   0 1848.40   18.52
   0  -1   0 1982.14   16.04
   0   1   0 1985.52   19.04
  -1   0   0 1828.35   19.76
   0   1  -1 1995.63   18.56
  -1   1   1 1868.98   18.62
  -1   0  -1 1954.29   17.19
   1   0   2  198.28    3.77
   0   1  -2  196.18    5.75
   1  -1  -2  200.64    2.94
  -1   0  -2  211.60    5.72
  -1   0  -3  143.89    4.70
   1  -1  -3  139.88    2.40
   0   1  -3  143.05    4.82
  -1   1   3  158.45    5.44
   0  -1   3  143.48    4.71
   0   1  -3  149.12    4.06
   1   0   3  146.91    4.48
   1   0   3  141.61    3.52
   0  -1   4  201.31    5.42
   1  -1  -4  182.96    2.63
   1   0   4  201.76    5.41
  -1   0  -4  212.66    5.73
   1   0   4  201.69    4.56
  -1   1   4  197.05    6.13
   0   1  -4  200.13    5.60
   1  -1  -4  187.06    6.31
   0   1  -4  180.78    4.21
   1   0   4  192.05    5.48
   1   0   5 1007.67   13.43
  -1   0  -5 1119.19   13.12
   0   1  -5 1071.70   10.13
   0  -1   5 1115.67   12.62
   0   1  -5 1142.46   13.26
   1   0   5 1113.82   11.48
   1  -1  -5 1105.12   15.97
   1   0   5 1221.58   14.51
   1   0   5 1092.86   12.53
   1  -1  -5 1060.72    6.01
  -1   1   5 1027.24   13.93
   1   0   6  309.82    6.47
   0   1  -6  283.10    6.60
  -1   0  -6  319.04    7.04
   0  -1   6  296.57    5.54
   1   0   6  306.81    6.71
   1  -1  -6  311.06    8.82
  -1   1   6  274.53    7.21
   1   0   6  337.57    8.29
   1   0   6  298.44    7.22
   1   0   7 1508.57   18.47
   1   0   7 1332.90   14.22
  -1   0  -7 1328.11   14.33
   0   1  -7 1351.48   14.24
   1   0   7 1283.49   13.95
   1   0   7 1272.94   14.91
   0  -1   7 1231.07   11.39
   1  -1  -7 1333.80    6.23
  -1   1   7 1307.51   15.70
  -1   1   8    3.79    1.43
  -1   0  -8    5.94    1.85
   1  -1  -8    1.88    0.71
   0   1  -8    3.07    0.99
   1   0   8    4.62    1.06
   1   0   8    6.06    1.73
   1   0   8    3.57    1.28
   0  -1   8    3.74    0.78
   1   0   8    2.30    0.71
   1   0   9 9999.00   42.94
   1   0   9 9701.00   42.20
  -1   1   9 9468.87   40.16
  -1   0  -9 9620.13   42.79
  -1   1   9 9488.97   42.31
   1   0   9 9647.64   39.55
   0   1 -10  219.14    5.64
  -1   0 -10  246.87    7.29
   1  -1 -10  255.69    8.67
   1   0  10  235.41    6.88
   1   0  10  242.07    3.98
   1   0  10  203.91    6.19
  -1   1  10  241.85    6.83
  -1   1  10  235.40    6.61
   0  -1  10  233.23    5.72
   1   0  10  234.26    6.29
   0   1 -10  252.44    8.11
   1   0  10  192.29    7.71
  -1   1  11 2398.02   12.24
   1   0  11 2319.92   20.87
  -1   1  11 2552.73   22.59
   1  -1 -11 2674.92   28.05
   1   0  11 2474.25   23.27
   1   0  11 2506.31   12.74
   0   1 -11 2471.14   19.16
  -1   0 -11 2561.34   24.07
   1   0  11 2419.40   21.01
   0   1 -11 2655.60   27.41
  -1   0 -12  703.71   10.21
   0   1 -12  676.29   10.09
   1   0  12  598.57    7.40
   1  -1 -12  628.37   14.20
  -1   1  12  598.80   10.61
   1   0  12  592.13   14.31
  -1   1  12  686.20   12.16
   0  -1  12  691.55   13.75
   1   0  12  641.93   12.28
   0   1 -12  623.66   13.79
   1   0  12  593.59    6.37
   1   0  12  598.59   10.56
  -1   1  12  702.29    6.80
   1  -1 -12  669.56   14.15
  -1   0 -12  641.05   12.58
   1  -1 -13  947.33   17.25
   1   0  13  950.44   15.53
  -1   0 -13  998.27   12.31
   0  -1  13  848.68   15.90
   1   0  13  862.66   13.00
   1  -1 -13  852.32    8.96
   0   1 -13 1008.10   18.14
  -1   0 -13  906.93   15.50
  -1   1  13  899.24   13.01
   1   0  13  920.47   18.50
   1  -1 -13  931.70   17.70
   1   0  13  892.10    8.07
  -1   1  13  918.19    8.03
   0   1 -13  956.49   12.07
  -1   1  13  937.66   14.75
   1   0  13  965.20    9.40
   0   1 -13  886.60    7.82
  -1   1  13  911.25   18.65
   0   1 -14   33.34    2.31
   1   0  14   27.87    1.75
  -1   0 -14   33.36    3.15
   1  -1 -14   44.01    2.10
   1   0  14   35.43    3.86
  -1   1  14   35.53    3.84
  -1   1  14   38.15    3.12
   1  -1 -14   38.92    3.77
   0  -1  14   37.20    3.57
   0  -1  14   34.21    1.87
  -1   1  14   33.57    1.62
   0   1 -14   35.04    1.62
  -1   1  14   35.14    2.60
   0   1 -14   34.23    3.48
   1   0  14   28.39    1.53
   1   0  14   33.47    3.06
  -1   0 -14   37.86    2.46
   1   0  14   27.35    2.41
   1   0  15  458.59   14.04
   0   1 -15  392.18    5.60
   0  -1  15  403.02    6.50
   1  -1 -15  436.84   12.69
  -1   0 -15  393.78   10.99
   1   0  15  390.81   10.63
   0  -1  15  478.54   13.07
  -1   1  15  411.32    8.76
  -1   1  15  378.03   12.73
   1   0  15  406.26    9.30
   0   1 -15  372.09    7.64
   1  -1 -15  424.99    6.61
  -1   1  15  402.15   10.42
  -1   0 -15  402.63    7.98
   1   0  15  346.31    6.01
  -1   1  15  369.78    5.40
   1   0  15  414.66    5.69
   1   0  16  795.80   13.01
   1   0  16  779.48   15.49
  -1   1  16  762.94    8.02
  -1   0 -16  780.40   11.22
   0  -1  16  779.60    6.72
   1   0  16  900.34   19.87
   0  -1  16  775.65    9.35
   1   0  16  763.50   11.87
   1   0  16  707.17    8.78
   1   0  16  730.76    7.79
  -1   0 -16  850.19    9.31
   1  -1 -16  725.77    8.92
  -1   1  16  733.22   18.22
   1  -1 -16  788.40    9.19
  -1   1  16  838.57   12.41
   0   1 -16  754.79   11.03
  -1   0 -16  782.42   15.98
  -1   1  16  810.85   15.28
  -1   1  16  788.89    9.65
   1  -1 -16  892.47   18.58
   0  -1  16  753.87   16.95
   1  -1 -17  279.17    5.67
   1   0  17  278.42    7.04
  -1   0 -17  286.18    9.97
   1   0  17  323.59   12.35
  -1   0 -17  280.96    6.82
   1   0  17  262.46    7.44
   1  -1 -17  258.28    5.51
  -1   1  17  240.50   10.85
   0  -1  17  269.90    5.74
   0  -1  17  254.66   10.23
   0   1 -17  276.06    5.00
   1   0  17  267.42    5.52
   1  -1 -17  312.49   11.39
  -1   1  17  295.52    9.43
   1   0  17  260.28    6.19
   0   1 -17  272.29    6.68
  -1   0 -17  301.22    5.74
  -1   0 -17  284.42    5.01
   0  -1  17  272.11    4.16
  -1   1  17  285.64    5.02
  -1   1  17  280.21    5.95
  -1   1  18   76.56    3.22
   1   0  18   73.73    2.97
  -1   1  18   82.36    5.15
  -1   0 -18   76.52    2.76
   1  -1 -18   78.25    3.10
   0   1 -18   72.72    3.50
   1   0  18   71.69    3.32
  -1   1  18   76.89    2.73
   1   0  18   85.50    4.21
  -1   0 -18   75.64    5.33
  -1   0 -18   82.56    3.74
   0  -1  18   75.42    3.15
   0  -1  18   65.46    2.15
   1  -1 -18   73.02    3.00
  -1   1  18   58.16    5.51
  -1   0 -18   69.07    2.84
   1   0  18   74.55    3.57
   0  -1  18   78.17    5.76
   1  -1 -18   88.81    6.28
   0   1 -18   78.50    2.75
   0  -1  19  352.23    5.12
   1   0  19  407.82    8.03
  -1   0 -19  379.36    6.86
   0  -1  19  379.41   13.17
  -1   1  19  364.64    7.28
   0  -1  19  398.78    7.41
   1   0  19  369.76    7.70
  -1   1  19  346.37    7.28
   0  -1  19  369.20   13.04
   1   0  19  387.37    8.95
  -1   1  19  379.07    6.16
   1   0  19  363.27    6.73
   0   1 -19  376.09    7.99
  -1   1  19  322.18   13.21
   0   1 -19  404.39   12.10
   1  -1 -19  379.34   13.09
   1  -1 -19  399.41    7.19
   1  -1 -19  378.38    6.97
  -1   0 -19  402.04   12.59
  -1   1  19  402.57   11.71
  -1   0 -19  376.61    6.01
   1  -1 -19  463.88   15.39
  -1   0 -19  407.97    8.38
   1   0  19  377.88    7.81
   0   1 -19  406.36    6.41
  -1   1  20  652.53    9.83
   1  -1 -20  738.58   19.98
   1   0  20  628.02    9.03
  -1   0 -20  642.57    9.18
   1   0  20  648.55    9.80
  -1   0 -20  660.34   10.74
   0   1 -20  676.61   16.12
   0  -1  20  621.57    6.97
   0  -1  20  657.60    9.85
   1  -1 -20  638.67   17.44
  -1   0 -20  636.84    7.96
  -1   1  20  590.83   18.30
   1  -1 -20  659.19    9.23
   0  -1  20  759.65   19.10
  -1   1  20  612.77    9.08
  -1   1  20  640.14    8.27
   1  -1 -20  652.68    9.37
   0   1 -20  615.80   10.33
   0   1 -20  692.67    8.56
  -1   1  20  695.58   15.82
   1   0  20  639.83   10.27
   1   0  20  610.15   10.27
   0   1 -20  674.08    7.88
   1   0  21   64.79    3.55
   0   1 -21   75.65    2.75
  -1   0 -21   70.83    2.73
  -1   1  21   73.35    3.40
  -1   1  21   70.05    2.81
   1  -1 -21   68.53    3.10
  -1   0 -21   71.12    3.15
   1  -1 -21   68.90    3.19
   0  -1  21   75.75    2.53
   0  -1  21   89.01    6.80
  -1   0 -21   61.30    2.81
   0  -1  21   73.33    3.41
   0   1 -21   76.00    2.93
   1   0  21   67.16    3.04
  -1   1  21   72.24    5.24
   1  -1 -21   56.59    5.41
   1   0  21   78.12    3.50
   1   0  21   67.91    3.47
   0  -1  21   63.81    2.79
   0  -1  22   88.84    6.97
  -1   1  22   70.50    2.86
   1  -1 -22   66.86    6.05
   0  -1  22   74.68    2.61
  -1   0 -22   67.49    2.92
   1  -1 -22   75.13    3.38
   0  -1  22   79.07    3.62
  -1   0 -22   73.99    3.31
  -1   0 -22   69.59    2.76
  -1   1  22   74.10    3.49
   0  -1  22   65.65    2.83
   1   0  22   77.46    3.46
   1   0  22   65.61    3.59
   0   1 -22   64.10    2.80
   0   1 -22   78.61    2.97
   1  -1 -22   68.97    3.22
   1   0  22   68.74    3.59
   1   0  23  187.03    5.94
  -1   1  23  182.82    4.68
  -1   0 -23  184.19    4.90
   1  -1 -23  178.01    5.27
  -1   0 -23  194.71    5.42
   0   1 -23  177.21    4.54
   1  -1 -23  184.07   10.14
   1  -1 -23  198.80    5.55
  -1   0 -23  173.24    4.47
   1   0  23  178.20    5.93
  -1   1  23  197.51    5.78
  -1   1  23  187.38    5.10
   0  -1  23  200.38    5.90
   0   1 -23  158.34    4.55
  -1   1  24   21.43    1.84
   1   0  24   23.73    2.30
   0  -1  24   20.11    2.03
   1   0  24   19.65    2.18
   1  -1 -24   22.91    3.75
  -1   1  24   22.93    2.10
  -1   0 -24   20.52    1.90
   0   1 -24   20.64    1.72
  -1   1  24   20.42    1.65
   0   1 -24   18.05    1.55
  -1   0 -24   22.53    1.83
   1  -1 -24   21.99    1.97
   1  -1 -24   19.72    1.91
   1   0  24   21.17    2.00
   0   1 -25  313.53    6.46
   1   0  25  344.35    7.88
   1  -1 -25  339.63    7.53
   1   0  25  335.99    8.36
   0  -1  25  338.88    8.10
  -1   0 -25  322.71    6.84
   1   0  25  343.32    8.56
  -1   1  25  341.36    7.25
   1  -1 -25  330.56    7.63
  -1   1  25  344.15    6.71
  -1   0 -25  353.76    7.81
   0   1 -25  357.36    7.17
  -1   1  25  348.22    8.10
   0  -1  25  346.55    7.24
   1   0  26    2.50    1.06
  -1   0 -26    2.59    0.81
   1  -1 -26    2.31    0.85
   1   0  26    1.65    0.88
   0   1 -26    3.41    0.90
  -1   0 -26    3.13    1.00
   1  -1 -26    3.95    1.08
   0  -1  26    1.54    0.75
  -1   1  26    2.17    0.78
  -1   0 -26    2.08    0.83
  -1   1  26    1.81    0.87
  -1   1  26    2.05    0.82
   0   1 -26    2.32    0.78
   0  -1  26    1.99    0.84
   1   0  26    2.75    0.97
  -1   1  27  150.73    5.01
   1  -1 -27  140.85    5.08
  -1   0 -27  134.85    4.70
   0  -1  27  141.58    5.42
  -1   0 -27  140.11    4.35
   0   1 -27  143.16    4.56
   0  -1  27  148.09    5.02
  -1   1  27  139.29    5.39
   1   0  27  128.82    5.12
   1  -1 -27  144.88    5.25
   1   0  27  142.76    5.81
   1   0  27  147.81    5.84
  -1   1  27  132.91    4.45
   0   1 -27  133.98    4.66
  -1   0 -27  142.23    5.22
   0   1 -28  307.37    7.13
   1  -1 -28  335.02    8.08
  -1   1  28  326.54    7.51
   1  -1 -28  291.69    7.66
  -1   0 -28  332.04    6.81
   1   0  28  281.06    7.61
   0   1 -28  299.48    6.81
   0  -1  28  306.61    8.10
  -1   0 -28  307.65    7.11
  -1   1  28  303.46    6.76
   0  -1  28  305.86    7.38
  -1   1  28  322.77    8.26
  -1   0 -28  336.66    8.13
   0  -1  28  319.71    8.31
   0   1 -28  304.70    7.54
   1   0  28  306.24    8.79
   1   0  28  313.95    8.65
   0  -1  29   25.38    2.48
   1   0  29   25.25    2.42
  -1   0 -29   27.85    2.07
  -1   1  29   27.24    2.59
   0  -1  29   27.31    2.35
   0   1 -29   24.11    2.10
  -1   1  29   27.03    2.31
   1   0  29   28.73    2.82
   0  -1  29   23.46    2.38
  -1   1  29   20.56    1.91
   1   0  29   27.10    2.72
   1  -1 -29   24.19    2.38
  -1   0 -29   24.79    2.20
   0   1 -29   25.76    2.26
   1  -1 -29   29.12    2.54
  -1   0 -29   31.72    2.68
   0   1 -29   24.35    2.23
   0   1 -30  237.19    6.31
  -1   0 -30  232.35    5.90
   0  -1  30  241.40    7.48
  -1   1  30  239.95    7.52
   0   1 -30  215.67    6.33
   1   0  30  239.77    7.26
   1   0  30  253.30    8.11
  -1   0 -30  265.87    7.58
   0   1 -30  224.51    6.79
  -1   1  30  250.94    6.83
   0  -1  30  206.98    6.66
   1  -1 -30  231.89    7.07
   1   0  30  228.59    7.82
   0  -1  30  251.18    7.02
  -1   1  30  221.27    6.09
   1  -1 -30  249.83    7.31
   0  -1  30  226.98    7.25
  -1   1  31    1.25    0.88
   0   1 -31    1.99    0.89
   1   0  31    2.31    1.22
   1   0  31    1.27    0.95
   0  -1  31    1.37    0.88
  -1   1  31    1.29    0.71
   0  -1  31    1.65    0.82
   1   0  31    0.64    1.14
  -1   0 -31    2.09    1.12
   0   1 -31    1.74    0.86
   0  -1  31    0.35    0.58
   1  -1 -31    0.93    0.94
  -1   1  31    1.82    0.98
   0  -1  31    1.11    0.90
   1  -1 -31    2.31    1.03
  -1   0 -31    1.65    0.75
   0  -1  32  176.50    6.64
   0   1 -32  168.00    6.13
   1   0  32  175.05    7.05
   0   1 -32  168.76    5.90
   1  -1 -32  186.79    6.59
   1  -1 -32  162.56    6.23
  -1   1  32  177.81    6.00
   0  -1  32  184.72    6.78
   0  -1  32  160.12    6.11
   1   0  32  204.40    6.91
  -1   1  32  176.51    6.78
  -1   0 -32  175.46    6.61
   0  -1  32  176.05    6.14
   0  -1  33    3.83    1.06
  -1   1  33    4.96    1.26
  -1   0 -33    6.36    1.38
   1  -1 -33    6.35    1.40
   1   0  33    5.52    1.45
   1  -1 -33    4.40    1.16
   1   0  33    4.20    1.18
   0  -1  33    3.39    0.99
   0  -1  33    4.45    1.23
   0   1 -33    5.61    1.27
  -1   1  33    5.25    1.19
   0  -1  33    5.24    1.31
   0   1 -34   72.34    4.07
   1   0  34   89.21    4.76
   0  -1  34   77.34    4.55
  -1   0 -34   79.36    4.61
   0  -1  34   71.19    4.19
   1   0  34   73.68    4.70
   1   0  34   78.33    4.92
   0  -1  34   81.59    4.38
   1  -1 -34   80.27    4.54
  -1   1  34   76.94    4.69
   1  -1 -34   82.08    4.62
  -1   1  34   80.19    4.19
   0  -1  34   82.03    4.71
   1   0  35   40.14    3.25
   1   0  35   35.29    3.30
   0  -1  35   35.31    3.04
   1  -1 -35   35.06    3.11
   0  -1  35   32.61    3.06
   0  -1  35   36.83    3.02
  -1   1  35   33.90    3.14
   0  -1  35   34.75    3.14
  -1   0 -35   37.01    3.28
   0   1 -35   37.61    3.09
   1  -1 -35   33.21    3.06
   1   0  35   36.38    3.46
  -1   1  35   33.73    2.85
   1   0  36   21.13    2.46
   1   0  36   17.43    2.43
  -1   0 -36   18.44    2.44
  -1   1  36   15.81    2.30
   0  -1  36   18.33    2.37
   0   1 -36   18.54    2.23
   1  -1 -36   16.17    2.19
   0  -1  36   16.55    2.17
   1   0  36   20.18    2.76
   0  -1  36   17.89    2.30
   0  -1  36   20.73    2.37
  -1   1  36   19.82    2.25
   1  -1 -36   18.82    2.39
   1   0  37  153.19    7.03
  -1   1  37  128.55    6.76
   1  -1 -37  165.37    6.90
   1  -1 -37  135.13    6.26
   0  -1  37  139.32    6.14
   1   0  37  155.53    7.34
  -1   1  37  150.48    6.88
   0   1 -37  150.52    6.17
   1   0  37  159.08    6.71
  -1   0 -37  158.56    6.94
   0  -1  37  153.34    6.77
  -1   1  37  144.79    5.97
   0  -1  37  139.23    6.42
  -1   1  38    1.39    0.81
   1   0  38    2.26    1.12
   1  -1 -38    3.72    1.29
   1  -1 -38    1.25    0.91
  -1   1  38    1.86    0.95
  -1   1  38    2.31    1.04
  -1   0 -38    4.67    1.48
   0   1 -38    2.58    1.07
   0  -1  38    0.96    0.73
   1   0  38    2.89    1.10
   0  -1  38    1.71    1.01
  -1   0 -39    9.78    1.89
  -1   1  39    9.50    1.66
   0  -1  39    8.83    1.77
   0   1 -39    6.94    1.51
  -1   1  39   10.71    2.05
   0  -1  39    7.93    1.72
   1  -1 -39    8.02    1.65
   1  -1 -39   11.73    1.98
   1   0  39   10.39    2.03
  -1   1  39    8.28    1.83
   1  -1 -40    0.22    0.55
   1   0  40   -0.29    0.90
  -1   1  40    0.84    0.71
   0   1 -40    0.22    0.57
  -1   1  40    0.88    0.91
   1  -1 -40    0.93    0.90
   0  -1  40    1.08    0.73
   0  -1  40    0.02    0.59
  -1   0 -40   -0.49    0.63
  -1   0 -41    3.22    1.26
  -1   1  41    2.83    0.93
   0  -1  41    4.17    1.28
   1   0  41    3.93    1.27
   1  -1 -41    3.35    1.18
   0   1 -41    3.24    1.10
   1  -1 -41    3.49    1.25
  -1   1  41    3.77    1.37
   1  -1 -42    0.49    0.83
  -1   1  42    1.52    0.87
   1  -1 -42    0.98    0.86
  -1   1  42    1.13    1.07
   0  -1  42    0.96    1.02
  -1   0 -42    0.42    0.71
   0   1 -42    0.19    0.63
   1   0  42    0.29    0.96
  -1   1  43   40.69    3.54
  -1   1  43   41.00    4.14
  -1   0 -43   40.59    3.95
   0  -1  43   43.47    4.05
   1  -1 -43   40.22    3.78
   1   0  43   42.74    4.12
   0   1 -43   41.43    3.72
   1  -1 -43   44.90    4.06
  -1   0 -44    0.74    0.62
   0   1 -44    3.01    1.37
   1  -1 -44    4.80    1.64
  -1   1  44    3.66    1.56
   0  -1  44    1.95    1.29
   0   1 -44    2.29    1.22
  -1   0 -44    1.76    1.35
  -1   1  44    3.54    1.51
   1   0  44    2.84    1.45
   1  -1 -44    2.85    1.21
  -1   1  44    3.02    1.33
   0   1 -44    2.96    1.23
   1  -1 -44    3.01    1.30
  -1   0 -44    2.57    1.34
   0   1 -45  135.38    7.08
   1  -1 -45  128.42    6.89
  -1   0 -45  102.72    6.14
  -1   0 -45  121.38    6.61
   0   1 -45  132.48    6.88
   0  -1  45  127.24    7.97
  -1   1  45  121.51    7.66
   1  -1 -45  129.07    7.42
  -1   0 -45  130.88    7.23
  -1   1  45  135.11    6.47
   0   1 -45  119.89    6.47
   1  -1 -45  128.33    6.90
   1  -1 -45  124.85    6.92
  -1   1  45  124.41    7.36
   1   0  45  136.85    7.53
  -1   0 -46    8.59    1.94
   0  -1  46   12.27    2.61
   0   1 -46   10.91    2.31
   1  -1 -46   10.23    2.31
   0   1 -46   11.58    2.29
  -1   1  46    8.39    2.25
   1  -1 -46   12.41    2.34
  -1   0 -46    7.12    1.69
  -1   0 -46    7.91    1.98
   1  -1 -46    8.67    1.94
   1  -1 -46   14.08    2.41
   0   1 -46    7.43    1.72
   1   0  46    9.79    2.22
  -1   1  46    9.84    2.25
  -1   1  47   17.11    2.99
  -1   0 -47   15.06    2.53
  -1   0 -47   16.76    2.62
   0   1 -47   15.02    2.41
   0   1 -47   19.58    2.81
   1  -1 -47   19.35    3.01
   1  -1 -47   15.55    2.59
   0  -1  47   17.34    3.10
  -1   1  47   15.06    2.75
   1  -1 -47   15.32    2.57
   1  -1 -47   17.45    2.63
  -1   0 -47   17.61    2.84
   1   0  47   18.24    2.90
   0   1 -48   16.98    2.59
   1  -1 -48   18.03    2.80
  -1   0 -48   13.84    2.49
  -1   0 -48   14.03    2.36
   1  -1 -48   20.23    3.05
   0   1 -48   19.74    2.84
   0  -1  48   20.10    3.28
  -1   1  48   19.82    3.22
  -1   0 -48   17.69    2.82
   1   0  48   18.45    2.89
   0  -1  48   19.79    3.09
   1  -1 -48   18.41    2.76
  -1   1  48   15.82    2.81
   0  -1  49    2.77    1.41
  -1   0 -49    2.82    1.37
  -1   1  49    3.12    1.47
   0   1 -49    2.02    1.14
   1  -1 -49    2.93    1.36
   1  -1 -49    1.74    1.23
  -1   0 -49    0.39    0.85
   0   1 -49    1.26    1.08
  -1   0 -49    1.86    1.09
  -1   1  49    1.13    1.00
   1  -1 -49    2.67    1.17
   0  -1  49    4.52    1.70
   1   0  49    3.71    1.40
   0  -1  50   12.13    2.64
   0   1 -50   14.00    2.35
  -1   1  50    8.42    2.16
  -1   0 -50    9.05    2.06
   1  -1 -50   11.32    2.25
   0   1 -50   13.01    2.36
   1  -1 -50   11.78    2.34
  -1   0 -50    9.73    2.01
  -1   1  50   17.74    2.97
   0  -1  50   12.37    2.51
   1   0  50   13.61    2.62
  -1   0 -51    0.82    0.92
   1  -1 -51   -0.28    0.81
   0   1 -51   -1.04    1.07
   0   1 -51    0.92    1.01
   1  -1 -51    0.23    0.76
   0  -1  51   -0.39    0.82
  -1   0 -51    0.82    0.93
  -1   1  51    0.71    0.91
   1   0  51    0.59    0.82
   1   0  51   -0.40    0.91
  -1   1  51   -0.06    0.77
   0  -1  51    1.14    1.03
   0  -1  52    0.80    1.24
  -1   1  52   -0.73    1.18
   1  -1 -52   -0.39    1.17
   0   1 -52   -1.97    1.12
  -1   0 -52    0.05    0.70
   1  -1 -52    1.40    1.04
  -1   0 -52    0.19    0.76
   0   1 -52    2.23    1.22
   0  -1  52    0.88    0.93
   0  -1  52   -2.06    1.10
   1   0  52    0.11    0.60
  -1   1  52    0.47    0.83
   1   0  52    1.52    1.05
  -1   1  53   -0.21    0.86
   0   1 -53    0.29    0.65
   0   1 -53    1.00    0.86
   1  -1 -53    0.52    0.95
   0  -1  53    0.27    0.77
   0  -1  53   -0.13    0.87
   1  -1 -53   -0.41    0.78
  -1   0 -53   -1.59    0.94
  -1   0 -53   -0.08    0.77
   1   0  53   -0.75    0.95
   0  -1  53    1.39    1.18
   1   0  53    2.25    1.46
  -1   1  53    0.52    1.01
   1  -1 -54    1.05    1.05
   0   1 -54    0.56    0.76
   0   1 -54    2.21    1.14
   1  -1 -54   -0.13    0.72
  -1   0 -54   -1.10    0.97
   0  -1  54    1.57    1.14
  -1   0 -54    0.62    1.04
  -1   1  54    1.50    1.02
   0  -1  54    0.54    0.93
  -1   1  54    0.64    0.91
   1   0  54    1.81    1.31
   1   0  54    0.41    0.68
   0  -1  54    0.86    0.69
  -1   1  55    5.07    1.76
  -1   0 -55    3.25    1.20
   0   1 -55    2.35    1.08
   0  -1  55    4.70    1.74
  -1   0 -55    4.01    1.32
   1  -1 -55    5.40    1.56
   0  -1  55    3.65    1.59
   0   1 -55    5.90    1.61
   1  -1 -55    4.71    1.53
  -1   1  55    7.34    2.00
   0  -1  55    4.56    1.54
   1   0  55    4.30    1.65
   1   0  55    4.10    1.40
  -1   0 -56    1.64    0.89
   0   1 -56    0.20    0.79
   1  -1 -56    1.27    0.70
  -1   0 -56    2.49    1.17
   0  -1  56    2.61    1.35
   0   1 -56    4.20    1.43
   1  -1 -56    0.69    0.91
   0  -1  56    2.75    1.41
  -1   1  56    2.44    1.41
  -1   1  56    2.06    1.07
   1   0  56    4.55    1.67
   0  -1  56    1.99    1.11
   0   1 -57    2.21    1.15
  -1   0 -57    1.89    0.98
   1  -1 -57    2.59    1.12
  -1   1  57    1.63    1.25
   0   1 -57    1.02    0.57
   0  -1  57    3.03    1.51
   0  -1  57    1.96    1.24
   1  -1 -57    1.25    1.03
  -1   0 -57    2.13    1.11
   0  -1  57    1.91    1.02
   1   0  57    3.54    1.28
  -1   1  57    1.71    1.11
   0  -1  58    2.51    1.45
   1  -1 -58    1.38    1.05
  -1   0 -58    1.66    0.97
  -1   0 -58    2.82    1.15
   0  -1  58    2.50    1.20
   0   1 -58    1.73    0.91
  -1   1  58    2.73    1.14
  -1   1  58    1.77    1.10
   1  -1 -58    1.22    0.92
   0   1 -58    2.93    1.16
  -1   1  58    2.54    1.10
   1   0  58    1.84    1.04
   0  -1  58    2.54    1.23
   0   1 -59    1.13    0.85
   0  -1  59    1.35    1.05
  -1   1  59   -0.02    0.73
   1   0  59    1.23    1.04
  -1   0 -59    0.31    0.59
   1  -1 -59    0.95    0.89
   0   1 -59    0.29    0.62
   1  -1 -59    0.88    0.81
   0  -1  59    0.94    1.15
  -1   0 -59   -0.22    0.69
  -1   1  59    1.41    1.13
   1   0  59    0.25    0.67
   0  -1  59    0.45    0.73
  -1   1  59    1.66    1.05
  -1   1  60    1.43    0.80
   0   1 -60    0.86    0.68
  -1   0 -60    2.19    1.04
   0   1 -60    1.65    0.83
   1  -1 -60    0.89    0.70
  -1   1  60    1.70    0.81
   0  -1  60    1.23    1.01
   1   0  60    1.96    1.14
   1  -1 -60    0.28    0.61
  -1   0 -60    0.48    0.68
  -1   1  60    2.03    1.11
   0  -1  60    1.94    1.10
   0  -1  60    0.42    0.63
   1   0  60    1.51    0.94
  -1   1  60    1.35    1.03
  -1   1  61    0.63    0.64
   0  -1  61    0.08    0.70
   0   1 -61    0.33    0.58
   1  -1 -61    0.36    0.53
   0  -1  61    0.35    0.72
  -1   1  61   -0.54    0.66
   1   0  61   -0.24    0.66
   0   1 -61    0.51    0.67
  -1   0 -61    0.11    0.65
  -1   0 -61    0.03    0.57
   0  -1  61    0.71    0.70
  -1   1  61    0.74    0.79
   1   0  61    0.09    0.61
   1  -1 -62    0.48    0.63
   0  -1  62    0.52    0.64
   0   1 -62   -0.05    0.60
   0  -1  62   -0.19    0.57
  -1   1  62   -0.21    0.63
  -1   1  62    0.32    0.64
   1   0  62    0.13    0.61
   0   1 -62    0.08    0.55
  -1   0 -62   -0.26    0.59
  -1   0 -62    0.33    0.51
  -1   1  62    0.22    0.56
   1   0  62   -0.31    0.75
   0  -1  62    0.08    0.53
   0   1 -63    0.72    0.58
   1   0  63   -0.36    0.75
  -1   0 -63    0.72    0.68
   0  -1  63    0.38    0.57
  -1   1  63    0.79    0.71
  -1   0 -63    0.71    0.70
   1  -1 -63    0.22    0.69
   0   1 -63    0.43    0.53
  -1   1  63    0.47    0.81
   0  -1  63   -0.88    0.87
  -1   1  63   -0.37    0.52
   0  -1  63    0.50    0.59
   1   0  63    1.10    0.83
   0   1 -64   -0.55    0.67
  -1   0 -64   -0.25    0.48
  -1   1  64   -0.52    0.83
   0  -1  64   -0.53    0.70
  -1   1  64   -0.05    0.65
   1  -1 -64   -0.12    0.56
   0   1 -64   -0.23    0.47
   0  -1  64   -0.15    0.75
   1   0  64    0.80    0.92
   0  -1  64   -0.22    0.53
  -1   1  64    0.02    0.70
   1   0  64   -0.17    0.61
   0   1 -65    0.74    0.61
   1  -1 -65    0.38    0.53
  -1   1  65   -0.40    0.53
  -1   0 -65   -0.24    0.52
   0   1 -65   -0.03    0.45
   0  -1  65    0.70    0.74
   1   0  65    0.11    0.53
  -1   1  65   -0.84    0.79
   0  -1  65   -0.24    0.64
   1   0  65   -0.25    0.48
  -1   1  65   -0.75    0.66
   0  -1  66    1.39    0.89
  -1   1  66    0.00    0.41
  -1   0 -66    0.21    0.42
   0   1 -66   -0.06    0.46
   0   1 -66    2.08    0.75
  -1   1  66    1.09    0.84
   1  -1 -66    0.48    0.57
   0  -1  66    0.07    0.44
   1   0  66    0.30    0.60
  -1   1  67    0.45    0.54
   1   0  67    0.37    0.63
   0   1 -67    1.07    0.63
   1  -1 -67   -0.12    0.41
   0  -1  67    0.41    0.65
   1  -1 -68    0.91    0.61
   1   0  68    0.39    0.47
   1   1   0  525.02    5.38
   1  -2   0  544.55   13.72
   1   1   0  520.23   12.71
   1   1   1  589.41    8.54
   1   1   1  580.02   14.63
   1   1  -1  589.87   13.52
   1   1   1  621.74    6.05
   1   1  -1  691.42   15.28
   1   1   1  601.39   13.77
   1  -2  -1  682.94   15.64
   1  -2   1  552.98   13.46
   1  -2   2 1064.96   18.30
   1   1  -2 1166.49   19.58
  -2   1   2 1098.01    7.22
   1  -2  -2 1052.19   18.98
   1   1   2 1061.67   18.36
   1   1   2 1148.54    8.64
   1  -2  -2 1139.88   20.54
   1   1  -2 1063.36   18.16
   1   1   2 1124.27   13.08
  -2   1  -3  253.08    9.07
  -2   1  -3  310.58    5.67
   1   1   3  302.64    9.80
   1   1   3  283.34    7.20
   1  -2  -3  320.17   10.66
   1  -2  -3  287.96   10.56
   1   1  -3  285.20    9.31
   1  -2   3  302.41    9.51
   1   1  -3  262.97    9.37
  -2   1   3  211.40    8.34
  -2   1   3  313.13    3.63
   1   1   3  292.18    4.48
  -2   1   4  417.74   11.77
  -2   1  -4  451.07    7.37
  -2   1  -4  395.83   11.40
   1   1  -4  435.51   11.50
   1   1   4  446.09   12.11
   1  -2  -4  467.54   12.97
   1   1   4  471.27    5.92
  -2   1   4  439.84    4.05
   1   1  -4  492.70   12.55
   1  -2   4  504.86   11.84
   1   1  -4  429.27    3.59
   1   1   4  397.97    9.04
   1   1  -5  185.56    7.63
  -2   1  -5  175.21    4.88
  -2   1  -5  155.60    7.16
   1  -2  -5  156.63    7.78
   1  -2   5  178.64    6.91
   1   1   5  182.82    3.84
   1   1  -5  160.53    7.06
   1   1   5  163.36    7.38
   1   1   5  150.98    5.94
  -2   1   5  165.94    7.49
  -2   1   5  170.87    2.80
   1   1   6  508.84   13.24
  -2   1  -6  513.05    8.92
  -2   1  -6  418.17   11.67
  -2   1   6  515.89    5.45
   1   1  -6  498.83   12.39
   1  -2   6  521.14   11.32
   1   1   6  471.05   10.80
   1  -2  -6  513.60   14.26
  -2   1   6  468.69   12.51
   1   1  -6  483.41   12.57
   1   1   6  572.77    6.90
  -2   1  -7  461.21    6.64
   1   1  -7  427.95   11.58
  -2   1  -7  427.84    5.44
   1   1   7  388.73   10.29
   1  -2   7  436.52    7.27
  -2   1  -7  437.56    8.70
   1  -2   7  463.50   10.37
  -2   1   7  439.34    5.62
   1   1   7  439.57   12.41
  -2   1   7  417.83   11.86
   1   1   7  491.09    6.62
   1   1  -7  352.84   10.59
   1  -2  -7  416.88   13.10
  -2   1  -7  359.76   10.89
  -2   1  -8  424.04    9.00
  -2   1   8  417.61    6.00
  -2   1  -8  435.61   11.85
   1  -2   8  419.73    9.62
   1   1   8  456.87    6.56
   1  -2   8  422.70    7.33
  -2   1   8  396.86    6.68
   1  -2  -8  335.70   11.97
  -2   1  -8  414.70    5.56
   1   1  -8  386.94   11.12
   1   1   8  452.92   11.40
  -2   1   8  354.64   10.97
  -2   1  -8  416.40    6.36
   1   1   8  427.53   12.31
   1   1  -9    7.29    1.41
   1   1  -9    7.91    0.94
   1  -2  -9    5.57    1.62
   1   1   9    9.09    1.09
  -2   1  -9    9.13    1.80
  -2   1   9    8.30    1.84
   1   1   9    8.98    1.77
   1  -2   9    8.26    1.37
  -2   1  -9    7.19    0.91
   1   1  -9    8.98    1.81
  -2   1  -9    8.42    1.44
  -2   1  -9    6.68    0.77
  -2   1   9    8.16    0.97
  -2   1   9    8.58    1.08
  -2   1 -10  326.71    5.89
   1   1 -10  293.66    9.83
   1  -2  10  305.96    7.70
   1   1  10  313.59   10.87
   1   1  10  282.44    9.56
   1  -2 -10  334.16   12.33
   1   1  10  323.29   10.09
  -2   1 -10  305.49    5.02
   1   1 -10  309.38    5.71
   1  -2 -10  318.83    6.04
  -2   1  10  313.15    6.12
   1   1 -10  343.34    9.75
  -2   1  10  323.05    6.22
  -2   1 -10  314.79    8.45
  -2   1 -10  305.90    9.96
  -2   1  10  319.60   10.45
   1  -2 -11  338.66    6.34
  -2   1  11  381.32    6.86
   1  -2  11  353.96    7.95
   1   1 -11  343.84    5.82
   1   1 -11  347.13    6.15
   1   1  11  313.51   11.23
  -2   1 -11  337.41    5.43
   1   1 -11  369.18   10.45
   1  -2 -11  301.46   11.65
  -2   1  11  334.15   10.44
  -2   1 -11  359.62   10.57
   1   1  11  379.78   11.40
   1   1  11  353.71   10.82
  -2   1 -11  342.25    6.21
   1  -2 -11  366.18   13.60
  -2   1 -11  367.19    9.54
   1   1 -11  338.74   10.57
  -2   1  12   38.10    3.55
   1   1  12   39.10    3.73
   1   1 -12   41.73    3.80
   1   1 -12   42.64    3.61
   1  -2 -12   38.93    2.28
  -2   1 -12   41.50    2.23
  -2   1 -12   37.49    3.47
   1   1 -12   34.33    3.32
  -2   1 -12   38.90    1.94
   1  -2  12   37.56    2.52
   1   1 -12   40.59    2.05
  -2   1 -12   40.61    3.35
   1   1  12   37.77    2.19
  -2   1  12   35.82    2.20
   1   1  12   42.82    3.61
   1  -2 -12   42.18    4.78
   1   1  12   41.21    4.00
   1  -2 -12   36.16    4.19
   1   1  12   34.13    3.85
   1  -2 -13  938.94   20.81
  -2   1  13  918.71   11.08
   1   1 -13 1003.69   10.23
  -2   1 -13 1008.86   16.98
   1   1  13 1087.53   17.89
  -2   1 -13 1013.65   17.78
   1  -2 -13 1022.56   11.56
   1   1  13 1048.17   20.25
   1   1 -13  984.89   18.22
  -2   1  13  946.74   17.47
   1   1  13 1068.67   19.80
  -2   1 -13 1037.15   11.07
   1   1  13  937.75   20.25
   1   1 -13 1141.23   18.05
   1  -2  13 1043.36   12.48
   1   1 -13 1000.64   18.60
   1   1  13 1012.65   11.15
   1  -2 -13 1039.13   23.55
   1   1  14  129.88    7.08
   1  -2 -14  124.48    7.73
  -2   1 -14  120.51    3.59
   1   1 -14  138.42    7.06
   1   1  14  128.82    7.38
  -2   1 -14  124.82    6.24
  -2   1  14  121.81    6.28
   1   1  14  107.58    6.90
   1  -2 -14  120.32    4.08
  -2   1  14  127.08    4.16
   1   1 -14  129.56    3.49
   1   1 -14  120.00    3.61
  -2   1 -14  107.64    5.83
   1  -2  14  121.29    4.41
   1  -2 -14  128.36    8.48
   1   1  14  136.11    6.35
   1   1 -14  138.99    6.34
   1   1  14  115.93    4.04
   1   1 -15  157.23    7.76
  -2   1  15  157.57    6.97
   1  -2 -15  155.57    4.73
   1   1 -15  186.89    7.36
   1   1 -15  148.46    3.75
   1   1  15  166.96    8.68
   1  -2 -15  156.74    8.70
  -2   1 -15  159.15    4.22
  -2   1 -15  156.50    6.85
   1  -2 -15  149.27    9.31
  -2   1  15  162.91    8.19
   1   1  15  149.80    4.63
   1   1 -15  161.17    4.24
  -2   1 -15  162.66    7.37
   1  -2  15  156.39    5.13
   1   1  15  167.05    8.83
  -2   1  15  159.14    4.71
   1   1  15  144.85    4.35
   1   1  15  165.09    7.05
   1   1  15  169.65    8.31
   1   1  16  447.24   11.67
   1   1  16  384.24   13.54
  -2   1 -16  425.65   11.25
   1   1  16  387.49    7.61
   1   1 -16  413.86    5.37
   1  -2 -16  374.09   15.07
  -2   1  16  436.98   13.59
  -2   1  16  429.94    7.85
  -2   1  16  403.76   11.14
   1   1 -16  421.38    6.32
   1   1  16  389.98    7.28
   1   1  16  439.22    6.70
   1   1 -16  389.55    6.71
   1   1 -16  500.69   11.99
   1  -2 -16  396.67    7.74
   1  -2  16  411.87    8.52
  -2   1 -16  406.31   11.97
   1  -2  16  402.23    7.35
   1   1  16  415.18   14.13
  -2   1 -16  399.64    6.82
   1   1  16  440.77   13.69
  -2   1  17  146.58    4.69
   1  -2 -17  149.64    4.82
   1   1  17  151.27    3.94
   1  -2  17  154.47    4.71
  -2   1  17  159.05    6.98
  -2   1 -17  153.94    7.60
   1   1 -17  155.27    3.88
  -2   1  17  139.82    8.07
   1  -2 -17  158.08    9.82
   1   1  17  135.05    4.62
   1   1  17  181.93    7.46
   1   1  17  136.31    4.43
   1   1  17  133.38    8.21
   1   1 -17  178.42    7.15
   1  -2  17  156.38    5.41
   1   1 -17  146.23    4.17
  -2   1 -17  155.39    4.32
   1   1  17  153.08    8.83
  -2   1  18  117.87    4.35
   1   1  18  121.72    7.96
   1   1  18  104.26    3.77
   1   1  18  109.60    4.07
  -2   1  18  118.22    7.59
   1   1  18  119.82    3.51
   1   1  18   94.27    4.01
   1   1  18  107.56    3.08
   1   1 -18  120.60    3.43
   1  -2  18  114.06    4.72
  -2   1 -18  123.70    3.98
   1  -2 -18  118.85    4.39
  -2   1 -18  115.97    5.73
   1  -2  18  109.91    4.09
   1   1 -18  108.53    3.64
   1   1  19  227.31    8.53
   1   1  19  245.70    6.24
   1   1 -19  267.21    8.93
  -2   1  19  243.31   11.19
   1   1 -19  244.26    5.58
  -2   1  19  256.91    6.40
   1  -2  19  252.04    6.27
   1  -2 -19  260.85    6.61
   1   1  19  223.18    5.65
   1  -2  19  252.32    7.19
   1   1 -19  244.86    4.94
   1   1  19  247.75   11.27
  -2   1 -19  263.05    5.91
   1   1  19  201.64    5.91
   1   1  20  439.45    8.52
   1   1 -20  393.63   12.42
  -2   1 -20  455.15    8.03
   1  -2  20  422.18    9.41
  -2   1  20  393.38    8.13
   1  -2 -20  420.74    8.55
   1  -2  20  440.91    8.54
   1   1 -20  410.85    7.33
   1   1  20  434.53   15.03
  -2   1  20  408.05   14.88
   1   1  20  366.79    8.09
   1   1 -20  403.88    6.42
  -2   1  20  421.96   12.93
   1   1  20  379.12    7.56
   1   1  21  413.95    8.60
   1   1 -21  447.58    6.89
   1  -2  21  433.10    9.78
  -2   1 -21  420.44    7.93
   1   1 -21  440.59    7.70
  -2   1  21  435.16    8.64
   1   1  21  377.62   14.00
   1  -2 -21  442.39    8.95
   1  -2  21  488.56    9.20
   1   1  21  405.34    8.67
   1  -2 -21  449.37    8.14
   1   1  21  408.68    8.07
   1  -2  22  358.26    9.11
  -2   1 -22  333.39    7.19
  -2   1  22  347.49    7.98
   1  -2  22  364.01    8.18
   1   1  22  325.90    7.43
   1   1 -22  344.75    6.92
   1  -2 -22  339.63    7.99
   1   1  22  329.43    7.76
   1  -2 -22  360.69    7.34
   1   1  22  340.22    8.01
  -2   1  23  386.51    8.52
   1   1  23  362.81    8.10
   1   1  23  402.82    8.77
   1   1  23  407.48    8.96
   1  -2  23  404.46    9.92
   1  -2  23  397.22    8.72
   1  -2 -23  376.29    8.71
  -2   1 -23  393.95    8.03
   1   1 -23  396.90    7.51
   1  -2 -23  385.22    8.70
   1  -2 -23  405.23    7.87
  -2   1  23  379.84    7.25
  -2   1  24   16.02    1.87
   1  -2 -24   17.18    1.99
   1  -2 -24   15.94    1.95
   1  -2  24   15.66    2.13
   1   1  24   15.42    1.77
   1   1  24   15.29    1.89
   1   1  24   14.27    1.89
   1  -2  24   16.09    1.90
   1   1 -24   13.46    1.46
  -2   1 -24   16.04    1.78
  -2   1  24   14.48    1.58
   1   1  25   81.88    4.19
  -2   1  25   86.84    3.62
   1   1 -25   85.93    3.65
   1   1  25   98.32    4.67
   1  -2 -25   80.60    4.13
  -2   1  25   90.42    4.25
  -2   1 -25   94.05    4.16
   1  -2 -25   86.92    4.32
   1  -2  25   89.72    4.48
   1  -2  25   86.01    4.82
   1  -2  25   94.30    4.48
   1   1  25   84.56    4.09
  -2   1 -26  106.61    4.51
   1  -2 -26   94.07    4.59
   1  -2  26  108.17    5.47
   1   1 -26  104.59    4.30
  -2   1  26  105.79    4.65
   1   1  26  104.27    4.79
   1  -2  26  101.83    4.87
   1   1 -26  110.97    4.20
   1   1  26  103.09    4.60
   1  -2 -26   98.14    4.69
   1  -2  26  101.87    4.77
   1   1  26  107.00    4.96
   1   1 -27   32.01    2.47
   1   1  27   30.54    2.71
   1   1  27   27.14    2.42
   1  -2  27   34.85    3.23
   1   1  27   29.75    2.77
   1  -2  27   33.93    2.85
   1  -2  27   29.22    2.74
   1  -2 -27   31.98    2.75
   1   1 -27   37.14    2.51
   1  -2  27   31.24    2.73
   1  -2 -27   30.39    2.71
  -2   1  27   34.93    2.74
   1   1  27   35.84    2.96
  -2   1 -27   32.87    2.62
   1  -2 -28   76.71    4.29
   1  -2 -28   61.38    3.87
  -2   1 -28   71.65    3.90
   1  -2  28   71.52    4.08
  -2   1  28   69.58    3.95
   1   1 -28   67.56    3.67
   1   1  28   71.37    4.24
   1   1 -28   81.54    3.78
   1   1  28   63.22    3.93
   1  -2  28   71.83    4.22
   1  -2  28   77.93    4.84
   1  -2  28   66.58    4.13
   1   1  28   70.58    3.97
   1   1  28   79.72    4.32
  -2   1  29    5.08    1.21
   1   1 -29    3.34    0.96
   1  -2  29    4.48    1.42
   1  -2 -29    5.92    1.36
   1   1  29    6.23    1.37
   1  -2  29    3.98    1.18
   1   1 -29    5.71    1.12
   1   1  29    4.83    1.22
   1  -2  29    4.19    1.16
   1   1  29    6.68    1.43
   1  -2  29    5.02    1.22
   1  -2 -29    4.09    1.20
  -2   1 -29    4.93    1.13
   1  -2  30   64.33    3.99
   1   1  30   62.72    4.13
   1   1  30   75.92    4.37
   1  -2  30   68.53    4.32
   1   1  30   69.16    4.34
   1  -2 -30   60.96    3.98
  -2   1 -30   72.24    4.10
   1  -2 -30   57.78    3.94
   1   1 -30   57.93    3.58
   1   1 -30   72.70    3.83
   1  -2  30   64.34    4.21
  -2   1  30   61.06    3.83
   1  -2  31   33.76    3.17
   1   1  31   44.50    3.43
  -2   1 -31   34.19    2.91
   1   1 -31   26.27    2.35
   1   1  31   31.91    3.03
   1   1  31   35.90    3.23
   1  -2 -31   32.70    2.99
  -2   1  31   34.30    2.88
   1  -2  31   35.85    3.18
   1   1 -31   36.44    2.90
   1  -2 -31   33.85    3.08
   1  -2  32    9.14    1.76
   1   1 -32    6.95    1.31
   1   1  32    7.54    1.55
   1   1  32    9.15    1.64
  -2   1 -32    9.02    1.57
  -2   1  32    5.69    1.25
   1   1 -32    6.69    1.31
   1  -2  32    8.23    1.61
   1  -2 -32    6.36    1.41
   1   1  32    6.83    1.53
   1  -2 -32    6.31    1.49
  -2   1  33   33.62    2.96
   1  -2  33   38.56    3.41
   1   1  33   41.18    3.51
   1  -2  33   42.55    3.58
   1   1  33   40.91    3.57
   1  -2 -33   38.06    3.32
   1   1  33   43.60    3.50
   1  -2 -33   36.13    3.21
   1   1 -33   36.66    3.03
  -2   1 -33   43.37    3.36
   1   1 -33   33.59    2.81
   1  -2  34    1.78    0.85
  -2   1  34    2.21    0.90
   1   1 -34    0.37    0.54
   1   1  34    0.58    0.66
  -2   1 -34    1.34    0.79
   1   1  34    1.59    0.85
   1  -2 -34    1.43    0.83
   1   1 -34    0.67    0.73
   1   1  34    1.39    0.92
   1  -2  34    1.51    0.98
   1  -2 -34    1.97    1.07
   1  -2  35   26.45    3.03
  -2   1 -35   31.62    2.67
   1  -2  35   30.49    3.26
  -2   1 -35   29.91    2.99
   1  -2 -35   29.40    3.12
   1   1 -35   25.94    2.58
   1   1  35   26.02    2.98
   1   1 -35   26.62    2.71
  -2   1  35   27.99    2.80
  -2   1 -36   80.37    4.28
   1   1 -36   71.37    4.60
   1  -2 -36   83.50    5.17
   1  -2 -36   75.56    4.80
   1   1  36   82.02    5.30
  -2   1 -36   89.44    5.17
  -2   1  36   70.96    4.44
  -2   1  36   74.16    5.13
   1  -2  36   82.90    5.29
   1   1 -36   79.10    4.45
   1  -2  36   76.41    5.22
   1  -2 -37    2.49    1.15
   1   1 -37    2.99    1.04
   1   1  37    3.03    1.24
  -2   1 -37    5.27    1.21
  -2   1  37    2.99    1.26
   1  -2  37    3.68    1.43
  -2   1 -37    4.35    1.36
   1  -2 -37    2.13    0.97
   1  -2  37    4.45    1.39
   1   1  37    2.83    1.08
   1   1 -37    3.01    1.03
   1   1  38   21.53    2.59
   1  -2 -38   21.96    2.69
  -2   1 -38   23.86    2.82
   1  -2  38   20.34    2.75
   1   1  38   20.22    2.80
   1  -2  38   16.42    2.32
  -2   1 -38   21.29    2.27
   1  -2  38   18.13    2.62
   1   1 -38   19.57    2.40
  -2   1  38   16.11    2.59
   1  -2 -38   19.87    2.76
   1   1  39   21.98    2.71
   1  -2  39   24.66    2.86
   1  -2 -39   29.53    3.07
   1  -2 -39   31.05    3.30
   1   1  39   26.89    3.22
   1  -2  39   24.12    3.00
  -2   1 -39   29.05    3.13
  -2   1  39   28.28    3.35
   1  -2  39   26.84    3.20
   1   1 -39   27.66    2.80
   1   1  40   24.06    2.89
   1  -2  40   16.21    2.35
   1   1  40   22.98    3.06
   1   1 -40   18.16    2.25
   1  -2  40   17.91    2.74
  -2   1  40   18.22    2.83
   1  -2  40   19.13    2.77
   1  -2 -40   23.79    3.00
  -2   1 -40   21.84    2.86
   1   1  41   12.03    2.11
   1  -2  41   12.32    2.27
  -2   1 -41   10.49    1.98
   1   1 -41   10.57    1.82
   1  -2 -41    7.65    2.00
   1   1  41   10.80    2.17
   1  -2  41   13.19    2.33
  -2   1  41   10.06    2.08
  -2   1 -42    1.76    1.04
   1  -2 -42    0.41    0.79
  -2   1  42    0.67    0.98
   1   1 -42    2.85    1.06
   1  -2  42    1.84    0.91
  -2   1  42    1.16    0.82
   1  -2 -42    1.28    0.87
  -2   1 -42    0.88    0.87
   1  -2  42    0.66    0.67
   1   1  42    1.88    1.19
   1   1  42    0.67    0.82
   1   1 -43    9.13    2.13
  -2   1  43    9.19    2.30
   1  -2  43    6.49    2.05
  -2   1 -43    9.41    1.96
   1  -2 -43    9.36    2.04
   1   1 -43   10.45    2.10
   1  -2 -43    8.29    1.75
  -2   1 -43   10.20    2.36
   1  -2  43    8.30    1.91
  -2   1  43    8.13    1.98
   1  -2  43    7.30    1.84
   1   1  43    9.37    2.05
   1   1  43    6.94    1.71
  -2   1 -43    8.88    1.97
   1  -2 -43    6.87    1.73
  -2   1 -44   13.69    2.30
  -2   1 -44   12.65    2.21
   1  -2  44   12.33    2.63
  -2   1 -44   14.06    2.60
   1  -2 -44   11.82    2.23
   1   1 -44   13.70    2.42
  -2   1  44   12.13    2.64
   1   1 -44   13.00    2.39
   1  -2 -44   12.07    2.34
  -2   1 -44   12.29    2.26
   1  -2 -44   11.50    2.25
  -2   1  44   11.78    2.45
   1  -2  44   12.81    2.39
   1   1  44   12.28    2.36
   1  -2  44   12.88    2.35
   1   1  44   12.27    2.19
   1  -2 -45    4.67    1.47
  -2   1 -45    9.11    2.02
  -2   1 -45    7.62    1.74
   1  -2 -45    8.28    2.02
   1   1 -45    7.27    1.81
  -2   1  45    7.70    2.14
   1   1 -45   10.27    2.20
   1  -2  45    6.26    1.82
  -2   1  45    5.85    1.81
   1  -2  45    5.99    1.72
   1  -2 -45    5.56    1.72
   1   1  45    4.24    1.43
   1  -2  45    8.51    2.01
   1   1  45    6.98    1.86
  -2   1 -45    9.63    2.01
  -2   1 -46    4.41    1.52
   1   1 -46    4.52    1.49
   1  -2 -46    4.26    1.43
   1  -2  46    3.67    1.67
  -2   1  46    3.90    1.69
  -2   1 -46    3.81    1.32
   1  -2 -46    4.46    1.73
   1   1 -46    3.43    1.25
  -2   1  46    5.21    1.71
  -2   1 -46    5.11    1.52
   1  -2 -46    3.49    1.31
   1   1  46    6.63    1.82
   1  -2  46    5.40    1.62
  -2   1 -47    4.09    1.21
  -2   1  47    3.76    1.64
  -2   1 -47    0.81    0.77
   1  -2 -47    5.54    1.63
   1   1 -47    3.48    1.26
   1   1 -47    2.85    1.36
   1  -2 -47    2.52    1.38
   1  -2  47    4.76    1.82
  -2   1 -47    4.24    1.47
   1   1  47    6.53    1.78
   1  -2 -47    3.84    1.32
   1  -2  47    6.28    1.82
   1   1  47    5.84    1.74
  -2   1  47    5.53    1.80
   1  -2 -48   10.33    2.29
   1  -2  48   11.10    2.52
  -2   1 -48    6.84    1.67
   1  -2 -48    9.52    2.14
   1   1 -48   11.25    2.28
   1   1 -48   10.11    2.11
  -2   1 -48    9.22    1.88
  -2   1  48    8.88    2.24
  -2   1 -48   10.18    2.11
   1  -2  48   12.14    2.40
   1   1  48   10.78    2.25
  -2   1  48    9.07    2.20
   1   1  48   11.01    2.14
   1  -2 -48   10.48    2.18
  -2   1 -49    1.60    1.09
  -2   1 -49    0.99    0.93
   1  -2  49    2.34    1.34
   1   1 -49    2.02    1.11
  -2   1  49    2.40    1.26
   1  -2 -49    3.52    1.43
   1   1 -49    4.86    1.64
   1  -2 -49    2.58    1.30
   1   1  49    2.08    1.09
  -2   1  49    3.67    1.38
   1   1  49    2.64    1.24
   1  -2  49    2.76    1.37
  -2   1 -50   10.28    2.00
   1  -2 -50   12.85    2.49
  -2   1 -50    9.67    2.01
   1   1 -50   12.04    2.34
  -2   1  50   12.34    2.73
   1  -2 -50    9.45    2.04
   1  -2  50   11.76    2.60
   1   1  50   12.49    2.30
   1   1  50   13.08    2.54
   1   1  50   12.57    2.45
   1  -2  50   13.13    2.49
  -2   1  50   12.01    2.50
  -2   1 -51    4.48    1.45
   1  -2 -51    4.67    1.49
   1  -2 -51    7.74    2.04
  -2   1 -51    5.66    1.65
   1  -2  51    8.22    2.30
   1   1 -51    6.09    1.80
  -2   1  51    5.87    1.98
   1   1  51    5.54    1.57
  -2   1  51    4.90    1.70
   1   1  51    6.97    1.89
   1   1  51    6.22    1.75
   1   1 -52   19.76    2.88
   1  -2 -52   15.37    2.52
  -2   1  52   19.00    3.21
   1  -2 -52   20.01    3.12
  -2   1  52   17.12    2.66
  -2   1 -52   14.46    2.40
  -2   1 -52   14.81    2.45
   1  -2  52   17.30    3.20
   1   1  52   19.76    2.79
  -2   1  52   17.45    2.99
   1   1  52   19.50    2.98
  -2   1  53    4.62    1.56
  -2   1  53    3.28    1.63
  -2   1 -53    3.60    1.31
   1  -2 -53    2.49    1.31
   1  -2  53    2.99    1.66
  -2   1 -53    2.75    1.20
   1  -2 -53    1.97    1.09
   1   1 -53    3.47    1.44
  -2   1  53    3.16    1.41
   1   1  53    3.47    1.40
   1   1  53    2.29    1.21
   1  -2  53    3.97    1.48
   1  -2  54    1.77    1.12
  -2   1 -54    2.60    1.06
  -2   1  54    2.14    1.07
   1  -2 -54    3.96    1.50
   1  -2 -54    3.47    1.53
   1   1 -54    3.19    1.32
  -2   1 -54    1.80    0.85
  -2   1  54    2.70    1.14
   1   1  54    2.14    1.17
   1   1  54    3.72    1.40
  -2   1  54    3.01    1.22
   1  -2  54    4.59    1.66
   1  -2  55    5.82    1.94
  -2   1  55    5.17    1.84
  -2   1 -55    2.40    1.07
  -2   1  55    2.96    1.31
   1  -2 -55    4.45    1.56
  -2   1 -55    2.83    1.04
   1   1 -55    3.84    1.42
   1  -2 -55    3.46    1.33
   1   1  55    5.02    1.51
   1  -2  55    3.94    1.50
  -2   1  55    2.81    1.24
   1   1 -56   -0.64    0.85
   1  -2 -56    1.10    1.07
  -2   1 -56   -0.53    0.85
  -2   1  56    0.49    0.71
  -2   1 -56   -0.28    0.89
   1  -2  56   -0.20    1.11
   1  -2 -56   -0.31    0.85
  -2   1  56    0.39    1.04
   1  -2  56    0.09    0.67
   1   1  56   -0.15    0.75
  -2   1  56    0.59    0.74
   1  -2  56    0.34    0.75
   1   1  56    0.95    0.84
   1   1  57    0.12    0.66
   1   1 -57    1.08    0.94
   1  -2  57    0.79    0.92
  -2   1  57    0.52    0.85
  -2   1  57    1.16    0.87
   1  -2 -57    0.88    0.92
  -2   1 -57    0.94    0.85
   1  -2  57    1.45    1.10
   1  -2 -57    0.95    0.92
  -2   1 -57    1.12    0.82
  -2   1  57    0.84    0.84
   1  -2  57    0.55    0.76
   1   1  57   -0.19    0.76
   1  -2 -58    1.16    0.94
  -2   1 -58    1.48    0.88
   1   1 -58    2.83    1.20
   1   1  58    1.27    0.90
   1  -2  58    0.81    0.90
  -2   1  58    2.27    1.09
   1  -2  58    2.27    1.27
   1  -2 -58    0.96    0.68
  -2   1  58    1.34    1.20
  -2   1 -58    0.69    0.61
  -2   1  58   -0.34    0.97
   1  -2  58    0.88    0.70
   1   1  58    1.69    0.90
   1  -2 -59    1.26    0.94
   1   1 -59    1.88    1.03
   1   1  59    1.89    1.12
   1  -2 -59    0.29    0.69
  -2   1 -59    1.03    0.69
  -2   1 -59    0.29    0.73
   1  -2  59    1.35    1.02
  -2   1  59    0.94    0.76
   1  -2  59    0.81    0.86
  -2   1  59    3.59    1.40
   1  -2  59    1.47    0.93
   1   1  59    2.07    0.87
  -2   1  59    1.35    1.01
   1  -2  60   -0.01    0.63
  -2   1 -60   -0.50    0.81
  -2   1 -60    0.53    0.71
  -2   1  60    0.65    0.89
   1   1 -60   -0.60    0.66
  -2   1  60    0.70    0.62
   1   1  60    0.16    0.58
   1  -2  60    0.70    0.80
   1  -2 -60   -1.03    0.89
   1  -2 -60    0.21    0.54
   1   1  60    0.28    0.52
  -2   1  60   -0.32    0.80
   1  -2  60   -0.48    0.83
   1  -2  61    0.76    0.82
  -2   1  61    0.85    0.83
  -2   1 -61    0.40    0.50
   1   1  61    0.67    0.86
  -2   1 -61   -0.14    0.50
   1   1 -61    1.47    0.84
  -2   1  61    0.05    0.54
   1  -2  61    0.66    0.84
   1  -2 -61    0.86    0.70
   1  -2 -61   -0.22    0.55
   1  -2  61    0.97    0.72
  -2   1  61    0.87    0.83
   1   1  61    0.58    0.55
  -2   1  62    1.16    0.75
   1  -2 -62    0.70    0.83
   1   1  62    0.73    0.89
   1   1 -62    1.13    0.72
  -2   1 -62    1.15    0.79
  -2   1 -62   -0.55    0.56
   1  -2  62    0.21    0.63
   1  -2  62    1.19    0.99
   1  -2 -62    0.04    0.59
  -2   1  62    0.35    0.66
   1   1  62    0.61    0.65
   1  -2  62    1.93    0.94
   1  -2  63    1.07    0.78
  -2   1 -63    1.25    0.81
   1  -2 -63   -0.57    0.65
   1   1  63    0.34    0.64
   1   1 -63   -0.20    0.51
   1  -2  63    0.77    0.74
   1  -2 -63    1.02    0.72
  -2   1  63    0.01    0.40
  -2   1  63    0.00    0.82
   1   1  63    1.75    0.92
   1  -2  63    0.52    0.64
   1  -2  64    0.72    0.72
   1   1 -64    0.28    0.46
   1  -2  64    0.05    0.53
  -2   1  64   -0.90    0.64
   1   1  64   -0.17    0.54
   1  -2 -64   -0.65    0.67
  -2   1 -64    0.03    0.45
  -2   1  64    0.56    0.61
   1   1  65    0.36    0.63
   1  -2  65    0.99    0.81
   1  -2 -65    1.46    0.85
   1  -2  65    0.90    0.77
   1   1 -65   -0.52    0.57
  -2   1 -65    0.36    0.54
  -2   1  66   -0.02    0.54
   1  -2  66   -0.09    0.50
   1   1  66    0.39    0.49
   1   1  66    0.68    0.63
   1   1 -66    1.32    0.70
   1   1  66   -0.27    0.57
   1   1  67    0.34    0.44
  -2   1  67   -0.52    0.58
   1   1 -67    0.09    0.42
   2  -1   0  524.10    5.98
   2  -1   0  530.91    4.72
  -1   2   1  567.00   13.82
  -1  -1  -1  510.76    8.05
   2  -1   1  629.30    6.42
  -1   2  -1  541.22   13.04
   2  -1  -1  594.50    6.46
  -1  -1   1  604.32    6.99
  -1  -1   1  552.59    6.34
   2  -1  -1  567.33    4.48
   2  -1  -2 1052.28    8.75
  -1   2   2 1068.78    6.43
   2  -1   2 1010.34   18.48
  -1   2   2 1238.14   20.68
   2  -1   2 1097.34    8.34
  -1  -1   2 1158.43    9.65
  -1   2   3  336.51   11.00
  -1  -1   3  305.90    4.97
  -1   2   3  299.32    3.53
   2  -1   3  266.09    9.27
  -1   2  -3  255.83    8.68
  -1  -1  -3  260.06    6.81
   2  -1  -3  294.71    4.73
  -1  -1  -4  396.76    9.10
   2  -1  -4  444.32    5.91
   2  -1   4  403.96   11.74
  -1   2   4  517.20   13.68
  -1   2  -4  439.76   11.26
  -1  -1   4  454.74    6.13
   2  -1   4  435.54   11.76
   2  -1   5  173.69    7.74
  -1   2  -5  153.70    6.56
   2  -1   5  164.22    7.28
  -1  -1  -5  135.98    5.62
   2  -1  -5  191.32    8.10
  -1  -1   5  174.21    3.77
  -1   2   5  147.29    2.70
  -1   2   5  177.18    8.20
  -1   2  -5  159.33    3.05
  -1  -1   5  197.62    4.47
   2  -1  -5  168.40    6.88
   2  -1  -6  531.80   12.47
   2  -1   6  528.76   12.99
  -1  -1   6  519.09    6.51
  -1   2   6  560.83   14.67
  -1  -1  -6  538.19   12.82
   2  -1   6  552.33   13.80
  -1   2  -6  505.62   11.67
   2  -1  -6  589.33   14.09
  -1   2  -7  444.07   10.69
   2  -1  -7  498.03   12.98
  -1  -1   7  468.34    6.12
  -1  -1  -7  428.70   11.00
  -1   2   7  434.85   13.09
   2  -1   7  435.41   11.84
  -1  -1  -7  460.67   11.95
   2  -1  -7  424.24   11.47
   2  -1   7  495.97   13.14
   2  -1   7  384.15    9.23
  -1   2   8  417.27   13.07
   2  -1   8  402.01    9.82
  -1  -1  -8  437.02   11.73
   2  -1   8  452.25   12.63
  -1   2  -8  422.89   10.20
   2  -1   8  365.87   10.99
   2  -1  -8  469.14   12.69
  -1  -1   8  426.21    5.88
   2  -1  -8  398.98   11.31
  -1  -1  -8  433.74    6.24
  -1  -1  -8  451.43   11.78
  -1  -1  -9    7.82    0.92
   2  -1  -9    4.02    1.13
  -1  -1  -9   11.14    2.09
  -1   2   9    7.80    1.92
   2  -1   9    7.73    1.45
  -1  -1  -9    8.54    1.83
   2  -1   9    7.24    1.72
  -1  -1   9    9.04    1.11
   2  -1   9    3.81    0.65
  -1  -1   9    7.56    0.84
   2  -1   9    9.56    1.98
  -1   2  -9    7.11    0.85
  -1   2  -9    8.59    1.49
   2  -1  -9    7.86    1.73
   2  -1   9    6.58    0.92
  -1  -1  10  309.85    6.05
   2  -1 -10  302.19    5.22
  -1  -1 -10  323.65    6.02
  -1   2 -10  317.69    5.30
   2  -1  10  296.48    5.92
   2  -1  10  313.79   10.56
   2  -1  10  306.48    9.29
  -1  -1 -10  330.06   10.36
  -1  -1  10  303.77    5.00
  -1   2  10  286.58   11.24
  -1  -1 -10  299.45    5.59
   2  -1 -10  336.59    5.78
   2  -1  10  287.59   10.16
   2  -1  10  324.51    6.76
   2  -1 -10  345.43   10.90
  -1  -1 -10  308.98    5.55
  -1  -1 -10  359.62   11.42
  -1   2 -10  315.73    8.39
   2  -1 -10  242.33    9.21
  -1  -1 -11  388.43   12.08
   2  -1  11  373.81   11.53
   2  -1  11  345.04    6.50
   2  -1 -11  338.44   10.78
  -1  -1  11  332.41    5.29
  -1   2  11  318.31   12.03
   2  -1 -11  368.00   11.26
   2  -1  11  341.73   10.19
  -1  -1 -11  359.39    6.44
   2  -1 -11  375.03    6.17
  -1   2  11  346.16   12.75
  -1   2 -11  326.35    8.31
   2  -1  11  330.18   11.00
  -1  -1 -11  359.26    6.13
  -1  -1  11  353.54    6.57
  -1   2 -11  360.02    5.75
  -1   2 -11  387.09   12.34
   2  -1  11  367.24    7.25
  -1  -1 -11  308.33    5.75
  -1  -1 -11  366.80   11.01
  -1  -1  11  343.10    6.71
   2  -1 -11  331.44    5.70
   2  -1  11  346.62    7.71
   2  -1  12   38.93    2.24
   2  -1 -12   39.72    2.06
   2  -1  12   36.33    2.38
  -1  -1 -12   42.44    2.33
  -1  -1 -12   42.02    3.84
  -1  -1  12   38.32    1.82
  -1  -1  12   41.60    2.33
  -1   2 -12   37.61    3.96
  -1  -1 -12   38.55    2.18
  -1   2  12   28.44    3.65
   2  -1 -12   41.71    3.74
  -1  -1 -12   44.61    4.31
   2  -1 -12   35.60    2.00
  -1  -1  12   40.28    2.43
  -1  -1 -12   40.06    2.15
   2  -1  12   35.07    3.65
  -1   2 -12   32.11    2.54
   2  -1 -12   36.23    3.65
   2  -1  12   39.80    3.71
  -1   2 -12   37.97    1.88
  -1   2  12   38.56    4.38
   2  -1  12   37.12    2.47
   2  -1  12   40.50    3.88
  -1  -1 -13  948.81   10.86
   2  -1  13  961.97   12.42
  -1  -1 -13  946.03   10.32
   2  -1  13 1062.84   12.49
   2  -1  13 1117.36   19.69
   2  -1 -13  950.09   10.05
  -1  -1 -13 1051.77   19.08
  -1  -1 -13 1000.75   10.84
  -1   2 -13 1067.06   10.01
   2  -1  13 1020.63   11.47
  -1  -1 -13 1098.89   21.85
   2  -1 -13 1091.48   10.63
   2  -1 -13  994.73   18.57
   2  -1  13  965.49   18.66
  -1   2 -13 1108.60   21.75
  -1  -1  13 1030.01   11.50
   2  -1 -13 1082.44   19.37
  -1  -1  13 1019.26   12.06
  -1  -1  13  982.31    9.33
   2  -1  13  953.37   19.24
  -1   2  13 1047.94   23.13
   2  -1 -14  126.50    3.81
   2  -1  14  122.46    6.68
   2  -1 -14  124.29    3.68
  -1   2  14  124.76    8.18
  -1  -1 -14  118.52    3.86
   2  -1  14  119.37    6.94
  -1   2 -14  128.25    3.58
   2  -1  14  120.73    4.52
  -1  -1  14  125.70    4.12
  -1  -1 -14  119.58    3.79
  -1   2 -14  123.62    7.56
   2  -1  14  125.93    4.09
   2  -1 -14  126.51    6.63
  -1   2  14  121.91    3.81
  -1  -1 -14  113.97    3.89
  -1  -1 -14  125.45    7.71
   2  -1  14  117.01    3.83
   2  -1  14  133.11    8.41
   2  -1 -14  136.14    6.87
   2  -1  14  112.56    4.11
  -1   2 -14  114.26    4.31
   2  -1  14  132.45    4.62
  -1  -1 -14  135.53    6.99
   2  -1  14  125.06    6.86
  -1  -1  14  129.25    4.41
   2  -1  15  169.50    5.45
  -1  -1  15  154.88    4.60
  -1  -1 -15  145.94    8.47
   2  -1  15  165.36    8.15
  -1   2  15  134.37    8.68
  -1   2 -15  159.22    4.02
  -1  -1 -15  151.05    4.48
  -1   2 -15  172.85    4.96
   2  -1  15  141.55    4.42
   2  -1  15  149.26    5.00
   2  -1  15  143.58    4.50
  -1   2 -15  157.06    8.67
  -1  -1 -15  167.97    4.52
   2  -1 -15  163.48    7.70
  -1   2  15  134.04    4.07
   2  -1 -15  169.15    4.43
  -1  -1 -15  167.80    7.88
   2  -1  15  161.40    4.54
   2  -1  15  134.14    8.64
  -1   2 -15  158.00    4.13
  -1  -1 -15  155.76    4.56
   2  -1 -15  152.60    4.13
  -1  -1  15  157.29    4.98
   2  -1 -16  388.86    6.73
  -1  -1 -16  419.10    7.63
  -1   2  16  353.43    6.69
   2  -1  16  380.29    7.11
  -1  -1 -16  445.94    7.44
   2  -1 -16  438.79    7.25
   2  -1  16  396.75   13.03
  -1  -1  16  403.20    7.45
  -1  -1 -16  355.87   13.66
  -1  -1 -16  406.25    7.52
  -1   2 -16  427.04    6.72
   2  -1  16  406.36    8.50
  -1  -1 -16  426.37   12.65
  -1  -1  16  397.46    8.09
  -1   2  16  443.87   13.65
  -1   2 -16  422.63    6.99
   2  -1  16  336.43    7.69
   2  -1  16  395.72   15.14
  -1  -1  17  158.46    6.40
   2  -1  17  149.72    4.43
   2  -1 -17  142.11    4.08
  -1   2  17  147.19    4.78
  -1   2 -17  157.09    4.14
  -1   2 -17  145.94    4.16
  -1  -1 -17  142.09    4.45
   2  -1  17  149.90    5.25
   2  -1  17  134.92    4.93
  -1  -1  17  142.16    4.93
  -1  -1 -17  143.48    4.53
   2  -1 -17  164.95    4.68
  -1  -1 -17  155.29    7.69
  -1   2  17  157.99    4.67
   2  -1  17  145.61    8.15
  -1  -1  17  144.04    4.56
  -1  -1 -17  144.31    4.25
  -1   2  17  131.98    4.16
  -1   2  18   98.28    3.72
   2  -1 -18  122.60    4.21
  -1   2  18  116.15    4.35
  -1  -1  18  126.23    5.98
  -1   2  18  118.86    4.18
   2  -1  18  110.50    4.57
  -1   2 -18  118.91    3.70
  -1  -1 -18  115.07    4.14
  -1  -1 -18  110.04    3.79
  -1  -1  18  108.60    4.37
  -1  -1 -18  120.40    4.19
  -1  -1 -18  122.05    6.90
  -1  -1  18  118.48    4.16
   2  -1  18  113.26    7.41
   2  -1 -18  108.29    3.63
  -1   2 -18  119.00    3.87
   2  -1  18  110.67    3.97
   2  -1  18  112.52    4.68
  -1  -1 -19  251.80    6.25
  -1   2  19  252.46    6.52
  -1  -1  19  248.88    8.77
  -1   2 -19  251.77    5.48
   2  -1  19  234.17    5.75
  -1  -1 -19  252.59    6.17
  -1  -1  19  242.70    6.63
  -1  -1  19  234.80    5.91
  -1  -1 -19  251.70    5.73
   2  -1 -19  235.46    5.85
   2  -1  19  248.83    7.04
  -1   2  19  252.63    6.16
  -1   2 -19  261.89    5.89
   2  -1 -19  247.71    5.52
  -1   2  19  242.60    5.92
  -1  -1 -19  260.57   10.18
  -1   2  20  423.53    8.67
  -1  -1 -20  419.66    8.09
  -1  -1  20  404.37    8.71
  -1  -1 -20  428.22   13.17
  -1  -1 -20  429.54    8.35
   2  -1 -20  386.31    6.93
  -1   2  20  421.61    8.14
   2  -1  20  395.85    7.45
  -1   2 -20  423.90    7.57
  -1   2  20  459.13    8.24
   2  -1  20  418.95    9.31
  -1  -1 -20  402.45    7.38
   2  -1 -20  366.67    7.46
  -1  -1 -21  427.38    7.73
   2  -1  21  445.73    9.70
  -1  -1 -21  439.20   13.47
  -1   2  21  457.26    8.63
  -1  -1 -21  441.60    8.42
  -1   2  21  437.02    9.05
  -1  -1  21  425.68    9.13
   2  -1 -21  452.54    7.58
   2  -1 -21  423.92    8.19
  -1   2 -21  454.22    8.00
  -1  -1 -21  451.09    8.75
  -1   2 -22  345.19    7.13
  -1  -1  22  334.65    8.30
  -1  -1 -22  351.35    7.93
   2  -1 -22  344.90    6.78
   2  -1  22  349.15    8.70
  -1  -1 -22  342.16    6.99
   2  -1 -22  342.82    6.89
   2  -1 -22  333.55    7.59
  -1   2  22  350.25    8.24
  -1  -1 -22  362.57    7.71
  -1   2  22  360.10    7.85
   2  -1  22  354.49    9.48
  -1   2  23  411.00    8.59
   2  -1  23  391.51    9.34
  -1  -1 -23  415.82    8.38
  -1   2 -23  397.81    7.84
  -1  -1 -23  389.29    7.56
   2  -1 -23  389.90    8.41
  -1   2  23  412.80    9.10
   2  -1 -23  367.99    7.47
  -1  -1  23  382.59    9.12
  -1  -1 -23  390.75    8.52
   2  -1 -23  415.04    7.40
   2  -1  23  390.66   10.19
  -1  -1 -24   15.07    1.70
   2  -1 -24   15.77    1.52
   2  -1 -24   17.65    1.98
  -1   2 -24   12.60    1.51
  -1   2  24   14.18    1.82
   2  -1  24   14.26    2.10
  -1  -1  24   15.16    2.02
   2  -1 -24   15.56    1.63
   2  -1  24   13.77    1.89
  -1  -1 -24   14.71    1.82
  -1   2  24   17.35    1.92
  -1   2  24   18.30    1.89
  -1  -1 -24   16.37    1.67
  -1  -1 -25   84.61    3.92
  -1   2  25   90.35    4.45
   2  -1 -25   80.52    3.66
  -1   2  25   93.42    4.25
  -1  -1  25   88.57    4.50
  -1  -1 -25   91.84    4.41
   2  -1  25   88.95    4.64
  -1   2  25   97.15    4.16
  -1  -1  25   93.32    4.50
   2  -1 -25   93.10    4.28
  -1   2 -25   92.61    4.01
   2  -1  25   87.90    5.01
  -1  -1 -25   87.66    3.71
   2  -1  26  103.58    5.10
  -1   2 -26  100.11    4.23
  -1  -1 -26   97.70    3.96
  -1  -1 -26   92.47    4.29
  -1  -1 -26  101.99    4.72
  -1  -1  26  109.36    5.10
   2  -1  26  109.86    5.69
  -1  -1  26   95.19    4.58
   2  -1  26  103.11    5.29
   2  -1 -26  101.78    4.55
  -1   2  26  104.92    4.89
  -1   2  26  113.04    4.56
  -1   2  26  107.67    4.63
  -1  -1  26  104.90    4.87
  -1   2 -26  103.84    4.33
   2  -1 -26   93.15    4.05
  -1  -1 -27   32.79    2.79
  -1  -1  27   31.32    2.80
  -1   2  27   32.55    2.83
   2  -1  27   30.82    2.93
   2  -1 -27   33.26    2.70
   2  -1  27   34.77    3.18
  -1  -1 -27   31.10    2.28
  -1  -1  27   30.42    2.66
   2  -1  27   30.37    3.20
  -1   2 -27   32.60    2.52
  -1  -1  27   33.41    2.92
  -1   2 -27   33.75    2.52
  -1   2  27   37.33    2.69
  -1   2  27   34.88    2.73
  -1  -1 -27   30.96    2.46
  -1   2 -28   71.01    3.76
  -1   2 -28   72.85    3.76
  -1   2  28   68.68    4.17
  -1  -1  28   70.02    4.27
  -1   2  28   81.98    4.02
  -1  -1 -28   65.13    3.69
   2  -1  28   68.54    4.03
   2  -1  28   74.14    4.71
  -1   2  28   69.19    3.88
  -1  -1  28   74.40    4.27
   2  -1 -28   66.74    3.89
  -1  -1  28   69.73    4.07
  -1  -1 -28   69.38    4.09
   2  -1  28   71.83    4.82
  -1  -1 -28   72.44    3.59
  -1   2 -29    5.20    1.17
  -1  -1  29    5.28    1.25
  -1   2  29    4.96    1.21
  -1  -1 -29    4.57    1.17
   2  -1  29    2.70    0.96
  -1  -1  29    5.80    1.40
   2  -1  29    6.29    1.64
  -1  -1 -29    4.45    0.95
   2  -1 -29    5.09    1.26
  -1   2 -29    3.79    1.02
  -1   2  29    3.84    1.13
  -1   2  29    5.31    1.22
  -1  -1  29    4.15    1.06
   2  -1  29    2.75    1.10
  -1  -1 -29    4.16    1.01
   2  -1 -30   62.78    3.97
  -1  -1  30   65.98    4.09
  -1  -1  30   62.83    4.10
   2  -1  30   69.63    4.69
  -1  -1 -30   61.11    3.63
  -1  -1 -30   63.33    4.05
   2  -1  30   63.26    4.76
  -1   2  30   66.27    4.26
  -1  -1  30   63.84    4.25
  -1   2  30   67.34    3.96
  -1   2 -30   59.04    3.62
   2  -1  30   60.40    3.98
  -1   2  30   72.33    4.03
  -1  -1 -30   60.28    3.38
  -1   2 -30   64.93    3.71
  -1  -1  31   34.42    3.12
   2  -1  31   39.70    3.61
  -1   2  31   34.77    3.16
   2  -1 -31   37.32    3.10
  -1   2  31   38.72    3.07
  -1  -1  31   33.28    2.98
   2  -1  31   44.13    3.36
   2  -1  31   36.56    3.68
  -1  -1  31   34.20    3.13
  -1   2 -31   29.50    2.65
  -1  -1 -31   36.36    2.78
  -1   2 -31   27.60    2.43
  -1  -1 -31   41.52    3.38
   2  -1  31   31.27    2.85
  -1   2  31   37.26    2.92
  -1   2  32    9.36    1.50
  -1  -1 -32    8.76    1.67
   2  -1  32    7.35    1.82
  -1   2 -32    6.23    1.31
  -1   2 -32    6.66    1.38
  -1   2  32    7.23    1.59
   2  -1  32    9.11    2.01
   2  -1 -32    7.00    1.53
   2  -1  32    9.22    1.64
  -1   2  32    6.96    1.49
  -1  -1  32    6.97    1.55
   2  -1  32    6.10    1.47
  -1  -1  32    6.52    1.42
   2  -1  33   34.26    3.14
   2  -1 -33   40.17    3.35
  -1   2 -33   35.12    3.02
  -1   2  33   37.26    3.12
  -1  -1  33   41.75    3.44
  -1   2 -33   44.62    3.27
   2  -1  33   44.99    3.94
  -1   2  33   36.57    2.96
  -1   2  33   37.41    3.38
   2  -1  33   36.97    3.77
  -1  -1  33   38.16    3.36
   2  -1  33   40.69    3.32
  -1  -1 -33   43.78    3.60
  -1   2  34    0.72    0.59
   2  -1  34    0.84    0.92
   2  -1 -34    1.56    0.98
  -1   2 -34    1.41    0.75
  -1  -1  34    1.87    1.06
  -1  -1  34    2.00    1.00
  -1  -1 -34    1.89    0.93
  -1   2  34    1.26    0.82
   2  -1  34    0.93    0.71
   2  -1  34    1.96    1.20
   2  -1  34    0.84    0.72
  -1   2  35   22.51    2.45
   2  -1  35   29.21    3.50
   2  -1 -35   30.58    3.07
  -1  -1  35   29.18    3.09
  -1  -1  35   34.47    3.22
   2  -1  35   28.48    2.98
  -1  -1 -35   32.59    3.27
   2  -1  35   30.04    2.96
   2  -1  35   35.90    3.70
  -1   2 -35   28.25    2.75
  -1   2  35   25.43    2.72
   2  -1  36   88.63    6.14
   2  -1  36   95.09    6.06
   2  -1 -36   89.61    5.24
  -1   2  36   66.63    4.13
  -1   2  36   72.55    4.99
  -1   2 -36   69.16    4.33
  -1   2  36   86.81    4.95
   2  -1  36   70.03    4.66
   2  -1  36   79.86    4.92
  -1  -1  36   83.38    5.19
  -1  -1 -36   85.24    5.27
  -1  -1  36   87.60    5.13
   2  -1  37    4.33    1.61
   2  -1  37    1.00    0.65
  -1  -1  37    3.82    1.28
  -1   2  37    2.54    0.92
   2  -1 -37    3.19    1.18
  -1   2 -37    4.32    1.28
   2  -1  37    4.39    1.63
  -1  -1  37    5.15    1.43
  -1  -1 -37    5.05    1.52
   2  -1  37    2.05    0.84
  -1  -1  37    3.86    1.27
  -1   2  37    4.26    1.37
  -1   2  37    2.88    1.17
   2  -1  38   19.51    2.96
  -1  -1  38   23.10    2.88
  -1   2  38   21.13    2.55
   2  -1 -38   20.86    2.68
  -1  -1 -38   15.40    2.43
   2  -1  38   19.89    2.55
   2  -1  38   18.62    3.02
  -1   2  38   15.71    2.05
  -1   2  38   20.24    2.78
  -1   2 -38   16.97    2.29
   2  -1  38   20.49    2.57
  -1  -1  38   20.19    2.66
  -1  -1  38   24.20    2.86
  -1   2  39   21.98    2.98
  -1  -1  39   27.60    3.07
  -1   2  39   25.91    2.95
   2  -1  39   25.73    2.98
  -1  -1 -39   24.28    3.04
  -1  -1  39   25.24    3.00
   2  -1  39   27.09    3.01
   2  -1 -39   26.12    3.06
   2  -1  39   28.15    3.63
  -1   2 -39   25.11    2.78
   2  -1  39   26.39    3.41
  -1  -1  39   28.29    3.18
   2  -1  40   24.23    2.95
  -1  -1  40   23.92    2.89
  -1   2 -40   21.60    2.62
  -1   2  40   21.18    2.93
  -1  -1 -40   19.96    2.82
   2  -1  40   23.08    3.20
   2  -1  40   22.67    2.73
  -1   2  40   25.47    2.94
  -1  -1  40   19.07    2.69
  -1  -1  40   20.49    2.75
   2  -1 -40   22.88    2.82
  -1  -1  41   13.49    2.30
  -1   2  41   10.27    1.89
  -1  -1  41   12.29    2.11
  -1  -1 -41   11.80    2.24
   2  -1  41   12.41    2.49
   2  -1 -41   11.53    2.08
  -1   2  41   11.03    2.20
  -1  -1  41   10.03    2.05
  -1   2 -41   13.36    2.11
  -1   2  42    0.73    0.89
  -1   2 -42    0.97    0.81
   2  -1 -42    0.48    0.75
  -1  -1 -42    0.76    0.88
  -1  -1  42    1.02    0.86
  -1   2 -42    1.17    0.78
   2  -1 -42    1.13    0.86
  -1  -1 -42    1.67    1.02
  -1  -1  42    2.14    1.23
  -1   2  42    0.01    0.63
   2  -1  42    1.49    1.08
  -1  -1  42    1.56    1.00
  -1   2  42    2.32    1.12
  -1  -1  42    1.36    1.02
   2  -1  42    1.00    1.05
  -1   2 -43    8.49    1.88
  -1   2  43    9.21    2.12
  -1   2 -43    9.11    2.10
   2  -1 -43   11.95    2.44
  -1  -1 -43    7.33    1.80
  -1  -1 -43    6.27    1.54
  -1  -1  43    9.77    2.34
   2  -1 -43   10.20    2.02
  -1  -1  43   10.55    2.45
  -1  -1 -43    7.86    1.96
   2  -1  43    8.29    1.93
  -1  -1  43   11.01    2.15
   2  -1  43   11.48    2.43
   2  -1 -43    8.48    1.90
  -1   2  43    7.56    1.60
  -1   2  43    5.44    1.60
  -1   2 -43   10.12    1.94
  -1   2  44   13.60    2.65
   2  -1 -44   13.30    2.29
  -1  -1  44   15.01    2.84
  -1   2 -44   13.73    2.31
  -1  -1 -44   12.04    2.24
  -1  -1 -44    9.30    1.92
   2  -1 -44   14.64    2.69
  -1  -1  44   13.74    2.75
  -1   2 -44   12.55    2.24
   2  -1 -44   13.74    2.33
  -1   2  44   12.48    2.40
  -1   2 -44   11.63    2.09
  -1  -1  44   12.96    2.34
   2  -1  44   14.30    2.61
  -1   2  44   13.80    2.26
  -1  -1 -44   11.92    2.31
  -1   2 -45    6.49    1.61
  -1  -1  45    5.22    1.83
  -1   2 -45    6.52    1.65
   2  -1 -45    6.20    1.62
  -1   2  45    6.17    1.83
  -1  -1 -45    4.90    1.47
   2  -1 -45    7.25    2.03
  -1  -1  45    8.27    2.06
  -1  -1 -45    6.05    1.57
  -1   2  45    6.71    1.71
   2  -1 -45    6.30    1.66
  -1   2 -45    8.33    1.79
   2  -1  45    8.47    2.07
  -1  -1  45    7.46    1.85
  -1  -1 -45    6.61    1.76
  -1   2  45    7.21    1.89
  -1   2  46    1.40    0.79
  -1  -1  46    6.07    1.87
  -1  -1 -46    5.00    1.65
   2  -1 -46    4.27    1.40
  -1  -1 -46    3.32    1.28
   2  -1 -46    5.17    1.77
  -1  -1  46    3.52    1.60
  -1   2 -46    4.17    1.44
  -1   2 -46    3.14    1.23
  -1  -1 -46    3.68    1.54
   2  -1 -46    5.19    1.58
   2  -1  46    4.47    1.57
  -1   2  46    3.24    1.40
  -1   2 -46    4.23    1.35
  -1   2  46    3.78    1.36
  -1  -1  46    4.26    1.43
  -1  -1 -47    4.00    1.47
  -1  -1  47    6.42    1.90
  -1  -1  47    5.48    1.84
  -1   2 -47    2.87    1.26
   2  -1 -47    4.07    1.60
  -1  -1 -47    4.77    1.58
  -1   2 -47    4.51    1.47
   2  -1 -47    5.89    1.76
  -1   2  47    3.37    1.49
  -1   2  47    5.20    1.55
  -1   2 -47    2.69    1.01
  -1  -1 -47    6.62    1.77
   2  -1 -47    3.63    1.47
  -1  -1  47    5.10    1.69
   2  -1  47    6.12    1.84
  -1   2  47    7.23    1.83
  -1   2  48   11.17    2.43
   2  -1 -48   10.46    2.12
  -1  -1  48   11.84    2.62
  -1   2 -48    8.85    2.02
   2  -1 -48   10.86    2.34
  -1  -1 -48    9.91    2.10
  -1  -1 -48    9.09    1.97
  -1  -1  48    8.45    2.23
  -1   2 -48    9.64    1.98
  -1  -1  48   11.05    2.25
  -1   2  48   10.13    2.19
   2  -1 -48    9.58    2.15
  -1   2 -48   10.06    2.07
  -1  -1 -48    9.68    2.08
   2  -1  48    9.14    2.17
  -1   2  48   10.16    2.08
  -1  -1  49    2.36    1.31
   2  -1 -49    2.62    1.48
  -1   2 -49    4.25    1.52
  -1  -1  49    3.07    1.57
  -1   2 -49    3.89    1.39
  -1  -1 -49    1.18    1.03
   2  -1 -49    5.85    1.76
  -1   2  49    0.61    0.97
  -1  -1 -49    1.85    1.12
  -1   2  49    2.17    1.19
   2  -1  49    1.56    1.32
  -1   2  49    3.17    1.26
   2  -1 -49    4.37    1.48
  -1  -1  49    3.15    1.26
   2  -1 -50   11.61    2.29
  -1  -1 -50    9.00    2.01
  -1  -1  50   13.85    2.73
  -1  -1 -50   12.73    2.45
  -1   2 -50   10.97    2.06
  -1   2  50    9.50    2.30
   2  -1  50   11.38    2.56
  -1  -1  50   13.35    2.80
  -1   2 -50   11.46    2.29
   2  -1 -50   11.85    2.45
   2  -1  50   14.62    2.67
  -1  -1  50   14.36    2.64
  -1   2  50   14.69    2.35
   2  -1 -50   14.77    2.61
  -1   2  50   12.02    2.39
  -1  -1 -51    5.82    1.72
  -1   2 -51    5.73    1.61
  -1  -1  51    4.71    1.71
  -1  -1 -51    3.26    1.23
  -1   2 -51    5.10    1.65
  -1  -1  51    5.44    1.90
   2  -1 -51    5.73    1.70
  -1   2  51    4.21    1.54
   2  -1 -51    6.06    1.73
   2  -1  51    6.51    2.07
  -1  -1  51    5.63    1.77
  -1   2  51    6.61    1.92
  -1   2  51    7.00    1.69
  -1   2 -52   17.96    2.62
  -1   2  52   15.32    2.84
   2  -1  52   15.64    2.99
  -1  -1  52   17.43    3.18
  -1   2 -52   15.81    2.54
  -1  -1 -52   18.00    2.75
   2  -1 -52   21.53    3.20
   2  -1 -52   16.61    2.72
  -1  -1 -52   13.34    2.42
  -1  -1  52   17.99    3.09
  -1   2  52   18.93    2.69
  -1   2  52   16.18    2.80
  -1  -1  52   15.84    2.60
  -1  -1  53    2.82    1.39
  -1  -1 -53    3.96    1.55
   2  -1 -53    2.78    1.34
  -1  -1  53    4.63    1.69
  -1   2 -53    3.11    1.24
   2  -1 -53    3.13    1.22
  -1   2 -53    6.74    1.78
  -1  -1 -53    2.95    1.20
  -1   2  53    1.98    1.20
   2  -1  53    2.91    1.39
  -1  -1  53    3.27    1.29
  -1   2  53    1.84    0.85
  -1   2  53    3.72    1.43
   2  -1  54    2.26    1.25
  -1  -1 -54    2.40    1.26
  -1  -1  54    3.47    1.58
  -1   2 -54    3.85    1.33
   2  -1 -54    1.83    1.28
   2  -1 -54    1.73    1.08
  -1  -1  54    1.62    1.16
  -1  -1 -54    2.42    1.21
  -1   2 -54    4.38    1.50
  -1   2  54    2.66    1.36
  -1  -1  54    3.53    1.32
  -1   2  54    1.38    1.16
  -1   2 -55    4.00    1.29
   2  -1 -55    4.62    1.51
  -1   2 -55    3.88    1.36
  -1  -1  55    4.88    1.67
   2  -1 -55    3.44    1.36
   2  -1  55    5.77    1.82
  -1  -1 -55    4.26    1.32
  -1  -1  55    3.59    1.31
  -1  -1 -55    2.26    1.08
  -1   2  55    3.88    1.55
  -1  -1  55    4.20    1.43
  -1   2  55    2.80    1.20
  -1  -1  56    0.50    0.76
  -1  -1 -56    2.09    1.10
  -1  -1 -56    0.03    0.63
   2  -1 -56    0.98    0.96
   2  -1  56    0.49    0.72
  -1   2  56    1.94    1.30
   2  -1 -56    1.03    1.01
  -1  -1  56    0.22    0.64
  -1   2 -56   -0.81    0.88
  -1   2 -56    0.74    0.81
  -1  -1  56    0.54    0.80
  -1   2  56    0.07    0.63
  -1  -1  57    0.36    0.89
  -1   2 -57   -0.52    0.89
  -1  -1  57    1.47    0.81
  -1   2  57    0.12    0.83
  -1  -1 -57    0.50    0.98
  -1   2  57   -0.18    0.67
   2  -1 -57    0.22    0.67
   2  -1 -57    0.38    0.78
  -1  -1 -57    0.83    0.84
   2  -1  57    1.97    1.19
  -1   2 -57    0.01    0.67
  -1   2  57    1.65    0.97
  -1  -1  57    1.27    0.86
   2  -1 -58    0.93    0.56
  -1   2 -58   -0.84    1.06
  -1   2 -58    1.17    0.72
   2  -1 -58    0.62    0.73
  -1   2  58    0.39    0.74
  -1   2  58    1.86    1.02
   2  -1  58    0.46    0.85
  -1  -1 -58    1.19    0.94
  -1  -1  58    1.72    1.15
  -1   2  58    0.67    0.99
  -1  -1  58    2.72    1.30
  -1  -1  58    1.48    0.77
  -1   2  58   -0.06    0.59
   2  -1  58    3.30    1.65
  -1   2  59    1.35    0.98
   2  -1  59    1.79    1.04
  -1  -1 -59    2.07    1.01
  -1   2  59    0.56    0.70
  -1   2  59    1.14    0.83
   2  -1 -59    2.25    1.05
   2  -1 -59    2.19    1.01
  -1  -1  59    0.63    0.71
  -1   2 -59   -0.93    0.85
  -1  -1  59    1.31    0.91
  -1   2 -59    1.76    0.85
   2  -1  59    1.04    1.05
  -1  -1  59    1.09    0.73
  -1   2  59    1.77    0.84
   2  -1 -60    0.64    0.63
  -1  -1  60    0.35    0.80
  -1  -1  60    0.88    0.81
  -1   2 -60   -0.42    0.68
   2  -1 -60    0.81    0.79
  -1   2  60    0.01    0.61
  -1   2  60    0.88    0.76
  -1  -1 -60    0.72    0.80
  -1   2 -60   -0.42    0.72
  -1   2  60    0.16    0.70
   2  -1  60    0.04    0.69
  -1   2  60   -0.44    0.67
  -1  -1  60   -0.64    0.79
  -1  -1 -61    0.13    0.55
  -1   2  61    1.49    0.87
  -1  -1  61    0.76    0.87
   2  -1 -61    0.69    0.64
  -1   2 -61    0.93    0.69
   2  -1 -61    0.05    0.58
  -1   2  61    1.26    0.88
  -1   2  61    0.14    0.73
  -1  -1  61    1.31    0.86
  -1   2 -61    0.13    0.57
  -1   2  61    0.41    0.59
   2  -1  61    0.80    0.84
  -1  -1  61   -0.33    0.54
  -1   2 -62    0.95    0.64
  -1  -1  62    0.20    0.61
  -1   2 -62    0.18    0.53
   2  -1 -62    0.57    0.64
   2  -1  62    0.11    0.64
  -1   2  62    0.86    0.74
   2  -1 -62    0.65    0.69
  -1  -1  62    0.27    0.83
  -1  -1 -62    0.15    0.56
  -1   2  62   -0.92    0.91
  -1   2  62   -0.19    0.56
  -1   2  62    0.40    0.61
  -1  -1  62    0.45    0.58
   2  -1  62    0.66    0.66
  -1   2 -63    0.41    0.58
  -1   2 -63    0.04    0.48
  -1   2  63    0.90    0.89
  -1   2  63    1.37    0.79
   2  -1  63    0.13    0.68
   2  -1 -63   -0.12    0.58
   2  -1 -63    0.43    0.59
  -1  -1  63    0.74    0.79
  -1   2  63    0.33    0.59
  -1  -1  63    0.55    0.66
  -1   2  63   -0.34    0.68
   2  -1  63    0.94    0.78
  -1   2  64    0.17    0.43
  -1  -1  64   -0.48    0.73
   2  -1 -64    0.39    0.55
  -1   2  64    0.37    0.50
  -1   2 -64    0.16    0.43
  -1   2  64    0.67    0.67
   2  -1  64   -0.46    0.78
  -1   2 -64    1.04    0.59
   2  -1 -64    0.97    0.70
   2  -1  64   -0.32    0.59
   2  -1 -65   -0.17    0.55
  -1   2  65    0.79    0.56
  -1   2 -65    0.42    0.48
   2  -1 -65    0.20    0.46
   2  -1  65    0.25    0.54
  -1   2 -65    0.62    0.58
  -1   2  65    1.04    0.69
  -1  -1  65   -0.61    0.79
  -1   2  66    0.11    0.41
  -1  -1  66    0.35    0.56
   2  -1 -66    1.03    0.57
   2  -1  66   -0.02    0.62
  -1   2 -66   -0.15    0.38
  -1   2  67    0.44    0.49
   2  -1  67   -0.05    0.53
   2   0 -66   -0.60    0.57
   0   2  66    1.47    0.69
   0   2  66    0.28    0.44
  -2   2 -66    0.74    0.68
   2  -2  66    0.29    0.71
   0   2  65    0.14    0.49
   2  -2  65    0.51    0.62
  -2   0  65   -0.42    0.80
   0   2  65    0.62    0.65
   0   2  65   -0.22    0.43
   2   0 -65   -0.23    0.40
  -2   2 -65   -0.84    0.56
   2  -2  65    0.75    0.81
   0   2  64   -0.71    0.61
   0   2  64    0.01    0.47
   2  -2  64   -0.51    0.74
   2  -2  64    0.13    0.59
  -2   0  64    0.72    0.70
   0   2  64   -0.33    0.49
   2   0 -64   -0.05    0.53
  -2   0  64   -0.10    0.40
  -2   2 -64   -0.93    0.63
   0   2  63    0.58    0.63
   2  -2  63    0.87    0.78
   2   0 -63    1.01    0.73
  -2   0  63    0.37    0.59
   2  -2  63    0.43    0.68
   2   0 -63   -1.72    0.84
  -2   2 -63    0.84    0.59
   0   2  63   -0.03    0.50
   0   2  63    0.23    0.57
   2  -2  63   -0.43    0.66
   0   2  62    1.05    0.69
   2   0 -62   -0.27    0.62
   0   2  62   -0.23    0.60
  -2   0  62   -0.31    0.56
   2   0 -62   -0.47    0.60
   0   2  62    0.55    0.59
  -2   2 -62    1.18    0.76
   2  -2  62   -0.09    0.73
   2  -2  62   -0.64    0.73
   2  -2  62    0.13    0.52
  -2   0  62    0.69    0.62
   0   2  62    0.64    0.66
   0   2  61    1.12    0.80
   2   0 -61    0.38    0.65
   2   0 -61    0.65    0.69
   2  -2  61    0.36    0.70
   0   2  61    0.49    0.54
   2  -2  61    0.35    0.84
  -2   0  61   -0.27    0.58
   0  -2 -61    1.16    0.82
  -2   2 -61   -0.26    0.62
   0   2  61    0.01    0.56
   2  -2  61   -0.70    0.76
  -2   0  61    1.46    0.93
   2   0 -60    1.77    0.79
   0  -2 -60    1.99    0.81
  -2   0  60   -0.27    0.61
   0   2  60    0.86    0.66
   2  -2  60    2.45    1.14
  -2   2 -60    0.10    0.65
   2   0 -60    1.07    0.74
   0   2  60    0.72    0.60
  -2   0  60    1.45    0.78
   2  -2  60    1.90    1.03
   2  -2  59    1.29    0.90
   0  -2 -59    0.38    0.69
  -2   2 -59    0.74    0.61
   2   0 -59    0.66    0.89
  -2   0  59    1.08    0.88
   0   2  59    0.18    0.86
  -2   0  59    0.40    0.71
   2   0 -59    0.40    0.66
  -2   0  59   -0.20    0.65
   2  -2  59    0.50    0.89
   0   2  59   -0.19    0.60
   0   2  58    0.57    0.76
  -2   0  58    1.33    0.96
  -2   2 -58   -1.01    0.84
   2   0 -58    1.29    0.97
  -2   0  58    0.80    0.92
   2   0 -58   -0.20    0.59
   2  -2  58    0.07    0.84
   0  -2 -58    0.19    0.75
   0   2  58    0.01    0.51
  -2   0  58    0.65    0.85
   2  -2  58    2.13    1.29
   0   2  57    0.49    0.76
   2   0 -57   -0.04    0.72
  -2   2 -57   -0.21    0.64
   0  -2 -57   -0.03    0.72
   2   0 -57    0.36    0.63
  -2   0  57    0.28    0.71
  -2   0  57    0.57    1.02
   2  -2  57    0.54    0.69
   0   2  57   -0.13    0.73
  -2   0  57    1.39    1.06
   2   0 -56    0.71    0.71
  -2   0  56   -0.36    1.02
   0   2  56    0.02    0.85
   2  -2  56    0.53    0.83
  -2   0  56   -0.72    0.79
  -2   2 -56   -0.36    0.75
   0  -2 -56   -0.07    0.75
   2   0 -56    0.68    0.86
  -2   0  56    1.21    0.98
   0   2  56   -0.73    0.76
   2   0 -55    0.39    0.76
   2   0 -55    1.06    0.93
  -2   0  55    1.20    1.00
   0  -2 -55    1.49    1.04
  -2   2 -55   -0.50    1.07
   2  -2  55    1.03    1.05
   0   2  55   -0.10    0.81
  -2   0  55    0.39    0.79
  -2   0  55    1.04    0.64
   0   2  55    2.08    1.02
   2   0 -54    0.72    0.75
  -2   0  54    0.41    0.70
   0  -2 -54   -0.62    0.85
   0   2  54    0.50    0.87
  -2   0  54    1.19    1.13
   0  -2 -54    0.71    0.82
   2   0 -54    1.20    1.14
   2  -2  54    0.60    0.77
  -2   2 -54   -1.35    1.31
  -2   0  54    0.08    0.84
   0   2  54    1.64    1.07
   2  -2  53    1.51    1.17
   0   2  53    2.21    1.15
   2   0 -53    1.98    1.14
   2   0 -53    1.24    1.11
  -2   0  53    0.87    0.85
  -2   0  53    1.86    1.05
  -2   2 -53    1.78    0.95
   0  -2 -53    0.94    0.92
   0  -2 -53    0.44    0.68
   2  -2  53    1.12    0.96
   0   2  53    1.06    0.86
   0   2  53    0.58    0.67
  -2   0  53    0.40    0.67
   2   0 -52   -0.55    0.77
  -2   0  52   -0.17    0.68
   0  -2 -52   -0.62    0.88
  -2   0  52    0.44    0.98
  -2   2 -52    0.61    0.65
   0   2  52    0.14    0.76
   2   0 -52   -0.45    1.01
   0  -2 -52   -0.35    0.67
   2  -2  52    0.13    0.94
   0   2  52   -1.22    0.92
  -2   0  52    0.89    0.86
   2  -2  52   -0.10    0.76
   0   2  52   -1.40    0.98
  -2   0  51   13.65    2.82
   2   0 -51   14.65    2.51
   2  -2  51   13.94    2.96
   0   2  51   14.07    2.65
   2   0 -51   16.84    2.86
  -2   0  51   16.65    2.98
   0  -2 -51   14.33    2.68
  -2   2 -51   17.36    2.69
   0  -2 -51   12.56    2.36
   2  -2  51   19.41    2.86
   0   2  51   14.36    2.53
  -2   0  51   14.14    2.52
   0   2  51   14.70    2.46
   0  -2 -50    8.94    2.00
   0   2  50    8.21    2.02
   2  -2  50    7.63    2.20
  -2   0  50    7.19    2.15
   0  -2 -50    6.76    1.64
   2   0 -50    7.33    2.09
  -2   0  50    7.63    2.10
   2   0 -50    7.93    1.94
  -2   2 -50    8.35    1.97
   0  -2 -50    4.51    1.57
   0   2  50    6.24    1.69
   2  -2  50    7.73    1.93
  -2   0  50    4.98    1.64
   0   2  50    6.26    1.65
   0  -2 -49    6.63    1.76
   0  -2 -49    5.93    1.85
   0  -2 -49    9.36    1.98
  -2   0  49    8.09    2.26
   2   0 -49    7.54    1.93
   2   0 -49   10.76    2.39
   0   2  49    6.26    1.74
  -2   2 -49    8.28    2.01
  -2   0  49    6.25    1.92
   2  -2  49    9.61    2.42
   0   2  49    6.31    1.64
   0   2  49    6.05    1.68
   2  -2  49    7.75    1.96
  -2   0  49    6.39    1.85
   2   0 -49    4.70    1.42
   0  -2 -48   11.60    2.37
  -2   2 -48   11.64    2.29
  -2   0  48   12.36    2.69
   0   2  48   11.96    2.54
   0  -2 -48    9.40    2.04
   0  -2 -48   11.50    2.20
   2   0 -48   11.47    2.24
  -2   0  48   14.10    2.90
   2   0 -48   12.92    2.53
   0   2  48   14.55    2.45
   0   2  48   10.44    2.17
  -2   0  48   10.81    2.28
   2   0 -48    9.51    1.99
   2  -2  48   14.48    2.57
   0  -2 -47    7.35    1.89
  -2   0  47    9.54    2.31
   2   0 -47   10.08    2.12
   0  -2 -47   12.40    2.49
  -2   0  47   10.42    2.44
   2   0 -47   12.45    2.44
   0  -2 -47    7.35    1.83
  -2   2 -47   12.99    2.41
   2  -2  47   10.56    2.35
   2   0 -47    7.79    1.74
  -2   2 -47    8.96    1.99
   0   2  47   10.20    2.24
  -2   0  47    8.87    2.04
   2  -2  47    9.21    2.05
   0   2  47   13.36    2.32
   2   0 -46    0.43    0.95
   0  -2 -46   -0.57    1.03
  -2   2 -46    0.61    0.84
   2   0 -46   -0.44    1.25
   0  -2 -46   -0.11    0.86
   0  -2 -46   -0.53    0.86
  -2   0  46    0.96    1.04
  -2   0  46    0.94    1.01
   2   0 -46   -1.52    1.20
   0   2  46   -0.04    0.64
  -2   2 -46    0.23    0.95
   2  -2  46   -0.23    0.69
   2   0 -46   -0.07    0.93
  -2   0  46   -1.27    0.94
   2  -2  46   -0.40    0.84
   0   2  46    0.86    1.01
   2   0 -45    2.05    1.13
  -2   2 -45    0.50    0.74
   0  -2 -45    0.11    0.90
  -2   0  45    2.64    1.23
   0  -2 -45    3.04    1.18
   2   0 -45    1.53    0.96
   0  -2 -45    0.62    0.67
   2   0 -45    0.89    0.82
  -2   0  45    0.96    1.14
   0   2  45    2.97    1.22
   0   2  45    1.94    1.02
  -2   0  45    0.85    0.62
   0   2  45    1.99    1.23
   2  -2  45    1.63    0.94
   2  -2  45    1.50    0.95
  -2   2 -45    2.04    0.93
   2   0 -45    1.57    0.84
  -2   0  45    0.23    0.67
   0  -2 -44    5.25    1.49
  -2   0  44    6.46    1.82
   0  -2 -44    2.96    1.26
   2   0 -44    2.47    1.09
   0  -2 -44    6.17    1.82
  -2   0  44    6.59    2.05
   2   0 -44    6.82    1.74
  -2   2 -44    6.15    1.67
   2   0 -44    4.84    1.59
   2   0 -44    5.54    1.50
   2  -2  44    5.13    1.51
   0   2  44    5.69    1.49
   0   2  44    5.25    1.67
   0   2  44    7.07    1.79
  -2   0  44    4.20    1.41
  -2   0  44    5.51    1.52
   2  -2  44    3.99    1.44
  -2   2 -44    3.79    1.19
   0   2  44    6.95    1.69
   0  -2 -43    4.98    1.60
   0  -2 -43    3.71    1.19
  -2   0  43    6.44    1.93
   0  -2 -43    2.96    1.14
  -2   0  43    8.22    2.23
   2   0 -43    6.81    1.82
  -2   2 -43    4.14    1.36
   2   0 -43    5.57    1.57
   2   0 -43    4.88    1.43
   2  -2  43    6.29    1.72
   0   2  43    5.95    1.65
   0   2  43    4.84    1.47
   2  -2  43    4.17    1.36
  -2   0  43    5.94    1.71
  -2   0  43    3.58    1.37
   0   2  43    7.33    1.95
   2  -2  43    4.67    1.55
   0   2  43    5.76    1.51
   2   0 -43    5.09    1.48
  -2   2 -43    4.72    1.44
  -2   0  42   13.57    2.72
   2   0 -42   15.50    2.58
   0  -2 -42   11.71    2.32
   2   0 -42   14.08    2.38
   0  -2 -42   11.42    2.12
  -2   0  42   16.39    2.92
   0  -2 -42    9.72    2.03
   2   0 -42   14.46    2.59
  -2   2 -42   14.62    2.46
   2  -2  42   15.16    2.54
  -2   2 -42   13.61    2.30
   2   0 -42   14.15    2.23
   0   2  42   13.33    2.39
   0   2  42   16.44    2.42
   2  -2  42   13.92    2.54
   0   2  42   14.27    2.30
  -2   0  42   12.27    2.33
  -2   0  42   14.48    2.37
   0   2  42   13.79    2.37
   2   0 -41   -0.38    0.74
  -2   0  41    1.50    1.29
   0  -2 -41   -0.71    0.97
  -2   2 -41   -0.15    0.51
   0   2  41   -0.49    0.58
  -2   0  41    0.08    0.59
   0   2  41    0.63    0.66
   0   2  41   -0.96    0.93
   2  -2  41    0.76    0.99
   2   0 -41    0.00    0.60
  -2   0  41   -1.50    0.91
   2  -2  41   -0.37    0.69
   0   2  41    0.61    0.78
   0   2  40    5.37    1.52
  -2   0  40    3.50    1.35
   2  -2  40    4.21    1.41
   0   2  40    4.35    1.26
   2  -2  40    4.61    1.52
   2   0 -40    4.61    1.35
   0  -2 -40    3.76    1.30
  -2   2 -40    3.09    1.15
  -2   0  40    4.16    1.35
   0   2  40    3.47    1.32
   0   2  40    3.99    1.44
   2   0 -39   27.53    3.03
   0   2  39   25.81    2.95
  -2   0  39   23.89    3.03
   0   2  39   24.71    2.88
   2  -2  39   29.75    3.54
   0   2  39   24.95    3.12
  -2   0  39   26.21    3.17
  -2   2 -39   25.19    2.86
   0  -2 -39   22.51    2.94
   2  -2  39   24.76    3.13
   0   2  39   27.09    3.18
  -2   2 -38   21.44    2.65
   2   0 -38   20.56    2.70
  -2   0  38   16.94    2.55
   2  -2  38   22.91    3.37
   0   2  38   24.07    2.96
   0  -2 -38   18.30    2.62
   2  -2  38   21.68    3.02
   0  -2 -38   22.70    2.63
   0   2  38   19.82    2.79
  -2   0  38   24.43    2.94
   2  -2  38   22.47    2.91
   0   2  38   19.11    2.47
   0   2  38   19.83    2.60
   0   2  37    0.53    0.78
   2   0 -37    0.89    0.91
   0  -2 -37   -0.03    0.44
   0  -2 -37    0.51    0.77
   2  -2  37    1.05    0.80
   0   2  37    1.71    1.06
   2  -2  37    0.46    0.85
  -2   2 -37    0.53    0.75
   2  -2  37    0.42    0.69
  -2   0  37    0.17    0.71
   0   2  37    0.64    0.70
  -2   0  37    1.83    0.82
   0   2  37    0.53    0.65
   0   2  36    4.14    1.27
   0   2  36    5.05    1.52
   2  -2  36    6.84    1.96
  -2   2 -36    4.76    1.26
  -2   0  36    4.42    1.34
   2   0 -36    5.71    1.40
   2  -2  36    4.85    1.44
   0  -2 -36    4.36    1.21
   2  -2  36    4.11    1.47
   0  -2 -36    6.53    1.57
  -2   0  36    4.28    1.21
   0   2  36    4.02    1.22
   0  -2 -35   20.55    2.44
   0  -2 -35   19.45    2.62
   0   2  35   21.29    2.50
   2   0 -35   19.26    2.48
   2  -2  35   21.47    2.89
   0   2  35   20.24    2.64
   2  -2  35   23.99    3.28
   0   2  35   21.68    2.61
  -2   0  35   17.78    2.39
  -2   2 -35   20.68    2.43
   2  -2  35   18.42    2.65
   0   2  34   36.95    3.50
  -2   2 -34   43.63    3.44
   2  -2  34   48.08    4.17
   2  -2  34   50.59    4.69
   0  -2 -34   46.09    3.61
   0   2  34   41.70    3.44
   2   0 -34   47.48    3.64
  -2   0  34   42.18    3.58
   0  -2 -34   43.15    3.74
   0   2  34   38.45    3.32
   2  -2  34   43.99    3.80
   2  -2  33   13.07    2.17
   2  -2  33   15.77    2.44
   2  -2  33   13.21    2.46
   2   0 -33   14.30    2.01
  -2   0  33   11.22    1.85
   0   2  33   14.84    2.23
   0   2  33   14.53    1.99
   0   2  33   13.50    2.02
  -2   2 -33   16.71    2.14
   0  -2 -33   12.69    1.99
   0  -2 -33   18.27    2.28
   2  -2  32   10.03    2.12
   2  -2  32    8.24    1.71
   0  -2 -32    7.34    1.54
  -2   0  32    5.30    1.33
   2   0 -32    6.72    1.43
   0   2  32    8.55    1.57
   2  -2  32    8.87    1.84
   0  -2 -32    8.64    1.59
   0   2  32    7.26    1.55
   0   2  32    8.21    1.58
  -2   2 -32    7.41    1.41
   2   0 -32    7.44    1.39
   0   2  31   39.04    3.18
   2  -2  31   37.34    3.40
   0   2  31   40.12    3.21
  -2   0  31   30.62    2.97
   2   0 -31   33.49    2.88
   2   0 -31   35.49    2.86
   2  -2  31   45.11    3.88
   2  -2  31   40.48    3.25
   0  -2 -31   39.05    3.21
   0  -2 -31   36.64    3.28
   2  -2  31   34.40    3.71
  -2   2 -31   34.60    2.90
   0   2  31   38.06    3.36
  -2   2 -30   32.46    2.73
   2   0 -30   30.03    2.56
   2  -2  30   37.31    3.08
   2  -2  30   37.69    3.82
   0   2  30   35.12    3.12
   0  -2 -30   32.68    3.04
   2  -2  30   41.40    3.62
   2   0 -30   29.16    2.64
   0   2  30   33.60    2.91
   2  -2  30   30.12    3.04
   0  -2 -30   34.35    3.00
   0   2  30   35.49    2.97
  -2   0  30   26.31    2.82
   2   0 -29   39.84    3.04
   2  -2  29   46.89    3.78
   0   2  29   38.15    3.24
  -2   0  29   35.16    3.09
   0  -2 -29   43.71    3.45
   0   2  29   38.99    3.06
  -2   2 -29   47.44    3.25
   2  -2  29   41.20    3.19
   2   0 -29   36.27    2.73
   0   2  29   40.84    3.10
   2  -2  29   42.18    3.47
   0  -2 -29   43.89    3.31
   2  -2  29   42.13    3.95
   0  -2 -28    0.74    0.78
   2   0 -28    0.38    0.48
  -2   2 -28    1.58    0.87
  -2   0  28    0.02    0.55
   0   2  28    0.49    0.66
   0  -2 -28    0.88    0.75
   2  -2  28    0.72    0.86
   0   2  28    0.24    0.56
   2  -2  28    0.69    0.61
   2  -2  28    0.39    0.59
   2  -2  28    0.10    0.48
   2   0 -28    2.27    0.98
   0  -2 -27    0.88    0.64
  -2   0  27    0.27    0.57
   0   2  27    0.50    0.53
   0  -2 -27    0.85    0.71
   2   0 -27    1.09    0.57
   2  -2  27    0.28    0.43
  -2   2 -27    1.80    0.79
   2  -2  27    1.02    0.81
   0   2  27    0.79    0.69
   2  -2  27    0.40    0.61
   0  -2 -27    0.47    0.60
   2  -2  27    0.60    0.64
   2   0 -27    1.75    0.85
   0   2  26   48.97    3.27
  -2   0  26   39.81    3.15
   0  -2 -26   45.26    3.38
  -2   2 -26   47.04    3.03
   0  -2 -26   44.87    3.29
   2  -2  26   49.03    3.68
   2   0 -26   52.82    3.23
   0   2  26   42.14    3.24
   0  -2 -26   47.27    3.27
   2  -2  26   44.68    3.84
  -2   2 -25  363.05    8.20
   0   2  25  315.84    8.46
   0  -2 -25  343.20    8.79
   0  -2 -25  334.82    8.80
   2  -2  25  354.31   10.35
   0  -2 -25  334.18    8.67
   0   2  25  333.85    8.25
  -2   0  25  310.48    8.58
   2   0 -25  372.04    8.18
   2  -2  25  358.91    9.60
   0   2  24   79.36    4.01
   0   2  24   72.49    4.01
   2   0 -24   78.29    3.84
   0  -2 -24   76.29    4.15
  -2   0  24   68.53    3.99
   0  -2 -24   77.45    4.17
   0  -2 -24   82.17    4.18
   2  -2  24   79.98    4.90
  -2   2 -24   80.58    3.85
   2  -2  23   12.54    1.92
   0   2  23   13.68    1.73
  -2   2 -23   13.19    1.53
  -2   0  23   13.09    1.75
   2   0 -23   15.42    1.52
   0  -2 -23   14.50    1.79
   0  -2 -23   15.27    1.87
   0   2  23   14.58    1.74
   2   0 -23   16.63    1.75
   2  -2  23   13.37    1.96
   0   2  22    3.85    1.05
   0  -2 -22    4.91    1.30
   2  -2  22    2.73    1.06
  -2   2 -22    3.11    0.85
   2  -2  22    2.25    0.95
   0  -2 -22    3.53    1.07
   2   0 -22    2.37    0.82
   2   0 -22    3.37    0.87
   0   2  22    3.67    1.02
  -2   0  22    2.69    0.94
   2  -2  21  429.13   10.60
   2  -2  21  458.73   10.47
   0   2  21  430.63    9.04
   0   2  21  418.74    8.60
  -2   2 -21  445.47    8.33
   0  -2 -21  417.49    9.09
  -2   0  21  390.15    8.89
   2   0 -21  430.03    8.27
   0  -2 -21  433.58    9.16
   0  -2 -21  419.57    7.88
   0   2  20   82.50    3.79
   2  -2  20   80.95    4.55
   2   0 -20   86.85    3.65
  -2   2 -20   86.69    3.66
   0  -2 -20   76.15    3.39
  -2   0  20   70.65    3.79
   0  -2 -20   85.07    4.04
   2  -2  20   83.59    4.51
   0   2  20   82.91    3.90
   0  -2 -20   87.47    4.06
  -2   2 -19   17.73    1.66
   0  -2 -19   21.44    2.01
   0  -2 -19   18.44    1.66
   2  -2  19   18.60    2.14
   0   2  19   18.39    1.82
   2   0 -19   17.34    1.60
  -2   0  19   14.41    1.75
   0   2  19   17.50    1.79
   0  -2 -19   18.80    1.89
   2  -2  19   19.62    2.15
  -2   2 -18   78.04    5.67
   2  -2  18   68.61    3.94
   2   0 -18   75.68    3.16
   0  -2 -18   74.90    3.66
   2   0 -18   70.00    3.27
   0  -2 -18   74.36    3.64
   2   0 -18   80.97    5.82
  -2   2 -18   70.56    3.15
   0   2  18   74.54    3.52
   0   2  18   75.05    3.49
   0  -2 -18   74.13    3.25
  -2   0  18   72.19    3.66
   0   2  17   41.37    2.55
   0  -2 -17   40.24    2.68
   0   2  17   43.03    2.62
   2  -2  17   38.46    2.88
   2   0 -17   39.05    2.40
   2   0 -17   41.94    2.33
   0  -2 -17   39.37    2.39
   0  -2 -17   43.38    2.73
  -2   0  17   36.58    2.65
   2  -2  17   38.28    2.63
  -2   2 -17   36.65    3.91
  -2   2 -17   43.43    2.43
   2   0 -17   50.35    4.64
   2   0 -16   26.53    1.90
   0  -2 -16   23.89    2.04
   0  -2 -16   21.62    1.78
  -2   2 -16   25.22    3.20
   2   0 -16   24.42    2.40
   0   2  16   24.32    1.93
   2  -2  16   26.24    2.20
  -2   0  16   26.23    2.19
   0   2  16   26.42    1.96
   2  -2  16   23.16    2.24
   2   0 -16   23.56    1.72
   0   2  16   22.90    1.90
  -2   2 -16   21.98    1.70
   0  -2 -15   77.21    6.39
   2   0 -15   73.03    4.48
   2  -2  15   72.00    3.78
  -2   2 -15   72.32    2.92
   0  -2 -15   72.59    3.40
   0   2  15   60.44    6.01
   2   0 -15   72.85    3.08
   2   0 -15   64.99    3.69
   2   0 -15   72.05    2.97
  -2   2 -15   71.09    5.35
  -2   2 -15   67.95    2.92
  -2   0  15   72.93    3.52
   0   2  15   75.02    6.67
   0   2  15   66.58    3.09
   0   2  15   70.13    3.17
   0   2  15   68.08    3.07
   0  -2 -15   68.27    3.04
   2  -2  15   68.24    3.37
   2  -2  14   18.41    1.93
  -2   2 -14   17.53    1.47
   0  -2 -14   17.36    1.68
   0  -2 -14   18.71    1.62
   0   2  14   21.21    3.49
   2   0 -14   13.68    1.63
   2  -2  14   15.21    1.59
  -2   2 -14   18.33    2.73
   2   0 -14   21.74    2.41
   2   0 -14   17.07    1.49
  -2   2 -14   23.05    3.32
   2  -2  14   15.34    1.74
   2   0 -14   15.46    1.39
  -2   2 -14   19.31    1.50
   0  -2 -14   19.11    3.25
  -2   0  14   16.83    1.73
   0   2  14   14.94    1.43
   0   2  14   16.85    3.23
   0   2  14   16.35    1.55
   0   2  13  110.93    7.95
   2   0 -13  123.00    4.57
   0   2  13  145.11    8.95
  -2   2 -13  127.31    7.06
  -2   0  13  131.08    4.46
   0  -2 -13  140.93    8.46
   0  -2 -13  119.91    4.01
   2   0 -13  122.19    3.78
   0   2  13  122.84    3.94
  -2   2 -13  123.76    3.65
   2  -2  13  123.76    4.44
  -2   2 -13  135.01    7.73
   2  -2  13  115.81    3.95
   2   0 -13  127.40    5.39
   2   0 -13  129.23    3.96
   0  -2 -13  123.03    4.26
  -2   2 -13  124.20    3.72
   0   2  13  123.62    4.04
   2  -2  13  124.32    4.81
   2   0 -12   15.11    1.77
   2  -2  12   16.87    1.74
   2   0 -12   16.95    1.62
   0  -2 -12   21.14    3.23
   0   2  12   19.60    3.26
   2   0 -12   19.98    1.55
   2   0 -12   19.72    1.54
   0   2  12   20.39    1.65
  -2   0  12   21.43    1.82
  -2   2 -12   21.98    3.07
  -2   2 -12   20.07    1.48
   2  -2  12   19.51    1.88
   0   2  12   19.28    1.53
   0  -2 -12   19.83    1.66
   0   2  12   17.00    3.12
   2  -2  12   19.44    1.82
  -2   2 -12   20.47    2.82
   0  -2 -12   18.75    1.69
   0   2  11   61.09    2.76
  -2   2 -11   58.79    2.43
   2  -2  11   57.80    2.98
   0   2  11   63.25    5.93
   2  -2  11   57.68    3.47
   2   0 -11   53.01    2.65
   2   0 -11   59.75    2.60
   2   0 -11   55.54    3.12
   0  -2 -11   59.97    2.90
   2  -2  11   60.20    3.23
   0   2  11   54.87    2.49
   2   0 -11   57.88    2.58
  -2   2 -11   60.72    4.93
   0   2  11   65.41    5.59
   0  -2 -11   54.13    2.69
  -2   0  11   60.49    2.94
  -2   2 -11   53.20    4.58
   0  -2 -11   67.06    5.66
   0  -2 -11   54.49    4.69
   0  -2 -10   26.94    1.92
   0  -2 -10   24.76    1.81
   2   0 -10   19.41    2.81
  -2   2 -10   28.95    3.41
   2   0 -10   26.79    1.72
   0   2  10   28.59    3.95
   0  -2 -10   29.88    3.36
   2   0 -10   30.28    2.18
   2  -2  10   29.14    2.23
   0   2  10   32.13    1.99
  -2   2 -10   29.27    1.69
   2  -2  10   27.90    2.10
  -2   2 -10   27.68    3.31
   2  -2  10   23.56    2.36
   2   0 -10   24.07    1.67
   0  -2 -10   27.77    3.69
   2   0 -10   28.63    1.83
   0   2  10   25.16    3.35
  -2   0  10   28.66    2.05
  -2   2  -9   49.28    2.16
   2  -2   9   45.48    2.76
   2  -2   9   47.40    2.76
   0  -2  -9   44.61    2.45
   2   0  -9   46.53    4.31
   0  -2  -9   45.97    2.42
   2   0  -9   45.00    2.20
  -2   2  -9   41.90    4.08
  -2   0   9   47.23    2.52
   2   0  -9   46.92    2.14
   2  -2   9   48.33    3.49
  -2   0   9   48.00    2.33
   0  -2  -9   51.05    4.86
  -2   2  -9   52.39    2.55
  -2   2  -9   52.25    4.34
   2   0  -9   49.76    2.36
   0   2   9   37.55    4.41
   0   2   9   52.71    2.50
   0  -2  -9   51.26    4.31
   0   2   9   47.76    4.52
   2  -2   9   51.01    2.74
   2   0  -8   10.63    1.10
   0   2   8    7.69    0.95
   2  -2   8    9.10    1.26
  -2   2  -8   11.62    2.04
   2   0  -8    9.76    0.90
  -2   2  -8    9.24    1.08
   2  -2   8    9.90    1.67
   2   0  -8    8.89    1.93
   2   0  -8   10.31    1.06
   0   2   8    7.96    2.05
  -2   0   8    9.92    1.12
  -2   2  -8   10.78    1.00
   2  -2   8    8.82    1.25
   0  -2  -8   11.15    1.23
   0  -2  -8   11.42    1.22
   0  -2  -8   10.35    2.00
  -2   0   8    9.20    1.20
  -2   2  -8   10.51    2.08
   2  -2   8   11.84    1.35
   0   2   8    9.00    2.00
   0  -2  -8    9.55    2.01
   0   2   7   18.08    2.71
   0  -2  -7   17.75    1.51
  -2   2  -7   17.43    1.48
   0   2   7   14.05    1.21
  -2   0   7   17.95    1.42
   0  -2  -7   18.70    2.88
   2   0  -7   17.77    1.39
  -2   2  -7   17.17    1.25
   2  -2   7   20.06    1.70
   2  -2   7   15.49    2.12
   0   2   7   14.08    2.67
  -2   0   7   19.33    1.60
   2  -2   7   15.89    1.55
   2   0  -7   15.59    1.33
   2   0  -7   15.89    1.02
  -2   2  -7   18.43    2.45
  -2   2  -7   19.51    2.75
   0  -2  -7   15.61    2.32
   2   0  -7   15.57    2.54
   2  -2   7   16.67    1.64
   0  -2  -7   17.59    1.49
   2  -2   6   10.01    1.27
  -2   0   6   10.33    1.20
   0  -2  -6   10.76    1.18
   2  -2   6    7.91    1.12
  -2   2  -6   12.97    2.34
  -2   2  -6   11.14    1.02
   2   0  -6   10.50    1.06
   2  -2   6    7.45    1.51
   2   0  -6   11.88    2.35
   2   0  -6   10.73    1.05
   0   2   6   11.43    2.44
   0   2   6    8.88    1.01
   2  -2   6   10.72    1.24
  -2   2  -6   10.30    1.89
  -2   2  -6   10.28    1.10
   2   0  -6   10.32    0.95
  -2   0   6    9.63    1.08
   0  -2  -6   10.53    1.19
   2   0  -6   10.73    0.77
   0  -2  -6   10.93    1.94
  -2   2  -5  628.33   13.67
  -2   2  -5  680.34   16.36
   0  -2  -5  603.60    8.52
  -2   0   5  662.17    8.21
  -2   0   5  660.23    8.78
   2   0  -5  588.76    7.42
   2  -2   5  530.96   12.86
   0   2   5  621.43   16.93
   0   2   5  553.77    7.33
   2   0  -5  717.81   16.61
  -2   2  -5  634.14    8.34
   0  -2  -5  601.37   14.16
   0  -2  -5  698.21    8.88
  -2   2  -4    3.11    1.42
   2   0  -4    1.78    0.44
   0   2   4    2.22    0.47
   0   2   4    3.76    0.74
   2  -2   4    2.81    1.11
   2   0  -4    3.86    1.60
  -2   0   4    3.09    0.65
   2  -2   4    2.39    0.76
   2   0  -4    2.42    0.54
   0   2   4    3.42    1.34
  -2   2  -4    2.98    0.68
   2   0  -4    2.47    0.35
   0  -2  -4    5.35    0.87
   0  -2  -4    1.91    0.81
   0   2   3   96.82    6.56
   2  -2   3  111.52    6.13
   2   0  -3   92.60    3.23
   2   0  -3   88.70    2.88
   0  -2  -3   91.02    3.10
  -2   2  -3  102.70    3.23
  -2   0   3  105.57    3.43
   2   0  -3   92.76    2.18
   0   2   3  100.15    2.95
   2  -2   3  111.20    3.63
  -2   2  -3   92.89    6.01
   2   0  -3   89.27    2.66
   0  -2  -3   85.62    5.13
   0  -2  -2  103.06    5.67
   0  -2  -2  131.32    7.02
  -2   2  -2  108.17    6.57
  -2   0   2  111.15    3.47
   2   0  -2  111.40    2.40
   2   0  -2  120.38    3.13
   0   2   2  118.49    7.16
   2   0  -2  111.21    3.19
   2  -2   2  126.49    3.85
   0  -2  -2  119.36    3.50
  -2   2  -2  126.32    3.57
   2  -2   2  143.93    7.02
   0   2   2  120.15    3.21
   0  -2  -1   63.16    4.88
  -2   2  -1   64.58    2.53
  -2   0   1   64.77    2.61
  -2   2  -1   60.83    4.92
   2   0  -1   49.06    2.10
   0   2   1   54.58    4.77
  -2   0   1   59.60    2.31
   0  -2  -1   58.39    2.40
   2   0  -1   57.35    1.92
   0  -2  -1   60.71    4.26
   2   0  -1   59.17    2.27
   2  -2   1   68.38    5.01
   2  -2   1   63.62    2.74
   0   2   1   59.40    2.26
   0   2   0  970.46   19.87
  -2   2   0  992.60    9.70
  -2   0   0 1017.70   10.04
   0  -2   0  996.46    9.72
  -2   0   0 1008.07    9.57
   0   2   0 1056.47    9.22
   0  -2   0 1092.64   17.70
   2   0   0  949.86    8.98
  -2   2   0 1000.73   19.72
   2   0   0 1023.49    9.54
   2  -2   0 1010.09   10.32
   2  -2   0 1054.10   19.81
   2   0   0 1007.76    8.74
   0  -2   0 1070.33   19.73
   2   0   1  144.98    3.68
  -2   0  -1  172.78    4.10
   2   0   1  123.66    4.62
  -2   2   1  156.92    3.87
   0   2  -1  148.30    3.47
   0   2  -1  138.68    7.47
  -2   0  -1  173.79    4.02
  -2   2   1  172.05    8.22
   0  -2   1  159.69    3.80
   2  -2  -1  167.37    4.25
   0  -2   1  151.28    7.29
   2   0   1  149.41    3.71
   0  -2   1  157.89    6.55
   2  -2  -1  173.28    8.16
  -2   2   2   11.99    2.38
  -2   0  -2    7.78    0.94
   0  -2   2    6.81    1.35
   2   0   2    6.33    0.83
   0   2  -2    7.10    1.77
   0  -2   2    8.84    0.92
  -2   2   2    9.00    0.94
   2  -2  -2    9.73    1.05
   0  -2   2    8.78    1.78
   2   0   2    8.39    1.07
   2   0   2    8.20    1.34
   0   2  -2   10.08    1.05
  -2   0  -2    9.97    1.10
   2  -2  -2   11.81    2.34
   0  -2   3  724.97   15.75
   2   0   3  847.64   18.06
  -2   0  -3  814.20    8.78
  -2   2   3  698.02   16.67
   2  -2  -3  754.40    8.63
  -2   0  -3  793.08    8.49
   2  -2  -3  800.69    9.01
   0   2  -3  783.92   17.18
   2   0   3  671.71   12.03
   2  -2  -3  714.92   17.12
   0   2  -3  826.27    9.18
  -2   2   3  751.57    8.37
   0  -2   3  721.40    7.72
   2   0   3  737.69    9.57
   2  -2  -4    4.18    0.72
   0  -2   4    5.51    1.43
   0   2  -4    6.47    1.30
   0  -2   4    7.01    0.79
   2   0   4    6.08    1.40
   2   0   4    7.74    1.17
   2  -2  -4   10.32    1.22
  -2   2   4    7.23    0.89
   0   2  -4    7.24    1.94
  -2   2   4    7.88    1.98
   0   2  -4    7.01    0.90
   2   0   4    6.74    1.58
  -2   0  -4    7.34    0.96
  -2   0  -4    7.36    1.01
   2  -2  -4    7.38    2.04
   2   0   4    5.50    1.79
  -2   0  -4    7.10    0.85
   2   0   4   10.19    2.28
   2   0   5  532.54   14.41
   2   0   5  537.79   15.82
   0  -2   5  524.54    7.46
  -2   2   5  538.10    7.08
   2  -2  -5  518.53   15.01
   2   0   5  520.43   12.89
   0   2  -5  542.82   14.13
   0  -2   5  537.28   13.21
   2   0   5  511.00    8.87
   2  -2  -5  471.41   14.34
  -2   2   5  554.57   14.78
  -2   0  -5  493.33    6.95
   0   2  -5  545.11    7.41
   0   2  -5  577.25   11.38
  -2   0  -5  511.11    7.18
  -2   0  -5  526.94    6.80
   2   0   5  528.81   11.83
   2  -2  -6  349.80   12.56
   2   0   6  370.75   13.37
   0   2  -6  370.10   11.67
  -2   2   6  361.75   12.02
   0  -2   6  376.31    6.51
  -2   0  -6  380.75    5.72
   2   0   6  382.88   12.24
  -2   0  -6  330.97    5.90
   2   0   6  423.34   11.12
   0   2  -6  354.66    6.08
   0   2  -6  405.14    9.17
  -2   2   6  374.54    6.02
   2   0   6  357.77   10.71
   0   2  -6  364.50    6.43
   2  -2  -6  361.49   12.73
   0  -2   6  367.53   10.83
  -2   0  -6  360.55    6.07
   2   0   6  366.65    7.97
   2  -2  -7    1.06    0.62
   0   2  -7    0.60    0.35
  -2   2   7    0.47    0.95
  -2   0  -7    0.33    0.29
   2  -2  -7   -0.21    1.01
   2   0   7    0.78    0.69
   0  -2   7    0.24    0.45
   0   2  -7   -0.29    0.74
   2   0   7    0.66    0.96
  -2   0  -7    0.41    0.49
  -2   2   7    0.34    0.28
   2   0   7    0.06    0.47
   2   0   7    0.18    0.49
   0  -2   7    1.66    0.58
   0   2  -7    0.22    0.30
   2   0   7    0.04    0.74
   0   2  -7   -0.22    0.39
  -2   0  -7    0.08    0.31
   2  -2  -7    1.05    1.13
   2   0   8  156.62    7.88
   0   2  -8  139.69    5.12
   0   2  -8  148.83    4.05
   2   0   8  120.49    6.54
  -2   0  -8  152.24    3.97
   0  -2   8  158.17    4.49
  -2   0  -8  147.66    3.59
   2   0   8  152.53    7.07
   2   0   8  143.50    8.77
   2  -2  -8  160.41    8.81
   0   2  -8  171.26    7.88
   0   2  -8  153.91    4.14
  -2   2   8  163.48    4.05
  -2   2   8  172.42    8.29
   2  -2  -8  175.42    9.14
   2   0   8  149.27    5.60
   2  -2  -8  149.40    4.10
  -2   0  -8  170.67    4.40
  -2   2   9  931.00    9.80
  -2   0  -9  945.91    9.05
   2  -2  -9  943.64   21.80
   2   0   9  923.48   17.37
   0  -2   9  902.19   10.94
   2  -2  -9  946.62    9.87
   2   0   9  783.57   17.04
  -2   0  -9  879.94   10.02
   0   2  -9  938.02   18.07
  -2   0  -9  903.50    8.51
   2   0   9  894.86   14.25
   2   0   9  901.94   18.88
   2   0   9  836.11   21.02
   2  -2  -9 1006.05   22.25
   0   2  -9  974.31   10.51
  -2   0  -9  914.75    9.67
   2  -2  -9  855.78    9.87
  -2   2   9 1013.00   20.06
   2   0  10    0.81    0.74
  -2   2  10    0.15    0.33
   0  -2  10    1.06    0.65
  -2   0 -10    1.39    0.52
   2  -2 -10    2.44    1.72
   2   0  10   -0.44    0.53
   2   0  10    0.10    0.57
  -2   2  10    0.48    0.96
  -2   0 -10    0.71    0.53
   2  -2 -10   -1.00    0.91
   2   0  10    1.12    0.83
   0   2 -10    0.29    0.37
  -2   0 -10    1.25    0.63
   0   2 -10    1.13    1.01
  -2   0 -10    0.26    0.31
   2  -2 -10    1.74    0.80
  -2   2  11   45.82    2.27
   2  -2 -11   56.00    5.45
   2   0  11   47.81    4.47
   2  -2 -11   49.19    2.43
  -2   0 -11   45.54    2.39
   0  -2  11   46.63    2.63
  -2   2  11   45.55    4.32
   2   0  11   49.49    3.63
   0   2 -11   44.46    2.03
   0   2 -11   49.56    2.43
  -2   0 -11   44.14    2.10
  -2   0 -11   48.48    2.28
   2   0  11   46.48    3.97
   2  -2 -11   39.45    4.59
  -2   0 -11   46.20    2.12
   0   2 -11   49.00    4.13
   0  -2  12  471.81    8.47
  -2   0 -12  482.90    7.16
  -2   2  12  483.34    7.37
  -2   0 -12  535.11    8.05
  -2   0 -12  441.03    6.48
   0   2 -12  490.54    6.89
   2   0  12  423.70   13.63
   0   2 -12  507.77   15.11
   0   2 -12  498.89    7.78
   2  -2 -12  496.20    7.76
   2  -2 -12  479.07   16.14
   2   0  12  486.35   12.87
  -2   2  12  438.48   13.40
  -2   0 -12  451.25    6.72
   0   2 -12  499.28   13.17
   2  -2 -12  501.04   16.50
   2   0  12  484.39   11.62
   0   2 -13   44.75    2.04
  -2   2  13   44.42    2.27
  -2   0 -13   42.44    2.14
  -2   2  13   44.40    4.34
   2   0  13   41.60    3.82
   2  -2 -13   44.11    2.39
  -2   0 -13   43.46    2.41
   0   2 -13   44.51    3.94
   2   0  13   44.64    3.66
   2   0  13   43.17    4.59
   2  -2 -13   45.65    5.07
  -2   0 -13   43.41    2.20
   2  -2 -13   56.33    5.63
   0   2 -13   41.14    4.37
  -2   2  13   44.99    3.69
   0  -2  13   42.63    2.64
  -2   0 -13   39.46    1.95
   2  -2 -14    1.43    0.57
   0   2 -14    0.99    0.37
   0   2 -14    0.90    0.36
   2   0  14    0.82    0.66
  -2   2  14    0.77    0.59
   2   0  14    0.53    0.54
  -2   2  14    0.90    0.40
  -2   0 -14    1.85    0.56
   2   0  14    0.91    0.70
   0  -2  14    1.05    0.57
   0   2 -14    1.25    0.91
  -2   0 -14    1.10    0.49
  -2   0 -14    0.86    0.38
  -2   2  14    0.01    0.49
   2  -2 -14    1.03    1.05
  -2   0 -14    0.81    0.46
   0   2 -14    0.40    0.45
   0   2 -15   36.35    3.53
   2   0  15   39.82    4.66
  -2   0 -15   33.69    2.06
   0  -2  15   33.34    2.46
   0  -2  15   31.12    2.29
   0   2 -15   34.80    1.83
  -2   0 -15   32.60    2.20
  -2   2  15   31.89    3.22
  -2   2  15   36.22    2.13
   2  -2 -15   34.11    2.26
   0   2 -15   32.02    1.80
   0   2 -15   33.99    1.84
  -2   0 -15   38.00    2.11
  -2   2  15   34.23    3.85
   2   0  15   24.90    2.11
   2   0  15   38.20    3.82
   2   0  15   37.03    2.29
  -2   0 -16  422.17    7.24
  -2   2  16  415.81    7.59
   0  -2  16  403.04    8.46
   2   0  16  450.10   15.53
   0  -2  16  406.61    8.23
   2  -2 -16  406.58    7.68
   0   2 -16  400.49    6.35
  -2   0 -16  386.88    7.36
   2   0  16  426.17   12.63
   2   0  16  384.32    7.23
   0  -2  16  383.66   12.68
   0   2 -16  416.27    6.45
  -2   2  16  389.64   12.79
   2   0  16  376.04    8.10
  -2   2  16  423.23    7.33
   0   2 -16  423.66    6.61
  -2   0 -16  422.58    7.07
  -2   2  16  400.63   11.62
   0   2 -16  403.24   11.69
  -2   0 -17    2.60    0.73
  -2   2  17    1.95    1.01
  -2   2  17    2.52    0.98
   0   2 -17    2.73    0.68
  -2   2  17    2.45    0.69
   0   2 -17    2.65    0.62
  -2   0 -17    3.10    0.80
  -2   2  17    2.63    0.75
   0  -2  17    2.71    0.89
   0  -2  17    1.99    0.80
  -2   0 -17    3.46    0.90
   0   2 -17    2.13    0.54
  -2   2  17    2.44    0.63
   2  -2 -17    2.56    0.81
   0  -2  17    1.67    0.88
   2   0  17    3.47    0.99
   2   0  17    3.07    0.84
   2   0  17    1.45    0.76
  -2   0 -18   69.50    2.94
  -2   2  18   58.01    4.93
  -2   0 -18   63.28    3.07
  -2   2  18   69.36    3.24
   0   2 -18   72.46    2.87
  -2   2  18   71.92    3.12
   0  -2  18   67.36    5.67
   2   0  18   67.55    5.48
  -2   2  18   54.76    2.69
   2   0  18   56.39    2.84
   0   2 -18   68.12    2.66
   0  -2  18   62.62    3.32
   2   0  18   69.96    3.55
   0  -2  18   62.33    3.52
  -2   0 -18   61.94    2.97
  -2   2  18   66.09    4.97
   0   2 -18   68.88    2.70
   2  -2 -18   62.23    3.16
   0   2 -19    9.38    1.04
   0  -2  19   11.67    2.49
  -2   2  19    9.34    1.39
   2   0  19    9.26    1.39
  -2   2  19   10.18    1.29
   0   2 -19    8.55    1.01
   0  -2  19   10.23    1.59
  -2   2  19    8.26    1.26
   2   0  19    7.47    1.20
  -2   0 -19   11.25    1.51
   0  -2  19    9.70    1.40
   2  -2 -19    9.29    1.38
  -2   0 -19    9.52    1.27
   0   2 -19    8.86    1.10
  -2   0 -19    9.01    1.32
   2   0  19    7.96    1.27
   0   2 -20  635.25    8.43
  -2   0 -20  611.63    9.66
  -2   0 -20  634.62    9.03
   0  -2  20  637.09   11.49
   0   2 -20  616.76    8.31
  -2   2  20  614.35   10.01
   2  -2 -20  634.73   10.43
   0  -2  20  637.11   10.71
   0  -2  20  759.04   20.19
  -2   0 -20  639.24   10.02
   2   0  20  593.93    9.47
  -2   2  20  656.40    9.69
   2   0  20  694.13   11.28
   0   2 -20  706.80    9.33
   2   0  20  625.94   10.86
  -2   2  21    4.76    1.13
   0   2 -21    5.24    0.93
   2   0  21    4.37    0.99
   0  -2  21    6.14    1.35
   2   0  21    4.50    1.03
  -2   2  21    6.72    1.14
   0   2 -21    4.30    0.80
  -2   0 -21    6.11    1.19
  -2   0 -21    6.04    1.20
   2  -2 -21    6.86    1.31
   0  -2  21    5.97    1.17
  -2   0 -21    6.60    1.05
   2   0  21    2.48    0.72
   2   0  22   10.35    1.49
   0   2 -22   12.56    1.33
  -2   0 -22   12.36    1.36
   2   0  22   13.94    1.73
  -2   2  22   13.44    1.49
   2   0  22   14.79    1.57
   2   0  22   12.68    1.80
  -2   0 -22   14.69    1.66
   0   2 -22   13.45    1.29
   0  -2  22   12.33    1.56
  -2   2  22   12.01    1.52
  -2   0 -22   12.15    1.46
   2  -2 -22   12.70    1.59
   0  -2  22   12.78    1.74
   0  -2  23    0.98    0.49
  -2   0 -23    0.55    0.43
   2   0  23    0.97    0.67
   0  -2  23    1.11    0.73
  -2   0 -23    1.31    0.71
   2   0  23    0.07    0.51
  -2   2  23    1.01    0.49
  -2   0 -23    0.68    0.53
   0   2 -23    0.03    0.35
   2   0  23    0.21    0.40
   2   0  23    1.37    0.79
   2  -2 -23    0.92    0.64
   0   2 -23    0.48    0.35
  -2   2  23    0.27    0.44
   0  -2  24    4.93    1.17
  -2   2  24    3.51    0.94
   0  -2  24    5.29    1.18
   0   2 -24    4.70    0.90
   2   0  24    4.00    1.00
   0  -2  24    4.11    0.95
   0   2 -24    6.03    1.07
  -2   0 -24    4.87    1.01
  -2   0 -24    4.71    1.09
   2  -2 -24    4.27    1.09
  -2   0 -25   39.35    2.83
   0   2 -25   42.46    2.57
   0   2 -25   46.89    2.87
  -2   2  25   42.69    2.90
   0  -2  25   39.70    3.21
   2   0  25   42.51    3.37
   0  -2  25   40.09    2.90
   2   0  25   41.88    3.30
  -2   0 -25   43.63    2.80
   2  -2 -25   40.71    2.96
   0  -2  25   41.20    3.08
  -2   2  26   60.23    3.52
   0   2 -26   63.56    3.21
   2  -2 -26   55.71    3.57
   0  -2  26   57.52    3.91
   0   2 -26   59.36    3.32
  -2   0 -26   64.08    3.62
   2   0  26   59.83    4.08
   0  -2  26   54.91    3.43
   2   0  26   58.19    3.99
  -2   0 -26   61.67    3.36
   0  -2  26   56.17    3.65
   2   0  27   31.79    3.02
  -2   0 -27   40.21    2.98
   0  -2  27   34.08    2.93
   2   0  27   33.00    2.84
  -2   2  27   32.89    2.70
   2   0  27   31.25    2.99
   0  -2  27   35.69    2.75
   0   2 -27   30.22    2.41
   0   2 -27   34.55    2.45
   2  -2 -27   32.01    2.80
   0  -2  27   33.44    3.07
  -2   0 -27   31.13    2.43
  -2   0 -28   23.74    2.39
   2   0  28   20.10    2.29
   0  -2  28   23.69    2.49
  -2   2  28   22.61    2.30
   0  -2  28   24.10    2.69
   0  -2  28   21.21    2.13
   2   0  28   23.97    2.68
   2   0  28   23.10    2.62
   0   2 -28   19.63    2.00
  -2   0 -28   18.68    1.96
   2  -2 -28   28.62    2.67
   0   2 -28   24.74    2.24
  -2   0 -29   64.11    3.94
  -2   0 -29   64.65    3.58
   2   0  29   66.37    4.50
   0  -2  29   66.80    4.45
  -2   2  29   69.28    4.01
   0   2 -29   68.02    3.79
   2   0  29   70.43    4.60
   2  -2 -29   63.85    4.14
   0   2 -29   54.68    3.24
   0  -2  29   74.35    4.41
   2   0  29   75.78    4.47
   0   2 -30    3.68    1.03
   2   0  30    3.51    1.18
  -2   0 -30    3.29    1.06
   2   0  30    2.11    1.07
  -2   0 -30    4.10    1.18
   0   2 -30    3.07    0.93
  -2   2  30    4.04    1.14
   0  -2  30    3.68    1.21
   2   0  30    4.27    1.39
   0  -2  30    4.19    1.25
   2  -2 -30    4.86    1.41
   0  -2  31  139.40    6.59
   2  -2 -31  130.94    6.04
  -2   0 -31  142.17    6.10
   0  -2  31  130.47    6.09
   2   0  31  135.45    6.54
   0  -2  31  114.80    5.72
  -2   2  31  125.66    5.56
   2   0  31  125.87    6.11
  -2   0 -31  130.56    5.30
   0   2 -31  136.90    5.26
   2   0  31  131.77    6.48
   0   2 -31  127.52    5.39
  -2   0 -32   16.66    2.26
   2  -2 -32   12.72    2.05
  -2   2  32   11.16    1.78
   2   0  32    9.94    1.83
   0  -2  32   11.45    1.96
   0   2 -32   11.57    1.76
  -2   0 -32   10.65    1.62
   0  -2  32   12.48    2.10
   2   0  32   10.43    1.98
   2   0  32   11.18    1.99
   0  -2  32    9.01    1.68
   0   2 -32   11.64    1.67
   0   2 -33    7.83    1.35
   0  -2  33    8.81    1.68
   0   2 -33    8.88    1.55
  -2   0 -33    7.82    1.37
   2   0  33    7.69    1.80
   0  -2  33    6.28    1.54
   2   0  33    9.36    1.84
   2   0  33    7.36    1.58
   0  -2  33    6.44    1.40
  -2   2  33    7.79    1.48
   2  -2 -33    7.20    1.54
  -2   0 -33   10.06    1.75
   0   2 -34   15.56    1.90
   0  -2  34   15.88    2.42
   0   2 -34   13.56    1.97
  -2   0 -34   12.93    1.79
  -2   0 -34   13.88    2.10
   2   0  34   13.95    2.39
   2   0  34   16.68    2.51
   2   0  34   14.23    2.13
   2  -2 -34   17.17    2.34
  -2   2  34   16.85    2.14
  -2   2  34   15.26    2.38
   0  -2  34   15.29    2.26
   0  -2  34   12.17    1.96
   0  -2  35   33.85    3.39
   0  -2  35   33.27    3.44
  -2   2  35   31.14    3.37
  -2   2  35   34.30    3.10
  -2   0 -35   38.18    3.47
  -2   0 -35   29.91    2.68
   2   0  35   37.24    3.69
   2  -2 -35   37.38    3.47
   0   2 -35   32.00    2.83
   2   0  35   35.11    3.68
   0  -2  35   32.38    3.22
   2   0  35   37.19    3.50
   0   2 -35   36.66    3.21
   2   0  36    7.54    1.79
   0   2 -36    6.88    1.52
  -2   0 -36    8.36    1.79
   2   0  36    6.69    1.77
  -2   2  36    6.66    1.47
   0  -2  36    5.40    1.53
   0  -2  36    6.52    1.61
  -2   0 -36    6.79    1.41
   2   0  36    6.64    1.73
   2  -2 -36   10.56    2.03
  -2   2  36    7.11    1.76
   0  -2  36    5.27    1.51
   2   0  37   76.74    5.16
  -2   2  37   64.02    4.95
  -2   2  37   68.51    4.42
   2  -2 -37   69.15    4.84
  -2   0 -37   69.67    4.83
   2   0  37   64.26    5.01
  -2   0 -37   62.63    4.01
   2   0  37   61.60    4.90
   0   2 -37   57.92    4.21
   0  -2  37   61.54    4.54
   0  -2  37   67.61    4.86
   0  -2  37   67.83    5.04
  -2   2  38    1.93    0.99
   2  -2 -38    1.39    1.06
   0  -2  38    2.21    1.06
   2   0  38    1.83    0.98
   2   0  38    1.41    0.85
   0  -2  38    0.95    0.82
   2   0  38    2.46    1.28
   0  -2  38    1.64    0.85
  -2   0 -38    1.00    0.79
  -2   2  38    0.69    0.55
   0   2 -38    2.02    1.11
  -2   2  39    2.19    1.05
  -2   0 -39    2.49    1.01
   2   0  39    2.87    1.17
   0  -2  39    2.71    1.33
   2   0  39    1.10    0.88
   0   2 -39    2.60    1.11
   2  -2 -39    3.12    1.20
   2   0  39    1.46    1.08
   0  -2  39    2.17    1.07
  -2   2  39    0.85    0.70
  -2   2  40    1.22    0.72
  -2   2  40    2.50    0.90
   0  -2  40    3.62    1.39
   2   0  40    2.57    1.29
  -2   0 -40    2.07    1.00
   0  -2  40    2.16    1.03
   2   0  40    2.33    1.25
   2   0  40    2.67    1.12
   2  -2 -40    2.96    1.26
   0  -2  40    3.30    1.34
   0   2 -40    2.21    0.78
   0  -2  41   14.29    2.72
  -2   2  41   13.86    2.60
   2   0  41   14.83    2.61
  -2   2  41   14.14    2.14
   2   0  41   14.31    2.45
   0   2 -41   14.03    2.03
   2  -2 -41   14.94    2.48
   0  -2  41   18.07    2.74
   0  -2  41   16.28    2.57
  -2   2  41   12.90    2.46
  -2   0 -41   14.10    2.38
   0  -2  41   14.88    2.40
  -2   0 -42   -0.10    0.70
   0   2 -42    0.83    0.95
   0   2 -42   -0.09    0.78
  -2   0 -42    1.25    0.81
  -2   2  42    0.39    0.70
   2  -2 -42   -0.09    0.68
   2  -2 -42    1.25    1.07
  -2   0 -42   -0.29    1.29
   0  -2  42   -0.10    0.66
  -2   2  42   -0.06    0.82
   2   0  42    0.09    0.80
   0   2 -42   -0.78    0.92
   0  -2  42    0.64    0.77
   2   0  42    0.77    1.06
   0  -2  42    0.56    0.86
   2  -2 -42    1.82    1.06
  -2   2  42   -0.04    0.65
  -2   0 -42    0.74    0.88
   0  -2  42    1.54    1.12
  -2   0 -43    0.73    0.67
   0  -2  43    1.06    0.97
  -2   0 -43   -0.15    1.13
  -2   0 -43   -0.36    0.70
   2  -2 -43    0.84    0.98
   0   2 -43    0.37    0.85
   2  -2 -43    0.75    0.94
  -2   2  43   -0.15    0.93
   0   2 -43    0.66    0.74
  -2   2  43    0.88    0.70
   2  -2 -43    1.64    1.13
   0   2 -43    0.20    0.77
  -2   0 -43    0.49    0.93
  -2   2  43   -0.34    0.86
   0  -2  43    0.67    0.87
   0  -2  43    0.81    0.83
   0  -2  43    0.69    0.73
   2   0  43    1.84    1.27
  -2   2  44    1.38    1.06
  -2   0 -44    1.08    1.06
   0   2 -44    3.02    1.41
  -2   0 -44    2.69    1.27
  -2   0 -44    4.78    1.75
   0  -2  44    3.93    1.71
   0   2 -44    2.31    1.12
   2  -2 -44    1.53    1.25
   2  -2 -44    2.16    1.27
  -2   0 -44    2.05    1.12
   0  -2  44    2.06    1.19
   0  -2  44    2.00    1.13
  -2   2  44    1.64    1.16
   2  -2 -44    3.31    1.25
   2   0  44    1.37    1.11
  -2   2  44    2.21    1.08
  -2   0 -45   21.41    3.09
  -2   2  45   26.71    3.72
   0  -2  45   28.28    3.87
   2  -2 -45   31.70    3.87
   0   2 -45   29.29    3.37
  -2   0 -45   22.59    2.92
   2  -2 -45   26.88    3.28
   0   2 -45   32.67    3.51
  -2   0 -45   37.06    3.93
  -2   0 -45   31.72    3.74
   2   0  45   31.21    3.82
   0  -2  45   32.19    3.63
   2  -2 -45   34.61    3.84
   0  -2  45   29.16    3.54
  -2   2  45   26.27    3.61
   0  -2  45   34.46    3.66
   0   2 -46   37.71    3.81
   2  -2 -46   43.69    4.53
   0   2 -46   34.03    3.57
  -2   0 -46   30.74    3.45
   2  -2 -46   32.69    3.61
  -2   0 -46   39.74    4.08
  -2   2  46   35.31    4.30
  -2   0 -46   29.51    3.51
   0  -2  46   34.57    4.35
   2   0  46   36.37    4.14
   0  -2  46   40.52    4.11
   0  -2  46   35.20    3.91
   2  -2 -46   40.49    4.19
  -2   2  46   36.14    4.13
   0  -2  46   41.09    4.02
  -2   0 -46   36.87    4.05
  -2   2  47    1.32    1.23
   0   2 -47    0.69    0.96
  -2   0 -47    1.23    1.13
   2  -2 -47    1.46    1.33
  -2   0 -47    0.14    0.69
   0  -2  47    0.56    1.06
  -2   0 -47    1.62    1.66
   0  -2  47    2.19    1.35
   0   2 -47    1.78    1.15
   2  -2 -47    1.00    1.18
   0  -2  47    1.89    1.32
   2  -2 -47    2.11    1.15
  -2   2  47    0.00    0.81
   0  -2  47    2.84    1.33
   0  -2  47    1.48    1.16
  -2   0 -47    2.15    1.27
   2   0  47    2.47    1.41
  -2   2  48   28.09    3.70
   0  -2  48   33.15    4.00
   0   2 -48   34.14    3.62
   2  -2 -48   23.69    3.14
  -2   0 -48   29.66    3.64
  -2   0 -48   24.43    3.17
   0   2 -48   33.62    3.63
   2  -2 -48   35.65    4.12
  -2   2  48   28.56    3.88
  -2   0 -48   26.33    3.21
   0  -2  48   30.10    4.18
   2   0  48   33.55    3.99
   2  -2 -48   28.68    3.63
   0  -2  48   28.26    3.45
  -2   2  48   26.24    3.66
   2  -2 -49    8.15    2.01
   0  -2  49    8.82    2.18
  -2   0 -49   10.77    2.54
  -2   0 -49    7.17    1.83
   0   2 -49    9.11    1.97
  -2   0 -49    6.58    1.84
  -2   2  49    8.58    2.32
   0   2 -49    7.67    1.86
  -2   2  49    7.45    1.93
   0  -2  49    7.26    2.10
   2  -2 -49    8.22    2.10
   2   0  49    6.56    1.94
   2  -2 -49    7.13    1.91
  -2   2  49    7.52    2.06
   0  -2  49    7.95    1.84
  -2   2  50    0.35    1.00
   0  -2  50   -0.16    0.82
   0   2 -50    0.78    0.87
   0   2 -50    1.10    1.01
  -2   0 -50   -0.82    0.82
   2  -2 -50    0.69    1.13
   0  -2  50   -0.16    0.75
   2  -2 -50    0.22    1.11
  -2   2  50   -0.42    0.76
  -2   0 -50    0.07    0.68
   0  -2  50    0.32    0.74
   2   0  50    0.18    0.90
  -2   2  50    0.44    0.90
   2  -2 -50    0.28    0.73
   2  -2 -51    4.14    1.34
   0   2 -51    3.42    1.35
   0   2 -51    3.28    1.40
  -2   2  51    2.02    1.20
   2  -2 -51    4.76    1.53
  -2   0 -51    2.38    0.92
   0  -2  51    3.40    1.55
   0  -2  51    3.15    1.37
  -2   2  51    3.87    1.43
  -2   2  51    2.43    1.20
  -2   0 -51    1.57    1.00
  -2   2  51    2.43    1.26
   0  -2  51    2.49    1.04
   0   2 -52    1.59    0.99
  -2   2  52    1.38    0.95
  -2   0 -52    1.63    1.12
   0  -2  52    1.67    0.95
   0   2 -52    0.49    0.87
   2  -2 -52    1.74    0.93
   2  -2 -52    0.73    0.99
  -2   2  52    0.78    1.11
  -2   2  52    0.76    0.91
  -2   0 -52    2.14    1.23
   0  -2  52    1.72    1.26
  -2   2  52    1.53    1.05
   0  -2  52    0.59    0.71
   0   2 -53    1.12    1.06
   2  -2 -53   -0.19    0.85
  -2   2  53    0.14    0.68
  -2   0 -53    0.61    0.72
   0   2 -53   -0.61    0.98
  -2   0 -53    1.28    1.01
  -2   2  53    1.12    1.06
   2  -2 -53    1.97    1.11
  -2   2  53    0.38    0.80
   0  -2  53    0.45    0.99
   0  -2  53    0.91    1.01
  -2   2  53    0.44    0.77
   0  -2  53    0.17    0.55
   0   2 -54    0.75    0.67
   0  -2  54    1.47    1.18
   0  -2  54    1.33    0.97
  -2   2  54    2.74    1.47
  -2   0 -54    0.60    0.99
  -2   2  54    1.22    0.95
   2  -2 -54    2.07    1.09
   0   2 -54    2.39    1.10
   2  -2 -54    1.08    0.99
  -2   2  54    1.65    1.14
  -2   0 -54    1.00    0.88
  -2   2  54    0.85    0.70
   0  -2  54    0.13    0.65
   0  -2  55    0.62    1.05
   0  -2  55    0.53    0.78
   0   2 -55    0.35    0.92
  -2   2  55    0.84    1.05
  -2   0 -55   -1.16    0.62
   0   2 -55    1.21    1.05
  -2   0 -55    0.06    0.63
   2  -2 -55    0.37    0.71
  -2   2  55    0.36    0.64
  -2   2  55   -0.07    0.58
   2  -2 -55   -0.33    1.16
  -2   2  55    0.84    0.85
   0  -2  55    0.64    0.77
  -2   2  56   -0.27    0.53
   0   2 -56    0.70    0.82
   0  -2  56    0.76    0.73
  -2   0 -56    0.30    0.67
   2  -2 -56    0.41    0.98
  -2   2  56    0.36    0.95
   0  -2  56    0.98    1.04
  -2   0 -56    0.83    0.80
   2  -2 -56   -1.03    0.98
  -2   2  56    0.92    0.77
   0   2 -56   -0.35    0.69
   0  -2  56   -0.24    0.48
  -2   2  56   -0.27    0.80
   2   0  56    0.96    1.06
   2  -2 -57    0.99    0.85
  -2   0 -57    0.75    0.85
   0   2 -57    0.49    0.79
   0  -2  57    0.13    0.66
  -2   2  57    1.03    0.79
   2  -2 -57    2.24    1.20
  -2   0 -57   -0.21    0.56
  -2   2  57   -0.34    0.65
   0  -2  57    0.19    0.72
  -2   2  57    1.40    0.92
   0   2 -57    0.18    0.64
   2   0  57    0.04    0.80
   0  -2  57    0.03    0.65
  -2   2  57    0.35    0.64
   2  -2 -58    6.84    1.52
  -2   2  58    6.33    1.64
  -2   2  58    7.60    1.82
   2  -2 -58    8.74    1.88
   0  -2  58    9.07    1.94
   0   2 -58    6.02    1.50
   0  -2  58    6.12    1.82
  -2   0 -58    6.47    1.50
  -2   0 -58    6.84    1.60
  -2   2  58    5.81    1.51
   0   2 -58    7.23    1.60
  -2   2  58    6.58    1.67
   0  -2  58    4.97    1.37
   2   0  58    7.55    1.68
   0   2 -59    1.22    0.87
   0  -2  59   -0.08    0.70
  -2   0 -59    1.95    1.03
   0  -2  59    1.09    1.10
  -2   2  59    0.26    0.54
   2  -2 -59    2.75    1.16
   2  -2 -59    0.07    0.56
  -2   0 -59   -0.85    0.69
  -2   2  59    0.69    0.73
  -2   2  59    1.05    0.83
   0   2 -59   -1.41    0.96
   2   0  59   -0.97    0.88
  -2   2  59    0.23    0.66
   0  -2  60    1.29    0.96
   2  -2 -60    1.41    1.00
   0  -2  60    0.50    0.86
  -2   2  60    0.52    0.54
  -2   0 -60    0.42    0.63
  -2   0 -60    1.65    1.03
   0   2 -60   -0.12    0.56
  -2   2  60    1.69    0.89
   2  -2 -60    0.44    0.59
   0   2 -60    0.79    0.60
  -2   2  60    1.16    0.83
   2   0  60    1.61    0.92
   0   2 -61   -0.89    0.66
   0  -2  61   -0.11    0.70
  -2   2  61   -0.28    0.49
   2  -2 -61   -0.10    0.53
   0  -2  61    0.68    0.65
   2  -2 -61    1.16    0.85
   2   0  61    0.67    0.81
   0   2 -61   -1.45    0.84
  -2   2  61    0.79    0.51
   2   0  61    0.09    0.61
  -2   2  61    0.69    0.67
   0   2 -62   -0.13    0.52
  -2   2  62    0.18    0.42
   2  -2 -62   -0.22    0.49
   2   0  62    1.49    1.00
   0   2 -62    0.56    0.65
   2  -2 -62   -1.08    0.83
   0  -2  62    0.02    0.70
  -2   2  62    0.29    0.51
   0  -2  62    0.50    0.64
  -2   2  62    0.87    0.79
   2   0  62   -0.33    0.61
   0   2 -63    0.35    0.60
   2  -2 -63   -0.32    0.55
   2  -2 -63    0.35    0.54
   0  -2  63    0.90    0.74
  -2   2  63   -0.07    0.50
   2   0  63   -0.08    0.68
   0  -2  63   -1.54    0.89
   0   2 -63    0.09    0.50
  -2   2  63    0.43    0.55
   2   0  63   -0.71    0.64
   2  -2 -64    0.86    0.60
   0  -2  64    1.03    0.81
  -2   2  64    0.36    0.48
   0   2 -64   -0.08    0.46
   0   2 -64    0.23    0.47
   2   0  64   -0.56    0.57
   2  -2 -64   -0.71    0.69
   2   0  65    0.68    0.68
   2  -2 -65   -0.26    0.58
   2  -2 -65   -0.72    0.63
   0   2 -65    0.58    0.60
  -2   2  65    0.09    0.54
  -2   2  65    0.47    0.50
   0  -2  65   -1.35    0.77
   0  -2  66    0.86    0.65
   2   0  66   -0.16    0.52
  -2   2  66    0.31    0.53
   1   2  65   -0.61    0.49
   2   1 -65    0.02    0.43
  -3   2 -64    0.92    0.58
   2   1 -64    0.66    0.58
  -3   1  64    0.30    0.45
   2  -3  64    0.50    0.67
   1   2  64    0.20    0.42
   1   2  64    0.81    0.59
   1   2  63   -0.15    0.39
  -3   1  63    0.30    0.55
   2  -3  63   -0.01    0.56
   1  -3 -63   -0.08    0.46
  -3   2 -63    0.73    0.54
   2   1 -63    0.47    0.50
  -3   1  62   -0.11    0.49
  -3   2 -62    1.29    0.71
   1  -3 -62   -0.86    0.65
   1   2  62    0.62    0.64
   2  -3  62    0.34    0.67
   2   1 -62   -0.08    0.60
   2  -3  62    0.54    0.61
   2  -3  61    0.65    0.75
  -3   1  61   -0.17    0.60
   2   1 -61    0.98    0.65
   2  -3  61    0.99    0.86
   1  -3 -61   -0.45    0.54
  -3   2 -61   -0.38    0.53
   1  -3 -60   -0.15    0.56
   2  -3  60   -0.42    0.92
   2  -3  60    1.63    1.05
  -3   1  60    0.14    0.54
   2   1 -60    0.79    0.61
  -3   2 -60    0.48    0.57
   2   1 -60    0.03    0.50
   2  -3  60   -0.14    0.54
   1  -3 -59    2.72    1.12
   2  -3  59    0.73    0.68
   2   1 -59    4.29    1.26
  -3   2 -59    0.90    0.59
   1   2  59    1.10    0.81
   2  -3  59    1.31    0.98
  -3   1  59    2.32    1.09
   2   1 -59    1.59    0.85
  -3   1  59    1.27    0.79
   2  -3  59    1.27    0.81
   1   2  58    1.77    1.02
  -3   1  58    1.95    1.10
   1  -3 -58    2.36    1.19
   2  -3  58    1.80    1.15
   2   1 -58    1.62    0.93
  -3   2 -58    1.06    0.86
   2  -3  58    2.08    1.19
   2   1 -58    1.47    0.87
   2  -3  58    1.89    0.98
  -3   1  58    3.36    1.19
   2   1 -57   -0.09    0.59
   2   1 -57    1.16    1.01
   1  -3 -57   -0.63    0.89
  -3   2 -57    0.42    0.55
  -3   1  57    0.90    0.78
   1  -3 -57    0.64    0.76
   1   2  57    1.41    0.92
   2  -3  57   -0.12    0.75
  -3   1  57    0.17    0.63
   2  -3  57    0.27    0.74
  -3   1  56    2.81    1.18
   1   2  56    2.76    0.91
   2  -3  56    2.84    1.43
   1  -3 -56    1.89    0.84
   1  -3 -56    1.06    1.03
  -3   2 -56    1.03    0.83
   2   1 -56    2.32    1.07
   2   1 -56    3.25    1.22
   1   2  56    1.96    0.94
   2  -3  56    2.60    1.17
  -3   1  56    2.84    1.22
   1  -3 -55    3.69    1.41
   2  -3  55    4.64    1.58
  -3   2 -55    2.68    1.19
   1   2  55    3.59    1.26
  -3   1  55    3.89    1.46
  -3   2 -55    0.42    1.29
   2   1 -55    3.77    1.26
   1  -3 -55    1.93    1.05
   2   1 -55    5.33    1.58
  -3   1  55    3.88    1.29
   1   2  55    3.10    1.22
  -3   1  54    1.06    0.88
   2   1 -54    2.52    1.31
   1   2  54    0.30    0.99
  -3   2 -54   -0.24    0.99
   1  -3 -54    0.05    0.86
   1  -3 -54   -0.21    0.65
   2   1 -54    1.61    1.01
   2  -3  54   -0.13    0.70
  -3   2 -54    0.68    0.61
  -3   1  54    2.87    1.37
   1   2  54    0.26    0.58
   2   1 -53    0.65    0.80
   1  -3 -53   -0.36    0.98
   2  -3  53   -0.53    0.79
  -3   2 -53   -0.72    1.25
   2   1 -53    1.76    1.18
  -3   1  53   -0.14    0.74
   1   2  53    0.34    0.63
  -3   2 -53    0.52    0.67
   1  -3 -53    0.25    0.87
  -3   1  53    0.94    0.88
   2  -3  53    0.90    0.85
   1   2  53    0.54    0.79
  -3   2 -52   10.62    2.09
   2  -3  52   12.69    2.71
   1  -3 -52   10.44    2.12
   1   2  52   11.77    2.31
   2   1 -52   14.03    2.44
  -3   2 -52    8.18    2.37
  -3   1  52   14.51    2.66
   2   1 -52   15.87    2.60
   1  -3 -52   11.63    2.34
   1   2  52   11.57    2.10
   2  -3  52   12.46    2.47
  -3   1  52   18.10    2.86
   1  -3 -51    2.15    1.15
   2   1 -51    3.37    1.41
  -3   1  51    2.30    1.11
   1   2  51    0.06    1.01
   1  -3 -51    1.92    1.13
  -3   2 -51    3.24    1.52
   2   1 -51    2.39    1.20
   2  -3  51    1.38    1.14
  -3   2 -51    1.05    0.90
  -3   1  51    2.40    1.14
   1   2  51    1.35    0.79
   1   2  51    1.50    0.88
   2  -3  51    1.97    1.25
   1  -3 -50    1.36    1.36
   2   1 -50    0.35    0.81
   1  -3 -50    0.02    0.77
   2   1 -50    1.72    1.06
   2  -3  50   -0.50    0.67
  -3   2 -50   -0.54    1.00
  -3   1  50    2.28    1.28
  -3   1  50    0.69    0.95
  -3   2 -50    0.11    1.10
   1   2  50    1.44    1.15
   1   2  50    0.56    0.54
  -3   1  50    1.09    0.96
   2  -3  50    2.50    1.28
  -3   1  49    1.78    1.24
   2   1 -49    3.91    1.42
   2   1 -49    3.26    1.51
  -3   2 -49    2.93    1.61
  -3   2 -49    0.53    0.77
   2  -3  49    1.93    1.05
  -3   1  49    2.00    1.18
   1  -3 -49    2.13    1.36
   1  -3 -49    0.12    0.91
  -3   1  49    1.10    0.95
   2  -3  49    2.96    1.44
   1   2  49    2.59    1.08
   1   2  49    2.29    1.03
  -3   1  48    5.41    1.78
  -3   2 -48    2.21    0.97
   1  -3 -48    6.07    1.85
   2   1 -48    7.15    1.83
   2  -3  48    3.99    1.70
   1  -3 -48    3.15    1.35
   2   1 -48    5.41    1.66
   2   1 -48    3.66    1.36
  -3   1  48    6.75    1.96
  -3   2 -48    7.52    2.12
   1   2  48    8.19    1.93
  -3   1  48    6.54    1.79
   1   2  48    6.29    1.80
   1   2  48    6.11    1.59
   2  -3  48    4.96    1.65
  -3   1  47    0.27    0.65
  -3   1  47   -0.14    0.85
   2   1 -47   -0.05    0.85
   2   1 -47   -0.30    0.90
   1  -3 -47   -0.39    0.76
  -3   2 -47   -3.83    1.35
   2  -3  47   -1.22    1.08
   1  -3 -47    0.50    0.71
   2   1 -47   -0.87    1.31
  -3   2 -47   -2.24    1.53
  -3   1  47    0.71    1.18
   1   2  47   -0.34    0.96
   2  -3  47   -0.21    0.83
   1   2  47    0.09    0.55
   1   2  47    1.88    1.09
  -3   1  46    5.31    1.88
  -3   2 -46    3.55    1.34
   1  -3 -46    2.74    1.34
   2   1 -46    6.78    1.88
   1  -3 -46    5.97    1.84
  -3   2 -46    9.77    2.28
  -3   1  46    5.33    1.76
   2   1 -46    8.38    2.07
   2   1 -46    6.65    1.81
   2  -3  46    7.11    2.00
  -3   1  46    8.07    2.06
   1   2  46    4.55    1.58
   1   2  46    4.70    1.60
   2  -3  46    6.28    1.79
   1   2  46    4.30    1.47
   2   1 -45   16.19    2.67
   2  -3  45   15.00    2.84
  -3   1  45   15.89    2.92
  -3   2 -45   20.47    3.01
  -3   2 -45   10.86    2.23
   1  -3 -45   15.23    2.76
   2   1 -45   15.84    2.76
  -3   1  45   14.97    2.89
   2   1 -45   14.10    2.35
   1  -3 -45   10.92    2.17
   2  -3  45   15.00    2.74
   1   2  45   13.81    2.44
   1   2  45   15.46    2.68
   1   2  45   15.32    2.52
   2  -3  45   16.42    2.83
  -3   1  45   16.13    2.72
  -3   2 -45   13.02    2.35
   2   1 -44    6.64    1.95
   2  -3  44    2.47    1.27
   1  -3 -44    3.02    1.23
   2   1 -44    2.67    1.45
  -3   2 -44    3.34    1.33
  -3   1  44    2.41    1.44
   1  -3 -44    3.05    1.53
  -3   1  44    2.10    1.14
  -3   2 -44    4.00    1.57
   2   1 -44    3.13    1.40
   1   2  44    4.94    1.59
  -3   2 -44    2.74    1.15
   2  -3  44    2.07    1.03
   1   2  44    2.69    1.23
   2  -3  44    2.64    1.48
   1   2  44    3.36    1.40
   2   1 -44    3.32    1.21
  -3   1  44    3.37    1.43
   2   1 -43    1.70    0.96
  -3   2 -43    2.40    1.61
   1  -3 -43    0.62    0.87
  -3   1  43    0.93    0.97
   1  -3 -43    3.23    1.41
  -3   1  43    2.25    1.23
  -3   2 -43    2.60    1.19
   2   1 -43    3.29    1.47
   2   1 -43    2.25    1.29
   2  -3  43    1.74    1.30
   1   2  43    1.87    1.10
   2  -3  43    1.39    0.76
   1   2  43    1.59    1.05
   1  -3 -43    1.15    0.93
   2  -3  43    1.81    1.22
  -3   2 -43    1.24    0.78
  -3   1  43    3.56    1.43
   2   1 -43    2.81    1.16
  -3   2 -43    0.78    0.74
   2  -3  43    1.98    1.10
   2   1 -42   14.49    2.48
   1  -3 -42   11.18    2.36
  -3   2 -42   11.75    2.35
  -3   1  42   10.47    2.36
  -3   1  42   14.95    2.92
  -3   2 -42   12.89    2.28
   1  -3 -42   10.46    2.12
   2  -3  42   11.53    2.50
   2   1 -42   17.42    2.81
   2   1 -42   11.81    2.23
  -3   2 -42    9.70    2.86
   2  -3  42   15.61    2.78
  -3   2 -42   11.35    2.10
   1   2  42   11.43    2.29
   2   1 -42   14.27    2.31
   2   1 -42   10.19    1.86
   1   2  42   15.11    2.46
   1  -3 -42   12.83    2.31
  -3   1  42   16.52    2.80
  -3   2 -42   10.33    1.83
   2  -3  42   13.42    2.61
   1   2  42   10.43    2.00
   2   1 -41   11.97    2.38
  -3   1  41    9.86    2.35
  -3   2 -41    0.19    1.23
   2   1 -41    7.57    1.84
   1  -3 -41    9.96    2.14
   2   1 -41    7.35    1.74
  -3   2 -41    9.66    2.00
   1  -3 -41    7.11    1.52
  -3   1  41    9.09    2.28
  -3   2 -41    9.70    2.24
   2  -3  41   10.85    2.40
   2   1 -41    7.77    1.68
   2  -3  41    9.31    2.11
  -3   1  41    9.70    1.96
   2  -3  41   13.56    2.60
   1   2  41   10.14    1.98
   1   2  41    7.97    1.80
  -3   2 -41    8.62    1.74
   1   2  41    8.28    1.81
  -3   2 -41    9.78    2.04
   2   1 -41    9.91    1.92
   1  -3 -41    9.45    1.98
  -3   1  41   10.21    2.17
  -3   2 -40    0.06    0.73
  -3   2 -40    2.94    1.62
  -3   1  40    0.06    0.69
   1  -3 -40   -0.48    0.80
   2   1 -40    1.06    1.12
  -3   1  40    0.83    0.93
   1  -3 -40    0.95    0.96
   2   1 -40    1.80    0.91
  -3   2 -40    2.36    1.49
   2   1 -40    1.33    1.19
   2  -3  40    2.61    1.12
  -3   1  40    1.05    0.80
   1   2  40    1.13    0.94
   1  -3 -40    1.86    0.91
  -3   1  40    0.07    0.71
   1   2  40    0.58    0.79
   1   2  40    1.14    0.95
   2  -3  40   -0.12    0.71
   2   1 -40    0.21    0.58
   2  -3  40   -0.47    0.59
   2   1 -40    0.92    0.72
  -3   2 -40   -0.17    0.64
  -3   2 -40    0.94    0.67
   2  -3  39    5.44    1.61
  -3   1  39    4.46    1.58
   2   1 -39    4.03    1.44
  -3   1  39    3.10    1.50
   1  -3 -39    3.28    1.28
   1  -3 -39    5.18    1.66
  -3   2 -39    6.91    1.72
  -3   2 -39    4.67    1.71
   2   1 -39    5.26    1.56
   2   1 -39    2.34    1.03
  -3   1  39    3.83    1.30
   1   2  39    5.69    1.51
  -3   2 -39    4.64    1.18
   2  -3  39    5.81    1.60
  -3   1  39    4.45    1.37
   2  -3  39    6.46    1.90
   2   1 -39    6.45    1.51
   1   2  39    5.87    1.58
   2   1 -39    3.48    1.12
  -3   2 -39    6.25    1.56
   1   2  39    4.95    1.53
   1  -3 -39    4.84    1.37
  -3   1  38    6.53    1.67
   1   2  38    6.68    1.60
   1  -3 -38    7.88    1.75
   1   2  38    6.62    1.64
   2   1 -38    6.91    1.67
  -3   2 -38    5.74    1.52
   2   1 -38    6.53    1.59
   2  -3  38    9.00    2.15
  -3   1  38    4.72    1.36
   2  -3  38    7.13    1.77
   2   1 -38    4.77    1.26
   1   2  38    5.95    1.56
   2   1 -37   -1.48    0.82
   1   2  37    0.07    0.60
  -3   2 -37   -1.26    0.79
   1   2  37    0.33    0.70
  -3   1  37   -1.72    0.97
  -3   1  37   -0.43    0.49
   1   2  37   -0.10    0.74
   2   1 -37   -0.05    0.73
   2  -3  37   -0.03    0.54
   2   1 -37   -0.69    0.82
   1  -3 -37    0.22    0.53
   2  -3  37    0.50    0.82
  -3   2 -36    2.27    1.03
   1   2  36    2.30    1.08
   2   1 -36    1.27    0.63
   1   2  36    1.06    0.78
   2   1 -36    1.27    0.81
  -3   1  36    2.26    0.94
   2   1 -36    0.74    0.59
  -3   1  36    1.79    0.98
   2  -3  36    3.69    1.32
   1  -3 -36    2.11    1.05
   2  -3  36    2.53    1.16
   1   2  35    2.14    0.99
   1  -3 -35    1.54    0.89
   2  -3  35    3.31    1.25
  -3   1  35    1.48    0.87
   2  -3  35    2.37    1.19
   1   2  35    3.24    1.28
  -3   2 -35    2.38    1.00
   2   1 -35    1.90    0.87
   2  -3  35    2.52    1.06
  -3   1  35    1.93    1.05
   2   1 -35    0.70    0.70
  -3   1  34    0.34    0.51
   2  -3  34    0.61    0.86
   2   1 -34   -0.16    0.51
  -3   2 -34   -0.22    0.61
   2  -3  34    1.02    0.87
   2  -3  34   -0.30    0.72
   1   2  34    0.86    0.81
   1   2  34    0.85    0.81
   2  -3  34   -0.20    0.74
   1  -3 -34    0.45    0.65
  -3   1  34    0.17    0.60
   2   1 -34    0.27    0.58
  -3   1  33    8.52    1.81
   1   2  33   11.16    1.91
   2  -3  33   10.53    2.05
   1  -3 -33    9.71    1.93
  -3   1  33    9.01    1.78
   2  -3  33    9.96    2.24
   2   1 -33    9.79    1.68
   2  -3  33    9.61    1.87
   2  -3  33    7.55    1.80
   2   1 -33   12.87    1.98
   1   2  33    7.96    1.64
  -3   2 -33    9.64    1.71
   2   1 -32    9.77    1.72
  -3   1  32    7.67    1.66
   1   2  32    9.08    1.65
   1   2  32    8.56    1.76
   2  -3  32   11.32    1.96
  -3   2 -32   10.05    1.70
   2  -3  32    8.07    1.86
   1  -3 -32   10.44    1.93
  -3   1  32    6.30    1.46
   2   1 -32    8.87    1.58
   2  -3  32    8.12    1.75
   2  -3  32   13.47    2.48
   2  -3  31    8.05    1.76
   2   1 -31    6.45    1.29
   2  -3  31    9.74    1.93
  -3   1  31    9.41    1.81
  -3   2 -31   11.74    1.88
   1   2  31    7.25    1.59
   1   2  31    9.15    1.75
   2  -3  31   10.06    2.06
   2  -3  31    8.96    1.77
   2   1 -31   11.15    1.71
   1  -3 -31   10.37    1.92
   1  -3 -31    9.16    1.85
   1  -3 -30    0.08    0.58
   1  -3 -30    1.37    0.86
  -3   1  30    1.04    0.71
   2   1 -30    1.22    0.62
   2  -3  30    0.81    0.77
   1   2  30    1.01    0.93
   2   1 -30    2.21    0.97
   1   2  30   -0.24    0.63
   2  -3  30    0.17    0.58
   2  -3  30    0.85    0.82
   2  -3  30    1.02    0.97
  -3   2 -30    0.78    0.62
   2  -3  29   15.04    2.12
   2  -3  29   13.78    2.41
   1   2  29   12.54    1.90
   2   1 -29   13.41    1.80
   1   2  29   13.33    2.02
   1  -3 -29    9.80    1.84
  -3   2 -29   11.52    1.73
  -3   1  29   13.34    2.03
   1  -3 -29   12.42    2.10
   2  -3  29   12.71    2.05
   2  -3  29   13.40    2.20
   2   1 -29   12.39    1.81
  -3   1  28   23.96    2.64
   2  -3  28   26.52    2.92
   2  -3  28   26.09    2.89
   2  -3  28   24.26    3.06
   1  -3 -28   22.88    2.67
   2   1 -28   23.35    2.27
   1   2  28   21.67    2.54
   1   2  28   23.42    2.56
   2  -3  28   26.01    2.81
   2   1 -28   22.74    2.34
  -3   2 -28   24.50    2.43
   1  -3 -28   23.31    2.69
   2  -3  27   19.20    2.44
   2   1 -27   13.21    1.70
  -3   2 -27   20.05    2.17
  -3   1  27   17.40    2.24
   2   1 -27   19.53    2.09
   1   2  27   18.87    2.32
   2  -3  27   20.49    2.53
   2  -3  27   20.73    2.44
   1   2  27   16.31    2.12
   1  -3 -27   16.74    2.30
   2  -3  27   17.09    2.50
   1  -3 -27   16.55    2.27
   2   1 -26   10.34    1.48
   2  -3  26    8.40    1.62
   2   1 -26    9.97    1.55
   2  -3  26    9.26    1.79
   1   2  26    9.71    1.65
   1   2  26   11.52    1.74
  -3   2 -26   10.98    1.64
   2  -3  26    9.56    1.70
   1  -3 -26    8.48    1.57
  -3   1  26    8.99    1.66
   2  -3  26   10.70    1.97
   1  -3 -26    9.18    1.66
  -3   2 -25   75.68    3.96
   2   1 -25   78.67    3.84
  -3   1  25   67.90    4.26
   1  -3 -25   60.48    4.12
   1   2  25   66.16    4.08
   2  -3  25   75.67    4.37
   1  -3 -25   72.90    4.06
   2   1 -25   68.06    3.81
   1  -3 -25   64.63    4.17
   1   2  25   72.41    4.20
   2  -3  25   68.14    4.41
   2  -3  25   71.98    4.53
   2  -3  25   78.82    5.08
  -3   2 -24   81.94    4.07
   2  -3  24   77.30    4.66
   2  -3  24   82.63    5.14
   2   1 -24   73.99    3.59
   1   2  24   72.53    4.21
   1  -3 -24   80.02    4.24
   1  -3 -24   75.87    4.47
  -3   1  24   73.73    4.41
   2  -3  24   83.63    4.58
   2   1 -24   75.27    4.02
   1   2  24   83.23    4.45
   2   1 -24   82.02    3.85
   1  -3 -24   67.22    4.26
   2  -3  24   84.02    4.82
   2  -3  23   63.54    4.19
   1   2  23   68.35    4.03
  -3   2 -23   66.54    3.58
   2   1 -23   64.67    3.35
  -3   1  23   61.44    3.94
   2   1 -23   65.06    3.32
   1  -3 -23   61.32    3.70
   1   2  23   59.19    3.70
   1   2  23   63.72    3.87
   2  -3  23   65.79    3.98
   2   1 -23   62.93    3.59
   1  -3 -23   57.52    3.88
   2  -3  23   63.94    4.45
   2   1 -22   22.15    1.96
  -3   1  22   24.76    2.52
   2  -3  22   21.15    2.41
  -3   2 -22   21.02    2.06
   1   2  22   22.49    2.36
   2  -3  22   23.51    2.67
   1  -3 -22   21.12    2.38
   2   1 -22   20.91    2.06
   2  -3  22   22.05    2.28
   1   2  22   23.82    2.38
   1   2  22   19.93    2.12
   1  -3 -22   22.87    2.25
   2   1 -22   22.01    1.96
   1  -3 -21  129.41    5.21
   2  -3  21  133.01    5.87
   2  -3  21  137.02    6.24
  -3   2 -21  138.81    4.99
   1   2  21  134.46    5.43
  -3   1  21  135.29    5.67
   2   1 -21  137.65    5.06
   2   1 -21  125.88    4.56
   1  -3 -21  131.39    5.56
   1   2  21  137.94    5.44
   2   1 -21  122.50    4.46
   1   2  21  119.75    5.03
   2   1 -20   17.61    1.82
   1   2  20   21.23    2.20
   2  -3  20   18.89    2.19
   2   1 -20   19.10    1.83
   1  -3 -20   19.95    2.25
   1   2  20   17.23    1.89
   1   2  20   22.19    2.22
   1  -3 -20   18.94    2.06
  -3   2 -20   17.93    1.83
  -3   1  20   18.80    2.14
   2  -3  20   19.93    2.41
   1   2  19    4.54    1.05
   2  -3  19    2.50    0.96
  -3   1  19    2.46    0.82
   2  -3  19    2.58    0.92
   2   1 -19    2.37    0.77
   2   1 -19    2.45    0.69
  -3   2 -19    2.81    0.75
   1   2  19    2.74    0.91
   1  -3 -19    2.53    0.78
   1   2  19    2.51    0.79
   1   2  18   27.94    2.30
   2   1 -18   31.92    2.37
   1   2  18   33.76    2.60
  -3   2 -18   29.73    2.22
  -3   1  18   32.33    2.73
   2  -3  18   30.62    2.84
   2   1 -18   32.47    2.29
   1   2  18   29.58    2.45
   1  -3 -18   29.10    2.51
   1   2  17   85.83    4.05
   1  -3 -17   83.05    4.07
  -3   2 -17   78.98    3.49
   2  -3  17   84.15    4.53
  -3   1  17   79.93    4.19
   2   1 -17   90.50    3.75
   1   2  17   83.53    3.97
   2   1 -17   78.19    3.65
   1   2  17   74.88    3.63
   2   1 -16  133.95    4.74
  -3   2 -16  145.09    4.66
   1  -3 -16  142.36    5.35
   2  -3  16  140.62    5.72
   1   2  16  124.22    4.57
  -3   1  16  136.44    5.39
   2   1 -16  128.14    4.44
   1   2  16  150.72    5.23
   1   2  16  151.33    5.22
   1   2  15  120.98    4.59
   1   2  15  116.14    4.52
  -3   2 -15  114.68    4.05
   2   1 -15  115.78    4.23
   1   2  15   99.92    3.99
   2  -3  15  109.00    4.95
   2   1 -15  112.31    4.29
   1  -3 -15  110.21    4.62
  -3   1  15  119.91    4.92
   2   1 -14   39.19    2.49
   2  -3  14   37.56    3.03
  -3   2 -14   36.36    2.26
   1   2  14   34.34    2.45
   1   2  14   32.86    2.25
  -3   1  14   37.25    2.76
   2  -3  14   38.89    2.92
   1   2  14   39.81    2.64
  -3   2 -14   34.41    2.49
   1  -3 -14   35.73    2.66
   2   1 -14   38.36    2.50
   2   1 -13  265.51    6.41
   1   2  13  242.43    6.28
   1   2  13  236.86   11.81
   2  -3  13  252.21    7.54
   1   2  13  253.87    6.36
  -3   2 -13  229.06    6.49
  -3   2 -13  240.55    9.27
   1   2  13  226.08    5.63
  -3   1  13  248.92    6.83
   2  -3  13  244.70    7.08
   1  -3 -13  245.51    6.80
  -3   2 -13  263.66    5.89
  -3   2 -12   36.01    2.55
   1  -3 -12   35.25    2.60
  -3   2 -12   32.79    3.40
   1   2  12   38.38    2.47
  -3   1  12   37.69    2.71
   2   1 -12   33.51    2.33
   2   1 -12   35.09    2.34
   1   2  12   32.15    2.10
   2  -3  12   36.20    2.88
   1   2  12   34.05    2.37
   1   2  12   33.15    4.34
   2  -3  12   30.64    2.05
  -3   2 -12   34.21    2.13
   2  -3  11  164.89    5.88
   1   2  11  147.16    4.76
   1   2  11  150.18    4.68
   1  -3 -11  142.02    5.12
   2   1 -11  165.05    5.05
   1   2  11  136.23    4.14
  -3   2 -11  143.17    4.23
   1   2  11  144.89    8.72
   2   1 -11  154.68    4.83
  -3   2 -11  147.54    6.77
  -3   1  11  154.00    5.37
   2  -3  11  140.74    4.42
  -3   2 -11  153.20    5.03
   2  -3  10  134.91    4.35
   2  -3  10  133.42    5.19
   1   2  10  137.01    4.38
   1   2  10  125.24    4.31
  -3   1  10  116.16    4.56
   1  -3 -10  125.55    4.78
  -3   2 -10  127.73    3.91
  -3   2 -10  128.16    4.56
   2   1 -10  122.74    4.32
   1   2  10  139.65    8.14
  -3   2 -10  123.52    6.03
   1   2   9   66.90    3.01
   2  -3   9   60.31    4.78
   2   1  -9   61.54    3.11
  -3   1   9   64.74    3.36
  -3   2  -9   60.65    4.11
   2  -3   9   62.71    2.99
  -3   2  -9   58.70    2.64
   2   1  -9   65.52    3.26
   2  -3   9   65.37    3.57
   1  -3  -9   60.42    3.31
   1   2   9   60.90    5.20
   1   2   9   57.97    2.87
  -3   2  -9   56.80    3.01
  -3   2  -8   71.97    3.41
   2  -3   8   79.84    3.88
   2  -3   8   76.93    5.56
   1   2   8   76.59    3.24
   2   1  -8   79.85    3.48
  -3   1   8   74.46    3.58
   2   1  -8   73.29    3.38
   1   2   8   69.66    3.35
   1  -3  -8   76.56    3.68
   2  -3   8   80.07    3.41
   1   2   8   80.83    5.78
   1   2   8   83.22    3.25
  -3   1   7   54.11    3.01
   1   2   7   50.67    2.51
   2  -3   7   47.29    4.45
  -3   2  -7   48.81    2.74
   2  -3   7   51.89    3.07
  -3   2  -7   50.65    2.26
   1   2   7   51.82    2.61
   2   1  -7   48.47    2.74
   1   2   7   42.16    2.57
   2   1  -7   43.02    5.01
   1  -3  -7   48.52    2.91
   2  -3   7   48.77    2.69
   1   2   7   50.09    4.40
   2   1  -7   48.92    2.73
   2  -3   6   30.27    2.32
   1  -3  -6   27.04    2.05
   2  -3   6   30.61    2.15
   1   2   6   30.71    1.92
  -3   2  -6   29.74    1.72
   2  -3   6   24.33    3.36
  -3   1   6   33.50    2.49
   1   2   6   28.56    2.07
   2   1  -6   26.43    2.13
   2   1  -6   27.98    2.14
  -3   2  -6   30.99    2.16
   2   1  -6   29.55    4.34
   1   2   6   34.06    2.11
   1  -3  -6   31.07    2.36
   1  -3  -5  315.38    7.33
   2  -3   5  298.86    7.17
   2   1  -5  325.42    7.13
  -3   2  -5  326.58    6.85
   2  -3   5  292.95   11.77
   2   1  -5  320.89   13.89
  -3   1   5  315.15    5.36
  -3   2  -5  320.43    5.42
   1   2   5  327.86    6.66
   2   1  -5  295.67    6.62
   1   2   5  330.02    6.28
  -3   1   5  315.90    7.14
   1  -3  -5  285.59    6.52
   1  -3  -4    6.81    1.14
  -3   2  -4    4.91    0.71
   2   1  -4    4.26    0.91
  -3   2  -4    4.81    0.96
   2  -3   4    5.39    1.84
  -3   1   4    5.26    1.03
   2   1  -4    4.49    1.72
  -3   1   4    6.28    0.82
   2  -3   4    6.03    1.13
   1   2   4    4.34    0.82
   1   2   4    4.48    0.72
   1  -3  -4    5.56    0.96
  -3   2  -4    5.54    0.98
   1  -3  -4    5.29    1.75
   2   1  -4    4.89    0.94
  -3   2  -3   20.45    2.23
   1   2   3   18.87    1.48
   2  -3   3   18.66    1.76
  -3   1   3   18.40    1.73
   2   1  -3   16.90    1.53
  -3   2  -3   17.59    1.68
   1  -3  -3   20.67    1.90
   2   1  -3   18.58    3.45
  -3   2  -3   19.83    1.32
   1  -3  -3   18.84    1.64
   2  -3   3   16.04    2.94
   1   2   3   18.69    1.62
   2   1  -3   19.96    1.78
   1  -3  -3   20.02    3.32
   1   2   3   17.74    1.60
  -3   1   3   20.11    1.41
  -3   1   2  162.96    4.97
   1   2   2  180.39   10.20
  -3   2  -2  157.77    4.79
   2  -3   2  179.66    9.82
  -3   1   2  159.87    3.97
   1   2   2  169.48    4.82
   1   2   2  160.08    4.59
   1  -3  -2  167.25    5.30
   2   1  -2  157.98    4.89
  -3   2  -2  158.85    5.90
   2   1  -2  154.27    4.45
   2   1  -2  173.33   10.11
   1  -3  -2  175.49    4.84
   2  -3   2  166.24    5.42
   1  -3  -2  158.32    9.08
   2  -3   2  167.83    5.05
  -3   1   1  345.03    6.73
   1   2   1  356.74    6.86
   1  -3  -1  355.60   13.82
  -3   2  -1  328.93    8.18
   2   1  -1  323.48    6.97
  -3   1   1  339.67    7.13
   1  -3  -1  361.75    6.81
  -3   2  -1  367.82    7.20
   1  -3  -1  330.25   13.26
   2   1  -1  337.99    6.66
   2  -3   1  305.22   13.01
   1   2   1  346.81    6.78
  -3   1   1  321.26    5.73
   1  -3  -1  345.93    7.56
   2   1  -1  338.32   14.29
   1   2   1  357.63   14.24
   2  -3   1  342.69    7.03
   2  -3   1  334.74    7.62
   2  -3   0  153.63    5.13
   1  -3   0  160.55    4.40
   2   1   0  150.87    4.92
   2  -3   0  151.57    9.24
   2   1   0  153.44    4.51
  -3   2   0  159.72    4.74
   1   2   0  152.73    4.42
   1   2   0  139.67    4.28
  -3   1   0  157.60    4.11
  -3   2   0  144.95    5.24
  -3   1   0  146.28    4.41
   1   2   0  146.14    8.82
   1  -3   0  165.75    9.29
   2   1   0  162.73    9.90
   1  -3   0  147.33    8.84
  -3   1   0  149.57    4.67
   2   1   0  140.13    3.31
   2  -3   0  152.18    4.61
   1  -3   0  148.81    4.94
   1   2  -1  539.24    8.30
  -3   2   1  580.05    9.03
   1   2  -1  524.15    9.13
   2  -3  -1  530.60    8.53
   1   2  -1  543.59    8.21
   1  -3   1  568.52    8.08
   1  -3   1  564.24   16.90
   2   1   1  535.79    8.39
   2  -3  -1  554.42   18.18
   2   1   1  513.63    6.62
   2   1   1  554.52   18.40
  -3   1  -1  488.57    7.21
   1  -3   1  557.37    9.43
   2  -3  -1  545.24    9.47
  -3   1  -1  537.44    8.75
   1  -3   1  587.83   17.36
  -3   1  -1  558.22    8.38
   1  -3   2  466.85    8.61
  -3   2   2  464.81    8.10
   1  -3   2  483.35   15.53
   2   1   2  462.75    8.00
  -3   1  -2  496.49    7.37
   2  -3  -2  481.58   17.20
   1   2  -2  487.54    8.77
  -3   1  -2  468.50    7.68
   2   1   2  416.75    6.17
   2   1   2  495.53   17.56
   2  -3  -2  459.41    8.68
   1  -3   2  457.48    7.10
  -3   1  -2  468.39    8.17
   1   2  -2  452.26    7.39
   2  -3  -2  462.59    7.70
   2  -3  -3  270.32    5.71
   1  -3   3  293.46    5.61
   2  -3  -3  271.68    6.60
   1   2  -3  300.12   12.12
  -3   1  -3  266.99    6.06
  -3   2   3  282.10    6.33
   2   1   3  280.88    6.20
   2   1   3  312.94   14.15
  -3   1  -3  288.27    5.74
   2  -3  -3  273.55   13.22
   1   2  -3  261.75    6.46
  -3   1  -3  287.86    5.99
   1  -3   3  282.75   11.62
   1   2  -3  272.59    5.68
   1  -3   3  263.84    6.46
   1  -3   4  318.51    7.03
   2  -3  -4  324.50    7.12
  -3   1  -4  349.06    6.92
   1   2  -4  308.80    6.07
   2   1   4  336.16    7.14
   1   2  -4  334.54    7.35
  -3   1  -4  324.46    6.35
   1  -3   4  314.18    5.63
  -3   1  -4  325.44    6.17
   2   1   4  371.72   15.58
  -3   2   4  328.05    6.94
   1  -3   4  340.00   12.67
   1   2  -4  336.03   12.74
   2   1   5  455.12   17.35
  -3   1  -5  399.01    6.91
  -3   1  -5  396.69    6.93
  -3   2   5  399.96    7.77
   2   1   5  338.51    7.10
   2  -3  -5  399.30    6.94
   1   2  -5  438.06    8.29
   1   2  -5  380.71    8.10
   1   2  -5  484.95   15.06
   2  -3  -5  403.21    7.85
   1  -3   5  422.01    8.10
   1  -3   5  425.12   13.93
   1  -3   5  383.03    6.12
   1   2  -5  365.52    6.41
  -3   1  -5  407.35    7.47
   2   1   6   70.41    4.50
  -3   1  -6   74.60    3.28
  -3   1  -6   73.59    2.46
   2  -3  -6   72.54    3.34
   2   1   6   78.60    7.43
   1  -3   6   70.45    5.63
   1   2  -6   70.81    2.81
   2   1   6   63.58    3.15
   1   2  -6   76.81    6.03
  -3   1  -6   78.97    3.16
   1   2  -6   73.09    3.39
  -3   1  -6   71.33    2.99
   2   1   6   72.28    4.81
  -3   2   6   73.86    3.44
   2  -3  -6   71.66    3.03
   1   2  -6   75.20    3.57
   1  -3   6   72.82    3.36
   2   1   7  443.22   17.76
   2  -3  -7  429.42    8.01
  -3   1  -7  437.64    6.07
  -3   2   7  479.98    8.59
   1   2  -7  409.15    6.65
   1   2  -7  436.23   14.02
  -3   1  -7  433.78    7.75
  -3   1  -7  462.75    7.60
   1  -3   7  427.52    8.02
   1   2  -7  430.16    8.23
   2  -3  -7  434.35    7.60
  -3   1  -7  440.38    7.25
   2   1   7  438.37   12.05
   1   2  -7  432.10    8.46
   1  -3   7  467.67   14.35
   2   1   7  384.64   10.90
   2   1   8  288.23   14.50
  -3   1  -8  275.97    4.95
  -3   1  -8  250.09    6.03
   1  -3   8  268.15    6.30
   1  -3   8  275.03   10.79
  -3   1  -8  274.76    5.95
   2  -3  -8  255.92    6.01
   1   2  -8  317.52   12.03
   1   2  -8  273.35    6.64
   2   1   8  252.24    9.25
  -3   1  -8  268.39    5.68
   1   2  -8  267.96    6.70
   2   1   8  288.88   10.00
  -3   2   8  276.02    6.60
   1   2  -8  268.35    5.32
   2  -3  -8  270.35    6.28
   2  -3  -9   15.70    1.58
   2   1   9   18.01    2.61
  -3   1  -9   18.34    1.36
   1   2  -9   18.32    1.74
  -3   1  -9   17.13    1.61
  -3   2   9   16.25    1.81
   1  -3   9   17.63    2.71
   1   2  -9   15.12    1.60
  -3   1  -9   21.41    1.82
  -3   1  -9   17.69    1.52
   2  -3  -9   20.13    1.80
   2   1   9   19.67    4.08
   1  -3   9   16.04    1.58
   2   1   9   17.04    2.59
  -3   2  10  175.42    5.34
  -3   1 -10  177.34    4.20
   2   1  10  182.95    8.37
  -3   1 -10  189.79    5.21
  -3   1 -10  189.50    5.09
   1   2 -10  154.91    5.24
   1   2 -10  169.13    5.32
   2  -3 -10  165.58    5.00
  -3   1 -10  165.80    4.45
   1  -3  10  179.90    8.50
   2  -3 -10  165.11    4.81
   2   1  10  161.02    7.83
   1  -3  10  182.27    5.14
  -3   1 -11   82.70    3.52
  -3   2  11   95.61    4.02
  -3   1 -11   96.30    3.18
   1  -3  11  106.07    6.43
   1   2 -11   88.07    3.84
   1  -3  11   99.46    3.87
   2  -3 -11   97.95    3.95
   1  -3  11   94.84    3.70
  -3   1 -11   98.82    3.72
   2   1  11   93.87    6.27
  -3   1 -11   94.58    3.38
   2   1  11   95.87    6.19
   2   1  12  155.23    8.27
  -3   1 -12  183.37    4.71
  -3   1 -12  191.76    4.61
  -3   1 -12  179.22    5.23
  -3   2  12  183.26    5.61
   1  -3  12  196.54    5.56
  -3   2  12  166.28    4.84
   2  -3 -12  183.97    5.54
   2   1  12  179.01    8.68
  -3   1 -12  197.85    5.32
   1   2 -12  174.20    5.41
  -3   1 -13  177.73    5.21
   2   1  13  176.37    9.17
   2  -3 -13  181.57    5.59
  -3   1 -13  174.42    4.59
   1  -3  13  176.51    5.43
  -3   1 -13  192.49    5.33
  -3   2  13  176.29    5.57
  -3   1 -13  170.40    4.51
   1   2 -13  183.07    5.58
  -3   2  13  185.02    5.05
  -3   1 -14    4.39    0.84
   1   2 -14    4.03    0.92
  -3   1 -14    4.15    0.83
   2   1  14    6.27    1.26
  -3   2  14    3.31    1.02
  -3   1 -14    6.67    1.20
   1  -3  14    4.36    0.99
   2   1  14    6.21    2.02
   2  -3 -14    3.80    1.01
  -3   1 -14    3.84    0.86
  -3   1 -15  103.32    4.10
  -3   2  15   95.40    4.16
  -3   1 -15   90.04    3.33
   1  -3  15   98.30    4.28
  -3   1 -15  104.66    4.02
   2  -3 -15   96.16    4.24
  -3   1 -15   89.07    3.41
   1   2 -15   86.73    3.65
   2   1  15  113.29    4.53
   2   1  16    2.96    0.85
   2  -3 -16    3.44    1.02
  -3   1 -16    2.00    0.70
  -3   1 -16    1.78    0.68
   1  -3  16    1.96    0.81
  -3   1 -16    3.85    1.07
  -3   1 -16    2.24    0.62
   1   2 -16    1.38    0.57
  -3   2  16    2.22    0.91
  -3   1 -17   25.23    1.91
  -3   2  17   24.64    2.22
   1  -3  17   26.39    2.38
  -3   1 -17   29.66    2.26
   2  -3 -17   25.38    2.28
   1   2 -17   26.45    2.04
   2   1  18   19.33    2.05
  -3   1 -18   28.12    2.27
   1   2 -18   24.35    2.05
  -3   2  18   23.40    2.26
   1  -3  18   25.64    2.41
  -3   1 -18   24.48    1.99
   2   1  18   27.51    2.41
   2  -3 -18   22.57    2.22
  -3   2  19  162.12    5.63
   1  -3  19  163.00    6.13
   2   1  19  161.42    5.84
  -3   1 -19  162.88    5.34
   1   2 -19  163.90    5.12
   2  -3 -19  149.41    5.62
   1   2 -19  160.97    5.09
  -3   1 -19  159.58    5.05
   1   2 -19  157.45    4.65
   1  -3  19  162.29    6.10
   2  -3 -20   47.40    3.24
  -3   1 -20   52.91    3.13
   1   2 -20   49.08    2.85
   1  -3  20   53.24    3.59
   2   1  20   45.44    3.31
  -3   2  20   47.36    3.11
   1   2 -20   49.91    2.89
   2   1  20   47.44    3.15
  -3   1 -20   51.89    2.96
  -3   2  20   47.33    2.91
   1   2 -21   67.24    3.40
   2   1  21   65.48    3.96
   2   1  21   59.89    3.66
  -3   1 -21   66.03    3.56
   2  -3 -21   62.85    3.79
   1  -3  21   67.15    3.98
   1   2 -21   65.40    3.38
  -3   2  21   59.99    3.31
  -3   2  21   64.60    3.74
  -3   1 -21   62.91    3.35
   1  -3  21   65.37    4.03
  -3   1 -22  231.39    6.48
   1  -3  22  240.36    7.75
  -3   2  22  261.52    7.39
   2   1  22  230.70    7.49
  -3   1 -22  253.79    6.87
   2  -3 -22  230.61    7.34
   1  -3  22  241.07    7.60
   1   2 -22  239.81    6.39
  -3   2  22  223.64    6.41
   2   1  22  241.35    7.38
   1   2 -22  262.72    6.80
  -3   1 -23  159.14    5.50
   2   1  23  157.69    6.07
   1  -3  23  167.52    6.44
  -3   1 -23  166.82    5.71
   2   1  23  164.51    6.45
   1  -3  23  172.46    6.68
   2  -3 -23  157.40    6.24
   1   2 -23  171.59    5.62
   1   2 -23  177.67    5.56
  -3   2  23  168.55    6.08
  -3   2  23  169.31    5.57
  -3   1 -24   28.61    2.44
  -3   1 -24   33.83    2.67
   1   2 -24   29.99    2.44
  -3   2  24   31.88    2.70
   1  -3  24   29.79    2.86
   2   1  24   30.38    2.78
   2  -3 -24   28.48    2.78
   1   2 -24   28.63    2.32
  -3   2  24   31.47    2.55
   2   1  24   26.84    2.74
   1  -3  24   32.01    2.98
  -3   2  25  115.90    4.78
   1   2 -25  114.66    4.74
   2   1  25   93.84    5.09
  -3   1 -25   98.55    4.51
  -3   2  25  103.18    4.83
  -3   1 -25  117.14    4.96
   1  -3  25  107.84    5.48
   2  -3 -25  109.56    5.33
   2   1  25  115.84    5.39
   1   2 -25  108.36    4.47
   1  -3  25  108.28    5.38
  -3   1 -26   40.48    3.01
   1   2 -26   44.55    2.91
  -3   2  26   42.58    3.19
   1   2 -26   54.50    3.33
  -3   1 -26   45.62    3.13
   2   1  26   48.05    3.58
   2  -3 -26   49.65    3.71
   1  -3  26   45.79    3.55
   1  -3  26   43.79    3.56
  -3   2  26   45.71    3.10
   2   1  26   36.56    3.25
   2  -3 -26   46.28    3.36
  -3   1 -27    4.54    1.13
   2  -3 -27    4.52    1.19
   1   2 -27    7.54    1.36
   1  -3  27    5.59    1.39
  -3   2  27    5.05    1.10
  -3   2  27    4.57    1.21
   1  -3  27    4.37    1.26
  -3   1 -27    5.01    1.16
   2   1  27    4.66    1.25
   2  -3 -27    4.62    1.30
   1   2 -27    5.34    1.11
   2   1  27    4.29    1.26
   1  -3  28   37.95    3.39
   1  -3  28   36.56    3.33
  -3   2  28   31.44    2.81
   1   2 -28   38.76    3.01
  -3   1 -28   35.78    2.86
   2   1  28   34.92    3.25
   1  -3  28   33.37    3.07
   2   1  28   35.99    3.18
   2  -3 -28   35.31    3.28
  -3   1 -28   36.05    2.93
   1   2 -28   33.64    2.65
   1   2 -29   34.28    2.82
  -3   2  29   30.69    2.78
   1  -3  29   33.68    3.24
   1  -3  29   37.27    3.63
   1   2 -29   32.63    2.65
  -3   1 -29   35.64    2.91
   2   1  29   34.67    3.31
   1  -3  29   34.28    3.11
   2   1  29   36.58    3.32
   2  -3 -29   34.10    3.25
  -3   1 -29   31.55    2.81
   1  -3  29   37.48    3.40
   1   2 -30   21.07    2.24
   1  -3  30   24.37    2.72
  -3   1 -30   21.54    2.32
   1   2 -30   23.12    2.35
   2   1  30   29.17    3.10
  -3   2  30   21.02    2.35
  -3   1 -30   25.96    2.60
   2  -3 -30   24.50    2.80
   2   1  30   25.69    2.79
   1  -3  30   28.20    3.21
   1  -3  30   24.23    2.80
   1   2 -31    7.75    1.37
   1  -3  31    7.37    1.63
  -3   2  31    4.59    1.24
   2   1  31    6.52    1.59
  -3   1 -31    7.09    1.43
   2   1  31    7.06    1.60
   1  -3  31    5.08    1.34
   1   2 -31    5.80    1.33
   2   1  31    6.27    1.64
  -3   2  31    5.33    1.47
   2  -3 -31    6.72    1.61
   1  -3  31    6.29    1.68
  -3   1 -31    7.15    1.46
   2   1  32   28.15    3.14
   2   1  32   24.88    2.93
  -3   1 -32   23.15    2.46
  -3   1 -32   26.90    2.76
   2   1  32   22.44    2.71
   2  -3 -32   26.12    2.96
   1   2 -32   23.88    2.36
   1   2 -32   22.83    2.47
  -3   2  32   23.01    2.91
   1  -3  32   22.76    2.96
   1  -3  32   25.02    2.93
  -3   1 -33    5.31    1.38
   1   2 -33    4.09    1.12
   1  -3  33    4.58    1.46
   2   1  33    3.84    1.28
   2   1  33    3.39    1.11
  -3   1 -33    3.88    1.11
   1   2 -33    3.25    1.13
   2  -3 -33    3.53    1.16
   1  -3  33    4.34    1.38
  -3   2  33    2.26    1.02
   2   1  33    4.50    1.33
   2   1  34   26.76    3.13
   2   1  34   22.31    2.83
   2   1  34   22.83    2.88
  -3   1 -34   18.74    2.30
   2  -3 -34   20.78    2.76
  -3   2  34   18.85    2.73
  -3   1 -34   22.75    2.68
   1  -3  34   25.27    3.03
   1   2 -34   19.09    2.35
   1  -3  34   22.41    3.06
  -3   2  35    3.17    1.25
   1  -3  35    6.29    1.75
   1   2 -35    5.37    1.32
  -3   1 -35    6.15    1.56
   1  -3  35    4.68    1.45
  -3   1 -35    4.90    1.26
   2   1  35    5.41    1.51
   2   1  35    6.57    1.64
   2   1  35    5.68    1.55
   2  -3 -35    8.04    1.88
  -3   2  36   21.73    3.00
   2   1  36   24.98    3.09
  -3   1 -36   22.95    2.77
   1  -3  36   24.77    3.11
   2   1  36   25.97    3.16
   2   1  36   21.77    2.87
   2  -3 -36   22.17    2.92
  -3   1 -36   22.56    2.54
   1   2 -36   22.56    2.45
   1  -3  36   22.06    3.08
   1   2 -36   23.61    2.69
  -3   2  37   24.49    3.29
  -3   1 -37   24.47    2.91
   1  -3  37   29.10    3.60
   2   1  37   27.86    3.31
  -3   1 -37   21.52    2.54
   2   1  37   25.00    3.08
   2  -3 -37   28.64    3.38
   2   1  37   29.90    3.47
   1  -3  37   24.63    3.17
   1   2 -37   28.02    2.81
   1   2 -37   23.31    2.77
   1   2 -38    2.17    1.07
   1  -3  38    3.33    1.48
  -3   2  38    2.93    1.26
  -3   1 -38    3.14    1.12
   2   1  38    4.02    1.26
   1  -3  38    3.67    1.32
  -3   1 -38    2.35    0.98
   2   1  38    3.41    1.24
   2  -3 -38    3.69    1.42
   2   1  38    3.47    1.30
   1   2 -38    3.07    1.03
   1  -3  39    4.67    1.59
   1   2 -39    1.60    1.02
  -3   1 -39    5.59    2.35
   1  -3  39    3.00    1.39
  -3   2  39    2.67    1.42
   2  -3 -39    3.05    1.37
   1   2 -39    2.61    1.02
   2  -3 -39    2.23    1.23
  -3   1 -39    0.99    0.71
  -3   1 -39    2.76    1.40
  -3   2  39    1.65    1.02
   2   1  39    3.70    1.45
   1   2 -39    2.21    1.10
   1  -3  39    2.62    1.25
   2   1  39    4.07    1.30
   1   2 -39    2.54    0.92
  -3   1 -39    3.65    1.14
   1  -3  39    2.04    1.09
   2  -3 -39    3.80    1.35
   1  -3  39    2.65    1.18
  -3   2  39    1.60    0.93
  -3   1 -39    2.46    1.15
   2  -3 -40    9.86    1.96
  -3   2  40    9.37    2.10
   1   2 -40    9.13    1.87
   2  -3 -40   11.08    2.33
  -3   1 -40    2.67    2.15
  -3   2  40   11.36    2.47
   1  -3  40    9.63    2.28
  -3   2  40   11.20    2.16
  -3   1 -40    7.28    1.78
   1   2 -40    9.76    1.95
   1  -3  40   11.96    2.44
   1   2 -40   11.29    2.16
  -3   1 -40    9.46    2.31
   2   1  40    9.34    1.91
  -3   1 -40    9.48    1.73
   1  -3  40   10.84    2.28
  -3   2  40   11.74    2.36
   2  -3 -40    9.32    2.10
   2   1  40    9.61    2.16
   1   2 -40    7.73    1.91
   1  -3  40   10.02    2.10
   1   2 -40    9.87    1.77
  -3   1 -40   10.85    2.11
   2  -3 -40    9.30    2.00
   1  -3  40    6.92    1.86
   1   2 -41   10.91    2.17
   1  -3  41   10.70    2.47
   1   2 -41   13.93    2.40
  -3   2  41   11.63    2.29
  -3   1 -41   16.17    2.82
  -3   2  41    8.30    1.93
   1   2 -41   13.99    2.26
  -3   2  41   12.93    2.72
   1  -3  41   11.29    2.40
   2  -3 -41    9.95    1.95
   2  -3 -41   10.93    2.41
  -3   1 -41    9.00    1.85
   1   2 -41   10.34    2.13
   2   1  41   12.01    2.24
   1  -3  41   12.35    2.44
  -3   1 -41   12.16    2.32
   1   2 -41   12.66    1.97
  -3   1 -41    8.11    1.66
   1  -3  41   10.78    2.34
   2   1  41   12.61    2.46
   2  -3 -41   10.48    2.16
  -3   2  41   14.99    2.67
   2  -3 -41   13.68    2.48
   1  -3  41   10.81    2.15
  -3   2  42    9.85    2.19
   2  -3 -42    5.53    1.55
   1  -3  42    8.73    2.33
  -3   1 -42    6.28    1.62
  -3   2  42    7.54    2.15
   2  -3 -42    5.96    1.87
  -3   1 -42   10.62    2.41
  -3   2  42    8.44    2.00
   1   2 -42   10.39    2.15
   1  -3  42    7.88    2.02
   1   2 -42    7.63    1.73
   1   2 -42    9.14    2.00
  -3   1 -42    7.67    1.85
   2   1  42    9.28    2.10
   2  -3 -42    7.13    1.91
   1  -3  42    9.67    2.23
  -3   1 -42    7.10    1.53
   2   1  42    7.32    1.94
   1  -3  42    7.11    1.96
   2  -3 -42    8.45    1.96
   1   2 -42    8.32    1.72
   1  -3  42    8.15    1.98
  -3   2  42    8.01    1.94
   1   2 -42    7.12    1.79
   1   2 -43   23.02    2.88
   1  -3  43   19.13    3.08
  -3   2  43   19.62    3.26
  -3   1 -43   14.89    2.56
  -3   1 -43   22.87    3.18
   2  -3 -43   17.37    2.54
   1  -3  43   15.59    3.04
  -3   2  43   21.15    2.95
  -3   2  43   21.09    3.08
   2  -3 -43   18.49    3.01
   1   2 -43   20.21    2.85
   1  -3  43   21.13    3.23
   2   1  43   20.15    3.08
   2  -3 -43   19.17    2.95
   2  -3 -43   21.03    3.01
   1  -3  43   22.63    3.26
  -3   1 -43   21.32    2.97
   1   2 -43   22.17    2.66
  -3   2  43   23.57    3.33
   1  -3  43   20.40    2.94
   1  -3  44    7.89    2.21
   2  -3 -44    9.75    2.33
   1  -3  44   10.49    2.51
   1   2 -44    8.99    1.87
  -3   2  44    8.01    2.01
   2  -3 -44    7.62    1.86
  -3   1 -44    5.86    1.74
  -3   2  44   10.78    2.25
  -3   2  44    8.69    2.39
   1   2 -44   13.88    2.44
  -3   1 -44   10.92    2.31
   1  -3  44   11.56    2.41
   2   1  44    8.83    2.17
   1  -3  44   11.19    2.27
   2  -3 -44    9.54    2.06
  -3   2  44    8.98    2.29
   1  -3  44    9.82    2.27
   1   2 -44    9.98    1.88
   2  -3 -44   10.56    2.35
  -3   1 -44   12.09    2.31
   1  -3  45    8.69    2.38
  -3   1 -45   10.33    2.24
   1   2 -45    9.61    2.14
  -3   1 -45    6.92    1.80
  -3   2  45    9.48    2.04
   1  -3  45    7.62    1.99
  -3   2  45    7.14    2.06
   2  -3 -45    5.74    1.61
   2  -3 -45   10.53    2.31
  -3   2  45   10.66    2.22
   1   2 -45    9.40    1.91
  -3   1 -45    8.15    1.91
  -3   2  45    9.21    2.26
   2   1  45    8.74    2.03
   2  -3 -45    8.67    2.14
   1  -3  45    7.75    1.94
   1  -3  45    7.86    2.00
   1   2 -45    9.72    1.90
   1  -3  45    9.23    1.99
   1   2 -46    1.49    1.22
   1  -3  46    0.94    0.71
   1   2 -46    1.04    0.84
  -3   2  46    3.17    1.28
  -3   2  46    0.35    0.87
  -3   1 -46   -0.36    1.00
   2  -3 -46    0.29    0.99
   2  -3 -46   -0.36    0.98
   1  -3  46   -0.23    0.82
  -3   1 -46   -0.87    1.37
  -3   2  46    0.45    0.64
   2   1  46    1.69    0.89
   1   2 -46    0.76    0.71
   1  -3  46    0.32    0.61
   2  -3 -46   -0.28    0.92
   1  -3  46    0.47    0.74
  -3   2  46    0.20    0.82
   1  -3  46    0.17    0.99
  -3   1 -47   13.32    2.59
   1  -3  47    9.62    2.44
   1  -3  47   10.63    2.39
  -3   2  47   11.77    2.26
   1   2 -47   12.08    2.16
   2  -3 -47    8.45    1.95
  -3   2  47   12.22    2.65
   2  -3 -47   11.61    2.55
   1   2 -47   14.57    2.48
  -3   1 -47    8.98    2.01
   2  -3 -47   12.92    2.45
  -3   2  47   13.88    2.69
   1  -3  47   12.38    2.46
   2   1  47   11.35    2.32
   1  -3  47   10.95    2.22
  -3   2  48    8.45    2.33
   1  -3  48    8.88    2.14
   1   2 -48    7.08    1.78
   2  -3 -48    9.52    2.26
   1  -3  48    7.11    2.12
  -3   2  48    8.00    1.86
   2  -3 -48    5.81    1.49
  -3   1 -48    5.84    1.66
  -3   1 -48    7.41    1.95
   1   2 -48   11.16    2.23
   2   1  48   11.01    2.32
   2   1  48   10.14    2.12
  -3   2  48    8.71    2.11
   1  -3  48    7.26    2.08
   1  -3  48    7.13    1.83
   1   2 -49    8.98    1.86
  -3   2  49    8.64    2.26
   2  -3 -49    5.90    1.61
  -3   2  49    7.78    1.90
  -3   1 -49   10.04    2.35
   1   2 -49    8.42    1.99
   1  -3  49    8.78    2.39
  -3   1 -49    7.32    1.88
   2  -3 -49   10.89    2.34
   1  -3  49   12.82    2.36
   2   1  49   12.14    2.27
   1  -3  49    8.74    2.20
  -3   2  49    8.83    2.12
   2  -3 -50    5.00    1.77
   2  -3 -50    2.38    1.11
  -3   2  50    4.79    1.72
  -3   2  50    2.69    1.26
   1   2 -50    3.14    1.26
   1   2 -50    3.05    1.18
  -3   1 -50    2.93    1.19
  -3   1 -50    4.76    1.78
   1  -3  50    3.46    1.68
   2   1  50    4.73    1.39
  -3   2  50    4.29    1.69
   1   2 -51    1.63    1.10
  -3   1 -51    1.99    1.06
   2  -3 -51    2.48    1.21
   1  -3  51    1.98    1.41
  -3   1 -51    1.57    1.61
   2  -3 -51    2.66    1.41
  -3   2  51    1.90    1.07
   1   2 -51    1.91    1.12
   2   1  51    2.37    1.16
  -3   2  51    1.44    1.10
   2   1  51    5.66    1.73
  -3   2  52    2.84    1.12
   1  -3  52    3.94    1.76
   1   2 -52    3.45    1.46
   2  -3 -52    4.38    1.50
   1   2 -52    3.77    1.20
   2  -3 -52    4.24    1.68
  -3   1 -52    2.32    1.63
  -3   1 -52    3.70    1.25
   2   1  52    4.85    1.63
  -3   2  52    4.78    1.64
  -3   1 -53    6.53    2.25
   2  -3 -53    8.87    2.04
   1  -3  53    9.45    2.31
   1   2 -53    8.39    1.75
  -3   2  53    8.30    1.79
   1   2 -53    9.37    1.98
   2  -3 -53    6.97    1.79
  -3   1 -53    6.15    1.61
   2   1  53    8.19    1.87
  -3   2  53   10.85    2.30
   1   2 -54    3.52    1.36
   2  -3 -54    4.68    1.69
  -3   2  54    2.66    1.09
  -3   1 -54    2.60    1.16
  -3   1 -54    6.85    2.09
   1   2 -54    3.74    1.23
   1  -3  54    4.16    1.65
   2  -3 -54    1.94    1.13
   2   1  54    2.79    1.14
  -3   2  54    5.92    1.69
  -3   1 -55    1.86    1.02
   1   2 -55    2.76    1.09
   2  -3 -55    6.18    1.73
   2  -3 -55    4.50    1.38
  -3   1 -55    2.16    1.37
  -3   2  55    3.20    1.13
   1  -3  55    4.49    1.71
  -3   2  55    5.67    1.60
   2   1  55    2.24    1.10
  -3   1 -56   -0.15    0.96
  -3   2  56    0.69    0.67
   1   2 -56    1.22    0.97
  -3   1 -56    0.72    0.87
   1  -3  56    2.06    1.30
   2  -3 -56    0.55    0.72
   2  -3 -56    0.26    0.65
  -3   2  56    1.04    1.03
   2   1  56    1.48    0.76
   1   2 -57   -0.09    0.69
  -3   1 -57    1.61    1.00
   1  -3  57    1.24    0.96
  -3   2  57    1.03    0.76
   2  -3 -57   -0.42    0.69
  -3   1 -57   -1.19    1.15
   2  -3 -57    1.05    0.70
  -3   2  57    0.84    0.87
   2   1  57    1.08    0.76
  -3   2  58    2.02    1.07
  -3   1 -58    2.22    0.95
  -3   2  58    1.56    0.87
   2  -3 -58    1.80    0.80
   2   1  58    0.45    0.73
   2  -3 -58    2.00    1.05
   1  -3  58    2.69    1.34
   1   2 -58    1.52    0.89
   2   1  58    1.42    0.75
  -3   2  58    2.43    1.11
   2   1  59    0.08    0.58
  -3   1 -59    0.40    0.72
  -3   2  59    0.49    0.58
   1  -3  59   -0.93    0.91
   2  -3 -59    0.71    0.87
  -3   2  59   -1.21    0.86
   1   2 -59    1.00    0.77
   2  -3 -59   -0.37    0.55
   2   1  59   -0.32    0.58
  -3   2  59    0.57    0.76
   1  -3  60    0.02    0.60
   1   2 -60    0.76    0.64
   2  -3 -60    1.10    0.81
  -3   1 -60    1.75    0.87
  -3   2  60    0.20    0.47
   2  -3 -60   -0.16    0.63
  -3   2  60    0.56    0.74
   2   1  60    0.28    0.55
   2   1  60    0.18    0.47
  -3   2  61    0.91    0.61
   2  -3 -61    1.90    0.97
  -3   2  61    2.56    1.12
   1  -3  61    1.76    1.00
   1   2 -61    1.82    0.80
   2   1  61    1.70    0.83
  -3   2  62    0.18    0.52
   2   1  62    0.37    0.50
   1  -3  62    0.34    0.69
   1   2 -62    0.06    0.54
  -3   2  62    0.02    0.46
   2  -3 -62   -1.74    0.88
  -3   2  63    0.00    0.56
   1  -3  63    0.44    0.68
   2   1  63    0.02    0.51
   1   2 -63    0.40    0.54
   2  -3 -63    0.17    0.54
   1   2 -64    0.57    0.46
   1  -3  64    0.92    0.78
  -3   2  64    0.04    0.45
   2  -3 -64    0.24    0.52
  -3   2  65    0.59    0.54
   2   2   0  744.80   11.62
  -4   2   0  728.84    9.76
   2   2   0  694.92   12.57
  -4   2   0  694.18   11.89
   2  -4   0  663.00   12.30
   2  -4   0  714.46   10.87
   2   2   1  207.20    6.14
  -4   2  -1  214.75    6.55
  -4   2  -1  193.68    5.24
   2  -4  -1  196.58    6.77
   2   2  -1  202.86    6.84
   2   2   1  190.34    6.66
   2   2   1  204.33   13.15
   2  -4  -1  186.71    5.75
   2  -4   1  208.92    6.93
  -4   2   2   15.17    2.10
   2   2  -2   10.42    3.05
   2  -4   2   12.30    1.84
  -4   2   2   13.30    1.61
  -4   2  -2   25.07    2.66
   2  -4  -2   11.36    1.82
   2   2   2   21.34    2.59
  -4   2  -2   13.68    1.73
   2   2  -2   11.48    1.77
   2   2   2    8.76    1.63
   2  -4  -2    9.59    1.42
   2   2   2   10.15    3.29
   2   2  -3  319.66    8.49
  -4   2  -3  320.56    8.04
  -4   2   3  338.13    7.31
  -4   2   3  342.95    8.35
   2  -4  -3  330.32    8.87
   2   2   3  331.49    7.90
  -4   2  -3  367.90    7.16
   2   2  -3  366.48    9.11
   2   2  -3  380.79   17.43
   2   2   3  394.54   18.59
   2  -4   3  366.64    9.03
  -4   2   4   79.66    3.70
  -4   2  -4   70.59    3.86
   2   2   4   65.12    3.39
   2   2  -4   77.01    8.05
  -4   2   4   80.36    4.23
   2   2  -4   74.47    4.12
   2   2   4   77.63    8.66
  -4   2  -4   82.52    3.53
   2   2  -4   81.01    4.51
   2  -4   4   72.86    4.05
   2   2   4   64.69    3.58
   2  -4  -4   66.30    4.06
   2   2   5  321.72    7.62
  -4   2   5  333.04    8.38
  -4   2  -5  321.68    8.03
   2   2  -5  343.79    8.74
   2   2   5  328.05    8.01
  -4   2  -5  329.50    7.01
  -4   2   5  350.41    7.40
   2  -4  -5  320.32    8.77
   2   2   5  287.70    6.51
   2   2   5  392.49   18.91
   2   2  -5  365.09   16.94
   2   2  -5  304.95    8.39
   2  -4   5  314.65    8.29
   2  -4   6  384.76    9.09
   2  -4  -6  397.84    9.82
  -4   2  -6  383.35    8.74
  -4   2   6  348.35    8.74
  -4   2   6  367.04    7.59
  -4   2  -6  378.49    7.67
   2   2   6  403.05    8.90
   2   2  -6  378.86    9.23
   2   2  -6  360.62   16.88
   2   2  -6  333.38    9.01
   2   2   6  397.41   19.19
   2   2   6  383.26    7.66
   2  -4  -7  102.68    5.05
   2   2   7  106.51   10.11
   2   2  -7   96.33    8.88
  -4   2   7  109.40    4.17
   2  -4   7   94.24    4.55
  -4   2   7  121.58    5.24
  -4   2  -7  109.21    4.19
   2   2  -7   95.10    4.70
  -4   2  -7  103.01    4.61
   2   2   7   99.07    4.02
   2   2  -7   89.53    4.67
   2   2   7   98.32    4.54
   2   2   7   96.71    4.01
  -4   2  -8  114.81    4.87
   2  -4  -8  110.40    5.27
  -4   2   8  114.19    5.06
   2   2   8  101.13    4.62
  -4   2  -8  111.52    4.28
   2   2  -8   99.95    4.86
  -4   2   8  106.84    4.13
   2   2   8  103.62   10.26
   2   2   8   93.52    4.00
   2   2  -8  104.29    5.01
   2   2   8  101.71    4.15
   2  -4   8   96.29    4.52
   2   2   9  127.89    4.74
   2   2   9  144.53    5.06
  -4   2  -9  135.41    5.30
  -4   2   9  138.05    4.66
   2   2  -9  139.58    5.68
  -4   2   9  147.32    5.81
   2  -4   9  139.84    5.86
   2   2   9  153.02   12.48
  -4   2  -9  153.66    5.08
   2   2  -9  136.84    5.70
   2  -4   9  133.21    5.28
   2   2   9  160.88    5.87
   2  -4  -9  153.38    6.19
   2   2  10  163.48    5.47
   2   2  10  178.10    5.73
  -4   2  10  172.87    6.32
   2   2 -10  191.15    6.79
  -4   2 -10  169.94    5.98
   2   2  10  182.38    6.56
   2   2 -10  186.75    5.80
   2  -4  10  174.03    5.98
   2  -4 -10  205.51    7.16
   2   2  10  226.51   15.40
   2   2 -10  200.94    6.78
   2  -4  10  181.21    6.72
  -4   2 -11   23.46    1.85
   2   2  11   27.03    2.33
   2   2 -11   32.47    2.48
  -4   2 -11   25.46    2.36
  -4   2  11   29.38    2.74
   2  -4 -11   32.62    2.90
   2   2  11   24.37    2.22
   2  -4  11   26.06    2.32
   2   2  11   24.47    2.41
   2   2 -11   29.15    2.63
   2   2  11   31.74    6.00
   2  -4  11   28.71    2.74
   2   2  12   25.40    2.29
  -4   2 -12   24.06    2.33
   2   2  12   27.25    2.39
  -4   2  12   24.18    2.50
   2  -4 -12   28.70    2.78
   2   2  12   23.34    2.47
  -4   2 -12   24.08    1.94
   2   2 -12   24.95    2.46
   2  -4  12   25.51    2.59
   2   2 -12   24.67    2.15
   2  -4  12   26.43    2.33
   2   2  12   24.51    5.33
  -4   2  13   77.10    4.32
   2   2 -13   73.82    3.71
   2  -4  13   84.57    4.75
   2   2  13   71.41    4.23
  -4   2 -13   73.38    4.02
   2   2  13   80.43    4.11
   2   2  13   74.45    3.94
  -4   2 -13   82.16    3.52
   2   2 -13   90.86    4.61
   2  -4 -13   84.09    4.70
   2  -4 -14   16.12    2.11
  -4   2 -14   16.12    1.62
  -4   2 -14   14.47    1.83
   2   2  14   14.21    1.82
  -4   2  14   13.43    1.95
   2   2 -14   15.00    1.85
   2   2  14   13.93    1.79
   2   2 -14   16.42    2.03
   2  -4  14   17.44    2.23
   2   2 -14   14.15    1.74
   2   2  15    0.63    0.67
   2   2  15    0.93    0.60
   2  -4  15    0.73    0.67
  -4   2 -15    0.71    0.50
  -4   2 -15    1.28    0.66
   2   2 -15   -0.27    0.57
  -4   2  15    0.54    0.77
   2  -4 -15    1.20    0.83
   2   2 -15    0.60    0.50
   2   2  16    3.19    1.01
   2  -4 -16    4.25    1.22
   2   2  16    5.84    1.30
   2   2 -16    4.34    1.07
  -4   2 -16    4.94    0.99
  -4   2 -16    3.97    1.03
  -4   2  16    3.26    1.03
   2   2 -16    3.72    0.99
   2  -4  16    3.81    1.19
   2  -4  17   30.82    3.04
   2   2  17   25.86    2.48
   2   2 -17   33.70    2.62
   2   2 -17   26.59    2.39
  -4   2  17   29.72    2.81
   2  -4 -17   25.70    2.68
   2   2 -17   33.49    2.76
   2   2  17   29.48    2.68
  -4   2 -17   30.87    2.34
   2   2 -18    5.36    1.12
   2  -4  18    6.05    1.43
   2  -4 -18    4.07    1.12
  -4   2 -18    5.99    1.16
  -4   2  18    4.58    1.20
   2   2 -18    5.44    1.14
   2   2 -18    6.45    1.28
   2   2  18    6.48    1.36
   2  -4  18    6.38    1.36
   2   2  18    5.82    1.24
   2   2  19   15.23    1.99
   2  -4  19   14.62    2.13
   2  -4 -19   15.55    2.13
  -4   2 -19   13.83    1.65
   2   2  19   15.10    1.98
   2   2 -19   13.69    1.71
   2  -4  19   14.49    2.03
  -4   2  19   16.21    2.12
   2   2 -19   14.87    1.89
   2  -4  19   14.46    2.02
   2   2 -19   13.82    1.79
   2   2  20   10.55    1.72
   2  -4  20   10.75    1.78
   2   2 -20    9.78    1.61
  -4   2  20    8.44    1.64
   2  -4  20   10.16    1.82
   2   2 -20    8.20    1.28
   2  -4 -20    8.05    1.59
  -4   2 -20    9.63    1.41
   2   2 -20    8.05    1.36
   2   2  20    9.10    1.59
   2  -4  20    7.80    1.61
   2   2  21    2.30    0.94
  -4   2 -21    1.55    0.59
   2   2 -21    2.61    0.85
   2  -4  21    1.67    0.90
   2  -4  21    1.54    0.87
   2   2  21    1.63    0.90
   2   2 -21    1.81    0.69
   2  -4  21    1.84    0.96
  -4   2  21    2.21    0.95
   2  -4 -21    1.43    0.71
   2   2 -21    1.34    0.78
   2   2  21    1.66    0.69
   2  -4  22    1.23    0.92
   2   2  22    1.54    0.93
   2   2  22    1.82    0.81
  -4   2 -22    0.62    0.50
   2  -4 -22    1.18    0.80
  -4   2  22    2.06    0.83
   2   2 -22    1.50    0.57
   2  -4  22    1.01    0.70
   2   2  22    1.79    0.87
   2   2 -22    1.00    0.48
   2  -4  22    1.42    0.78
   2   2 -22    1.41    0.81
   2  -4 -23    5.82    1.41
  -4   2 -23    6.76    1.28
   2   2  23    6.72    1.46
  -4   2  23    6.50    1.52
   2  -4  23    4.96    1.28
   2   2  23    7.72    1.51
   2   2 -23    7.92    1.41
   2   2  23    6.86    1.49
   2   2 -23    5.09    1.32
   2  -4  23    7.01    1.57
   2  -4  23    6.58    1.49
  -4   2 -23    7.38    1.58
   2   2 -24   64.89    3.84
  -4   2  24   60.86    4.20
   2  -4  24   61.84    4.59
  -4   2 -24   61.92    3.75
   2   2  24   57.27    4.11
   2   2  24   52.48    3.78
   2  -4  24   61.61    4.55
  -4   2 -24   64.94    3.99
   2   2  24   65.62    4.45
   2  -4  24   60.61    4.36
   2   2 -24   66.86    4.05
   2  -4 -24   60.38    4.25
  -4   2 -25   12.18    1.75
   2   2  25   13.51    2.14
   2  -4 -25   10.71    1.89
  -4   2  25   13.18    2.04
  -4   2 -25   12.22    1.86
   2   2  25    8.85    1.65
   2  -4  25   13.98    2.25
   2   2 -25   13.06    1.85
   2   2  25   10.38    1.85
   2   2 -25   11.27    1.71
   2  -4  25   12.90    2.17
   2  -4  25   12.72    2.09
  -4   2  26    6.00    1.58
   2  -4 -26    4.86    1.30
  -4   2 -26    5.07    1.23
   2   2  26    5.79    1.42
  -4   2  26    3.89    1.13
   2   2 -26    5.96    1.32
   2   2  26    2.85    0.96
  -4   2 -26    6.05    1.40
   2   2  26    5.06    1.32
   2   2 -26    5.26    1.25
   2  -4  26    4.01    1.28
   2  -4  26    4.86    1.51
  -4   2 -27   16.51    2.07
   2   2 -27   18.57    2.19
   2  -4  27   15.54    2.38
   2   2  27   14.97    2.19
  -4   2  27   14.97    2.20
   2   2  27   12.71    2.00
  -4   2 -27   17.04    2.19
   2   2 -27   15.10    2.01
  -4   2  27   15.41    2.48
   2  -4  27   17.80    2.60
   2  -4 -27   15.72    2.28
   2   2  27   15.32    2.20
   2   2  28    7.84    1.66
  -4   2 -28    8.30    1.58
  -4   2  28   10.89    2.10
  -4   2  28    9.48    1.77
   2   2  28    6.96    1.58
   2   2 -28    8.90    1.54
   2   2 -28   10.83    1.77
   2  -4  28    9.30    2.01
   2  -4 -28    7.55    1.61
  -4   2 -28    9.72    1.74
   2  -4  28    8.42    1.83
   2   2 -29   15.83    2.12
   2  -4  29   17.65    2.67
   2   2  29   14.09    2.22
   2  -4 -29   14.11    2.38
  -4   2 -29   12.97    1.89
  -4   2  29   18.17    2.73
   2   2  29   13.51    2.16
  -4   2  29   14.79    2.22
  -4   2 -29   12.88    2.04
   2   2 -29   15.13    2.07
   2  -4 -29   15.63    2.29
   2  -4  29   15.16    2.48
   2   2 -30   35.00    3.13
   2  -4  30   38.07    3.90
   2  -4 -30   32.82    3.57
   2  -4  30   30.71    3.49
   2   2  30   33.19    3.35
  -4   2 -30   37.04    3.25
  -4   2  30   35.60    3.42
   2   2 -30   37.23    3.21
  -4   2  30   37.68    3.95
   2   2  30   30.61    3.24
  -4   2 -30   33.81    3.14
  -4   2 -31   28.36    2.94
   2  -4  31   36.14    3.82
   2   2 -31   29.78    2.91
  -4   2  31   32.30    3.29
   2   2  31   30.09    3.26
  -4   2 -31   32.58    3.14
   2   2  31   32.08    3.33
   2   2 -31   34.44    3.18
   2   2 -31   34.47    3.07
   2  -4 -31   29.94    3.49
   2  -4  31   32.36    3.58
  -4   2  31   40.79    4.03
   2  -4  32   11.08    2.23
   2  -4  32   10.69    2.18
  -4   2  32   12.91    2.38
   2   2 -32    8.46    1.73
  -4   2 -32    9.70    1.78
   2   2  32    8.56    1.82
  -4   2 -32   10.20    1.93
   2   2 -32   11.99    1.96
  -4   2  32   10.37    1.92
   2   2  32   10.35    2.06
   2  -4 -32   10.77    2.12
   2   2 -32   11.14    1.81
   2  -4  33   11.48    2.25
   2  -4  33   10.98    2.29
   2  -4 -33   12.28    2.29
  -4   2 -33    8.59    1.72
  -4   2  33   12.03    2.30
   2   2 -33    9.20    1.73
  -4   2  33    7.95    1.74
   2   2  33   10.76    2.00
  -4   2 -33    9.82    1.80
   2  -4  33    9.63    1.98
   2   2 -33   13.36    2.01
   2   2 -33    9.82    1.73
   2   2  33    9.29    1.97
  -4   2 -34   22.29    2.95
   2  -4  34   16.55    2.92
  -4   2  34   20.90    3.27
  -4   2  34   17.22    2.52
   2  -4 -34   18.82    3.00
   2   2 -34   20.45    2.65
  -4   2 -34   19.36    2.58
   2  -4  34   21.92    3.22
  -4   2  34   19.84    2.65
   2   2  34   16.59    2.47
  -4   2 -34   19.02    2.47
   2  -4 -34   19.09    2.89
   2   2 -34   24.50    2.71
   2  -4  34   24.01    3.20
   2   2  34   18.40    2.60
   2   2 -34   22.22    2.58
  -4   2  34   24.99    3.32
   2   2 -34   19.66    2.55
  -4   2  35    2.45    1.18
   2  -4 -35    2.24    1.34
  -4   2  35    2.45    1.09
  -4   2 -35    3.03    1.46
   2   2 -35    2.98    1.46
   2  -4 -35    0.69    1.00
  -4   2  35    3.27    1.62
   2  -4  35    2.08    1.05
   2   2 -35    2.84    1.18
   2   2 -35    0.26    0.82
   2  -4  35    2.64    1.27
   2   2  35    1.34    1.13
  -4   2 -35    2.81    1.17
   2   2  35    1.15    1.05
  -4   2  35    1.81    1.01
  -4   2  35    2.60    1.44
   2   2 -35    1.71    1.03
   2  -4  35    2.13    1.29
   2  -4 -35    1.01    1.06
  -4   2 -35    1.31    0.87
   2  -4 -36   37.70    4.37
   2   2 -36   34.08    3.51
  -4   2  36   36.90    3.76
   2  -4  36   33.63    4.10
  -4   2  36   35.91    4.26
  -4   2 -36   36.10    4.01
  -4   2  36   32.82    3.41
   2  -4 -36   38.00    4.26
   2   2 -36   39.33    3.53
   2  -4  36   40.85    4.23
   2   2 -36   35.11    3.32
  -4   2  36   33.05    3.43
   2  -4  36   39.46    4.38
   2   2  36   32.14    3.55
  -4   2 -36   36.01    3.47
  -4   2 -36   30.25    3.24
  -4   2  36   41.10    4.35
   2  -4 -36   36.29    3.99
   2   2  36   32.79    3.60
   2   2 -36   34.44    3.42
  -4   2  37    9.55    1.99
  -4   2  37    8.80    2.19
   2  -4 -37    5.51    1.80
   2   2 -37    8.71    1.90
   2  -4  37    7.15    1.98
  -4   2  37    5.21    1.54
  -4   2 -37    8.47    2.22
   2  -4 -37    4.49    1.69
  -4   2 -37    4.86    1.27
   2  -4  37    7.11    1.93
   2   2  37    8.49    1.85
   2  -4  37    8.84    2.16
   2   2  37    5.51    1.55
  -4   2 -37    8.92    1.94
   2   2 -37    5.64    1.54
  -4   2 -37    6.45    1.54
   2   2 -37    7.34    1.74
   2   2 -37    8.65    1.79
  -4   2  37    8.16    2.09
   2  -4 -37    7.75    1.82
   2   2  37    5.80    1.59
  -4   2 -38    8.44    2.64
   2   2 -38    6.57    1.79
  -4   2  38    7.43    1.99
   2  -4 -38    8.00    2.14
  -4   2 -38    4.84    1.32
  -4   2  38    7.32    1.78
   2  -4 -38    7.56    2.07
   2  -4  38    7.53    2.10
  -4   2 -38    9.08    2.28
   2   2 -38    7.70    1.87
   2   2 -38    5.94    1.52
   2  -4  38    8.40    2.12
   2   2  38    5.94    1.65
  -4   2 -38    4.23    1.46
   2  -4  38    7.80    2.08
   2   2  38    6.37    1.68
  -4   2 -38    6.98    1.66
   2   2 -38    6.26    1.47
   2  -4 -38    6.98    1.81
  -4   2  38    8.13    2.09
   2   2 -38    5.39    1.52
  -4   2  39    6.31    1.64
  -4   2 -39    3.93    1.24
  -4   2 -39    8.71    2.73
   2  -4 -39    7.81    2.07
   2  -4  39    8.18    2.19
   2   2 -39    6.89    1.79
  -4   2 -39    7.09    2.04
  -4   2  39    6.26    1.88
   2  -4 -39    7.97    2.17
   2   2 -39   10.76    2.27
   2  -4 -39    4.88    1.58
   2   2 -39    6.26    1.63
   2   2  39    8.26    1.87
  -4   2  39   10.19    2.30
   2  -4  39    6.77    1.85
   2  -4  39    7.57    2.02
   2   2  39    6.51    1.64
  -4   2 -39    6.23    1.56
  -4   2 -39    7.07    1.74
   2   2 -39    4.13    1.22
   2   2 -39    6.18    1.53
   2  -4  40    8.70    2.35
   2   2 -40    5.21    1.71
  -4   2 -40    4.95    1.47
   2  -4 -40    5.80    1.58
  -4   2 -40    8.22    2.43
   2  -4 -40    6.89    1.91
  -4   2  40    7.71    1.79
   2  -4 -40    6.20    1.80
  -4   2  40    5.76    1.80
   2   2 -40    8.10    1.96
  -4   2 -40    5.76    1.86
   2  -4  40    6.48    2.02
   2   2  40    6.43    1.63
  -4   2 -40    6.10    1.52
   2   2  40    6.44    1.69
  -4   2 -40    5.31    1.32
   2   2 -40    3.98    1.32
   2   2 -40    6.01    1.54
   2  -4  40    7.83    2.08
  -4   2  40    9.39    2.20
   2  -4 -40    6.75    1.83
  -4   2  41    1.73    0.89
   2  -4 -41    2.94    1.49
   2  -4  41    3.09    1.57
   2  -4 -41    1.73    0.99
   2  -4 -41    2.93    1.30
  -4   2 -41    7.75    2.58
   2  -4  41    1.26    1.30
  -4   2 -41    5.19    1.76
   2   2 -41    5.38    1.71
  -4   2 -41    1.09    0.89
  -4   2  41    2.34    1.30
   2   2 -41    0.70    0.96
   2   2 -41    0.98    0.78
   2  -4 -41    1.91    1.12
   2  -4  41    1.99    1.27
   2   2  41    3.05    1.31
  -4   2  41    3.20    1.46
   2   2  41    1.48    1.07
  -4   2 -41    1.42    0.80
   2   2 -41    2.92    1.30
  -4   2 -41    2.01    0.97
   2  -4  41    1.20    0.95
  -4   2 -42   19.32    2.70
   2  -4  42   28.08    3.94
   2   2 -42   29.08    3.46
  -4   2  42   24.92    3.15
  -4   2  42   28.06    3.76
   2  -4 -42   28.61    3.82
   2  -4  42   28.13    3.95
  -4   2  42   28.76    4.20
   2   2 -42   28.94    3.63
  -4   2 -42   29.11    3.67
   2  -4 -42   21.14    2.93
   2  -4 -42   25.90    3.60
   2  -4  42   31.42    3.99
   2   2  42   27.81    3.25
  -4   2  42   29.32    3.82
   2   2  42   25.56    3.32
   2   2 -42   24.26    3.00
   2  -4  42   31.60    3.89
   2   2 -42   30.12    3.12
  -4   2 -43    0.36    1.31
   2  -4 -43    0.77    0.85
  -4   2  43    0.38    1.02
  -4   2 -43   -0.30    0.66
   2   2 -43    2.57    1.40
   2  -4  43    0.02    0.83
   2  -4  43   -0.09    0.68
   2   2 -43    0.91    0.98
  -4   2  43    0.18    0.62
   2  -4 -43    1.35    1.20
   2   2  43    1.44    1.04
   2  -4  43   -1.00    1.26
  -4   2  43    1.98    1.26
   2   2  43    1.16    1.12
   2  -4  43    0.39    0.97
   2   2 -43    0.81    0.80
  -4   2  44    2.79    1.44
   2   2 -44    3.04    1.34
   2  -4  44    3.85    1.62
  -4   2 -44    4.54    2.03
  -4   2 -44    2.48    0.99
   2  -4 -44    3.77    1.52
   2  -4  44    4.53    1.59
   2  -4 -44    4.14    1.42
  -4   2  44    4.18    1.33
   2   2 -44    4.15    1.51
   2  -4  44    3.64    1.49
   2   2 -44    2.30    1.07
   2   2  44    3.57    1.33
   2   2  44    2.08    1.13
  -4   2  44    4.75    1.69
   2  -4  44    3.30    1.26
  -4   2 -45    1.49    0.83
   2  -4 -45    1.59    1.17
   2  -4  45    3.03    1.62
  -4   2 -45    1.51    1.48
   2  -4 -45    2.10    1.19
  -4   2  45    1.45    1.18
  -4   2  45    2.27    1.06
   2   2 -45    1.30    1.04
   2   2 -45    2.97    1.34
   2  -4  45    1.32    1.05
   2  -4  45    1.43    0.93
  -4   2  45    1.88    1.10
   2  -4  45   -0.07    0.99
   2   2  45    2.34    1.04
   2   2 -45    1.55    0.87
   2   2 -46    1.84    1.05
   2   2 -46    4.85    1.57
   2  -4 -46    4.30    1.57
  -4   2  46    3.34    1.62
  -4   2 -46    1.75    1.00
   2  -4  46    1.86    1.08
   2  -4 -46    1.85    0.72
  -4   2 -46    0.62    1.37
  -4   2  46    3.85    1.30
   2  -4  46    3.28    1.42
   2  -4  46    1.57    1.06
   2   2  46    1.40    0.94
   2   2 -46    1.81    1.16
  -4   2  46    2.35    1.34
   2  -4  46    2.56    1.28
   2  -4  47    1.74    1.13
  -4   2  47    1.72    0.96
   2  -4 -47    0.52    0.87
   2   2 -47    1.73    1.03
   2  -4 -47    2.98    1.26
   2   2 -47    3.86    1.32
  -4   2  47    1.92    1.16
  -4   2 -47    0.10    0.57
  -4   2 -47    0.50    1.11
   2  -4  47    1.12    1.11
   2   2  47    1.14    0.82
   2  -4  47    1.41    1.02
   2  -4  47    2.23    1.29
   2  -4  48    0.56    0.76
  -4   2  48   -0.69    1.03
   2  -4  48    0.06    0.65
  -4   2 -48   -0.30    0.78
   2  -4 -48   -0.50    0.77
   2  -4 -48   -1.05    0.88
   2   2 -48    2.05    1.19
   2   2 -48    0.42    0.86
  -4   2  48    0.43    0.66
  -4   2 -48   -0.67    1.18
   2   2  48    0.74    0.79
   2  -4  48    0.12    0.91
   2  -4  48   -0.11    0.93
   2  -4  49    1.47    0.92
   2   2 -49    2.27    1.25
   2  -4 -49   -0.68    0.87
  -4   2 -49    1.30    0.84
  -4   2  49   -0.28    0.84
   2  -4  49    1.35    1.08
  -4   2  49    1.11    0.83
  -4   2 -49   -1.30    1.58
   2   2 -49    1.10    1.16
   2  -4  49    0.92    1.02
   2  -4  49    0.79    0.77
   2  -4  50    0.95    0.89
   2   2 -50    1.20    1.06
  -4   2  50    0.82    1.02
  -4   2 -50    0.06    1.28
   2  -4 -50   -0.31    0.83
   2  -4  50   -0.25    0.67
  -4   2 -50    0.73    0.71
   2   2 -50   -0.17    0.83
   2  -4  50   -1.07    1.03
   2   2 -51    1.79    1.15
   2   2 -51   -0.09    0.66
  -4   2 -51   -0.46    0.73
   2  -4 -51   -0.48    0.96
  -4   2  51    0.09    0.76
  -4   2 -51   -0.35    1.42
   2  -4  51    0.14    0.74
   2  -4  51    0.79    0.75
   2  -4  51    0.03    0.72
   2  -4 -52    1.78    1.19
  -4   2 -52    0.54    0.61
   2  -4  52   -0.08    0.74
   2   2 -52   -0.31    0.75
  -4   2 -52   -0.34    1.21
  -4   2  52   -0.23    0.84
   2  -4  52    1.35    1.08
   2   2 -52    0.93    0.97
   2  -4  52   -0.30    0.87
  -4   2 -53    0.95    1.21
  -4   2 -53    0.60    0.71
   2  -4  53    3.25    1.37
   2  -4  53    0.66    0.94
   2   2 -53    3.23    1.22
   2   2 -53    1.34    0.89
  -4   2  53    1.16    1.02
   2  -4 -53    3.02    1.24
  -4   2 -54    1.51    0.97
  -4   2 -54    0.61    1.05
  -4   2  54    2.04    1.12
   2   2 -54    1.83    0.99
   2   2 -54    2.98    1.15
   2  -4 -54    0.95    0.72
   2  -4  54    3.29    1.35
   2  -4  54    2.25    1.15
  -4   2 -55   -0.14    0.59
   2   2 -55    0.60    0.72
  -4   2 -55    1.33    1.24
   2  -4  55   -0.45    0.79
   2  -4 -55    0.42    0.68
  -4   2  55   -0.07    0.69
   2   2 -55   -0.29    0.66
  -4   2 -56    1.15    0.80
  -4   2  56    0.60    0.67
   2   2 -56    0.95    0.87
   2   2 -56    2.62    1.04
   2  -4 -56    1.14    0.95
   2  -4  56    1.35    0.94
  -4   2 -56    1.91    1.33
   2  -4 -57    0.42    0.58
   2  -4  57   -0.56    0.77
   2   2 -57    0.23    0.56
  -4   2  57    0.38    0.68
  -4   2 -57   -0.33    0.53
  -4   2 -57   -0.33    0.83
   2  -4 -58    1.54    0.79
   2  -4  58    3.33    1.28
  -4   2  58    3.63    1.30
  -4   2 -58    3.44    1.01
   2   2 -58    2.47    0.92
  -4   2 -58   -0.26    0.83
   2  -4  59    0.59    0.73
   2   2 -59    0.09    0.46
  -4   2 -59    0.12    0.69
   2  -4 -59    1.12    0.68
  -4   2  59    1.38    0.86
   2   2  60    0.70    0.61
  -4   2 -60   -0.85    0.81
   2  -4  60    0.48    0.58
   2  -4 -60    0.17    0.51
  -4   2  60    0.78    0.54
   2   2 -61    2.38    0.83
   2  -4 -61    0.98    0.67
   2  -4  61    2.21    0.99
  -4   2 -61    0.00    0.72
  -4   2  61    2.41    0.97
   2  -4  62   -0.18    0.43
  -4   2  62   -0.09    0.34
   2   2 -62    0.52    0.48
  -2   3 -65    0.29    0.40
  -1   3  65    0.47    0.43
  -1   3  64    0.49    0.61
   3  -2  64    0.59    0.59
  -1   3  64    0.46    0.44
   3  -1 -64    1.07    0.66
  -2  -1  64   -0.39    0.67
  -2   3 -64    0.48    0.49
   3  -1 -63   -0.16    0.59
   3  -2  63   -0.05    0.60
  -1   3  63    0.66    0.60
  -2  -1  63    1.57    0.85
  -1   3  63   -0.27    0.55
   3  -1 -63    0.53    0.43
   3  -2  63   -0.75    0.64
  -2   3 -63    0.33    0.47
   3  -2  62    0.38    0.53
   3  -1 -62   -0.54    0.43
   3  -1 -62    0.49    0.65
  -1   3  62    0.44    0.57
  -1   3  62   -0.56    0.45
  -2  -1  62    0.40    0.69
  -2   3 -62   -0.57    0.45
  -1   3  61   -0.41    0.47
  -1   3  61    0.67    0.75
   3  -1 -61    0.93    0.76
  -2  -1  61    0.60    0.69
   3  -2  61   -0.50    0.64
   3  -1 -61   -0.06    0.53
  -2   3 -61    0.01    0.43
   3  -2  61    0.32    0.83
  -2   3 -60   -0.77    0.60
   3  -2  60    0.25    0.60
  -2  -1  60    0.16    0.59
  -1   3  60    1.40    0.84
  -2  -1  60    1.42    0.84
   3  -1 -60    0.67    0.61
   3  -1 -60   -0.20    0.48
  -1   3  60    0.10    0.54
   3  -2  60    1.53    1.02
  -1   3  60    1.63    0.83
  -2   3 -59    0.13    0.60
   3  -1 -59    1.52    0.83
  -1   3  59    1.44    0.89
   3  -2  59    1.92    0.92
   3  -1 -59    0.61    0.79
  -1   3  59    0.91    0.61
  -2  -1  59    2.42    1.27
  -1   3  59    2.10    0.94
  -1   3  59    1.11    0.79
  -2   3 -58    0.11    0.67
  -1   3  58    1.23    0.89
  -1   3  58    1.57    0.81
   3  -2  58    0.80    0.81
  -2  -1  58    2.17    1.19
   3  -1 -58    1.27    0.86
  -1   3  58    1.82    1.07
   3  -1 -58    1.36    0.92
  -1   3  58    0.85    0.65
   3  -1 -57   -0.15    0.58
  -1   3  57    0.42    0.69
   3  -2  57    0.75    0.88
  -1   3  57   -0.37    0.82
   3  -1 -57    0.10    0.65
  -2   3 -57   -1.97    0.91
  -1   3  57    0.08    0.56
  -2  -1  57    0.06    0.59
  -1   3  57   -0.90    0.76
  -2  -1  56    2.80    1.33
  -1   3  56    0.31    0.72
   3  -1 -56    3.00    1.12
   3  -2  56    1.39    0.96
  -1   3  56    2.46    1.12
   3  -1 -56    2.18    1.14
  -1   3  56    1.46    0.80
  -2   3 -56    0.98    0.83
  -1   3  56    1.55    0.82
   3  -2  55    2.71    1.39
  -1   3  55    2.11    1.13
  -2   3 -55    3.89    1.33
   3  -1 -55    5.18    1.61
  -2  -1  55    2.84    1.29
   3  -1 -55    4.32    1.37
  -1   3  55    4.56    1.44
  -1   3  55    2.63    1.15
  -1   3  55    3.41    1.23
  -1   3  54    1.07    0.91
  -2   3 -54    0.96    1.01
   3  -2  54   -0.27    0.70
  -1   3  54   -0.79    1.02
  -2  -1  54   -1.17    1.06
   3  -1 -54    0.69    0.94
   3  -1 -54    0.32    0.70
  -2  -1  54   -0.04    0.80
  -1   3  54    0.63    0.79
  -1   3  54    0.75    0.71
  -1  -2 -53   -0.35    0.83
  -1   3  53   -0.01    0.87
  -1   3  53    0.75    0.66
   3  -1 -53    1.84    1.33
   3  -2  53   -0.85    1.18
  -2   3 -53    0.17    0.72
  -2  -1  53    0.49    0.88
   3  -1 -53    0.95    1.06
  -2  -1  53    1.51    1.01
  -1   3  53    0.55    0.75
   3  -1 -52   12.78    2.54
  -2   3 -52   14.59    2.34
  -1   3  52   15.58    2.56
   3  -1 -52   12.56    2.19
  -2  -1  52   15.60    2.96
  -1   3  52   11.79    2.34
  -1  -2 -52   10.50    2.09
  -2  -1  52   14.61    2.59
  -1   3  52   11.73    2.19
   3  -1 -51    2.61    1.39
   3  -1 -51    2.05    1.29
  -2  -1  51    2.78    1.44
  -1   3  51    1.59    1.17
  -2  -1  51    2.62    1.42
  -2   3 -51    3.39    1.42
  -1  -2 -51    1.65    0.98
  -1   3  51    2.76    1.17
  -1   3  51    2.29    1.19
  -1   3  50    1.42    0.94
  -2  -1  50    0.27    0.85
  -2  -1  50    1.24    1.15
  -2   3 -50   -0.38    0.60
   3  -1 -50    1.17    1.25
   3  -1 -50    1.15    1.02
  -1  -2 -50    2.30    1.01
  -1   3  50    0.76    0.65
  -1   3  50    1.46    1.00
  -2  -1  49    1.60    1.27
   3  -1 -49    1.17    0.92
  -2   3 -49    2.14    1.15
   3  -1 -49    2.17    1.05
  -1   3  49    2.01    1.26
  -2  -1  49    0.71    1.15
  -1  -2 -49    3.28    1.37
  -1   3  49    1.34    0.88
  -1   3  49    2.02    0.87
  -2  -1  48    4.07    1.58
  -2   3 -48    5.59    1.64
  -2  -1  48    4.52    1.80
  -1  -2 -48    3.69    1.35
   3  -1 -48    4.99    1.41
   3  -1 -48    5.19    1.71
  -1   3  48    2.61    1.32
   3  -1 -48    3.52    1.32
   3  -2  48    4.71    1.77
  -1   3  48    3.87    1.18
  -1   3  48    5.70    1.68
  -1  -2 -47   -0.20    0.72
  -2  -1  47   -0.21    0.68
  -2   3 -47   -0.27    0.85
   3  -1 -47    0.95    0.92
  -2  -1  47   -0.69    0.95
   3  -1 -47    1.35    1.00
  -1   3  47    0.32    0.90
  -1   3  47    0.86    0.81
   3  -1 -47    0.47    0.65
   3  -2  47   -0.31    0.82
  -1   3  47   -0.22    0.77
  -2   3 -46    5.83    1.58
  -1  -2 -46    5.89    1.70
  -2  -1  46    4.08    1.55
   3  -1 -46    5.33    1.56
  -2  -1  46    5.96    2.07
   3  -1 -46    7.13    2.05
   3  -2  46    8.06    2.12
   3  -1 -46    5.42    1.67
  -1   3  46    4.92    1.54
  -1   3  46    4.67    1.46
   3  -2  46    4.45    1.51
  -2  -1  45   15.96    2.78
  -2  -1  45   16.40    3.17
   3  -1 -45   12.45    2.32
  -1  -2 -45   12.75    2.39
   3  -1 -45   18.56    3.08
   3  -1 -45   16.62    2.83
  -2   3 -45   15.62    2.50
  -2   3 -45   15.79    2.45
   3  -1 -45   13.37    2.38
  -1   3  45   13.93    2.43
  -2   3 -45   14.11    2.37
  -2  -1  45   15.83    2.73
   3  -2  45   17.31    3.16
  -1   3  45   11.00    2.18
   3  -2  45   15.06    2.55
   3  -1 -44    2.49    1.22
  -2  -1  44    1.60    1.13
   3  -1 -44    2.42    1.13
   3  -1 -44    1.18    1.05
  -2   3 -44    3.96    1.39
  -1  -2 -44    2.07    1.16
  -2  -1  44    5.33    1.94
  -2   3 -44    0.61    0.86
  -2   3 -44    3.85    1.35
   3  -2  44    2.97    1.35
  -2  -1  44    2.31    1.30
   3  -2  44    2.89    1.35
   3  -1 -44    2.66    1.27
  -1   3  44    3.15    1.27
  -1   3  44    4.17    1.47
  -2   3 -43    1.63    1.10
  -2  -1  43    1.14    0.91
  -1  -2 -43    0.18    0.82
   3  -1 -43    2.03    1.11
   3  -1 -43    2.29    1.11
  -2  -1  43    1.39    1.17
   3  -1 -43    0.63    1.00
   3  -2  43    1.77    1.20
  -2   3 -43    1.94    0.86
  -2  -1  43    2.70    1.13
  -2   3 -43    1.27    0.80
  -1   3  43    2.24    1.09
  -1   3  43    1.69    1.09
   3  -1 -43    1.79    0.94
   3  -2  43    3.62    1.36
  -2  -1  42   15.46    2.97
   3  -1 -42   11.91    2.23
   3  -1 -42   11.06    2.32
   3  -1 -42    9.35    2.08
  -1  -2 -42   13.84    2.54
  -2   3 -42   13.26    2.40
  -1  -2 -42    9.06    2.03
  -1  -2 -42    8.18    1.96
  -2   3 -42    7.03    2.03
  -1   3  42   12.92    2.36
  -2   3 -42   12.20    2.14
  -2  -1  42   14.97    2.65
   3  -2  42   13.67    2.93
   3  -2  42   11.83    2.63
   3  -1 -42   12.13    2.32
  -1   3  42   11.85    2.21
   3  -2  42   13.57    2.40
  -1  -2 -41    7.95    1.91
  -1  -2 -41    6.61    1.58
  -2  -1  41    9.32    2.33
   3  -1 -41    9.37    2.00
  -2   3 -41    8.42    1.97
   3  -1 -41    8.54    1.88
   3  -1 -41   11.96    2.43
   3  -1 -41   11.44    2.27
  -1  -2 -41    8.87    1.98
   3  -2  41   10.42    2.17
  -1   3  41    9.48    2.00
  -2   3 -41    8.64    1.75
  -2  -1  41    9.79    2.16
   3  -2  41    8.31    2.32
   3  -2  41   10.77    2.52
   3  -1 -41    8.95    1.97
  -2   3 -41    8.19    1.79
  -1   3  41   10.50    2.02
   3  -1 -40    0.28    0.71
  -1  -2 -40    1.46    0.99
   3  -1 -40    1.02    1.12
  -2   3 -40    0.17    0.66
   3  -1 -40    0.41    0.84
  -2  -1  40    1.35    1.12
  -1  -2 -40   -1.03    0.96
  -1  -2 -40    0.65    0.71
   3  -1 -40    0.18    0.81
  -2  -1  40    0.31    0.67
   3  -2  40    0.78    1.18
   3  -2  40    0.58    0.70
   3  -2  40    0.42    0.96
  -2   3 -40    0.43    0.54
  -2   3 -40   -0.47    0.72
  -1   3  40    0.37    0.60
   3  -1 -40    0.34    0.64
  -1   3  40    0.13    0.64
   3  -1 -39    5.14    1.55
  -1  -2 -39    2.03    1.07
   3  -1 -39    6.85    1.85
   3  -1 -39    3.26    1.53
  -2  -1  39    4.80    1.59
  -2   3 -39    4.97    1.43
  -1  -2 -39    5.24    1.47
  -1  -2 -39    1.60    1.08
  -1  -2 -39    4.85    1.57
  -1   3  39    2.46    1.10
  -1   3  39    3.31    1.12
  -2   3 -39    3.73    1.13
   3  -2  39    4.17    1.47
  -2  -1  39    2.21    1.10
   3  -2  39    8.75    2.22
   3  -2  39    6.74    2.17
   3  -1 -39    8.25    1.93
  -2   3 -39    3.74    1.29
   3  -1 -38    7.07    1.72
  -1  -2 -38    6.89    1.75
  -1   3  38    6.37    1.64
   3  -2  38    6.56    2.03
   3  -2  38    7.93    2.04
  -2  -1  38    6.23    1.68
   3  -2  38    6.38    1.71
  -2   3 -38    7.70    1.59
  -1   3  38    7.35    1.73
   3  -2  37    0.22    0.85
  -2  -1  37   -1.00    1.07
  -1  -2 -37   -0.37    0.83
  -2   3 -37    0.29    0.48
   3  -1 -37    0.55    0.84
   3  -2  37    0.10    0.62
   3  -2  37    1.02    1.21
  -1  -2 -37   -0.06    0.48
  -1   3  37    0.32    0.51
  -1   3  37   -0.72    0.85
   3  -2  37    0.31    1.26
  -1  -2 -36    3.58    1.31
  -1   3  36    1.17    0.72
  -2   3 -36    2.69    0.82
   3  -2  36    1.84    1.13
   3  -2  36    4.48    1.52
  -1  -2 -36    2.32    0.93
  -2  -1  36    1.47    0.93
   3  -2  36    2.16    0.95
   3  -1 -36    2.88    1.21
  -1   3  36    2.61    1.04
   3  -2  36    2.06    1.18
  -1   3  35    0.99    0.86
   3  -2  35    1.83    1.39
  -1  -2 -35    3.00    1.11
  -1   3  35    2.03    0.90
   3  -2  35    2.62    1.28
  -2   3 -35    3.14    1.07
  -2  -1  35    0.88    0.60
   3  -2  35    3.77    1.60
  -1  -2 -35    2.10    0.95
   3  -1 -35    3.10    1.26
  -1   3  34    0.37    0.55
  -2   3 -34    0.10    0.58
   3  -1 -34   -0.02    0.61
  -2  -1  34   -2.47    1.07
   3  -2  34   -1.08    1.01
  -1  -2 -34    1.01    0.74
   3  -2  34    0.21    0.75
  -1  -2 -34    0.29    0.77
  -1   3  34    0.93    0.81
   3  -2  34    0.12    0.91
  -1  -2 -33   10.96    1.87
  -2  -1  33    8.44    1.75
  -1   3  33    9.42    1.77
   3  -2  33    8.92    2.15
   3  -1 -33    9.91    1.83
   3  -2  33    9.87    2.22
   3  -2  33    8.87    1.89
  -1  -2 -33   10.50    1.92
  -2   3 -33   11.83    1.85
  -2  -1  32    8.33    1.79
  -1  -2 -32    9.74    1.88
  -1   3  32    9.93    1.84
   3  -2  32    9.23    2.25
   3  -2  32   12.54    2.46
   3  -1 -32    7.75    1.57
  -1  -2 -32   11.57    1.91
  -2   3 -32   10.80    1.72
   3  -2  32    9.21    1.92
  -2  -1  32    9.00    1.77
  -2   3 -31    8.64    1.57
  -1  -2 -31    8.18    1.76
   3  -1 -31    9.11    1.77
  -2  -1  31    6.55    1.53
  -1   3  31    8.64    1.67
  -2  -1  31    8.85    1.77
   3  -2  31   10.03    2.27
   3  -2  31    9.71    1.87
  -1  -2 -31   10.86    1.81
  -2   3 -31    7.48    1.43
   3  -2  31    9.20    1.93
  -1   3  30    0.18    0.53
  -2   3 -30    0.17    0.45
   3  -2  30    1.81    1.06
  -2  -1  30    0.03    0.70
  -1  -2 -30    0.85    0.67
  -2   3 -30    0.69    0.68
   3  -2  30    0.67    0.85
   3  -2  30    0.84    0.95
   3  -1 -30    0.38    0.75
  -2  -1  30    1.19    0.90
  -1  -2 -30    0.06    0.40
   3  -2  29   12.53    2.44
   3  -2  29   11.12    2.21
  -2  -1  29   14.82    2.24
  -2   3 -29   10.22    1.56
  -2   3 -29   12.79    1.81
   3  -1 -29   13.19    2.01
  -2  -1  29   11.02    1.99
  -1  -2 -29   11.87    1.88
  -1   3  29   12.43    1.94
  -1  -2 -29   14.34    2.10
   3  -2  28   27.79    3.22
  -2  -1  28   29.63    2.96
  -2  -1  28   22.06    2.66
  -1   3  28   22.00    2.48
  -2   3 -28   25.19    2.48
  -2   3 -28   21.65    2.23
   3  -2  28   24.69    3.30
  -1  -2 -28   26.16    2.63
   3  -1 -28   22.58    2.57
  -1  -2 -28   25.64    2.75
  -1  -2 -27   19.85    2.35
   3  -2  27   19.09    2.70
  -2  -1  27   17.55    2.33
  -2   3 -27   16.89    1.98
   3  -1 -27   17.54    1.93
   3  -2  27   17.56    2.80
  -1  -2 -27   22.64    2.55
   3  -1 -27   18.76    2.27
  -1   3  27   17.12    2.19
  -2  -1  27   24.27    2.72
  -2   3 -27   18.44    2.01
   3  -1 -26    8.85    1.58
   3  -2  26    8.84    1.92
  -2  -1  26    7.79    1.61
  -1   3  26    9.20    1.65
  -2   3 -26    8.70    1.44
   3  -2  26   10.00    2.08
  -1  -2 -26   11.18    1.73
   3  -1 -26    9.00    1.38
  -1  -2 -26    9.89    1.72
  -2  -1  26   11.59    1.89
  -2   3 -26    7.70    1.37
  -2   3 -25   72.91    3.97
  -1   3  25   68.43    4.11
  -2  -1  25   71.44    4.52
   3  -1 -25   69.71    3.76
   3  -2  25   77.36    5.09
   3  -1 -25   67.40    3.97
   3  -2  25   74.26    5.44
  -1  -2 -25   74.93    4.30
  -2  -1  25   81.88    4.73
  -1  -2 -25   74.15    4.37
  -2   3 -25   59.57    3.45
  -1  -2 -24   77.95    4.43
   3  -2  24   76.80    4.30
  -1   3  24   77.20    4.26
  -2  -1  24   75.19    4.59
  -1  -2 -24   83.42    4.47
   3  -1 -24   88.56    4.52
  -2   3 -24   76.55    3.96
  -2   3 -24   75.54    3.80
   3  -2  24   75.86    4.40
   3  -1 -24   76.41    3.88
   3  -2  24   79.41    5.12
  -2  -1  24   88.06    4.84
   3  -2  23   61.38    4.10
  -1   3  23   61.52    3.74
   3  -1 -23   70.44    3.97
  -2   3 -23   58.92    3.43
   3  -2  23   59.43    3.74
  -1  -2 -23   64.63    3.93
  -1  -2 -23   70.54    4.06
  -2  -1  23   71.60    4.29
  -2  -1  23   61.43    4.08
   3  -1 -23   63.45    3.50
   3  -2  23   60.97    4.46
  -1   3  22   20.53    2.17
  -2  -1  22   24.41    2.58
   3  -2  22   24.19    2.78
  -1  -2 -22   22.55    2.30
  -2   3 -22   24.21    2.20
  -1  -2 -22   24.76    2.45
  -2   3 -22   20.81    2.01
   3  -1 -22   25.11    2.32
   3  -2  22   21.42    2.25
  -2  -1  22   26.72    2.60
   3  -1 -22   20.12    2.03
  -2   3 -21  130.81    4.89
  -2   3 -21  133.68    4.81
   3  -1 -21  133.45    4.98
  -1   3  21  130.57    5.27
  -2  -1  21  155.09    6.07
  -1  -2 -21  138.64    5.54
   3  -1 -21  148.53    5.31
  -2  -1  21  122.99    5.58
   3  -2  21  131.81    5.49
  -1  -2 -21  139.98    5.55
   3  -2  21  131.16    6.33
  -2   3 -20   18.43    1.83
   3  -2  20   17.83    2.42
  -2  -1  20   19.75    2.28
  -1   3  20   18.57    2.06
  -2   3 -20   18.59    1.81
   3  -1 -20   18.61    1.98
   3  -2  20   18.55    2.11
  -1  -2 -20   20.05    2.12
  -2  -1  20   20.79    2.25
   3  -1 -20   18.93    1.90
  -1  -2 -20   17.88    1.99
  -2   3 -19    2.38    0.71
  -2  -1  19    2.00    0.82
  -1  -2 -19    3.45    0.91
  -1   3  19    2.40    0.74
   3  -2  19    2.43    1.12
  -2   3 -19    3.09    0.83
   3  -2  19    1.19    0.69
  -1  -2 -19    3.38    0.91
   3  -1 -19    4.05    1.00
   3  -1 -19    2.00    0.73
  -2  -1  19    2.92    0.96
  -2  -1  18   27.24    2.60
  -2   3 -18   30.33    2.20
  -1  -2 -18   32.55    2.63
   3  -2  18   29.86    2.62
   3  -1 -18   31.50    2.35
  -2   3 -18   31.13    2.27
   3  -1 -18   29.90    2.33
  -1   3  18   29.01    2.46
   3  -2  18   33.49    3.02
   3  -2  18   32.52    3.05
  -1  -2 -18   33.10    2.60
  -2  -1  17   75.86    4.20
  -1   3  17   81.62    3.98
  -2   3 -17   83.91    3.55
  -1   3  17   89.83    4.37
   3  -2  17   82.28    4.63
   3  -1 -17   80.82    3.74
   3  -2  17   77.48    4.65
  -1  -2 -17   87.76    4.24
   3  -2  17   87.77    4.36
   3  -1 -17   90.55    3.97
  -2   3 -16  148.66    4.64
  -1  -2 -16  150.32    5.43
  -2  -1  16  131.36    5.45
   3  -1 -16  141.58    4.81
  -1   3  16  135.18    5.05
   3  -2  16  143.02    5.90
  -1   3  16  144.79    5.48
   3  -2  16  154.34    5.66
   3  -1 -16  166.74    5.31
   3  -2  16  139.49    6.03
   3  -2  15  110.14    5.31
  -2  -1  15   95.62    4.63
  -2   3 -15  115.36    4.03
  -1   3  15  109.07    4.69
   3  -1 -15  107.03    4.10
  -1  -2 -15  110.09    4.64
   3  -1 -15  120.15    4.44
   3  -2  15  103.96    4.78
   3  -2  15  102.80    4.95
  -1   3  15  111.48    4.51
   3  -2  14   37.76    3.10
  -2  -1  14   32.85    2.71
   3  -2  14   37.16    2.82
  -1   3  14   35.81    2.55
  -2   3 -14   36.88    2.28
  -1  -2 -14   41.01    2.80
  -1   3  14   39.23    2.82
  -2  -1  14   35.40    2.38
   3  -1 -14   36.03    2.38
   3  -2  14   29.93    3.77
   3  -1 -14   44.93    2.73
   3  -2  14   27.16    2.54
  -1  -2 -13  254.09    6.82
   3  -1 -13  262.10    6.40
  -1   3  13  251.83    6.55
   3  -2  13  245.01   10.69
   3  -1 -13  253.29    6.07
  -2  -1  13  240.12    7.03
  -1   3  13  250.84    6.95
   3  -2  13  247.42    7.05
  -2   3 -13  261.44    5.97
   3  -2  13  263.54    7.57
  -2  -1  13  248.41    6.05
  -2  -1  12   34.79    2.72
  -2   3 -12   35.02    2.24
   3  -1 -12   33.79    2.23
   3  -2  12   39.74    2.90
  -1   3  12   34.87    2.45
  -1  -2 -12   31.55    4.15
   3  -2  12   30.37    3.75
  -2  -1  12   34.03    2.31
  -1  -2 -12   38.30    2.67
  -1   3  12   34.61    2.67
   3  -1 -12   40.90    2.55
   3  -2  12   34.86    2.94
   3  -2  11  145.51    5.29
  -1   3  11  148.62    5.21
   3  -1 -11  153.52    4.77
  -1   3  11  143.65    4.79
   3  -1 -11  163.67    4.97
   3  -1 -11  136.76    4.35
  -1  -2 -11  130.63    7.93
  -1   3  11  143.88    4.05
   3  -2  11  157.18    5.53
  -2   3 -11  153.96    4.57
  -1  -2 -11  156.30    5.19
   3  -2  11  154.62    5.64
  -2  -1  11  137.96    4.46
  -2  -1  11  143.20    5.34
   3  -2  10  128.45    5.01
  -2   3 -10  142.47    4.45
  -2   3 -10  132.31    4.19
   3  -1 -10  141.52    4.51
   3  -2  10  119.74    4.78
  -1  -2 -10  126.99    7.57
  -1   3  10  130.64    4.51
  -1   3  10  124.79    3.65
   3  -1 -10  129.30    4.11
  -1  -2 -10  129.71    4.68
   3  -2  10  131.24    3.83
  -1   3  10  135.67    4.94
   3  -2  10  135.74    5.32
  -2  -1  10  132.39    4.38
   3  -2   9   62.92    3.43
  -2   3  -9   57.53    2.95
  -1  -2  -9   56.18    4.92
  -1   3   9   62.24    2.47
  -1   3   9   59.09    2.95
  -1   3   9   62.36    3.31
   3  -1  -9   62.10    2.99
   3  -2   9   64.47    2.77
  -2   3  -9   63.34    2.97
   3  -1  -9   54.63    2.68
  -1  -2  -9   55.64    3.07
  -2  -1   9   56.16    2.86
   3  -2   9   57.58    3.38
   3  -2   9   59.02    3.48
  -2  -1   9   61.44    3.14
  -1  -2  -8   79.87    3.60
   3  -2   8   82.58    3.85
  -2   3  -8   76.23    3.20
  -2  -1   8   82.93    3.58
  -1   3   8   74.57    3.31
  -2  -1   8   80.84    3.34
  -1   3   8   76.29    3.65
  -2   3  -8   71.03    3.10
  -1   3   8   89.49    2.91
  -1  -2  -8   75.59    5.47
   3  -2   8   82.78    3.96
   3  -1  -8   73.23    3.00
   3  -1  -8   70.03    5.17
   3  -1  -8   80.89    3.32
   3  -2   8   82.24    3.11
   3  -2   8   91.19    4.23
   3  -2   7   53.58    3.10
   3  -1  -7   46.77    2.53
  -2  -1   7   48.83    2.76
  -1   3   7   51.73    2.16
  -2   3  -7   51.47    2.59
  -2   3  -7   47.69    2.52
  -1   3   7   54.26    3.01
  -1  -2  -7   54.07    4.50
   3  -1  -7   46.32    4.19
  -2  -1   7   51.70    2.71
  -1  -2  -7   51.02    2.86
   3  -1  -7   47.51    2.41
   3  -2   7   52.67    3.18
  -1   3   7   48.68    2.64
   3  -2   7   50.47    3.20
   3  -2   7   48.98    2.44
   3  -2   6   30.20    2.31
  -2   3  -6   31.13    2.06
  -2   3  -6   30.99    2.08
  -2  -1   6   31.63    2.17
   3  -1  -6   27.19    3.23
  -1  -2  -6   35.13    3.53
   3  -1  -6   30.64    2.04
  -1   3   6   32.39    1.68
  -1   3   6   32.80    2.32
   3  -2   6   31.74    2.54
   3  -1  -6   29.68    1.94
  -2  -1   6   32.81    2.16
  -1  -2  -6   31.88    2.24
   3  -2   6   31.14    1.99
   3  -2   5  320.30    7.34
  -2   3  -5  293.14    6.33
  -2   3  -5  301.23    6.42
  -1   3   5  311.62    7.06
   3  -1  -5  294.80    5.83
   3  -1  -5  295.63    6.17
  -1   3   5  307.75    5.13
  -2  -1   5  312.00    6.53
  -2  -1   5  320.96    6.63
  -1  -2  -5  306.77    6.66
   3  -1  -5  299.69   10.42
   3  -2   5  315.94    6.19
   3  -2   4    3.71    1.02
  -2   3  -4    4.24    0.83
   3  -2   4    5.41    1.25
  -2   3  -4    4.73    0.85
   3  -1  -4    5.43    1.01
  -1  -2  -4    5.33    0.96
  -1   3   4    5.07    0.69
  -1   3   4    5.55    0.97
  -2  -1   4    5.34    0.92
   3  -1  -4    5.72    0.86
  -2  -1   4    6.40    1.04
   3  -1  -4    3.31    1.13
   3  -2   4    6.59    1.09
  -2   3  -3   18.79    1.63
   3  -2   3   20.51    1.88
   3  -1  -3   18.52    1.47
  -1   3   3   16.95    1.64
  -1  -2  -3   18.40    1.64
  -2  -1   3   18.84    1.59
  -2  -1   3   18.59    1.62
   3  -1  -3   22.10    1.79
   3  -2   3   19.86    1.65
   3  -1  -2  170.38    4.55
   3  -2   2  158.90    4.55
   3  -1  -2  150.16    3.95
   3  -2   2  167.42    5.14
  -1   3   2  169.56    5.09
  -2   3  -2  168.26    4.77
  -1  -2  -2  163.52    4.77
  -2  -1   2  161.27    4.47
  -2  -1   2  155.32    4.63
   3  -2   1  340.13    7.27
  -2  -1   1  326.28    6.24
  -1   3   1  360.12    7.36
   3  -1  -1  332.66    5.04
   3  -1  -1  349.34    6.44
  -2   3  -1  336.43    6.83
  -1  -2  -1  343.14    7.01
   3  -2   1  333.27    6.65
  -1  -2  -1  304.32    6.38
   3  -1  -1  335.03    5.73
  -2  -1   1  349.40    6.95
  -1  -2   0  150.97    4.46
  -2  -1   0  141.53    4.43
  -2   3   0  149.14    4.55
  -1   3   0  153.73    4.81
   3  -2   0  151.78    4.81
   3  -1   0  158.81    4.38
   3  -1   0  131.91    3.32
  -1   3   0  164.97    4.32
   3  -1   0  143.74    3.77
  -1  -2   0  154.46    4.75
  -2   3   0  162.65    4.43
  -2  -1   0  147.22    4.13
  -1   3   0  152.58    9.39
   3  -2   0  153.33    4.60
  -1   3  -1  556.95   17.81
   3  -1   1  500.86    6.93
  -2   3   1  499.36    7.72
  -1  -2   1  534.50    8.36
  -2   3   1  513.99    8.45
  -1  -2   1  575.25    8.63
  -2   3   1  538.85    8.39
  -2  -1  -1  524.22    7.61
  -1   3  -1  520.00    8.81
   3  -1   1  551.17    7.97
   3  -1   1  541.64    6.78
  -1  -2   1  498.09    8.68
  -1   3  -1  524.56    7.63
  -2  -1  -1  526.97    8.52
   3  -2  -1  545.15    8.57
   3  -2  -1  545.87    8.93
  -1  -2   2  424.29    7.63
  -2   3   2  452.92    7.95
  -1   3  -2  481.51    8.44
   3  -1   2  476.76    7.33
   3  -1   2  471.85    6.54
  -1  -2   2  465.19    8.49
  -2  -1  -2  457.99    6.94
  -1   3  -2  456.53    7.09
   3  -1   2  438.34   16.11
  -2   3   2  470.59    7.91
  -2  -1  -2  449.53    7.85
   3  -2  -2  431.83    7.91
  -1  -2   2  444.76    7.54
  -1   3  -2  471.13   16.18
  -2   3   2  490.84    7.55
   3  -2  -2  468.10    8.04
  -1   3  -3  262.03   12.00
   3  -2  -3  243.18    5.87
  -1  -2   3  284.16    6.24
  -2   3   3  250.28    5.32
  -2  -1  -3  276.87    5.32
  -1   3  -3  269.88    6.34
  -2   3   3  291.76    6.39
   3  -1   3  268.09    5.45
  -1  -2   3  266.20    6.48
   3  -1   3  239.37    4.93
  -1   3  -3  289.13    5.57
   3  -1   3  295.49   13.22
  -1  -2   3  277.58    5.92
  -2  -1  -3  257.09    6.01
  -1   3  -3  262.89    5.71
  -2   3   3  289.74    6.23
   3  -2  -3  285.53    6.35
  -1  -2   4  374.55    7.26
   3  -2  -4  325.40    6.84
  -2   3   4  324.54    5.94
  -2   3   4  336.53    6.77
  -1   3  -4  272.06   12.08
  -2  -1  -4  322.67    5.66
   3  -1   4  314.78    5.85
  -1  -2   4  334.94    7.35
  -1   3  -4  341.05    7.07
   3  -1   4  313.53   13.58
  -2  -1  -4  319.45    6.70
   3  -2  -4  309.71    6.58
  -1  -2   4  342.75    6.53
  -1   3  -4  315.95    6.25
  -1   3  -4  317.90    5.87
  -2   3   4  307.00    6.56
  -2   3   5  409.23    6.65
   3  -2  -5  464.81    7.96
  -2  -1  -5  369.20    5.86
  -1   3  -5  389.15    7.55
  -1   3  -5  389.57   14.37
  -1  -2   5  408.25    8.15
  -1   3  -5  413.29    6.62
   3  -2  -5  368.70    6.07
   3  -1   5  434.80   15.79
  -1  -2   5  396.83    7.09
  -2   3   5  401.05    7.50
  -1  -2   5  468.83    8.27
  -2  -1  -5  414.24    7.62
   3  -2  -5  407.12   14.98
  -1   3  -5  415.85    7.09
   3  -2  -5  399.86    7.58
  -1  -2   6   82.96    3.60
  -1   3  -6   67.76    3.14
  -2   3   6   71.01    2.78
  -1   3  -6   71.72    2.96
   3  -1   6   69.40    2.83
  -1  -2   6   76.20    3.63
  -1   3  -6   69.66    2.78
   3  -2  -6   57.36    2.51
   3  -1   6   74.29    6.72
  -2  -1  -6   71.42    3.23
  -1  -2   6   71.68    3.02
   3  -2  -6   78.68    3.33
  -1   3  -6   67.01    5.86
   3  -2  -6   70.02    6.22
   3  -2  -6   70.14    3.30
  -2   3   6   71.44    3.21
  -1  -2   7  492.19    8.78
  -2   3   7  423.79    6.66
  -1  -2   7  431.61    8.61
  -1   3  -7  424.90    7.81
  -2   3   7  449.70    8.05
   3  -1   7  394.62    6.47
   3  -2  -7  458.38    7.77
  -1   3  -7  427.02    6.86
  -2  -1  -7  433.49    7.85
  -1   3  -7  404.36   14.28
   3  -1   7  476.56   16.63
   3  -2  -7  448.34   15.75
   3  -2  -7  410.27    7.83
  -1  -2   7  443.31    7.46
  -1   3  -7  431.96    7.23
  -1  -2   8  310.65    7.10
   3  -1   8  315.60    7.29
  -2   3   8  280.29    5.34
  -1   3  -8  266.57    6.22
  -1  -2   8  251.04    5.62
  -2   3   8  278.64    6.46
   3  -2  -8  310.32    6.38
   3  -1   8  268.52    5.23
  -1  -2   8  275.38    6.90
   3  -2  -8  243.42    5.35
   3  -1   8  261.26   12.73
   3  -2  -8  283.65   12.87
  -1   3  -8  274.98   11.72
   3  -2  -8  273.14    6.39
  -1   3  -8  273.64    5.80
  -2  -1  -8  280.02    6.35
  -2   3   8  272.85    6.41
  -2  -1  -8  288.36    5.53
  -2  -1  -9   19.53    1.79
   3  -2  -9   13.32    2.84
   3  -2  -9   20.28    1.70
   3  -1   9   17.39    1.93
  -1   3  -9   15.67    1.54
  -2   3   9   15.24    1.59
  -1  -2   9   18.69    1.88
   3  -1   9   18.59    1.50
   3  -2  -9   16.11    1.49
   3  -1   9   17.17    3.34
  -1  -2   9   16.40    1.48
   3  -2  -9   18.95    1.84
  -2   3   9   18.83    1.41
  -1   3  -9   16.13    1.44
  -1  -2   9   20.29    1.93
  -1   3  -9   16.83    2.93
  -2   3   9   16.31    1.64
  -2  -1  -9   16.47    1.42
   3  -2 -10  175.28    4.69
  -2   3  10  174.10    5.31
  -2   3  10  185.15    5.30
  -1   3 -10  175.97    9.19
  -1   3 -10  178.94    4.76
  -1   3 -10  176.31    5.05
  -1  -2  10  193.98    4.90
   3  -2 -10  167.41   10.20
   3  -2 -10  188.69    5.40
   3  -1  10  173.38    4.17
   3  -1  10  170.39    8.01
   3  -1  10  179.99    5.61
   3  -2 -10  163.28    4.56
   3  -1  10  183.17   10.53
  -2  -1 -10  190.21    5.40
  -1  -2  10  176.17    5.64
  -1  -2  10  193.90    5.81
  -2  -1 -10  173.26    4.56
   3  -1  11   94.39    7.58
   3  -2 -11   95.65    3.44
   3  -1  11   86.22    4.07
  -2   3  11   88.64    3.82
  -1  -2  11   96.97    3.47
  -2   3  11   89.86    3.77
  -2  -1 -11  100.94    3.97
  -2  -1 -11   92.79    3.53
   3  -1  11   93.97    3.06
  -1  -2  11   93.25    4.17
   3  -1  11   88.68    5.76
   3  -1  11   95.25    7.39
   3  -2 -11   81.23    3.35
  -1   3 -11   83.97    3.41
  -1   3 -11   91.61    6.55
  -1  -2  11   99.51    4.26
   3  -2 -11   95.49    3.95
   3  -2 -11   73.68    6.86
  -2   3  12  180.26    5.51
   3  -1  12  195.00    5.99
   3  -2 -12  178.06    4.64
  -1   3 -12  181.08    5.06
  -2   3  12  184.52    5.42
  -2  -1 -12  192.68    5.08
  -1  -2  12  188.34    5.94
   3  -2 -12  168.34    4.94
   3  -1  12  171.26   10.42
  -2  -1 -12  192.73    5.51
  -1  -2  12  185.23    4.79
  -1  -2  12  183.28    5.86
   3  -2 -12  192.07    5.53
  -2  -1 -13  172.21    4.95
   3  -2 -13  173.96    4.52
   3  -1  13  149.09    5.29
  -1  -2  13  178.67    5.94
  -2  -1 -13  181.46    5.41
  -2   3  13  181.04    5.60
  -1   3 -13  182.86    4.97
  -1  -2  13  176.09    5.84
   3  -2 -13  194.66    5.63
   3  -2 -13  172.84    5.10
  -2   3  13  173.40    5.41
   3  -1  13  141.64    9.49
  -1  -2  13  171.73    4.63
   3  -1  14    2.67    1.50
  -2   3  14    4.08    0.95
  -2  -1 -14    3.69    0.87
  -2   3  14    5.03    1.03
  -1   3 -14    3.92    0.83
  -1  -2  14    4.48    1.11
  -1  -2  14    4.34    1.09
   3  -1  14    4.40    1.05
   3  -2 -14    4.87    1.06
  -2  -1 -14    4.56    0.98
  -1  -2  14    4.15    0.84
   3  -2 -14    5.24    1.13
   3  -1  14    2.71    0.85
  -2   3  15   87.23    3.92
   3  -1  15   90.31    4.25
  -2   3  15   89.53    4.04
  -1   3 -15   90.09    3.60
  -1  -2  15   91.96    4.41
  -1  -2  15   90.12    4.30
   3  -2 -15   88.17    3.83
  -2  -1 -15   87.72    3.85
   3  -1  15   81.80    7.45
   3  -1  15   98.85    4.87
   3  -2 -15  102.89    4.20
  -2  -1 -15   97.20    3.90
  -2   3  16    2.13    0.78
   3  -1  16    0.97    0.89
   3  -1  16    2.20    0.80
  -1  -2  16    2.39    0.83
  -2  -1 -16    3.00    0.83
   3  -1  16    2.62    1.05
  -1   3 -16    2.13    0.68
  -2   3  16    2.13    0.76
  -2  -1 -16    2.28    0.84
  -1  -2  16    1.60    0.72
   3  -2 -16    3.14    0.85
  -2  -1 -16    1.31    0.66
   3  -2 -16    3.08    0.94
   3  -1  17   22.71    2.27
   3  -1  17   21.78    2.18
  -2   3  17   24.32    2.17
  -1   3 -17   23.38    1.88
  -2   3  17   25.36    2.19
  -2  -1 -17   24.05    2.14
  -1  -2  17   25.11    2.35
   3  -2 -17   23.73    2.12
  -2  -1 -17   24.62    2.12
   3  -2 -17   26.04    2.18
   3  -1  17   28.97    4.61
  -1  -2  17   24.61    2.44
   3  -1  17   24.09    2.52
  -2  -1 -17   25.13    2.11
  -1  -2  18   23.70    2.46
   3  -1  18   24.74    2.33
   3  -1  18   25.63    4.41
   3  -1  18   19.51    2.07
  -2   3  18   25.51    2.31
  -1   3 -18   27.72    2.04
  -2  -1 -18   24.23    2.23
   3  -2 -18   28.02    2.28
  -1  -2  18   21.25    2.22
   3  -2 -18   23.77    2.18
  -2  -1 -18   23.24    2.10
   3  -1  18   23.81    2.52
  -2   3  18   24.20    2.19
  -2  -1 -18   27.24    2.24
   3  -1  19  158.45    6.59
   3  -1  19  148.37   10.58
  -1   3 -19  168.61    4.96
  -2   3  19  156.01    5.48
  -2  -1 -19  148.28    5.38
  -1   3 -19  152.84    4.95
  -1  -2  19  161.56    5.93
   3  -2 -19  145.76    5.33
   3  -1  19  167.81    6.01
  -2   3  19  158.15    5.68
  -2  -1 -19  159.95    5.46
   3  -1  19  148.77    5.48
   3  -1  19  180.33    6.81
   3  -2 -19  168.24    5.51
  -1  -2  19  157.48    5.93
  -1  -2  19  160.57    6.23
  -2  -1 -19  158.85    5.43
   3  -1  20   50.49    3.81
  -1   3 -20   52.45    2.83
  -2  -1 -20   49.24    3.10
  -2   3  20   46.76    3.19
   3  -1  20   47.17    6.05
   3  -1  20   52.34    3.32
  -2   3  20   44.82    3.03
  -2  -1 -20   50.09    3.20
  -1  -2  20   51.30    3.37
   3  -2 -20   50.29    3.20
   3  -1  20   48.38    3.31
  -1   3 -20   50.00    2.91
  -2  -1 -20   55.98    3.31
   3  -1  20   49.77    3.66
   3  -2 -20   58.88    3.34
  -1  -2  20   50.25    3.41
  -1  -2  20   54.45    3.71
   3  -1  21   61.08    3.87
  -2   3  21   67.16    3.84
  -2  -1 -21   66.86    3.72
   3  -1  21   66.74    4.38
  -1  -2  21   66.99    3.87
  -1  -2  21   69.25    4.26
  -1   3 -21   73.06    3.43
  -1   3 -21   65.82    3.22
  -2  -1 -21   61.84    3.63
  -2   3  21   63.60    3.60
  -1  -2  21   61.62    3.76
   3  -2 -21   65.94    3.74
  -2  -1 -21   66.54    3.67
   3  -1  21   66.32    7.22
  -1   3 -21   67.89    3.43
   3  -1  21   58.32    4.04
   3  -2 -21   78.13    3.87
  -1  -2  21   58.74    3.76
  -1   3 -22  263.96    6.66
  -2  -1 -22  252.81    7.14
   3  -1  22  238.98   14.05
  -2  -1 -22  250.18    7.26
  -2   3  22  255.46    7.24
   3  -1  22  255.90    8.49
  -1  -2  22  253.94    8.21
  -2  -1 -22  230.17    6.92
  -1   3 -22  246.57    6.26
  -1  -2  22  251.33    7.56
   3  -2 -22  241.67    7.21
   3  -1  22  260.87    8.73
  -2   3  22  237.54    7.32
  -1  -2  22  245.26    7.75
   3  -2 -22  258.62    7.05
  -1   3 -22  263.85    6.84
  -1  -2  22  251.73    7.54
  -2  -1 -23  169.97    6.11
   3  -1  23  177.29    7.34
  -2  -1 -23  172.04    5.95
  -1   3 -23  161.54    5.48
  -2   3  23  174.84    6.34
  -1   3 -23  166.73    5.25
  -2  -1 -23  152.43    5.71
  -1  -2  23  164.63    6.20
   3  -2 -23  168.70    6.16
  -2   3  23  164.88    5.99
   3  -1  23  175.83    7.15
   3  -1  23  166.04   11.68
  -1   3 -23  171.16    5.52
   3  -2 -23  173.22    5.87
  -1  -2  23  177.66    6.47
  -1  -2  23  169.41    6.56
  -1  -2  23  173.97    6.96
  -1   3 -24   31.70    2.47
  -2   3  24   31.95    2.83
   3  -1  24   35.58    3.36
  -1  -2  24   27.68    2.74
   3  -1  24   30.86    3.21
  -1   3 -24   32.35    2.55
  -1   3 -24   31.02    2.33
  -2  -1 -24   31.94    2.75
  -2   3  24   33.05    2.73
  -2  -1 -24   28.62    2.58
   3  -2 -24   29.26    2.74
  -2  -1 -24   30.60    2.57
  -1  -2  24   30.21    3.09
   3  -2 -24   29.01    2.50
  -1  -2  24   31.02    2.80
  -1   3 -25  122.81    4.84
   3  -1  25  119.65    6.18
  -1   3 -25  118.34    4.85
  -1  -2  25  108.00    5.69
  -2  -1 -25   96.34    4.67
  -2  -1 -25  111.52    5.15
   3  -2 -25  108.30    5.18
  -2  -1 -25  112.22    4.91
  -2   3  25  109.76    5.25
  -1  -2  25  111.84    5.38
  -2   3  25   99.46    4.80
  -1  -2  25  115.62    5.58
  -1   3 -26   34.12    2.67
  -2  -1 -26   45.05    3.36
   3  -1  26   44.55    3.87
  -1   3 -26   48.13    3.14
  -2  -1 -26   45.56    3.18
  -2   3  26   48.24    3.52
  -2  -1 -26   41.36    3.11
   3  -1  26   49.86    4.37
  -2   3  26   48.19    3.40
   3  -2 -26   45.43    3.45
  -1  -2  26   48.57    3.87
  -1  -2  26   50.41    3.69
  -1  -2  26   46.03    3.63
   3  -1  27    3.92    1.23
  -1  -2  27    4.79    1.36
  -2  -1 -27    6.59    1.35
  -2  -1 -27    3.98    1.07
  -1   3 -27    3.24    0.87
   3  -2 -27    4.95    1.37
  -1   3 -27    4.08    0.99
   3  -1  27    4.10    1.45
  -2   3  27    5.12    1.26
  -1  -2  27    5.20    1.29
  -2   3  27    3.90    1.15
  -2  -1 -27    5.10    1.15
  -1  -2  27    5.67    1.39
  -2  -1 -28   35.97    3.15
  -1  -2  28   38.92    3.55
  -1  -2  28   36.05    3.25
   3  -1  28   35.58    3.59
  -2  -1 -28   33.20    2.83
   3  -1  28   36.35    3.85
  -2   3  28   36.33    3.16
   3  -2 -28   40.41    3.37
  -2  -1 -28   37.04    2.92
  -1   3 -28   32.50    2.72
  -1  -2  28   35.27    3.25
  -1   3 -28   39.28    2.95
  -2   3  28   35.05    3.00
  -2  -1 -29   34.07    3.12
  -1  -2  29   33.46    3.23
   3  -2 -29   36.95    3.28
  -1  -2  29   35.55    3.45
  -2  -1 -29   31.57    2.72
  -2   3  29   30.77    2.81
   3  -1  29   31.21    3.40
  -2  -1 -29   27.07    2.63
   3  -1  29   34.71    3.87
  -1   3 -29   36.64    2.89
  -1  -2  29   36.91    3.34
  -2   3  29   34.43    3.15
  -1   3 -29   32.04    2.72
  -1  -2  30   24.16    2.93
   3  -1  30   25.96    3.39
  -2   3  30   25.70    2.78
  -2  -1 -30   23.98    2.66
   3  -1  30   24.83    2.99
   3  -1  30   28.32    3.38
   3  -2 -30   27.89    2.89
  -1   3 -30   25.90    2.46
  -2  -1 -30   22.83    2.33
  -1   3 -30   25.49    2.53
  -1  -2  30   22.87    2.71
  -2   3  31    7.08    1.52
  -1   3 -31    4.23    1.08
   3  -1  31    6.90    1.79
   3  -2 -31    7.06    1.66
  -2  -1 -31    6.93    1.53
  -1   3 -31    6.49    1.29
  -1  -2  31    6.73    1.63
   3  -1  31    5.63    1.59
   3  -1  31    5.77    1.58
  -1  -2  31    4.91    1.35
  -2  -1 -32   24.41    2.79
   3  -1  32   24.91    3.07
  -1   3 -32   26.01    2.59
  -1  -2  32   25.75    3.12
   3  -1  32   25.69    3.33
   3  -2 -32   25.95    2.86
  -2   3  32   23.39    2.72
  -2   3  32   23.44    2.88
  -1  -2  32   24.95    2.90
   3  -1  32   27.49    3.54
  -1   3 -32   26.22    2.63
  -1  -2  33    3.69    1.40
  -1   3 -33    4.80    1.22
   3  -2 -33    4.06    1.35
  -2  -1 -33    3.64    1.35
  -1  -2  33    3.75    1.33
  -1   3 -33    2.83    0.97
   3  -1  33    6.55    1.70
   3  -1  33    4.04    1.74
   3  -1  33    2.73    1.17
  -2   3  33    4.17    1.25
  -2   3  33    3.48    1.21
  -1   3 -34   23.01    2.47
  -1  -2  34   24.81    3.17
  -2   3  34   21.30    2.65
  -1  -2  34   24.35    2.99
   3  -1  34   26.62    3.58
   3  -1  34   24.59    2.97
   3  -1  34   27.62    3.51
   3  -2 -34   22.40    2.78
  -2   3  34   20.75    2.83
  -2  -1 -34   24.72    2.86
  -1   3 -34   24.43    2.66
  -1   3 -35    5.35    1.35
  -1  -2  35    6.66    1.68
  -2   3  35    5.51    1.53
  -2   3  35    3.71    1.17
  -1   3 -35    4.40    1.10
   3  -1  35    4.58    1.29
   3  -1  35    4.83    1.65
   3  -1  35    7.34    1.99
   3  -2 -35    5.38    1.34
  -1  -2  35    5.90    1.59
  -2  -1 -35    3.31    1.18
  -2  -1 -36   20.10    2.78
  -2   3  36   18.35    2.73
   3  -1  36   25.88    3.14
  -1   3 -36   22.68    2.66
   3  -1  36   23.20    3.40
   3  -1  36   27.50    3.61
   3  -2 -36   20.76    2.82
  -1  -2  36   23.87    3.14
  -1  -2  36   29.07    3.29
  -1   3 -36   20.67    2.47
  -2   3  36   25.35    2.97
  -1   3 -37   24.06    2.78
  -1   3 -37   27.67    2.90
  -1  -2  37   28.31    3.43
  -2   3  37   23.30    2.90
   3  -1  37   29.48    3.52
   3  -1  37   27.22    3.72
   3  -1  37   28.72    3.73
   3  -2 -37   25.40    3.09
  -2  -1 -37   24.54    3.08
  -1  -2  37   28.00    3.27
  -2   3  37   22.99    3.06
  -1   3 -38    3.03    1.17
  -1  -2  38    4.50    1.54
  -1  -2  38    4.35    1.49
  -2   3  38    3.32    1.21
  -2  -1 -38    4.57    1.42
  -1   3 -38    5.04    1.34
   3  -2 -38    2.86    1.16
   3  -1  38    3.16    1.21
   3  -1  38    2.93    1.48
   3  -1  38    5.04    1.75
  -1   3 -38    3.61    1.03
  -2   3  38    1.47    0.91
  -2  -1 -39    1.89    1.13
   3  -2 -39    3.65    1.53
  -1   3 -39    3.33    1.27
  -1  -2  39    3.55    1.58
  -2   3  39    1.22    0.69
  -1  -2  39    3.40    1.54
  -2  -1 -39    4.83    1.93
  -1   3 -39    1.50    0.95
  -1  -2  39    3.78    1.41
  -2   3  39    2.44    1.11
  -2  -1 -39    3.12    1.36
   3  -1  39    4.02    1.70
  -1   3 -39    1.26    0.56
   3  -1  39    2.96    1.45
   3  -2 -39    3.24    1.27
  -1   3 -39    1.46    1.04
  -2   3  39    3.00    1.34
  -1  -2  39    2.85    1.28
  -1   3 -39    2.66    0.86
   3  -2 -40   11.32    2.36
  -2  -1 -40    8.38    1.80
  -1   3 -40   11.03    2.07
  -1  -2  40    9.32    2.08
  -2   3  40    8.76    2.09
  -1  -2  40   10.10    2.42
  -2  -1 -40   12.20    2.62
   3  -2 -40   12.74    2.35
  -2  -1 -40    7.77    1.89
  -1   3 -40   12.04    2.22
  -2  -1 -40   10.69    2.18
  -2   3  40   10.07    2.06
  -1   3 -40    8.37    1.70
  -1  -2  40   13.25    2.51
   3  -2 -40   11.20    2.22
  -1   3 -40    9.60    1.57
  -1   3 -40   10.25    1.88
   3  -1  40   12.79    2.67
   3  -1  40    8.38    2.25
  -2   3  40    8.41    1.95
  -1  -2  40   13.64    2.42
  -2  -1 -41   11.57    2.42
  -2  -1 -41    8.21    1.84
  -1  -2  41   13.11    2.61
   3  -2 -41   11.57    2.41
  -1   3 -41   14.75    2.44
  -2   3  41   10.95    2.33
  -1   3 -41   12.69    2.27
  -2  -1 -41    9.37    2.00
   3  -2 -41   11.83    2.43
  -1  -2  41   10.33    2.44
  -2   3  41   13.79    2.38
  -2  -1 -41    7.30    1.88
  -1   3 -41   10.78    1.92
  -1  -2  41   14.25    2.57
   3  -1  41   13.09    2.76
   3  -1  41   14.37    2.78
   3  -2 -41   10.76    2.13
  -1   3 -41    7.42    1.60
  -1   3 -41    9.20    1.63
  -2   3  41   10.36    2.17
  -1  -2  41   15.01    2.56
  -1  -2  42    9.18    2.30
  -2  -1 -42    6.96    1.79
  -2   3  42    6.73    1.95
  -2  -1 -42    8.40    2.04
  -1   3 -42    8.24    1.79
   3  -2 -42    9.01    2.35
  -1   3 -42   10.78    2.17
  -2  -1 -42    9.63    2.08
   3  -2 -42   11.69    2.34
  -1  -2  42   10.19    2.25
  -1   3 -42    6.72    1.39
   3  -2 -42   11.38    2.32
  -2   3  42    6.24    1.67
  -2  -1 -42    6.74    1.69
  -1   3 -42   10.01    1.93
  -1  -2  42    9.11    2.12
   3  -1  42   10.89    2.51
  -2   3  42    7.62    1.89
   3  -1  42    7.67    2.14
  -1   3 -42    2.51    1.28
  -1  -2  42   12.38    2.29
   3  -2 -43   26.09    3.37
  -1   3 -43   24.33    2.99
  -2  -1 -43   16.58    2.59
  -2   3  43   20.64    3.18
  -1  -2  43   20.79    3.42
  -1   3 -43   21.21    2.89
  -2  -1 -43   20.55    3.06
   3  -2 -43   20.05    2.69
  -2  -1 -43   16.53    2.62
   3  -2 -43   24.58    3.51
  -1  -2  43   21.00    3.17
  -1  -2  43   24.47    3.16
  -1  -2  43   24.95    3.35
   3  -1  43   25.35    3.69
  -2   3  43   22.15    2.92
  -1   3 -43   16.31    2.19
  -1   3 -43   17.52    2.58
  -2   3  43   17.93    2.88
  -2  -1 -43   16.01    2.64
   3  -2 -43   23.92    3.25
  -2  -1 -44    8.72    2.15
  -1  -2  44    8.38    2.26
  -2   3  44    9.43    2.11
   3  -2 -44    8.83    2.34
  -1  -2  44   10.52    2.30
  -2  -1 -44    6.75    1.86
   3  -2 -44    8.41    1.91
  -2   3  44    8.87    2.16
  -1   3 -44    7.98    1.86
  -1   3 -44   10.13    2.05
   3  -2 -44   12.18    2.35
  -2  -1 -44    7.30    1.85
  -1  -2  44    9.82    2.19
  -2   3  44    9.76    2.00
   3  -1  44   10.95    2.45
   3  -1  44    9.21    2.31
  -2   3  44   10.30    2.20
   3  -2 -44   11.27    2.37
  -1   3 -44    9.41    1.82
  -2  -1 -44    7.93    1.89
  -1  -2  44    9.59    2.16
  -2  -1 -45    7.99    1.96
  -1   3 -45    9.01    1.90
  -2   3  45    7.82    1.91
  -2   3  45    9.16    2.26
  -2  -1 -45    6.51    1.68
   3  -2 -45    9.19    2.05
  -1   3 -45    7.75    1.87
   3  -2 -45   11.02    2.43
  -2   3  45    9.58    2.24
  -1  -2  45    7.26    2.20
  -2  -1 -45   10.32    2.34
  -2   3  45    4.94    1.64
  -1  -2  45    9.12    2.06
  -2   3  45    7.86    1.83
   3  -1  45    8.50    2.08
   3  -1  45    8.02    2.16
   3  -2 -45    8.55    2.12
  -2  -1 -45    7.90    2.03
  -1   3 -46    2.03    1.15
  -2  -1 -46    1.72    1.54
  -1   3 -46   -0.59    1.08
  -1  -2  46    0.93    0.99
  -2   3  46    0.97    0.76
   3  -2 -46    1.89    1.16
  -2   3  46   -1.46    1.09
  -2  -1 -46    0.34    0.70
   3  -2 -46    0.29    0.81
  -2  -1 -46    1.06    0.76
  -2   3  46   -0.33    0.70
  -2   3  46   -0.02    0.75
  -1  -2  46    0.53    0.80
   3  -1  46    0.73    0.90
   3  -2 -46    0.50    0.97
  -2   3  46    1.15    0.95
   3  -2 -47   11.00    2.15
  -1   3 -47   11.59    2.20
  -2   3  47   10.62    2.50
  -2   3  47   14.39    2.71
  -2   3  47   13.40    2.43
  -1   3 -47   12.58    2.20
   3  -2 -47   13.06    2.64
  -1  -2  47   13.40    2.90
  -2  -1 -47   12.25    2.41
  -2  -1 -47   12.37    2.29
  -2  -1 -47    5.83    1.70
  -2   3  47   10.67    2.24
   3  -1  47   14.07    2.72
   3  -2 -47   12.13    2.49
  -2   3  47   10.12    2.00
  -1   3 -48    9.68    2.08
  -2  -1 -48    6.68    1.67
  -2   3  48    9.68    2.35
  -2   3  48    8.91    2.21
  -2  -1 -48    8.75    2.00
  -1   3 -48    8.73    1.88
   3  -2 -48    8.74    2.22
  -2  -1 -48    6.25    1.71
   3  -2 -48    7.87    1.77
  -1  -2  48    9.85    2.48
  -2   3  48    8.65    2.16
  -2   3  48    6.41    1.71
   3  -1  48    9.58    2.28
   3  -2 -48    9.18    2.16
  -2   3  48    8.07    1.98
  -2  -1 -49    6.24    1.67
   3  -2 -49    7.10    1.67
  -1  -2  49    8.64    2.27
  -2   3  49    8.01    2.03
  -2  -1 -49    5.72    1.78
  -1   3 -49    7.98    1.77
  -2   3  49    8.24    2.02
  -2   3  49    9.96    2.25
   3  -2 -49   12.85    2.58
  -1   3 -49    9.72    2.05
  -2  -1 -49    8.83    1.97
  -2   3  49    7.03    1.65
  -2   3  49    9.14    2.11
  -2  -1 -50    4.23    1.46
  -2   3  50    4.64    1.53
  -1  -2  50    4.37    1.72
   3  -2 -50    4.51    1.71
  -2   3  50    4.72    1.70
  -1   3 -50    5.31    1.61
  -2  -1 -50    1.07    1.00
   3  -2 -50    3.10    1.19
  -2  -1 -50    5.52    1.77
  -1   3 -50    4.05    1.39
  -2   3  50    4.37    1.61
  -2   3  50    2.18    0.96
  -2   3  50    2.59    1.13
  -2   3  51    1.84    1.04
  -1  -2  51    1.23    0.95
  -2  -1 -51    1.21    0.86
   3  -2 -51    2.21    1.38
  -1   3 -51    1.77    0.93
  -2   3  51    2.45    1.35
  -2  -1 -51    1.46    1.03
  -2   3  51    2.10    1.27
  -1   3 -51    1.93    0.83
   3  -2 -51    2.56    1.25
  -2   3  51    0.61    0.56
  -2   3  51    1.22    0.97
   3  -2 -52    2.11    1.28
  -1  -2  52    3.97    1.60
  -2   3  52    3.27    1.38
   3  -1  52    2.43    1.18
  -2   3  52    5.46    1.73
  -1   3 -52    2.92    1.25
   3  -2 -52    1.93    1.12
  -2  -1 -52    2.60    1.15
  -2  -1 -52    2.29    1.50
  -2   3  52    2.71    1.33
  -1   3 -52    3.52    1.17
  -2   3  52    3.23    1.37
  -2  -1 -53    5.01    1.59
  -2   3  53    9.33    2.19
  -2   3  53    9.25    2.12
   3  -2 -53    8.56    2.14
  -2   3  53   11.21    2.23
   3  -2 -53    6.44    1.60
  -1   3 -53   10.82    2.05
   3  -1  53    8.79    2.07
  -1  -2  53   12.01    2.61
  -1   3 -53    9.22    1.79
  -2   3  53    6.90    1.75
  -2   3  54    4.20    1.51
  -1  -2  54    4.71    1.80
  -1   3 -54    3.94    1.19
   3  -2 -54    3.14    1.32
   3  -2 -54    3.58    1.18
  -2   3  54    3.14    1.34
  -1   3 -54    3.49    1.33
  -2   3  54    2.71    1.22
  -2   3  54    4.52    1.34
  -1   3 -55    4.12    1.20
  -1   3 -55    5.57    1.50
  -2   3  55    3.43    1.43
   3  -2 -55    3.32    1.08
   3  -2 -55    3.27    1.30
  -2   3  55    5.60    1.66
  -1  -2  55    5.49    1.81
  -2   3  55    3.19    1.27
  -2   3  55    4.43    1.41
  -2   3  56    1.69    1.02
  -1   3 -56    0.44    0.65
  -1  -2  56    0.05    0.68
  -2   3  56    0.69    0.78
   3  -2 -56    0.72    0.79
  -1   3 -56    1.15    0.98
   3  -2 -56    2.59    1.08
  -2   3  56    1.45    1.03
  -1   3 -57    0.40    0.55
   3  -2 -57    0.90    0.73
   3  -2 -57    0.34    0.71
  -1   3 -57    2.98    1.08
  -2   3  57   -0.06    0.61
  -1  -2  57   -0.18    0.78
  -2   3  57    0.82    0.87
  -2   3  57    2.60    1.16
  -1   3 -58    1.51    0.95
  -2   3  58    1.12    0.86
  -2   3  58    1.55    0.88
  -1   3 -58    1.54    0.70
  -1  -2  58    2.29    1.05
   3  -2 -58    2.53    0.98
   3  -2 -58    1.35    0.89
  -2   3  58    2.76    1.17
   3  -2 -59   -0.44    0.54
  -2   3  59    0.93    0.77
  -1   3 -59    1.21    0.83
  -1   3 -59    0.83    0.62
   3  -2 -59    1.11    0.94
  -1  -2  59    0.10    0.74
  -2   3  59    0.15    0.52
   3  -1  59    1.07    1.07
  -2   3  59    0.39    0.69
  -2   3  60    0.62    0.58
  -1   3 -60    1.02    0.61
  -1  -2  60    0.02    0.62
   3  -2 -60    0.28    0.54
   3  -2 -60   -0.31    0.70
  -1   3 -60   -1.98    0.85
  -2   3  60    0.10    0.50
  -2   3  60    0.77    0.67
   3  -1  60    1.03    0.83
   3  -2 -61    0.79    0.62
  -2   3  61    1.63    0.82
  -2   3  61    1.68    0.90
  -1  -2  61    2.36    1.10
  -1   3 -61    0.54    0.55
  -2   3  61    1.06    0.59
   3  -2 -61    2.13    1.02
  -2   3  61    1.85    0.90
   3  -1  61    2.06    0.93
  -2   3  62    0.56    0.60
   3  -2 -62   -0.66    0.69
  -1   3 -62   -0.59    0.57
  -1  -2  62    0.02    0.58
   3  -2 -62    0.32    0.43
  -2   3  62   -0.32    0.43
  -2   3  62   -0.14    0.41
  -1   3 -63   -0.69    0.59
   3  -2 -63    0.08    0.58
   3  -1  63   -0.43    0.55
  -2   3  63    1.06    0.74
  -2   3  63    0.60    0.65
   3  -2 -63    1.39    0.66
  -1  -2  63    0.86    0.78
  -2   3  63    0.00    0.40
   3  -2 -64   -0.16    0.48
  -1   3 -64    0.44    0.53
  -1  -2  64    0.30    0.52
  -2   3  64    1.18    0.61
  -2   3  64    0.21    0.48
   3  -1  64    0.34    0.46
  -2   3  65    0.19    0.37
   3  -1  65    0.36    0.62
   0   3  64    0.16    0.43
   0   3  63    0.04    0.35
   0   3  63    0.68    0.55
  -3   3 -63   -0.20    0.44
   3  -3  63    0.47    0.45
   3   0 -63    0.67    0.48
  -3   0  62    1.56    0.77
   3   0 -62    0.88    0.66
  -3   3 -62    1.07    0.61
   0   3  62   -0.45    0.64
  -3   0  62    0.44    0.67
   3  -3  62    2.17    0.97
   3  -3  62   -0.79    0.81
   3   0 -62    1.00    0.74
   0   3  62    0.12    0.42
   3   0 -61   -0.60    0.71
   3   0 -61    0.53    0.62
  -3   0  61   -0.08    0.52
   0   3  61    0.27    0.43
  -3   3 -61   -0.48    0.52
   3  -3  61    0.67    0.77
   3  -3  61   -0.30    0.67
   0   3  61    0.17    0.43
  -3   0  61    0.05    0.57
   3   0 -60    1.14    0.69
   3  -3  60    1.41    0.94
  -3   3 -60    1.23    0.64
  -3   0  60    1.30    0.90
   3   0 -60    1.04    0.81
   0   3  60    1.98    0.92
   0   3  60    0.71    0.67
  -3   0  60    0.95    0.79
   3  -3  60    0.50    0.61
   3  -3  59    0.31    0.74
  -3   0  59    0.21    0.69
   3   0 -59    0.73    0.71
  -3   0  59   -0.28    0.56
   3   0 -59    0.50    0.48
   0   3  59   -0.45    0.67
   0   3  59    0.15    0.48
  -3   3 -59   -0.06    0.45
   3  -3  59    1.26    0.93
   3  -3  58    0.14    0.67
   3   0 -58    0.51    0.75
  -3   3 -58   -0.70    0.72
  -3   0  58    0.11    0.51
   0   3  58    1.07    0.70
   0   3  58   -0.14    0.63
  -3   0  58   -0.81    0.70
   3   0 -58    0.60    0.74
  -3   0  57    0.51    0.64
   0  -3 -57    0.95    0.78
   3   0 -57    1.08    0.91
  -3   0  57    0.37    0.68
   3  -3  57   -0.25    0.79
   3   0 -57    1.52    0.97
   0   3  57    0.87    0.81
   0   3  57    0.72    0.66
  -3   3 -57    0.03    0.51
   0   3  56    2.08    0.87
  -3   0  56    2.13    1.19
  -3   3 -56    1.38    0.75
   3   0 -56    3.29    1.13
   3   0 -56    3.64    1.38
   0  -3 -56    3.70    1.27
   3  -3  56    2.13    1.26
   0  -3 -56    2.06    0.84
  -3   0  56    2.65    1.25
  -3   3 -55   -0.38    0.65
  -3   0  55    0.04    0.59
   0  -3 -55    1.66    1.01
   3  -3  55    0.76    0.95
   0  -3 -55    0.60    0.62
  -3   0  55    0.07    0.57
   3   0 -55   -0.16    0.78
   0   3  55    0.63    0.68
   3   0 -55    0.90    1.03
  -3   0  55   -0.36    0.50
   3   0 -54    0.20    0.67
  -3   0  54   -1.10    0.90
  -3   0  54    0.27    0.75
   3  -3  54    0.57    0.83
   3   0 -54    0.74    0.71
   0  -3 -54    0.46    0.69
  -3   3 -54   -1.04    0.98
   0  -3 -54    0.55    0.59
  -3   0  54    0.88    0.72
   3  -3  54    1.00    0.65
  -3   3 -53    2.24    1.45
  -3   3 -53    0.54    0.79
   3   0 -53    2.90    1.14
  -3   0  53    4.15    1.56
   3   0 -53    5.74    1.73
   3  -3  53    6.46    1.99
   0  -3 -53    2.93    1.22
  -3   0  53    6.63    1.58
   3  -3  53    4.92    1.46
  -3   3 -52    0.53    1.00
  -3   0  52    0.98    1.07
   3  -3  52   -0.04    0.73
  -3   3 -52    0.55    0.65
   3   0 -52    0.24    0.71
   0  -3 -52    0.72    1.06
   3   0 -52   -0.04    1.00
  -3   0  52   -0.61    0.84
   3  -3  52    0.24    0.83
  -3   3 -51   -2.06    1.49
  -3   0  51    0.54    0.73
   3   0 -51    0.14    0.79
  -3   3 -51   -0.61    0.74
   0  -3 -51    0.04    0.70
   3   0 -51    0.70    0.89
   3  -3  51    0.18    0.81
   3  -3  51    0.69    0.90
  -3   0  51    0.25    0.71
  -3   3 -50    4.70    1.55
  -3   0  50    4.07    1.53
   0  -3 -50    2.63    1.18
   3   0 -50    1.42    1.12
   3   0 -50    1.86    0.97
  -3   3 -50    3.89    1.71
  -3   0  50    5.74    1.58
   0   3  50    2.92    1.21
   3  -3  50    3.46    1.23
   3   0 -49   -0.09    0.95
   3   0 -49   -0.13    0.74
  -3   0  49   -1.12    1.16
   0  -3 -49    0.35    0.74
  -3   3 -49    0.50    0.83
   3   0 -49    1.61    1.14
   0  -3 -49   -0.35    0.92
   0   3  49   -0.59    0.81
  -3   0  49    1.31    0.96
   3  -3  49    0.31    0.81
  -3   0  48    2.69    1.29
  -3   3 -48    6.46    2.24
   3   0 -48    3.33    1.42
   0  -3 -48    3.74    1.52
   3   0 -48    2.92    1.29
  -3   3 -48    3.77    1.41
   3   0 -48    4.41    1.51
   0  -3 -48    2.46    1.16
   0   3  48    4.89    1.53
  -3   0  48    4.47    1.48
   3  -3  48    4.44    1.58
   0  -3 -47    1.25    1.05
   3   0 -47    2.17    1.26
  -3   0  47    2.65    1.30
   0  -3 -47    1.71    0.98
   3   0 -47    1.91    1.11
   3   0 -47    1.25    1.05
  -3   3 -47    2.29    1.78
  -3   3 -47    1.71    1.14
   0   3  47    1.32    0.77
   3  -3  47    1.67    1.11
  -3   0  47    2.72    1.29
  -3   3 -46   -0.42    0.83
  -3   3 -46    0.60    1.22
   3   0 -46    0.92    0.90
  -3   0  46   -0.96    0.87
   3   0 -46   -0.18    1.37
   0  -3 -46   -0.58    0.87
   0  -3 -46   -0.06    0.82
   3   0 -46    1.05    1.02
   0   3  46   -1.30    1.00
   3  -3  46    0.10    0.73
   3   0 -46    0.31    0.64
  -3   0  46   -0.80    0.87
   0  -3 -45    2.66    1.16
   0  -3 -45    3.36    1.36
  -3   3 -45    5.09    2.02
   3   0 -45    2.39    1.36
  -3   0  45    4.07    1.64
   3   0 -45    3.72    1.48
   3   0 -45    3.14    1.32
  -3   3 -45    2.67    1.15
   0   3  45    1.42    0.89
  -3   0  45    1.90    0.89
   3   0 -45    4.26    1.42
   3  -3  45    1.91    1.21
  -3   3 -44    2.22    1.11
   0  -3 -44   -0.21    1.00
  -3   3 -44    0.26    1.35
   3   0 -44    2.33    1.32
   3   0 -44    2.03    1.10
  -3   0  44    0.25    0.72
   0  -3 -44   -1.12    0.90
  -3   0  44    0.17    0.72
   3   0 -44    0.75    0.91
   0   3  44    0.15    0.65
   3  -3  44    1.82    1.26
  -3   0  44   -0.05    0.63
   3   0 -44    1.02    0.97
   3   0 -43    1.64    1.25
  -3   0  43    0.05    1.07
   0  -3 -43   -0.38    0.74
   3   0 -43    0.39    0.90
   3   0 -43    0.71    0.91
  -3   3 -43    1.66    1.04
  -3   0  43    0.65    0.97
   0  -3 -43   -0.53    1.11
   0   3  43    0.84    0.97
  -3   3 -43    1.48    0.92
   3  -3  43    1.24    1.10
   3  -3  43    1.67    1.14
   3   0 -43    2.19    1.10
  -3   3 -43   -0.01    0.65
  -3   0  43    2.16    0.99
  -3   0  43    1.82    0.97
  -3   3 -42    1.29    0.77
  -3   0  42    0.69    0.93
  -3   0  42    0.81    0.99
   3   0 -42    0.32    0.98
   0  -3 -42    0.70    0.67
   3   0 -42    1.20    1.25
   3   0 -42    2.13    1.33
   3  -3  42   -2.81    1.31
   0  -3 -42    0.37    0.99
   0  -3 -42    2.51    1.03
   0   3  42    1.59    1.08
  -3   3 -42    1.01    0.67
  -3   0  42    0.33    0.70
   3  -3  42    1.94    1.15
  -3   3 -42    0.69    0.68
   3   0 -42    3.71    1.40
   3  -3  42    1.62    1.18
  -3   0  42    1.38    0.90
   3   0 -41    6.24    1.74
   3   0 -41    1.98    0.98
  -3   0  41    3.86    1.69
   0  -3 -41    4.10    1.45
   0  -3 -41    3.51    1.59
   3   0 -41    8.60    2.08
  -3   3 -41    5.14    1.48
   3  -3  41    5.69    1.77
  -3   0  41    4.06    1.48
  -3   3 -41    3.81    1.27
   0   3  41    4.50    1.52
  -3   3 -41    6.17    1.65
  -3   0  41    4.32    1.39
   3  -3  41    4.86    1.65
   3   0 -41    4.28    1.38
  -3   0  41    4.99    1.55
   3  -3  41    4.68    1.80
   0  -3 -41    4.90    1.36
  -3   0  40    1.00    1.05
   0  -3 -40    0.02    0.90
   3  -3  40    0.40    0.73
   3   0 -40    0.70    1.20
  -3   3 -40    0.72    0.86
   3   0 -40    1.72    0.93
   0  -3 -40    0.73    0.88
   3   0 -40    1.15    1.18
  -3   0  40    0.95    0.95
   3   0 -40    0.84    0.95
   0   3  40    1.87    1.08
  -3   0  40    1.47    0.74
  -3   3 -40    1.38    0.93
  -3   0  40    0.61    0.70
   3  -3  40    1.87    1.29
   3  -3  40    0.04    0.97
  -3   3 -40    0.25    0.60
   0  -3 -40    2.22    1.05
   3  -3  40    1.36    1.20
   3   0 -39   11.96    2.20
  -3   0  39   15.62    2.96
   3   0 -39   13.75    2.37
   3  -3  39   11.31    2.55
   3   0 -39   14.49    2.61
   0  -3 -39   11.90    2.39
   0  -3 -39    7.15    1.72
  -3   3 -39   10.31    1.98
  -3   0  39   11.01    2.45
  -3   0  39   10.94    2.14
   0   3  39    7.55    1.76
  -3   3 -39   11.68    2.05
  -3   0  39   11.61    2.24
   3  -3  39   14.05    3.08
   3  -3  39   15.51    2.78
   3   0 -39   12.76    2.29
   0  -3 -39   12.00    2.16
  -3   3 -39   10.39    2.00
   3  -3  39   15.42    2.78
   0  -3 -38   -0.03    0.90
  -3   0  38    0.92    1.08
   3   0 -38   -0.03    0.86
   0  -3 -38    1.05    0.79
  -3   0  38    0.27    0.75
  -3   3 -38    0.40    0.64
   3   0 -38    0.97    0.98
   3   0 -38    0.57    0.91
  -3   0  38    1.11    0.97
  -3   3 -38   -0.09    0.55
   0   3  38    0.12    0.63
  -3   3 -38    1.30    0.93
   3  -3  38    0.46    0.73
   3  -3  38    0.50    0.76
   0   3  38    0.27    0.58
   0  -3 -38    0.74    0.79
   3  -3  38    1.07    1.22
  -3   0  38    1.98    1.06
   3   0 -38    0.35    0.71
   3   0 -37    1.94    1.21
   0  -3 -37    0.48    0.77
   0  -3 -37    1.41    0.69
   3   0 -37    0.09    0.90
  -3   0  37    0.76    0.93
   3   0 -37    0.17    0.94
   0   3  37    1.27    0.73
   0  -3 -37    1.34    0.85
   0   3  37    1.25    0.95
  -3   3 -37    1.24    0.71
  -3   0  37    0.60    0.69
   3  -3  37    1.65    1.16
   3  -3  37    1.28    1.09
  -3   3 -37   -0.26    0.70
   3   0 -37    1.12    1.07
  -3   0  37    1.04    0.96
   3  -3  37    0.81    1.00
   3  -3  36    0.25    1.12
  -3   0  36    0.06    0.51
  -3   0  36   -0.16    0.44
   0   3  36    0.65    0.77
  -3   3 -36    1.12    0.83
   3   0 -36    0.72    0.69
   3  -3  36    0.32    0.76
   0   3  36   -0.61    0.69
   3   0 -36    0.93    0.62
   3  -3  36    1.36    0.96
   3  -3  36   -0.07    0.81
   0  -3 -36    0.33    0.60
   3   0 -35   -1.56    0.80
  -3   0  35   -0.07    0.46
   3  -3  35   -0.11    0.72
   3  -3  35   -0.36    0.65
   0   3  35    0.06    0.64
   3  -3  35    0.57    0.87
  -3   3 -35   -0.15    0.64
   0  -3 -35   -0.12    0.46
   3  -3  35    1.28    1.02
   3   0 -35   -1.27    1.07
   0   3  35   -2.04    1.14
  -3   0  35    0.61    0.64
   3  -3  34    0.62    0.58
   3   0 -34   -0.44    0.95
  -3   3 -34   -0.09    0.50
   0   3  34   -0.20    0.63
  -3   0  34   -0.22    0.63
   3  -3  34    0.95    1.13
   3  -3  34    1.35    1.12
   0   3  34   -0.33    0.79
   0  -3 -34    0.43    0.52
  -3   0  34   -0.37    0.49
   3  -3  34   -0.51    0.98
   0   3  33    5.02    1.37
  -3   0  33    3.59    1.21
  -3   3 -33    4.04    1.20
   3  -3  33    4.89    1.83
   3  -3  33    6.03    1.83
   3   0 -33    3.46    1.10
   3  -3  33    5.07    1.41
   0   3  33    3.75    1.14
   0  -3 -33    4.65    1.48
  -3   0  33    5.98    1.54
   3  -3  33    3.47    1.30
   3   0 -32    4.33    1.17
   3  -3  32    5.45    1.48
   0  -3 -32    6.91    1.56
   0   3  32    6.22    1.50
   3  -3  32    6.20    1.61
  -3   3 -32    7.53    1.56
   0   3  32    5.50    1.36
  -3   0  32    6.58    1.71
   3  -3  32    7.43    2.05
   3  -3  32    7.06    1.83
  -3   0  32    6.26    1.55
   3  -3  31   14.52    2.29
  -3   3 -31   16.10    2.15
   0   3  31   10.46    1.83
  -3   0  31   14.54    2.30
   3  -3  31   16.13    2.84
   3  -3  31   12.71    2.34
   3   0 -31   18.28    2.43
   0  -3 -31   14.01    2.22
   0   3  31    9.68    1.77
   0   3  31   11.70    2.01
   3  -3  31   13.23    2.36
  -3   3 -30   30.06    2.86
   0   3  30   24.41    2.77
  -3   0  30   24.61    2.93
   0   3  30   22.64    2.69
   3  -3  30   30.51    3.82
   3  -3  30   28.25    3.34
   3   0 -30   29.08    2.91
   0  -3 -30   28.38    3.08
   3  -3  30   25.95    3.20
   3  -3  30   30.31    3.34
   0   3  30   21.34    2.60
   0   3  29   24.43    2.71
  -3   3 -29   25.79    2.62
   0  -3 -29   26.56    2.99
  -3   0  29   25.15    2.99
   0   3  29   20.57    2.58
   3  -3  29   28.01    3.64
   3  -3  29   24.94    3.19
   3   0 -29   28.65    2.91
   0   3  29   18.79    2.43
   3  -3  29   25.14    3.04
   0   3  28   56.50    4.07
  -3   0  28   69.27    4.80
   0   3  28   70.60    4.41
   0   3  28   60.82    4.24
   3  -3  28   78.32    5.89
   3   0 -28   80.73    4.60
  -3   3 -28   77.95    4.43
   0  -3 -28   75.04    4.81
   3  -3  28   67.56    4.80
   3  -3  27    5.54    1.45
  -3   3 -27    7.46    1.46
   0   3  27    4.54    1.25
   3   0 -27    8.91    1.66
  -3   0  27    6.31    1.51
   0   3  27    4.80    1.25
   3  -3  27    4.54    1.59
   0   3  27    4.32    1.18
   0  -3 -27    5.25    1.44
   3  -3  26   22.61    2.72
   0   3  26   16.60    2.18
  -3   0  26   20.82    2.59
  -3   3 -26   22.40    2.34
   0   3  26   20.31    2.37
   3  -3  26   19.60    2.93
   3   0 -26   22.22    2.44
   0  -3 -26   22.07    2.55
   3   0 -26   24.31    2.32
   0   3  26   23.13    2.48
   3  -3  25   32.94    3.57
  -3   3 -25   34.84    2.85
   0   3  25   24.99    2.63
   0   3  25   33.02    2.91
  -3   0  25   30.00    3.06
   0   3  25   32.21    2.92
   3  -3  25   35.79    3.76
   3   0 -25   35.06    2.93
   3  -3  25   34.00    3.35
   0  -3 -25   33.29    3.11
   3   0 -25   37.74    2.83
  -3   3 -24   12.38    1.73
   0   3  24   11.71    1.76
  -3   0  24   12.49    1.96
   0   3  24    9.34    1.51
   3   0 -24   11.10    1.62
   0   3  24   11.68    1.76
   3   0 -24   11.37    1.68
   3  -3  24   12.03    2.11
   0  -3 -24   11.87    1.89
   3  -3  24   13.10    2.28
   3  -3  24   10.90    2.19
   3   0 -23    0.14    0.59
   3  -3  23    0.10    0.46
   3  -3  23    0.40    0.89
  -3   3 -23    0.52    0.62
  -3   0  23    0.70    0.81
   3  -3  23    0.23    0.60
   0   3  23    0.24    0.59
   0   3  23   -0.28    0.71
   0   3  23   -0.29    0.53
   0  -3 -23    0.27    0.49
   3   0 -23    0.48    0.60
   0  -3 -22   52.81    3.79
   3  -3  22   59.54    4.51
   3  -3  22   58.88    4.20
  -3   3 -22   59.41    3.51
   0   3  22   55.09    3.55
  -3   0  22   56.98    4.01
   0   3  22   53.48    3.55
   3  -3  22   56.39    4.56
   3   0 -22   58.16    3.62
   0   3  22   46.99    3.43
   3  -3  21   19.04    2.66
   3  -3  21   21.51    2.53
   0   3  21   16.12    1.97
   0   3  21   20.21    2.16
  -3   0  21   16.70    2.29
   0   3  21   18.93    2.11
   3   0 -21   19.17    2.06
   0  -3 -21   19.81    2.30
  -3   3 -21   18.32    1.99
   3  -3  20   88.98    5.32
   3  -3  20   84.95    4.99
  -3   3 -20   93.71    4.27
  -3   0  20   83.65    4.73
   3   0 -20   85.21    4.18
   0   3  20   77.34    4.07
   3   0 -20   83.27    4.19
   0   3  20   74.13    4.14
   0   3  20   82.96    4.24
   0  -3 -20   79.41    4.48
   3  -3  19    0.95    0.99
   3  -3  19    0.24    0.71
   0   3  19    1.31    0.80
  -3   3 -19    1.16    0.73
  -3   0  19    0.81    0.88
   3   0 -19    1.29    0.76
   3   0 -19    0.75    0.59
   0  -3 -19    0.58    0.78
   0   3  19    0.57    0.65
   3  -3  18   38.59    3.52
   0  -3 -18   40.55    3.16
  -3   3 -18   42.38    2.82
   3   0 -18   42.84    2.88
   0   3  18   41.22    2.94
  -3   0  18   38.81    3.13
   3   0 -18   40.44    2.88
   3  -3  18   38.69    3.20
   3  -3  18   40.56    3.33
   0   3  18   39.09    2.94
   0  -3 -17   23.86    2.44
   3  -3  17   24.09    2.70
   3  -3  17   23.59    2.53
   0   3  17   24.93    2.34
   0   3  17   24.90    2.22
   3   0 -17   25.49    2.23
   3   0 -17   25.96    2.27
  -3   0  17   26.87    2.64
  -3   3 -17   25.05    2.14
   3  -3  17   23.22    2.58
   0  -3 -17   23.87    2.28
  -3   3 -17   23.40    2.08
   3  -3  16    4.83    1.27
   3  -3  16    4.35    1.10
   0   3  16    3.58    0.91
   0  -3 -16    4.72    1.05
  -3   0  16    5.65    1.29
  -3   3 -16    5.76    1.06
  -3   3 -16    4.81    0.93
   3   0 -16    5.24    1.06
   3   0 -16    5.14    1.06
   0  -3 -16    4.82    1.11
   3  -3  16    4.64    1.19
   3  -3  15    3.65    1.03
   0   3  15    4.25    0.89
  -3   3 -15    5.59    1.05
  -3   0  15    5.25    1.23
   3   0 -15    5.18    1.04
   3  -3  15    5.30    1.41
   3   0 -15    5.68    1.10
   0  -3 -15    5.05    1.12
   3  -3  15    4.62    1.17
   0  -3 -15    4.80    1.10
  -3   3 -15    3.92    0.88
   3  -3  14   60.60    4.08
   0  -3 -14   59.82    3.51
   0   3  14   60.34    3.30
  -3   3 -14   60.73    3.09
  -3   0  14   57.29    3.58
   3   0 -14   64.95    3.43
   3   0 -14   59.70    3.28
   3  -3  14   56.17    3.78
   0  -3 -14   61.71    3.63
   3  -3  13    8.80    1.51
   0   3  13   10.75    1.40
  -3   3 -13    9.95    1.29
   3   0 -13   12.57    1.58
  -3   0  13   11.14    1.66
   3   0 -13   11.20    1.46
   0  -3 -13   11.64    1.63
   0  -3 -13   11.65    1.58
   3  -3  13   10.52    1.70
   3  -3  12   18.16    2.26
   0   3  12   15.74    1.70
  -3   0  12   17.37    1.97
   0   3  12   16.65    1.95
   3   0 -12   18.41    1.88
  -3   3 -12   17.94    1.63
   0   3  12   13.54    1.53
   0  -3 -12   17.16    1.94
   3  -3  12   15.81    2.02
   3   0 -12   18.42    1.82
   0  -3 -12   16.89    1.86
   3  -3  11   35.75    3.03
   0  -3 -11   36.04    2.69
   0   3  11   33.46    2.35
  -3   3 -11   36.40    2.28
  -3   0  11   32.83    2.62
   0   3  11   34.19    2.72
   3   0 -11   34.59    2.49
   0   3  11   32.60    2.34
   0  -3 -11   37.39    2.76
   3   0 -11   34.76    2.42
   3  -3  11   34.79    2.90
   0   3  10   12.75    1.45
   3   0 -10   12.20    1.50
  -3   3 -10   13.41    1.43
  -3   0  10   13.67    1.72
   0   3  10   12.48    1.70
   3   0 -10   14.30    1.73
   0   3  10   12.24    1.46
   3  -3  10   12.59    1.79
   0  -3 -10   13.20    1.65
   3  -3  10   12.36    1.79
   0  -3 -10   12.46    1.65
   3  -3   9  126.52    5.51
   0   3   9  124.16    4.36
  -3   3  -9  138.26    4.30
  -3   0   9  124.26    4.90
   3   0  -9  121.80    4.55
   0   3   9  136.22    4.54
  -3   3  -9  129.69    4.83
   0  -3  -9  127.99    5.04
  -3   0   9  131.80    4.77
   3   0  -9  133.33    4.62
   0  -3  -9  122.08    4.83
   3  -3   9  132.95    5.51
   0   3   9  131.32    5.20
  -3   3  -8   80.70    3.67
   3  -3   8   92.18    4.67
   0  -3  -8   99.64    4.43
   0   3   8   90.68    3.65
   0  -3  -8  100.54    3.80
  -3   3  -8   99.16    3.66
   3   0  -8   89.90    3.50
  -3   0   8  101.08    4.37
   3   0  -8   92.20    3.95
  -3   0   8   93.80    4.02
   3   0  -8  101.45    4.03
   0  -3  -8   92.28    4.14
   3  -3   8  102.58    4.82
   0   3   8  106.67    3.98
   0   3   8   99.31    4.49
  -3   3  -8   87.30    4.02
   3  -3   7  147.22    5.79
  -3   3  -7  154.32    5.17
   3  -3   7  151.52    5.84
   0   3   7  137.58    4.38
  -3   3  -7  142.50    4.90
  -3   3  -7  151.71    4.46
   0   3   7  159.43    5.59
   3   0  -7  153.91    5.09
   0   3   7  169.73    4.95
   0  -3  -7  149.34    4.71
  -3   0   7  134.44    4.80
   3   0  -7  150.94    4.93
   0  -3  -7  143.67    5.11
   3   0  -7  142.97    4.45
  -3   0   7  146.66    5.19
   0  -3  -7  153.64    5.44
   0  -3  -6  433.12   14.40
   0  -3  -6  409.43    8.47
  -3   3  -6  403.64    8.06
  -3   3  -6  410.37    7.30
  -3   0   6  426.16    8.67
   0   3   6  415.45    8.94
   3  -3   6  364.52   14.44
   3   0  -6  395.25    7.24
   3   0  -6  410.71    8.17
   0   3   6  446.98    7.83
   0  -3  -6  418.36    7.96
  -3   0   6  421.45    8.33
  -3   3  -6  403.88   13.68
   3  -3   6  441.91    9.86
  -3   3  -6  420.82    8.42
   3   0  -6  401.28    7.79
   3  -3   6  443.73    9.54
   3  -3   6  389.17    9.28
  -3   3  -5  130.47    4.71
   3  -3   5  146.20    5.65
  -3   3  -5  142.69    4.31
  -3   0   5  123.94    4.63
   0  -3  -5  129.71    7.80
   0   3   5  132.02    4.99
  -3   3  -5  123.63    7.61
   0  -3  -5  122.76    4.61
   0   3   5  150.16    4.53
   3   0  -5  146.93    4.84
   3   0  -5  127.47    4.35
   0  -3  -5  137.29    4.63
  -3   0   5  133.81    4.68
   3   0  -5  130.40    4.13
   3  -3   5  135.44    5.46
   3   0  -5  132.54    4.44
   3  -3   5  147.75    5.47
  -3   3  -5  143.67    4.76
   3  -3   5  105.74    7.88
   0  -3  -4    5.01    1.69
   3  -3   4    7.00    1.34
   0  -3  -4    8.21    1.26
  -3   0   4    7.95    1.27
  -3   3  -4    8.16    1.07
   0   3   4    8.56    1.33
   3  -3   4    8.53    1.51
   0   3   4    7.10    1.04
   3   0  -4    7.35    1.07
   0  -3  -4    8.60    1.21
  -3   3  -4    6.63    1.20
  -3   3  -4    7.89    1.25
  -3   3  -4    8.20    1.99
   3   0  -4    6.29    0.96
  -3   0   4    6.26    1.07
   3  -3   4    9.14    1.44
   3  -3   4    9.34    2.46
   3  -3   3   13.64    2.96
  -3   3  -3   11.57    1.39
  -3   3  -3   10.81    1.37
  -3   0   3   11.81    1.47
  -3   3  -3   13.15    1.30
   0   3   3   15.03    1.66
   0   3   3   13.44    1.37
   0  -3  -3   13.88    2.63
   0  -3  -3   13.38    1.52
   3   0  -3   12.00    1.31
  -3   0   3   12.83    1.49
   0  -3  -3   14.10    1.55
   3  -3   3   15.94    1.89
   3   0  -3   10.67    1.20
   3  -3   3   15.22    1.73
  -3   3  -2    0.57    0.43
   3  -3   2    0.16    0.70
  -3   3  -2    0.37    0.35
  -3   3  -2    0.68    0.47
  -3   0   2    0.14    0.38
   0   3   2    0.00    0.50
   0  -3  -2    0.06    0.43
   3   0  -2   -0.01    0.44
   0   3   2    0.07    0.32
   3   0  -2    0.03    1.04
   3   0  -2   -0.22    0.48
  -3   0   2    0.16    0.42
   0  -3  -2    1.01    0.54
   3  -3   2    1.34    0.85
   3  -3   2    0.59    0.47
   3   0  -2   -0.30    0.47
   0  -3  -1   51.21    4.91
  -3   0   1   51.78    2.87
  -3   3  -1   49.12    2.79
  -3   0   1   54.31    2.97
  -3   3  -1   52.06    2.61
   0   3   1   56.11    3.11
   3   0  -1   52.78    2.66
   0  -3  -1   51.41    2.98
   3   0  -1   49.74    2.75
   3   0  -1   51.01    6.31
   0  -3  -1   56.13    2.94
   3  -3   1   59.92    3.58
   3   0  -1   46.04    2.51
   3  -3   1   46.17    2.91
  -3   3  -1   52.17    2.89
   3  -3   0    2.09    0.98
   0   3   0    1.34    0.44
  -3   3   0    0.62    0.38
  -3   0   0    2.44    0.79
  -3   3   0    1.13    0.59
  -3   3   0    0.77    0.35
  -3   0   0    1.20    0.56
   0   3   0    2.03    0.72
   0  -3   0    1.72    0.75
   3   0   0    0.70    0.37
   3   0   0    0.23    0.98
   3  -3   0    0.73    0.51
   3   0   0    0.72    0.37
   0  -3   0    1.45    0.54
   0  -3   1   77.43    3.19
  -3   3   1   81.64    3.53
  -3   0  -1   74.42    3.39
  -3   3   1   76.65    3.11
   0   3  -1   81.94    3.73
   3   0   1   80.45    3.34
   0  -3   1   83.51    3.87
   3   0   1   73.13    3.24
   0   3  -1   76.43    3.59
   0  -3   1   82.31    3.46
  -3   0  -1   84.28    3.66
   3  -3  -1   86.48    4.27
   3   0   1   77.64    7.55
   3  -3  -1   65.22    3.28
  -3   3   1   77.69    3.52
  -3   3   2  216.19    5.72
  -3   3   2  209.11    5.75
  -3   0  -2  223.72    5.74
  -3   3   2  207.62    5.20
   0   3  -2  225.27    6.08
   0   3  -2  252.23   10.75
   0  -3   2  239.94    5.84
   3   0   2  212.25    5.45
   0  -3   2  215.74    6.32
   0   3  -2  205.40    5.84
   3   0   2  185.36    5.15
   3   0   2  213.36   12.49
  -3   0  -2  205.57    5.69
   0  -3   2  223.41    5.55
   3  -3  -2  215.08    5.87
   3  -3  -2  228.81    6.84
   0  -3   3    6.15    1.09
  -3   3   3    6.23    1.40
  -3   3   3    5.18    1.10
  -3   0  -3    5.89    1.12
  -3   3   3    5.15    1.07
   0   3  -3    4.94    1.11
   3   0   3    9.01    1.85
   0  -3   3    7.49    1.46
   0   3  -3    7.83    1.25
  -3   0  -3    8.14    1.90
   3  -3  -3    6.50    1.59
   0   3  -3    3.92    1.46
   3  -3  -3    9.97    1.45
   0  -3   3    4.88    0.94
   3  -3  -4 1102.80   14.88
  -3   3   4 1088.77   12.73
  -3   0  -4 1018.33   12.10
  -3   3   4 1028.13   11.60
   0   3  -4 1142.47   13.61
   0  -3   4 1091.71   12.13
  -3   0  -4 1045.72   12.75
   3   0   4 1122.96   12.84
   0  -3   4 1105.37   14.48
   0   3  -4 1160.67   13.89
   3   0   4 1015.71   27.63
   0  -3   4 1060.86   12.80
  -3   0  -4 1096.55   12.94
   0   3  -4 1074.78   13.76
   3  -3  -4 1145.58   13.29
  -3   3   4 1085.52   13.16
   0  -3   5  404.99    7.20
  -3   0  -5  422.16    7.71
  -3   3   5  420.06    7.52
   0  -3   5  430.58    9.16
   0   3  -5  422.03    8.27
   3  -3  -5  437.51    9.32
  -3   0  -5  431.75    8.33
   3   0   5  420.01    8.26
   0   3  -5  464.35    8.75
   3   0   5  482.48   18.94
  -3   0  -5  450.19    8.35
  -3   3   5  400.00    7.94
  -3   3   5  422.65    7.96
   3  -3  -5  478.43    8.44
   0   3  -5  415.18    8.83
   0  -3   5  400.37    7.96
   0  -3   6  136.35    4.75
   0  -3   6  145.18    4.30
   3  -3  -6  130.59    5.09
  -3   3   6  143.07    4.68
  -3   3   6  133.59    4.70
  -3   0  -6  137.99    4.35
  -3   3   6  135.90    4.24
   0   3  -6  139.65    4.72
  -3   0  -6  138.67    4.80
   0  -3   6  129.90    5.12
   3   0   6  110.67    4.24
   0   3  -6  143.40    4.83
   0   3  -6  143.70    5.01
  -3   0  -6  138.29    4.70
   3   0   6  118.82    9.48
   3  -3  -6  147.58    4.67
   0  -3   7   13.58    1.32
   0   3  -7   13.74    1.49
   0  -3   7   13.26    1.54
  -3   3   7   12.25    1.37
  -3   3   7   11.27    1.45
  -3   0  -7   12.74    1.37
  -3   3   7   12.75    1.31
  -3   0  -7   16.50    1.85
   0  -3   7   13.66    1.78
   0   3  -7   11.99    1.47
   3  -3  -7   14.36    1.47
   3  -3  -7   14.31    1.78
  -3   0  -7   13.44    1.59
   3   0   7   14.87    3.59
   0   3  -7   13.24    1.60
   3  -3  -7   13.31    1.45
  -3   0  -8   32.67    2.28
   0  -3   8   29.49    2.34
  -3   3   8   30.69    2.18
  -3   0  -8   33.00    2.13
  -3   3   8   33.42    2.35
   0   3  -8   30.56    2.22
  -3   3   8   30.42    2.06
  -3   0  -8   34.55    2.43
   0   3  -8   31.50    2.30
   0  -3   8   30.35    2.55
   3  -3  -8   32.95    2.18
   3  -3  -8   31.72    2.49
   3   0   8   28.20    4.79
   0   3  -8   33.15    2.43
   3  -3  -9    5.10    0.94
  -3   3   9    3.18    0.95
   0  -3   9    1.91    0.79
  -3   3   9    1.24    0.71
  -3   0  -9    1.19    0.53
   0   3  -9    0.93    0.48
  -3   3   9    0.47    0.42
  -3   0  -9    4.39    1.43
   0  -3   9    1.31    0.78
   0   3  -9    0.67    0.44
   3  -3  -9    0.92    0.67
  -3   0  -9    1.97    0.84
   0   3  -9    1.41    0.64
   3   0   9    1.02    1.82
   0   3 -10  159.76    5.34
  -3   3  10  145.26    4.97
   0  -3  10  144.85    5.30
  -3   0 -10  141.94    4.40
  -3   3  10  148.21    4.77
   0   3 -10  143.24    4.63
  -3   3  10  141.57    4.37
  -3   0 -10  161.03    5.36
  -3   0 -10  145.18    4.88
   0  -3  10  143.10    5.55
   3  -3 -10  149.77    4.80
   3   0  10  133.24   10.49
   3  -3 -10  136.85    5.08
  -3   3  11  252.12    6.69
   0  -3  11  256.10    7.18
  -3   0 -11  249.55    5.88
  -3   3  11  240.94    6.13
   0   3 -11  247.71    6.12
  -3   3  11  244.80    5.80
  -3   0 -11  269.01    6.99
   0  -3  11  258.50    7.54
   3  -3 -11  260.84    6.50
  -3   0 -11  244.81    6.36
   3   0  11  259.70   14.70
   3  -3 -11  243.78    6.70
   0   3 -11  267.62    6.89
   3   0  12  109.90    9.72
   0   3 -12   99.90    4.29
   0  -3  12  103.42    4.65
  -3   0 -12   95.76    3.64
  -3   3  12  104.13    4.09
   0   3 -12   97.52    3.91
  -3   0 -12   87.18    3.83
  -3   0 -12  111.76    4.57
   0  -3  12  101.14    4.79
   3  -3 -12  100.19    4.10
   3  -3 -12   97.21    4.26
   0  -3  13   78.86    4.12
   3  -3 -13   76.20    3.75
  -3   3  13   80.07    3.58
   0   3 -13   73.86    3.27
  -3   0 -13   80.80    3.93
   0  -3  13   76.65    4.22
   3  -3 -13   80.28    3.75
  -3   0 -13   83.64    3.75
   3   0  13   81.24    8.43
   0   3 -13   76.22    3.81
   3   0  14   92.70    9.08
   3  -3 -14   90.06    4.37
   0  -3  14   90.25    4.51
  -3   3  14   94.52    3.92
   0   3 -14   99.68    3.86
   3  -3 -14   90.30    4.06
  -3   0 -14  101.89    4.44
   0  -3  14   92.25    4.64
  -3   0 -14   97.46    4.05
   0   3 -14   94.14    4.24
   3   0  15    1.80    2.01
   3  -3 -15    0.87    0.79
   0   3 -15   -0.08    0.38
  -3   3  15    1.51    0.80
   0   3 -15    0.04    0.39
  -3   0 -15    2.95    1.32
   0  -3  15    0.90    0.87
   3  -3 -15    0.39    0.72
   0  -3  15    0.03    0.58
  -3   0 -15    1.49    0.78
  -3   0 -15    0.87    0.74
  -3   0 -16  231.35    6.05
   3   0  16  282.99    7.81
   0  -3  16  250.37    7.75
  -3   3  16  233.88    6.31
   0   3 -16  252.56    6.48
   0   3 -16  264.64    6.16
  -3   0 -16  261.35    7.20
   0  -3  16  243.56    7.63
   3  -3 -16  245.07    6.92
   0   3 -16  235.78    5.80
  -3   0 -16  255.27    6.65
   3   0  16  251.32   15.37
   3  -3 -16  252.00    7.31
   3   0  17   -0.13    0.48
   3   0  17   -1.34    1.33
   3  -3 -17    1.18    0.84
   3   0  17    1.43    0.86
   0  -3  17    0.70    0.84
  -3   0 -17    1.67    0.72
   0   3 -17    0.14    0.43
   0   3 -17    0.66    0.42
  -3   3  17    0.97    0.68
   0   3 -17    0.46    0.45
  -3   0 -17    2.21    1.07
   0  -3  17    0.33    0.76
   3  -3 -17    0.95    0.77
  -3   0 -17    0.56    0.66
   0   3 -17    0.82    0.53
   3   0  18    5.51    1.24
  -3   3  18   11.33    1.60
   0   3 -18   10.91    1.29
  -3   3  18    9.56    1.31
  -3   0 -18   10.08    1.39
   0   3 -18   10.48    1.30
  -3   0 -18   11.52    1.48
   3   0  18   11.83    1.69
  -3   0 -18   11.05    1.61
   0  -3  18    8.86    1.57
   3  -3 -18   10.14    1.53
   0  -3  18   12.08    1.86
   3  -3 -18   12.16    1.67
   3   0  18    6.94    2.77
   0   3 -18    9.84    1.36
   0   3 -19   14.49    1.64
   3   0  19   17.37    2.05
   3  -3 -19   13.42    1.78
  -3   0 -19   15.13    1.70
  -3   3  19   13.08    1.70
   0   3 -19   15.18    1.53
  -3   3  19   13.54    1.60
   0   3 -19   14.25    1.47
   0  -3  19   13.78    1.98
  -3   0 -19   14.41    1.81
   0  -3  19   16.12    2.09
   3  -3 -19   13.81    1.78
  -3   0 -19   13.92    1.64
   3   0  19   14.42    2.22
   3   0  19   10.47    3.46
   0  -3  19   13.07    1.71
   0   3 -20   36.17    2.61
  -3   0 -20   33.75    2.57
   3  -3 -20   32.74    2.70
   0  -3  20   34.47    3.15
   0   3 -20   34.31    2.34
  -3   0 -20   34.15    2.79
   0  -3  20   33.87    3.04
   0   3 -20   31.94    2.23
   3  -3 -20   35.69    2.89
  -3   0 -20   32.61    2.49
   3   0  20   42.18    3.51
   3   0  20   26.80    5.59
  -3   3  20   33.76    2.75
   0  -3  20   34.02    2.76
   3   0  20   31.05    2.71
   3   0  21   76.22    4.22
   0  -3  21   69.97    4.48
   3   0  21   76.54    4.72
   0   3 -21   69.98    3.28
  -3   3  21   68.69    3.98
  -3   0 -21   70.20    3.97
   0  -3  21   72.86    4.41
   3  -3 -21   76.17    4.24
   3   0  21   76.21    9.18
  -3   0 -21   66.10    3.54
  -3   0 -21   71.85    3.79
   0  -3  21   69.18    4.05
   0   3 -21   69.86    3.60
   0   3 -22    8.68    1.39
   3   0  22    8.34    1.68
   3   0  22    8.10    1.46
   0  -3  22    8.78    1.71
  -3   0 -22    7.15    1.33
  -3   3  22    7.41    1.45
  -3   0 -22    6.78    1.36
   0  -3  22    7.46    1.53
   3  -3 -22    7.47    1.48
  -3   0 -22    6.45    1.20
   3   0  22    6.15    2.70
   0  -3  22    9.06    1.54
   3   0  22    6.50    1.56
   0   3 -23   16.56    1.86
   3   0  23   16.23    2.10
   0  -3  23   12.98    1.89
  -3   3  23   16.61    2.05
  -3   0 -23   14.79    1.93
   0  -3  23   16.06    2.18
   3  -3 -23   15.60    2.06
  -3   0 -23   18.15    2.01
   3   0  23   16.76    4.41
  -3   0 -23   15.00    1.74
   3   0  23   18.01    2.38
   0  -3  23   17.66    2.40
  -3   0 -24   38.21    2.93
   3   0  24   38.96    3.25
   0  -3  24   43.06    3.70
  -3   3  24   38.28    3.09
  -3   0 -24   39.44    3.15
   0  -3  24   39.53    3.36
   3  -3 -24   38.59    3.23
   0   3 -24   40.60    2.89
   3   0  24   31.46    3.05
   0  -3  24   41.04    3.30
   0   3 -25  112.94    4.89
  -3   0 -25   95.72    4.70
   0  -3  25  115.05    6.11
  -3   3  25  105.97    5.19
  -3   0 -25  101.10    4.98
   3   0  25  109.88    6.02
   0  -3  25  109.11    5.57
   3  -3 -25  107.09    5.38
   3   0  25  101.12    5.71
   0  -3  25  104.64    5.31
   0   3 -26   16.34    1.97
   0  -3  26   16.05    2.38
  -3   3  26   18.40    2.23
  -3   0 -26   15.26    1.98
  -3   0 -26   18.72    2.20
   3   0  26   18.11    2.52
   0  -3  26   16.38    2.22
   3  -3 -26   16.82    2.26
   0  -3  26   18.81    2.35
   0   3 -27   -0.21    0.44
   0  -3  27   -0.46    0.65
  -3   3  27    0.15    0.65
  -3   0 -27    0.08    0.56
   3   0  27    0.65    0.74
  -3   0 -27   -0.24    0.58
   3   0  27    0.37    0.57
   0  -3  27   -0.32    0.47
   3  -3 -27   -0.06    0.59
   0  -3  27   -0.23    0.62
   0   3 -28    0.79    0.67
  -3   0 -28    0.65    0.61
   0  -3  28    0.33    0.62
   3   0  28    1.47    0.72
  -3   0 -28    1.56    0.85
   3   0  28    0.26    0.75
   0  -3  28    1.13    0.76
   3   0  28    0.80    0.56
   3  -3 -28    0.54    0.72
  -3   3  28    1.16    0.64
   0  -3  28    0.62    0.63
   0   3 -29    8.10    1.51
  -3   3  29    6.26    1.41
   0  -3  29    6.21    1.60
  -3   0 -29    6.94    1.45
   3   0  29    7.14    1.66
  -3   0 -29    5.07    1.22
   0  -3  29    5.54    1.37
   3   0  29    6.78    1.64
   3  -3 -29    8.92    1.79
   3   0  29    5.52    1.38
   0  -3  29    7.51    1.56
  -3   3  29    7.66    1.67
   0  -3  29    7.16    1.55
   0   3 -30    1.88    0.89
   0  -3  30    2.45    1.14
  -3   3  30    2.38    0.99
  -3   0 -30    1.73    0.91
   3   0  30    2.28    1.07
  -3   0 -30    1.08    0.86
   3   0  30    1.04    0.90
   0  -3  30    2.51    1.07
   3   0  30    1.76    0.96
   3  -3 -30    3.24    1.23
  -3   3  30    2.31    1.00
   0  -3  30    2.39    1.07
   0  -3  30    1.25    0.77
  -3   0 -31   30.70    3.02
   0  -3  31   40.61    3.96
  -3   3  31   32.06    3.46
   3   0  31   31.40    3.45
  -3   3  31   33.64    3.14
  -3   0 -31   34.18    3.11
   3   0  31   30.89    3.57
   0  -3  31   32.63    3.22
   3   0  31   33.10    3.58
   3  -3 -31   34.48    3.39
   0  -3  31   33.11    3.37
   0  -3  31   30.02    3.27
   0   3 -31   31.62    2.91
  -3   3  32    3.19    1.24
   0   3 -32    2.53    0.88
   0  -3  32    2.52    1.27
  -3   3  32    3.84    1.23
   3   0  32    4.78    1.47
  -3   0 -32    4.13    1.18
   0  -3  32    4.40    1.34
   3   0  32    6.45    1.68
  -3   0 -32    4.49    1.26
   0  -3  32    6.00    1.46
   3   0  32    7.28    1.74
   3  -3 -32    4.56    1.53
   0  -3  32    4.20    1.20
   0  -3  33    2.66    1.21
  -3   3  33    2.66    1.06
   0  -3  33    2.71    1.12
   3   0  33    1.12    0.73
  -3   0 -33    2.84    1.11
   3   0  33    0.60    0.62
   0  -3  33    1.86    0.78
   0  -3  33    2.32    1.10
   3   0  33    2.44    1.21
  -3   0 -33    1.36    0.86
   3  -3 -33    2.75    1.16
  -3   3  33    3.64    1.34
   0   3 -33    1.38    0.70
  -3   3  34    7.43    1.86
   0   3 -34    8.95    1.75
   0  -3  34    8.38    1.83
   0  -3  34    9.21    2.06
  -3   3  34    8.77    1.70
  -3   0 -34    7.56    1.61
   3   0  34    5.39    1.52
  -3   0 -34    9.17    1.70
   3   0  34    8.02    1.94
   3   0  34   10.64    2.31
   3  -3 -34    9.54    2.03
   0  -3  34    9.47    2.01
   0  -3  35   10.70    2.13
  -3   3  35   12.94    2.10
   0  -3  35   11.11    2.26
   3   0  35    7.94    1.78
  -3   0 -35    8.69    1.71
   3  -3 -35   13.20    2.37
   3   0  35   11.98    2.29
   0   3 -35    9.52    1.84
  -3   0 -35   12.59    2.13
  -3   3  35   11.17    2.13
   0  -3  35    8.86    1.91
   0   3 -35   11.07    1.74
   0  -3  36   16.13    2.71
  -3   3  36   16.06    2.38
  -3   0 -36   16.10    2.29
  -3   0 -36   13.72    2.26
   3   0  36   16.36    2.76
   3  -3 -36   16.16    2.59
   0   3 -36   14.86    1.99
  -3   3  36   14.24    2.53
   0  -3  36   17.43    2.68
   0  -3  36   15.10    2.51
   0   3 -36   16.55    2.39
  -3   3  37    0.20    0.71
   0  -3  37   -0.40    0.99
  -3   0 -37    3.39    1.98
  -3   0 -37   -0.47    1.44
   0  -3  37   -1.02    1.26
   3  -3 -37   -1.15    0.96
   0   3 -37    1.80    1.02
  -3   3  37   -0.45    0.67
  -3   3  37    0.48    0.85
  -3   3  37    0.65    0.66
   0   3 -37   -0.18    0.62
  -3   0 -37    0.62    0.70
   3   0  37   -0.60    0.74
   0  -3  37    0.50    0.75
   3  -3 -37    0.18    0.82
   0   3 -37   -1.19    0.97
  -3   3  37   -0.93    0.97
   0  -3  37    0.68    0.71
  -3   0 -37    0.20    0.84
   0  -3  37   -0.32    0.99
  -3   0 -38    2.21    2.18
  -3   0 -38    2.20    1.66
   3  -3 -38    1.01    1.10
   0   3 -38   -0.52    0.85
   3  -3 -38   -0.01    1.08
   0  -3  38    0.10    0.69
   0   3 -38    0.65    0.74
   0  -3  38   -0.37    0.79
  -3   3  38    0.36    0.71
  -3   3  38   -0.08    0.69
   3  -3 -38    1.96    1.15
  -3   3  38   -0.42    0.85
  -3   0 -38    0.30    0.77
  -3   0 -38   -0.69    0.81
   0  -3  38    1.11    1.10
   0   3 -38   -0.64    0.89
   0   3 -38    0.17    0.70
  -3   0 -38    0.66    0.69
   3   0  38    1.18    0.81
   3  -3 -38    2.27    1.22
   0  -3  38    1.23    1.08
  -3   3  38    0.69    0.88
   0  -3  38   -0.39    1.01
  -3   3  38    0.06    0.52
   0   3 -39   32.67    3.36
  -3   0 -39   25.28    3.11
   3  -3 -39   31.62    3.81
  -3   0 -39   32.97    3.74
   3  -3 -39   36.10    4.14
   0  -3  39   32.45    3.96
   0   3 -39   31.91    3.40
   0  -3  39   30.87    4.01
  -3   3  39   36.61    4.20
  -3   0 -39   45.96    5.84
  -3   3  39   31.71    3.79
  -3   3  39   31.33    3.94
   3  -3 -39   34.02    3.71
  -3   0 -39   30.76    3.44
  -3   3  39   36.17    4.00
  -3   3  39   31.63    3.28
  -3   0 -39   25.51    2.94
   3   0  39   33.39    3.93
   3  -3 -39   28.49    3.51
   0   3 -39   31.26    2.95
   0  -3  39   33.00    3.95
   0  -3  39   36.54    3.94
   0  -3  39   30.95    3.60
   0   3 -39   28.94    3.21
   3  -3 -40    7.02    1.87
  -3   0 -40    8.84    2.87
   0  -3  40    8.62    2.34
  -3   3  40    6.78    2.16
   0   3 -40    5.89    1.62
   0   3 -40    6.78    1.72
  -3   0 -40    6.43    2.03
  -3   3  40    4.64    1.56
   3  -3 -40    5.45    1.87
  -3   3  40    6.09    1.90
   0  -3  40    4.65    1.70
  -3   0 -40    3.63    1.40
   0   3 -40    4.64    1.21
  -3   0 -40    5.34    1.57
   0   3 -40    4.35    1.43
   0  -3  40    6.88    1.99
   3   0  40    7.58    2.06
  -3   0 -40    5.72    1.43
   3   0  40    4.68    1.69
   3  -3 -40    9.50    2.05
  -3   3  40    7.03    1.77
   0  -3  40    6.46    1.77
  -3   3  40    5.14    1.62
   0  -3  40    4.19    1.41
   0   3 -41   11.56    2.11
  -3   3  41   13.35    2.70
  -3   0 -41    8.67    1.97
   0   3 -41   13.96    2.34
  -3   0 -41   16.86    2.86
   0  -3  41   12.08    2.64
  -3   3  41   13.80    2.64
  -3   3  41   11.98    2.32
   3  -3 -41   12.83    2.62
   0  -3  41   13.25    2.56
   3  -3 -41   13.76    2.52
   0  -3  41   14.78    2.68
  -3   0 -41   13.73    2.42
   0   3 -41   11.14    1.80
   0  -3  41   14.72    2.64
  -3   3  41   12.89    2.25
   3   0  41   16.32    2.84
   3   0  41   15.03    2.75
   3  -3 -41   12.00    2.35
   0  -3  41   11.85    2.31
  -3   3  41   11.07    2.29
   0   3 -41   12.94    2.32
  -3   0 -42    2.12    1.06
  -3   3  42    4.47    1.58
   0   3 -42    4.29    1.43
  -3   3  42    3.36    1.58
   3  -3 -42    2.10    1.33
  -3   3  42    4.51    1.65
   0   3 -42    6.30    1.60
   3  -3 -42    4.52    1.55
   0  -3  42    4.97    1.78
   0  -3  42    3.16    1.44
  -3   0 -42    6.31    1.90
   0  -3  42    4.11    1.59
  -3   3  42    5.80    1.54
   0   3 -42    4.34    1.36
   3   0  42    4.77    1.64
   3   0  42    2.81    1.28
  -3   0 -42    4.02    1.41
   3  -3 -42    4.39    1.53
   0  -3  42    4.99    1.56
   0   3 -42    4.13    1.44
  -3   3  42    1.94    1.09
   0   3 -43   14.93    2.41
   0  -3  43   16.94    3.14
  -3   0 -43    9.59    2.17
   3  -3 -43   13.94    2.71
   0  -3  43   14.68    2.74
   0   3 -43   14.40    2.37
  -3   3  43   11.59    2.37
  -3   3  43   12.67    2.69
  -3   3  43   14.93    2.82
  -3   0 -43   13.21    2.72
   3  -3 -43   17.48    2.84
   0   3 -43   13.38    2.36
   0  -3  43   13.42    2.60
   0   3 -43   11.08    1.91
   3  -3 -43   13.57    2.57
   0  -3  43   14.64    2.65
  -3   0 -43   12.93    2.41
   3   0  43   17.13    2.89
   3   0  43   14.09    2.68
  -3   3  43   10.05    2.24
  -3   0 -44    5.11    1.66
  -3   3  44    2.24    1.39
   3  -3 -44    0.71    1.08
  -3   3  44    0.91    0.85
   0  -3  44    1.86    1.13
   0   3 -44    0.86    0.99
  -3   0 -44    2.10    1.69
   3  -3 -44   -0.28    1.06
   0   3 -44    1.33    1.02
   0  -3  44    0.17    0.94
  -3   3  44    1.00    0.94
   0   3 -44    0.82    0.96
   0  -3  44    2.07    1.30
   3   0  44    2.50    1.87
   3  -3 -44    1.92    1.10
  -3   3  44    0.68    1.10
   0  -3  44    2.23    1.40
  -3   0 -45   33.09    4.09
   3  -3 -45   26.24    3.38
  -3   0 -45   24.71    3.20
   0  -3  45   30.74    3.84
  -3   3  45   26.01    3.62
   0   3 -45   29.12    3.37
   3  -3 -45   25.72    3.59
   0  -3  45   36.01    4.45
   0   3 -45   28.63    3.39
  -3   3  45   27.57    3.59
  -3   3  45   25.87    3.62
   0   3 -45   26.81    2.92
  -3   3  45   26.21    3.56
   3   0  45   29.05    3.76
   3  -3 -45   28.11    3.59
   0  -3  45   33.68    3.88
  -3   3  46    2.15    1.33
  -3   3  46    1.90    1.09
   3  -3 -46    1.79    1.24
   0   3 -46    3.18    1.40
  -3   3  46    0.98    1.16
   3  -3 -46    1.47    1.20
   0  -3  46    1.55    1.17
  -3   0 -46    3.65    1.99
   0   3 -46    2.98    1.33
  -3   0 -46    2.19    1.22
   0  -3  46    2.21    1.44
   3   0  46    1.10    0.91
   3  -3 -46    5.05    1.72
  -3   3  46    1.81    1.35
   0   3 -46    1.91    1.05
   0  -3  46    1.64    1.30
  -3   0 -47    3.80    1.47
  -3   3  47    4.60    1.61
   0  -3  47    5.65    1.78
  -3   0 -47    6.67    2.33
   0  -3  47    4.20    1.65
   3  -3 -47    5.18    1.65
   0   3 -47    4.08    1.34
   3  -3 -47    5.33    1.86
   0   3 -47    4.91    1.56
  -3   3  47    3.66    1.45
   0  -3  47    6.10    1.83
  -3   3  47    8.10    2.10
  -3   3  48   14.55    2.74
   0   3 -48   15.16    2.47
  -3   3  48   13.20    2.41
   0  -3  48   16.37    2.79
   0  -3  48   15.53    3.03
  -3   0 -48   13.62    2.38
   3  -3 -48   13.69    2.73
   0   3 -48   18.20    2.66
  -3   0 -48   12.93    2.79
  -3   3  48   13.70    2.69
   0  -3  48   18.58    2.86
   0   3 -49    1.43    1.03
  -3   3  49    0.80    0.81
  -3   3  49    0.34    0.82
   3  -3 -49    0.61    1.22
   0   3 -49    0.31    0.85
   0  -3  49    0.88    1.25
  -3   0 -49    2.25    1.64
  -3   0 -49   -0.33    0.70
   0  -3  49    2.07    1.28
   0  -3  49    2.04    1.30
  -3   3  49    2.09    1.25
   0  -3  50    7.59    2.20
  -3   3  50    5.60    1.62
   3  -3 -50    6.99    1.99
   0   3 -50    8.25    1.79
  -3   3  50    6.33    1.82
  -3   0 -50    3.71    1.29
   0   3 -50    4.96    1.51
  -3   0 -50    5.12    1.72
   0  -3  50    6.02    1.73
   0  -3  50    6.40    1.70
  -3   3  50    6.79    1.96
   0  -3  51    1.27    0.97
   0   3 -51    1.44    1.05
  -3   0 -51    0.45    1.04
  -3   3  51    0.11    0.75
  -3   0 -51   -0.44    0.60
   3  -3 -51    1.33    1.11
   0   3 -51   -0.30    0.66
  -3   3  51    1.30    1.05
   0  -3  51    0.69    0.80
  -3   3  51    1.05    1.12
   0   3 -52   19.09    2.64
   0  -3  52   22.32    3.46
   0   3 -52   21.02    2.76
  -3   3  52   17.29    2.63
   3  -3 -52   23.32    3.27
  -3   0 -52   17.37    2.57
  -3   3  52   16.89    2.75
  -3   0 -52    9.43    2.31
  -3   3  52   21.49    3.07
  -3   0 -53    1.69    1.12
  -3   3  53    1.28    0.86
   0   3 -53    0.53    0.82
   3  -3 -53    2.51    1.37
   0  -3  53    2.40    1.32
   0   3 -53    1.77    0.89
  -3   0 -53    1.29    1.20
  -3   3  53    1.37    0.97
  -3   3  53    2.83    1.32
   3  -3 -54    1.51    0.98
   0   3 -54    0.01    0.61
   0   3 -54    0.84    0.75
  -3   3  54    0.94    0.90
   3  -3 -54    1.61    1.20
  -3   0 -54    1.83    1.19
  -3   3  54    1.30    0.95
   0  -3  54    1.37    1.07
  -3   3  54    1.79    1.14
  -3   3  55    0.16    0.59
   0   3 -55    0.31    0.59
  -3   3  55    0.25    0.51
  -3   0 -55   -0.71    0.99
  -3   3  55    0.17    0.54
   0   3 -55    0.33    0.74
   3  -3 -55    1.68    0.89
   3  -3 -55    2.77    1.32
   0  -3  55    1.54    1.26
  -3   3  55    0.71    0.82
  -3   3  56    2.28    1.05
  -3   3  56    2.63    1.03
   0  -3  56    3.34    1.39
   3  -3 -56    3.95    1.46
   0   3 -56    3.77    1.11
  -3   0 -56    0.57    0.93
   0   3 -56    3.00    1.17
  -3   3  56    4.07    1.34
  -3   3  56    3.67    1.25
   3   0  56    4.06    1.46
  -3   3  57   -0.08    0.53
   3  -3 -57    0.50    0.83
   0   3 -57    1.31    0.88
   0  -3  57   -0.07    0.65
  -3   3  57    0.23    0.51
  -3   0 -57   -0.36    1.06
  -3   3  57   -0.39    0.59
   0   3 -57   -1.14    0.76
   3   0  57    0.07    0.54
   0   3 -58    0.25    0.54
  -3   3  58   -0.11    0.51
   3  -3 -58    1.03    0.83
   0   3 -58    1.11    0.75
  -3   3  58    1.29    1.11
   0  -3  58   -0.87    0.81
  -3   0 -58    0.93    0.75
  -3   3  58    0.19    0.53
   3   0  58    0.64    0.62
   3  -3 -59    0.95    0.83
  -3   3  59    1.94    1.00
   0   3 -59    3.05    1.02
  -3   0 -59    1.02    1.04
   0   3 -59    1.40    0.82
  -3   3  59    1.21    0.69
   0  -3  59    1.58    1.01
  -3   3  59    1.01    0.76
   3   0  59    0.82    0.73
  -3   3  60    0.27    0.45
   0  -3  60    0.09    0.61
   3  -3 -60   -0.07    0.72
  -3   3  60    0.64    0.64
   0   3 -60   -0.19    0.49
  -3   3  60   -0.03    0.50
   0   3 -60   -1.56    0.80
  -3   3  61   -0.02    0.39
   0   3 -61   -0.61    0.74
   3  -3 -61   -0.67    0.61
  -3   3  61    0.05    0.47
   0   3 -61   -0.14    0.46
   0  -3  61    0.74    0.78
   3   0  61    0.23    0.71
  -3   3  61    0.02    0.44
   0   3 -62    0.32    0.41
   0   3 -62   -0.54    0.66
   3   0  62    0.49    0.52
   0  -3  62    0.51    0.67
  -3   3  62    0.06    0.44
  -3   3  62    0.54    0.43
   3  -3 -62   -0.16    0.54
   3  -3 -63    0.15    0.46
  -3   3  63    0.16    0.42
   3   0  63    0.72    0.58
   0  -3  63    0.92    0.68
   3   1 -61    0.15    0.43
   3  -4  61    0.43    0.65
   1   3  61    0.80    0.64
  -4   1  60    0.64    0.59
  -4   3 -60   -0.73    0.70
   1   3  60    0.36    0.47
   3   1 -60   -0.41    0.64
  -4   3 -60    0.94    0.53
   3   1 -60    0.12    0.47
   1  -4 -60    0.92    0.54
   3  -4  60   -0.35    0.54
  -4   1  59   -0.42    0.66
  -4   1  59   -0.67    0.53
   3  -4  59    1.04    0.86
   1  -4 -59    0.63    0.68
  -4   3 -59    0.05    0.41
   3   1 -59    1.10    0.69
   3   1 -59   -0.56    0.52
   1  -4 -59    1.48    0.71
  -4   3 -59    2.24    1.11
   1   3  59   -0.41    0.62
   1   3  59    0.45    0.46
   1   3  58    0.94    0.70
   1  -4 -58    0.28    0.58
   1  -4 -58    3.26    1.08
   3   1 -58    1.95    0.90
  -4   1  58    2.48    1.08
  -4   3 -58    1.30    1.16
  -4   3 -58    0.89    0.56
   3  -4  58    1.63    1.02
  -4   1  58    1.47    0.82
   1   3  58    0.86    0.58
   3   1 -58    3.36    1.00
   3  -4  57    0.24    0.63
   3   1 -57    0.76    0.77
  -4   3 -57    0.07    0.56
   1  -4 -57   -0.38    0.53
   1  -4 -57    0.16    0.56
  -4   3 -57    0.49    1.00
   1   3  57    0.26    0.45
  -4   1  57    0.86    0.73
   3   1 -57   -0.85    0.64
  -4   1  57    0.74    0.60
   1   3  56    0.56    0.57
   1  -4 -56    3.01    1.11
  -4   3 -56    2.26    1.36
   3  -4  56    1.35    0.92
   3   1 -56    0.86    0.83
  -4   1  56    2.52    1.06
   3   1 -56    2.46    1.09
   1  -4 -56   -0.46    0.69
  -4   3 -56    1.25    0.75
  -4   1  56    1.57    0.72
  -4   3 -55   -0.45    0.86
  -4   1  55    2.63    1.14
   3   1 -55    6.06    1.54
   1  -4 -55    1.29    0.92
   3  -4  55    3.64    1.44
  -4   1  55    2.81    1.03
   1   3  55    3.50    1.09
   3   1 -55    3.29    1.11
  -4   3 -55    2.99    0.99
   3   1 -54    0.43    0.70
   1   3  54    0.99    0.71
   1  -4 -54   -0.85    0.97
  -4   3 -54    0.45    0.58
  -4   1  54    0.93    0.74
  -4   1  54   -0.31    0.78
   3  -4  54    1.24    1.08
  -4   3 -54    1.35    1.01
   3   1 -54    1.86    1.12
   3   1 -53    2.56    1.10
  -4   1  53    2.78    1.26
  -4   3 -53    0.53    0.87
  -4   3 -53    1.29    0.83
   3  -4  53    3.96    1.54
   3   1 -53    4.31    1.44
   1  -4 -53    3.76    1.45
  -4   1  53    4.38    1.49
  -4   1  52    0.60    0.77
   3  -4  52    0.49    0.86
  -4   3 -52   -0.05    0.93
   1  -4 -52   -0.51    0.84
   3   1 -52    0.21    0.72
   3   1 -52    0.49    0.70
  -4   1  52    0.16    0.71
   3  -4  52   -0.23    0.63
  -4   3 -52    0.25    0.51
   3  -4  52   -0.13    0.72
   3   1 -51    0.96    0.74
   3   1 -51    2.78    1.13
   3  -4  51    1.05    0.99
  -4   3 -51    1.14    1.09
   1  -4 -51    1.65    1.03
  -4   1  51    1.65    1.02
  -4   1  51    0.62    0.69
   3  -4  51    1.30    0.96
   3   1 -51    2.99    1.25
  -4   3 -51    1.03    0.62
   3  -4  51    3.34    1.26
   3  -4  50    0.46    0.82
   3  -4  50    1.20    0.93
  -4   1  50    0.35    0.66
  -4   3 -50    0.25    1.25
   1  -4 -50   -0.73    0.93
  -4   1  50   -1.58    1.08
   3   1 -50    1.25    1.05
   3   1 -50    0.34    0.68
  -4   3 -50   -0.74    0.82
   3   1 -50   -1.86    1.07
   3  -4  50    0.33    0.81
   3   1 -49    1.22    1.14
  -4   1  49    1.88    1.19
  -4   3 -49   -0.87    1.21
  -4   1  49    0.58    0.70
   3   1 -49   -1.34    1.01
   3  -4  49    0.16    0.96
   1  -4 -49    0.88    1.02
   3  -4  49    0.63    0.77
   3   1 -49    1.18    0.97
  -4   3 -49    0.49    0.62
   3  -4  49    0.45    0.79
   3  -4  48   -0.14    0.70
   3   1 -48   -0.23    0.77
   3   1 -48    0.15    0.90
  -4   3 -48    1.01    0.71
  -4   1  48   -0.49    0.75
   3   1 -48    0.15    0.87
   1  -4 -48   -1.21    0.94
   3  -4  48   -0.10    0.88
  -4   3 -48    1.21    1.44
  -4   1  48   -0.02    0.79
   3  -4  48    0.61    0.77
  -4   3 -47    3.88    1.80
   3   1 -47    4.25    1.65
  -4   3 -47    1.18    0.90
   3   1 -47    0.50    1.07
   1  -4 -47    0.88    0.90
   3   1 -47    2.86    1.37
   3  -4  47    0.40    0.75
  -4   1  47    1.56    1.08
  -4   1  47    1.02    0.89
   1   3  47    0.58    0.93
   3  -4  47    0.64    0.98
  -4   3 -46    4.40    1.83
   3   1 -46    2.47    1.27
   1  -4 -46    5.85    1.86
   3  -4  46    2.39    1.29
  -4   3 -46    2.42    1.06
  -4   1  46    4.21    1.54
  -4   1  46    3.08    1.51
   3   1 -46    3.29    1.20
   3   1 -46    4.62    1.64
   1   3  46    3.12    1.40
   3  -4  46    3.87    1.52
   1  -4 -45    9.79    2.27
   3  -4  45    8.50    2.19
   3   1 -45    9.31    2.15
   3   1 -45   10.40    2.17
  -4   3 -45    4.11    1.26
  -4   1  45   11.64    2.57
  -4   1  45    8.83    2.44
   3   1 -45    8.60    2.26
  -4   3 -45    2.50    1.84
  -4   3 -45   13.98    2.72
   1   3  45    8.24    1.85
   3  -4  45   11.70    2.45
   3   1 -44    0.54    0.79
  -4   3 -44    0.03    1.25
   3  -4  44    0.02    0.69
  -4   1  44   -0.01    0.84
   3   1 -44    0.31    1.11
  -4   3 -44   -0.23    1.20
   3   1 -44   -0.14    1.09
  -4   3 -44   -1.03    1.06
  -4   1  44    0.55    0.80
   1  -4 -44    0.36    1.01
   1   3  44   -0.92    0.83
   3  -4  44    0.04    0.87
  -4   3 -43   -1.35    1.07
   3  -4  43    0.59    0.82
   3   1 -43    0.82    0.92
   3   1 -43    1.77    1.20
  -4   1  43    0.99    0.93
  -4   3 -43   -2.45    1.61
  -4   1  43    1.42    1.17
  -4   3 -43   -0.12    1.20
   3   1 -43    1.10    1.29
   1  -4 -43    2.03    1.32
   3   1 -43    3.00    1.23
   1   3  43    0.95    0.66
   3  -4  43    1.99    1.28
   3   1 -42    1.62    1.15
   3   1 -42    0.21    0.82
  -4   3 -42    1.41    0.97
   3   1 -42    3.22    1.57
   1  -4 -42   -0.05    0.86
   3  -4  42    1.55    1.21
  -4   1  42   -0.03    0.98
  -4   1  42    0.40    0.82
  -4   3 -42    4.43    2.06
  -4   3 -42    0.67    1.22
   3   1 -42   -0.40    0.76
   1   3  42    0.11    0.72
   3   1 -42    1.77    1.21
   3  -4  42    1.54    1.30
  -4   3 -41    5.04    1.97
   3   1 -41    4.17    1.68
   3  -4  41    2.74    1.36
  -4   3 -41    4.27    1.82
   1  -4 -41    1.66    1.12
  -4   1  41    2.44    1.40
   3   1 -41    4.33    1.60
   3   1 -41    2.48    1.14
  -4   3 -41    2.04    0.96
  -4   1  41    3.15    1.28
   3   1 -41    3.20    1.08
   1   3  41    1.15    0.91
   3  -4  41    3.77    1.60
  -4   1  41    2.72    1.21
   3   1 -41    3.37    1.44
   3   1 -40    4.15    1.65
  -4   3 -40    4.03    1.47
   3  -4  40    1.96    1.32
  -4   3 -40    3.26    1.17
   3   1 -40    3.39    1.28
   3   1 -40    4.95    1.78
  -4   1  40    4.25    1.66
  -4   1  40    3.94    1.59
   1  -4 -40    1.48    1.11
  -4   3 -40    8.21    2.60
   1  -4 -40    1.73    1.06
   1   3  40    3.19    1.10
  -4   3 -40    2.20    1.01
  -4   1  40    1.62    0.82
  -4   3 -40    2.29    1.00
   3   1 -40    3.23    1.25
  -4   1  40    3.03    1.27
   3   1 -40    1.24    0.82
   3  -4  40    3.60    1.61
   3  -4  39    2.91    1.40
  -4   3 -39    3.81    1.25
   1  -4 -39    3.80    1.49
  -4   3 -39    4.36    2.11
  -4   3 -39    3.91    1.24
   3   1 -39    6.08    1.74
  -4   1  39    4.30    1.79
   3   1 -39    5.48    1.61
   3   1 -39    3.62    1.43
  -4   1  39    4.24    1.62
  -4   3 -39    3.52    1.28
   3   1 -39    4.48    1.29
   1   3  39    4.05    1.39
  -4   1  39    6.92    1.91
  -4   1  39    1.79    0.90
  -4   3 -39    5.49    1.37
   3   1 -39    3.72    1.17
  -4   3 -39    3.02    1.29
   3  -4  39    3.08    1.35
   1  -4 -39    1.99    1.02
   3  -4  38    1.54    1.18
   1  -4 -38    1.98    1.19
  -4   3 -38    0.77    1.00
   3   1 -38    1.78    1.20
  -4   1  38   -0.56    0.86
   1  -4 -38    1.41    1.16
  -4   1  38    1.33    1.14
   3   1 -38    1.36    1.08
   3   1 -38    2.67    1.50
   1   3  38    1.54    1.05
  -4   3 -38    0.59    0.58
   3   1 -38    0.93    0.63
  -4   1  38    0.98    0.87
   3   1 -38    0.35    0.71
  -4   3 -38    1.61    1.00
   1  -4 -38    1.12    0.85
   3  -4  38    4.75    1.74
   3   1 -38    1.59    0.72
  -4   1  38    2.78    1.30
   3  -4  38    2.81    1.35
   1  -4 -37    7.56    2.02
  -4   1  37    7.74    2.15
  -4   1  37    7.83    2.15
  -4   3 -37   18.19    3.62
  -4   1  37   10.97    2.16
   1  -4 -37    9.20    2.19
   3  -4  37    8.38    2.24
   3   1 -37   12.09    2.47
   3   1 -37   10.09    2.06
   3   1 -37    9.59    2.25
   3   1 -37    6.50    1.50
   3  -4  37    9.98    2.29
   1   3  37    8.38    1.81
  -4   1  37   10.46    2.19
  -4   3 -37    5.86    1.70
  -4   3 -37    9.48    1.92
  -4   1  37    7.82    1.86
   1   3  37    9.67    2.02
   3  -4  37    9.54    2.28
   3   1 -37    7.74    1.63
   1  -4 -37   10.75    2.21
   3   1 -37    7.19    1.56
   3  -4  36   13.54    2.70
   1  -4 -36   14.88    2.69
   3   1 -36   13.67    2.31
  -4   1  36   15.44    2.88
  -4   3 -36    8.07    2.66
   1  -4 -36   15.17    2.70
  -4   1  36   14.07    2.28
  -4   1  36   16.38    3.13
  -4   3 -36   13.44    2.22
   3  -4  36   16.00    2.78
  -4   3 -36   10.21    2.20
   1   3  36   15.68    2.45
  -4   1  36   15.02    2.48
   1   3  36   13.43    2.39
   3   1 -36   13.96    2.06
   3  -4  36   14.86    2.88
   1   3  36   14.78    2.37
   3   1 -36   13.09    2.08
   1  -4 -36   17.15    2.76
   3   1 -36   14.09    2.20
  -4   1  36   17.44    2.86
   3  -4  36   17.54    2.92
  -4   1  35    6.13    1.90
   1  -4 -35    5.02    1.67
  -4   1  35    6.33    1.84
   1  -4 -35    5.26    1.62
   3  -4  35    4.99    1.72
  -4   1  35    6.37    1.56
   3   1 -35    6.42    1.69
   3  -4  35    6.33    1.83
   1   3  35    6.19    1.60
   3   1 -35    8.18    1.92
   3   1 -35    3.84    1.18
  -4   3 -35    5.62    1.51
  -4   1  35    5.85    1.65
   1   3  35    5.18    1.52
   3  -4  35    8.48    2.22
  -4   3 -35    4.67    1.40
   1   3  35    3.70    1.13
   3   1 -35    5.05    1.41
  -4   1  35    7.56    1.94
   3  -4  35    9.00    2.18
   1  -4 -35    4.09    1.44
  -4   1  34   30.95    3.39
  -4   1  34   45.74    4.96
   1  -4 -34   37.97    4.16
  -4   1  34   40.14    4.58
   3   1 -34   44.97    3.98
   3  -4  34   38.27    4.44
   1  -4 -34   32.27    3.97
   3  -4  34   45.39    4.49
  -4   3 -34   40.29    3.70
   3   1 -34   36.30    3.30
   1   3  34   36.91    3.58
  -4   1  34   36.61    3.86
   1   3  34   37.84    3.77
   3  -4  34   42.09    4.63
   3   1 -34   39.99    3.69
   1   3  34   31.20    3.45
  -4   3 -34   37.64    3.66
   1  -4 -34   39.66    4.03
   3   1 -34   37.93    3.36
  -4   1  34   43.12    4.21
   3  -4  34   42.69    4.53
   1  -4 -33    9.10    2.15
   3   1 -33   12.43    2.18
  -4   1  33    8.54    2.20
  -4   1  33    6.60    1.71
   1  -4 -33    8.87    1.98
   3  -4  33    8.65    1.92
   3  -4  33    8.27    2.08
   1   3  33    7.99    1.83
  -4   3 -33   11.31    1.95
  -4   1  33   11.13    2.17
   1   3  33    8.15    1.75
   3  -4  33    8.84    2.29
   3   1 -33   13.22    2.18
  -4   3 -33    6.76    1.64
   1   3  33    5.19    1.43
   3   1 -33    6.55    1.52
   3   1 -33   10.24    1.75
  -4   1  33    9.44    2.00
   3   1 -32    1.78    0.87
   3   1 -32    1.70    0.97
   3  -4  32    1.38    1.02
   1   3  32    1.03    0.89
  -4   3 -32    1.52    0.83
  -4   1  32    2.51    1.15
   1   3  32    0.98    0.72
   3  -4  32    0.49    1.12
   1   3  32    0.06    0.57
   3   1 -32    1.88    0.97
  -4   1  32    1.61    0.86
   3  -4  32    1.86    1.15
   1  -4 -32    1.07    0.83
   3   1 -31    1.24    0.63
   3   1 -31    1.69    0.90
   3  -4  31    2.01    1.06
   3   1 -31    2.97    1.17
   1   3  31    1.63    1.02
  -4   1  31    1.20    0.85
   1   3  31    1.39    0.88
   3  -4  31    3.13    1.44
   1  -4 -31    2.93    1.42
   1   3  31    1.19    0.76
  -4   1  31    2.59    1.12
   3  -4  31    1.33    1.15
  -4   3 -31    1.64    0.80
   3  -4  30   14.47    2.49
   1   3  30   12.06    1.99
  -4   3 -30   12.80    1.99
  -4   1  30   13.06    2.25
   1   3  30   11.37    1.95
   3  -4  30   15.06    2.71
   3   1 -30   16.34    2.33
   3  -4  30   14.41    2.52
   1  -4 -30   14.58    2.47
   1   3  30   10.08    1.91
   3   1 -30   12.60    1.78
   1   3  29   13.24    2.16
   1   3  29   13.69    2.16
  -4   3 -29   16.01    2.22
  -4   1  29   15.34    2.44
   3  -4  29   15.53    2.59
   1   3  29   12.05    1.94
   3  -4  29   19.38    3.04
   3   1 -29   16.00    2.32
   1  -4 -29   17.90    2.67
   3  -4  29   17.36    2.74
   3   1 -29   12.89    1.87
   1   3  28    8.27    1.71
   3  -4  28   11.38    2.20
  -4   3 -28   12.08    1.91
   1   3  28    9.06    1.82
  -4   1  28   11.90    2.16
   1   3  28   10.11    1.85
   3  -4  28   12.47    2.48
   3   1 -28    9.01    1.60
   3   1 -28   11.38    1.97
   3  -4  28   10.98    2.19
   1  -4 -28    9.20    1.92
   3   1 -27   43.96    3.24
   1  -4 -27   60.18    4.64
  -4   3 -27   62.20    4.09
   1   3  27   51.76    3.89
  -4   1  27   58.38    4.52
   1   3  27   50.81    3.89
   3  -4  27   57.68    4.93
   3   1 -27   55.84    4.08
   3  -4  27   52.81    4.55
   1   3  27   45.85    3.87
   1  -4 -27   60.56    4.30
   3  -4  27   56.30    4.68
   3   1 -26   55.70    3.58
  -4   3 -26   59.16    3.94
   1   3  26   50.27    3.79
   3  -4  26   59.56    4.76
  -4   1  26   60.77    4.58
   1   3  26   49.93    3.80
   3  -4  26   61.96    5.06
   3   1 -26   58.04    4.06
   1   3  26   47.97    3.90
   3  -4  26   56.09    4.59
   1  -4 -26   58.32    4.16
   1  -4 -26   58.05    4.54
   3   1 -25   17.34    1.99
   1  -4 -25   17.16    2.46
  -4   3 -25   17.87    2.26
   1   3  25   16.68    2.19
  -4   1  25   15.06    2.37
   3   1 -25   17.40    2.13
   1   3  25   13.71    1.93
   3  -4  25   17.70    2.79
   3   1 -25   16.46    2.18
   1   3  25   15.25    2.22
   3  -4  25   16.95    2.63
   1  -4 -25   18.51    2.39
   1  -4 -24    5.52    1.33
   3  -4  24    6.88    1.76
   1   3  24    6.40    1.41
  -4   3 -24    6.01    1.30
   3   1 -24    6.93    1.32
  -4   1  24    6.83    1.60
   3   1 -24    6.36    1.35
   3  -4  24    7.42    1.78
   1   3  24    5.75    1.35
   3   1 -24    7.03    1.49
   1  -4 -24    7.36    1.65
   1  -4 -23    3.76    1.20
   3   1 -23    5.32    1.16
   3  -4  23    6.03    1.59
   3   1 -23    3.78    1.16
   1   3  23    4.73    1.21
  -4   3 -23    4.09    1.10
  -4   1  23    4.91    1.35
   3   1 -23    3.82    1.11
   3  -4  23    3.47    1.18
   1   3  23    4.09    1.20
   1  -4 -23    4.13    1.30
   3   1 -22   36.06    2.72
   3  -4  22   34.61    3.56
  -4   3 -22   36.04    2.94
   1   3  22   38.22    3.07
  -4   1  22   34.33    3.30
   3   1 -22   38.36    3.04
   3  -4  22   38.11    3.72
   3   1 -22   34.28    3.05
   1   3  22   27.60    2.82
   1  -4 -22   37.69    3.49
   1  -4 -22   38.94    3.36
   3   1 -21    5.36    1.12
   1   3  21    5.45    1.28
   1  -4 -21    5.14    1.35
  -4   3 -21    4.42    1.12
  -4   1  21    4.28    1.31
   3   1 -21    4.82    1.17
   3  -4  21    3.53    1.36
   3  -4  21    4.44    1.41
   1   3  21    3.75    1.07
   3   1 -21    5.28    1.29
   1  -4 -21    4.27    1.29
   3   1 -20   30.28    2.41
   3  -4  20   29.63    3.15
  -4   3 -20   29.81    2.58
   1   3  20   28.43    2.60
   3   1 -20   28.99    2.63
   3  -4  20   31.93    3.34
  -4   1  20   30.41    3.02
   3   1 -20   26.63    2.62
   1   3  20   23.77    2.53
   1  -4 -20   28.81    2.89
   1  -4 -20   31.84    3.14
   3  -4  19   14.46    2.23
   3   1 -19   13.58    1.60
  -4   3 -19   16.59    1.91
   1   3  19   14.25    1.81
  -4   1  19   13.62    2.07
   1   3  19    9.60    1.59
   3  -4  19   13.77    2.22
   3   1 -19   14.96    1.99
   3   1 -19   16.36    1.99
   1  -4 -19   14.44    2.09
   1  -4 -19   13.91    2.05
   3   1 -18    5.81    1.03
   1  -4 -18    6.51    1.47
   3  -4  18    6.48    1.53
   1  -4 -18    6.14    1.39
   1   3  18    7.26    1.31
  -4   3 -18    5.32    1.12
  -4   1  18    6.94    1.48
   3   1 -18    7.03    1.35
   3  -4  18    5.40    1.44
   1   3  18    6.10    1.42
   3   1 -18    6.71    1.36
   1   3  18    3.99    0.99
   1   3  17    0.14    0.41
  -4   3 -17    0.17    0.49
  -4   1  17    0.31    0.67
   3   1 -17    0.24    0.52
   3  -4  17    0.09    0.55
   3   1 -17    0.56    0.40
   3  -4  17   -0.20    0.67
   1   3  17   -0.25    0.57
   3   1 -17    0.86    0.63
   1   3  17   -0.75    0.71
   1  -4 -17    0.47    0.59
   1  -4 -17    0.16    0.49
  -4   3 -16   12.07    1.55
   1   3  16   10.92    1.53
  -4   1  16   10.50    1.80
   3  -4  16   11.23    1.94
   3   1 -16   13.90    1.81
   3  -4  16   11.36    1.88
   1   3  16    7.76    1.50
   3   1 -16    9.74    1.60
   3   1 -16   10.11    1.37
   1  -4 -16   12.79    1.94
   1   3  16    8.04    1.41
   1  -4 -16   11.30    1.85
   1  -4 -15    9.16    1.68
   1  -4 -15    8.89    1.57
   3  -4  15   11.36    2.04
   3  -4  15    8.66    1.71
  -4   3 -15    9.01    1.37
   1   3  15    7.42    1.33
  -4   1  15    8.72    1.66
   3   1 -15    8.68    1.43
   3  -4  15    9.23    1.70
   1   3  15    7.51    1.43
   3   1 -15    8.64    1.51
   3  -4  14   12.10    2.05
   1   3  14   12.08    1.72
  -4   3 -14   13.58    1.66
  -4   1  14   12.27    1.95
   3   1 -14   11.08    1.59
   1   3  14   12.28    1.81
   3   1 -14   11.86    1.70
   1  -4 -14   11.45    1.83
   3  -4  14   12.95    2.03
   1  -4 -14   10.55    1.72
   3  -4  13   30.09    3.06
   1  -4 -13   26.85    2.63
   3   1 -13   28.82    2.56
   3  -4  13   28.91    2.93
  -4   3 -13   26.78    2.55
  -4   1  13   24.41    2.56
   1   3  13   29.11    2.85
  -4   3 -13   25.52    2.17
   3   1 -13   26.93    2.45
   1   3  13   25.18    2.42
   1  -4 -13   25.97    2.64
   1  -4 -12    2.26    0.85
   3  -4  12    2.09    0.96
   3  -4  12    3.05    0.96
   1   3  12    2.63    0.81
  -4   3 -12    1.93    0.72
  -4   3 -12    2.66    0.75
  -4   1  12    2.18    0.89
   3   1 -12    3.86    1.10
   1   3  12    2.61    0.92
   3   1 -12    2.46    0.92
   1  -4 -12    3.84    1.07
   3  -4  11    4.64    1.23
   3  -4  11    3.82    1.09
   1   3  11    3.94    1.10
  -4   3 -11    4.60    1.05
  -4   3 -11    4.13    0.88
   3   1 -11    4.16    1.03
  -4   1  11    3.55    1.09
   1  -4 -11    4.07    1.10
   3   1 -11    5.61    1.32
   1   3  11    3.50    0.90
   1  -4 -11    4.19    1.15
   3   1 -11    3.73    1.00
   3  -4  10   12.10    1.65
   1  -4 -10   12.58    1.87
   3  -4  10   12.08    1.83
  -4   3 -10   12.30    1.73
  -4   1  10   13.67    2.01
   3  -4  10   14.38    2.15
  -4   3 -10   15.06    1.61
   1   3  10   10.31    1.67
   1   3  10   11.89    1.68
   3   1 -10   13.99    2.00
   1  -4 -10   14.19    1.88
   3   1 -10   13.58    1.82
   1  -4  -9   95.85    4.71
   3  -4   9   76.54    4.58
   3  -4   9   86.07    4.74
  -4   3  -9   80.48    3.67
  -4   3  -9   77.96    4.32
  -4   1   9   83.50    4.47
   1   3   9   84.74    4.52
   3  -4   9   87.30    4.35
   1   3   9   91.55    4.27
   3   1  -9   85.68    4.29
   3  -4   9   93.03    5.05
   3   1  -9   91.54    4.35
   1  -4  -9   84.18    4.67
   3  -4   8   10.15    1.53
   3  -4   8   13.26    1.96
   3  -4   8    8.91    1.61
   3  -4   8   14.29    2.02
  -4   3  -8   15.63    2.05
  -4   1   8   17.35    2.29
   1   3   8   13.62    1.82
   1   3   8   12.88    1.71
   3   1  -8   12.53    1.66
   1  -4  -8   15.07    1.95
   1  -4  -8   12.69    1.85
   3  -4   7   64.05    3.78
   3  -4   7   69.04    4.24
   3  -4   7   70.48    4.28
  -4   3  -7   65.05    3.79
  -4   3  -7   66.28    3.09
  -4   1   7   63.60    3.83
   1   3   7   62.54    3.78
   1   3   7   70.01    3.70
   3   1  -7   63.40    3.76
   1  -4  -7   69.26    3.91
   3   1  -7   63.78    3.65
   1  -4  -7   64.46    4.06
   3   1  -6   21.49    2.21
   3  -4   6   24.04    2.45
   3  -4   6   24.45    2.55
  -4   3  -6   21.36    2.24
  -4   3  -6   24.09    1.84
   1   3   6   24.13    2.32
   1   3   6   24.40    2.24
   3   1  -6   19.15    2.09
  -4   1   6   20.19    2.22
   1  -4  -6   21.66    2.17
   3  -4   6   21.88    2.29
   1  -4  -6   22.53    2.38
   3  -4   5   23.54    2.53
  -4   3  -5   24.91    2.37
  -4   1   5   26.03    2.55
  -4   3  -5   25.86    1.88
   3  -4   5   24.04    2.46
   1   3   5   22.54    2.20
   1   3   5   23.37    2.19
   3   1  -5   19.35    2.16
   1   3   5   27.54    4.92
   1  -4  -5   23.37    2.22
   3   1  -5   21.75    2.41
   1  -4  -5   21.78    2.36
   3  -4   4   52.32    3.73
  -4   3  -4   46.73    3.23
  -4   1   4   43.54    3.17
  -4   3  -4   50.98    2.58
   1   3   4   47.44    3.17
   1   3   4   48.59    3.09
   3   1  -4   44.02    3.21
   3   1  -4   46.23    6.73
   1  -4  -4   50.88    3.22
   1   3   4   51.26    6.69
   3   1  -4   50.91    3.31
   3  -4   4   48.08    3.41
   1  -4  -4   50.91    3.57
   1  -4  -3   70.47    4.19
  -4   3  -3   74.90    3.82
   3  -4   3   67.60    4.20
   1   3   3   80.23    8.16
  -4   3  -3   76.89    4.05
  -4   1   3   74.28    4.04
  -4   3  -3   71.58    3.05
   1   3   3   71.23    3.85
   1   3   3   78.71    3.81
   3   1  -3   64.34    3.91
   3   1  -3   90.03    9.27
   3  -4   3   70.17    4.02
   1  -4  -3   70.77    3.76
   3   1  -3   70.48    3.84
   3  -4   2   40.12    3.27
  -4   3  -2   44.80    3.12
  -4   1   2   39.96    3.10
  -4   3  -2   37.79    2.21
   1   3   2   36.10    2.72
   1   3   2   40.75    2.78
   3   1  -2   43.89    3.41
  -4   3  -2   46.21    3.05
   1   3   2   36.56    3.07
   3   1  -2   44.79    7.02
   1  -4  -2   38.80    2.73
   1   3   2   41.82    5.80
   3   1  -2   39.26    2.94
   3  -4   2   39.20    3.04
   1  -4  -2   38.50    3.10
   3  -4   1  156.60    5.80
  -4   3  -1  157.13    5.52
  -4   3  -1  167.49    5.89
  -4   1   1  160.79    5.81
   1   3   1  166.38    5.78
  -4   1   1  152.52    4.92
   3   1  -1  151.60    5.85
   1   3   1  149.63    5.93
   3   1  -1  172.99   12.85
   3  -4   1  157.21    6.40
   1   3   1  183.97   11.94
   1  -4  -1  157.45    5.42
   3   1  -1  147.93    5.80
   1  -4  -1  156.07    6.13
   3  -4   0   39.90    2.98
   1  -4   0   40.52    3.15
   3  -4   0   46.71    3.63
  -4   3   0   52.20    3.33
  -4   3   0   47.16    3.20
  -4   1   0   55.39    3.52
   1   3   0   38.75    2.79
   3   1   0   41.08    2.83
  -4   1   0   41.17    2.78
   3   1   0   56.94    3.66
   1   3   0   41.40    3.33
   1  -4   0   40.25    2.71
   3   1   0   39.05    6.29
   1   3   0   49.45    6.10
   1   3  -1  186.22   11.65
   3  -4  -1  183.49    6.99
  -4   3   1  200.11    6.14
  -4   3   1  183.39    6.16
  -4   1  -1  197.20    6.54
   1   3  -1  192.47    6.03
   3   1   1  180.15    5.86
  -4   1  -1  182.56    5.59
   1   3  -1  177.78    6.40
  -4   1  -1  193.11    6.20
   1  -4   1  181.04    5.61
   1  -4   1  195.40    6.83
  -4   1  -2  442.38    9.45
   3  -4  -2  495.56   11.29
  -4   3   2  462.82    9.50
  -4   3   2  472.76    9.92
   1   3  -2  496.58    9.62
   3   1   2  495.49    9.75
  -4   1  -2  510.26    9.36
   1   3  -2  523.95   10.99
   3   1   2  397.26    9.35
  -4   1  -2  474.60    9.55
   3   1   2  510.05   22.27
   1   3  -2  431.02   17.43
   1  -4   2  480.82   10.64
   3  -4  -3   24.85    2.92
  -4   3   3   49.23    3.69
  -4   1  -3   21.76    2.18
   1   3  -3   21.67    2.06
  -4   1  -3   37.74    2.82
   3   1   3   22.04    2.19
   1   3  -3   23.15    2.70
   3   1   3   51.60    3.65
  -4   1  -3   29.65    2.60
   3   1   3   37.01    6.36
   1   3  -3   22.81    2.46
  -4   3   3   61.67    4.05
   1  -4   3   22.66    2.45
   3  -4  -4  284.85    8.65
  -4   3   4  298.27    7.48
  -4   3   4  266.86    7.48
   1   3  -4  279.91    7.18
  -4   1  -4  307.67    7.38
   3   1   4  298.45    7.74
  -4   1  -4  291.94    7.58
   1   3  -4  322.83    8.57
  -4   1  -4  289.02    7.38
   3   1   4  283.66    8.00
   3   1   4  319.16   17.66
   1  -4   4  292.59    8.20
   1   3  -4  301.82    8.56
   3  -4  -5  211.75    7.41
   3   1   5  239.31   15.43
  -4   3   5  205.12    6.27
  -4   3   5  199.61    6.46
  -4   1  -5  212.05    6.44
   1   3  -5  211.45    6.13
  -4   1  -5  200.72    6.08
   3   1   5  230.17    6.80
   1   3  -5  222.87    7.16
  -4   1  -5  205.05    6.20
   1   3  -5  218.20    7.28
   1  -4   5  211.73    6.95
   3  -4  -6   92.35    4.99
   1  -4   6   81.16    4.03
  -4   3   6   95.02    4.29
  -4   1  -6   77.09    3.96
  -4   3   6  109.96    4.85
  -4   1  -6  102.91    4.48
   3   1   6  113.33    5.08
   1   3  -6   82.32    4.40
  -4   1  -6   85.35    4.07
   3   1   6   91.66    9.83
   1   3  -6   85.51    4.57
   3  -4  -7  324.32    9.15
   1  -4   7  337.71    8.26
  -4   3   7  324.16    7.81
  -4   1  -7  327.76    8.02
  -4   3   7  328.60    8.32
   3   1   7  303.66    7.99
  -4   1  -7  338.78    8.00
   1   3  -7  347.14    9.02
  -4   1  -7  327.78    7.85
   3   1   7  315.85   17.95
   1   3  -7  337.00    8.99
   1  -4   8   38.01    2.88
  -4   1  -8   34.67    2.69
  -4   3   8   43.14    2.95
  -4   3   8   41.11    3.19
   3   1   8   31.60    5.79
   1   3  -8   40.29    3.19
   3  -4  -8   36.95    3.18
  -4   1  -8   36.61    2.75
   3   1   8   36.21    2.87
   1   3  -8   38.37    3.05
  -4   1  -8   36.81    2.70
   1  -4   9    8.09    1.39
   3  -4  -9    8.58    1.62
   1   3  -9    7.76    1.41
  -4   3   9    9.21    1.50
  -4   3   9    8.66    1.51
   3   1   9    9.53    3.41
  -4   1  -9    5.73    1.22
  -4   1  -9    7.49    1.37
   3   1   9    8.65    1.83
   1  -4   9    8.17    1.39
  -4   1  -9    9.18    1.41
   1   3  -9    7.77    1.41
   3   1  10   56.81    7.88
   1  -4  10   51.39    3.50
   3  -4 -10   45.07    3.46
   1  -4  10   51.11    3.44
  -4   1 -10   51.91    3.23
  -4   3  10   46.51    3.11
  -4   3  10   52.73    3.47
  -4   1 -10   45.02    3.10
   1   3 -10   53.28    3.62
   3   1  10   51.15    3.55
  -4   1 -10   44.84    2.91
   1   3 -10   49.06    3.46
   1  -4  11   70.71    4.13
   3  -4 -11   66.25    4.16
   1  -4  11   69.24    4.06
  -4   1 -11   70.35    3.81
  -4   3  11   69.56    3.71
  -4   3  11   71.65    3.96
  -4   1 -11   66.39    3.75
   3   1  11   54.94    3.63
   3  -4 -11   68.77    3.74
  -4   1 -11   61.80    3.42
   1   3 -11   66.23    4.05
   3   1  11   76.22    9.16
   1   3 -11   65.49    3.65
   1   3 -12    1.42    0.85
   3   1  12    3.05    1.99
   3  -4 -12    1.54    0.89
   1  -4  12    1.63    0.80
  -4   3  12    2.92    1.04
  -4   1 -12    0.78    0.69
   1  -4  12    2.31    0.97
  -4   3  12    3.67    1.20
  -4   1 -12    1.61    0.96
   3   1  12    2.73    1.19
   3  -4 -12    1.68    0.84
  -4   1 -12    1.65    0.77
   1   3 -12    1.26    0.76
   1  -4  13   59.78    3.93
   1   3 -13   53.80    3.29
   3  -4 -13   55.72    3.80
   1  -4  13   53.99    3.74
   3   1  13   54.10    8.09
  -4   1 -13   54.84    3.36
  -4   3  13   54.11    3.36
  -4   3  13   53.54    3.48
   3   1  13   63.19    3.81
  -4   1 -13   51.11    3.37
   3  -4 -13   56.52    3.51
  -4   1 -13   55.95    3.27
   1   3 -13   65.76    4.05
   1   3 -14   18.78    2.01
   1  -4  14   18.63    2.25
  -4   3  14   16.49    1.90
   3  -4 -14   17.81    2.25
   1  -4  14   19.96    2.34
  -4   1 -14   19.40    2.03
  -4   3  14   16.16    1.97
   3   1  14   21.51    2.27
  -4   1 -14   18.22    2.06
   3  -4 -14   17.93    2.06
  -4   1 -14   16.09    1.76
   1   3 -14   18.86    2.21
   1   3 -15    0.79    0.57
   1  -4  15    0.91    0.68
   3  -4 -15    0.36    0.56
   1  -4  15    1.68    0.86
  -4   3  15    0.66    0.59
  -4   1 -15    0.62    0.49
  -4   3  15    1.13    0.68
   3   1  15    1.85    0.89
  -4   1 -15    0.29    0.62
   3  -4 -15    0.66    0.51
  -4   1 -15    1.44    0.68
   1   3 -15    1.17    0.73
   1   3 -16    6.73    1.15
   1  -4  16    6.59    1.28
   3  -4 -16    6.19    1.38
   1  -4  16    6.80    1.49
  -4   3  16    4.72    1.07
  -4   1 -16    5.56    1.12
  -4   3  16    6.63    1.31
   3   1  16    5.38    1.25
  -4   1 -16    5.77    1.26
   3  -4 -16    6.02    1.30
   1  -4  16    6.74    1.42
   1   3 -16    7.18    1.24
  -4   1 -16    7.36    1.15
   1   3 -17    3.08    0.89
   3  -4 -17    0.88    0.73
   1  -4  17    2.17    0.99
  -4   3  17    2.13    0.77
  -4   1 -17    2.26    0.93
  -4   3  17    2.10    0.83
   1  -4  17    2.15    0.94
  -4   1 -17    2.10    0.87
   3   1  17    0.47    0.46
   3  -4 -17    1.62    0.74
   1   3 -17    1.94    0.78
   1  -4  17    2.38    0.83
   1   3 -18    0.68    0.56
   1  -4  18    1.20    0.73
   3  -4 -18    0.86    0.61
   1  -4  18    0.58    0.73
  -4   3  18    1.13    0.65
  -4   1 -18    0.92    0.61
   3   1  18   -0.39    0.47
  -4   3  18    0.27    0.42
  -4   1 -18    0.45    0.72
   3  -4 -18    0.77    0.74
   1   3 -18   -0.03    0.46
   1  -4  18    0.81    0.54
   1  -4  19   10.05    1.82
   3  -4 -19    9.19    1.59
   1  -4  19   10.58    1.81
  -4   3  19    9.46    1.51
  -4   3  19    7.09    1.32
  -4   1 -19   11.27    1.73
   1   3 -19   11.36    1.58
   3  -4 -19   10.17    1.68
   3   1  19   10.39    1.71
   1  -4  19   11.33    1.68
   1   3 -19    8.96    1.52
   1   3 -20    6.96    1.33
  -4   3  20    7.97    1.38
   1  -4  20    6.60    1.52
   3   1  20    5.89    1.47
  -4   3  20    5.62    1.27
  -4   1 -20    7.15    1.49
   1  -4  20    5.39    1.39
   3  -4 -20    7.64    1.52
   1   3 -20    7.74    1.37
   1  -4  20    6.86    1.50
   1  -4  20    5.39    1.26
   1   3 -21    7.26    1.36
   1  -4  21    6.18    1.58
  -4   3  21    6.32    1.34
   1  -4  21    6.13    1.49
   3   1  21    6.58    1.42
  -4   3  21    6.19    1.32
  -4   1 -21    7.83    1.67
   1  -4  21    5.62    1.50
   3  -4 -21    7.16    1.54
   1   3 -21    6.62    1.21
   1  -4  21    7.04    1.45
   1  -4  22   65.33    4.73
  -4   3  22   57.89    3.80
   3   1  22   55.49    4.15
  -4   3  22   59.99    3.91
   1  -4  22   64.43    4.54
  -4   1 -22   66.17    4.21
   1  -4  22   62.03    4.58
   3  -4 -22   69.69    4.55
   1   3 -22   60.94    3.79
   1  -4  22   61.64    4.17
   1   3 -22   63.42    3.80
   1   3 -23   11.60    1.67
   1  -4  23   10.80    2.04
  -4   3  23   10.78    1.68
  -4   3  23   10.27    1.75
   1  -4  23    9.51    1.89
   3   1  23    8.32    1.66
  -4   1 -23   10.24    1.76
   1  -4  23    8.42    1.81
   1   3 -23   10.38    1.68
   1  -4  23    9.53    1.81
   3  -4 -23   10.75    1.92
   1   3 -24    7.99    1.51
   1  -4  24    7.28    1.72
  -4   3  24    6.69    1.41
   1  -4  24    9.88    1.92
   3   1  24    3.36    1.06
  -4   3  24    6.81    1.44
  -4   1 -24    8.08    1.57
   1  -4  24    6.91    1.64
   3  -4 -24    8.03    1.74
   1   3 -24    7.49    1.35
  -4   1 -24    8.26    1.44
   1  -4  24    7.78    1.64
   3  -4 -25   20.72    2.68
  -4   1 -25   18.86    2.17
   1  -4  25   17.90    2.60
   3   1  25   13.57    2.13
  -4   3  25   20.59    2.30
  -4   3  25   17.82    2.19
  -4   1 -25   18.56    2.31
   1  -4  25   17.65    2.53
   3  -4 -25   18.89    2.53
   1   3 -25   19.45    2.11
   1  -4  25   20.59    2.56
   1   3 -25   17.28    2.15
  -4   1 -26   17.86    2.17
   1  -4  26   19.52    2.82
   3   1  26   14.14    2.24
  -4   3  26   19.31    2.31
  -4   1 -26   16.55    2.22
   1  -4  26   19.47    2.67
   3  -4 -26   18.90    2.51
   1   3 -26   19.84    2.15
   3  -4 -26   19.30    2.62
  -4   3  26   17.51    2.20
   1   3 -26   20.94    2.33
   1  -4  26   20.41    2.63
   3  -4 -27    2.39    1.04
   1   3 -27    2.31    0.99
   3   1  27    2.55    0.97
   1  -4  27    2.75    1.23
  -4   1 -27    2.24    0.79
  -4   3  27    2.31    0.91
  -4   1 -27    2.57    1.10
   1  -4  27    3.01    1.13
   3  -4 -27    3.63    1.18
   1  -4  27    1.95    0.98
   1   3 -28   30.05    2.92
   3  -4 -28   28.50    3.16
  -4   1 -28   30.66    2.88
   1  -4  28   29.44    3.49
   3   1  28   24.65    2.99
  -4   3  28   28.18    2.75
  -4   1 -28   25.21    2.78
   1  -4  28   30.04    3.36
   3  -4 -28   28.63    3.19
   1  -4  28   29.63    3.25
   1   3 -29   16.78    2.23
  -4   1 -29   14.54    2.04
   1  -4  29   17.36    2.74
   3  -4 -29   13.24    2.14
  -4   3  29   19.83    2.86
  -4   1 -29   13.44    2.12
   1  -4  29   15.38    2.48
   3   1  29   14.85    2.38
   3  -4 -29   12.22    2.18
   1  -4  29   17.28    2.54
   3  -4 -30    5.20    1.41
   1   3 -30    7.08    1.58
   1  -4  30    6.44    1.77
  -4   1 -30    5.36    1.35
   3   1  30    7.99    1.89
  -4   1 -30    4.93    1.28
   1  -4  30    7.31    1.73
   1  -4  30    6.83    1.68
   3  -4 -30    6.66    1.85
  -4   3  30    7.61    1.84
   1   3 -30    5.77    1.18
   1   3 -31    2.89    0.92
   1   3 -31    1.81    0.92
   1  -4  31    3.16    1.22
  -4   1 -31    2.57    0.96
  -4   1 -31    1.78    0.87
   1  -4  31    4.11    1.33
   3  -4 -31    2.13    1.05
  -4   3  31    2.70    1.33
   1  -4  31    1.93    0.98
   3   1  31    5.16    1.57
   1   3 -32    4.14    1.28
   1  -4  32    2.39    1.17
   1  -4  32    5.16    1.55
   3   1  32    3.46    1.33
  -4   1 -32    3.51    1.19
   1  -4  32    4.06    1.29
   3  -4 -32    3.24    1.30
  -4   1 -32    3.95    1.25
  -4   3  32    5.14    1.86
   1   3 -32    4.17    1.25
   1  -4  33   46.15    4.75
  -4   1 -33   30.81    4.50
   1   3 -33   47.83    4.05
   1   3 -33   51.95    4.10
  -4   3  33   47.08    4.32
   3  -4 -33   47.94    4.64
  -4   3  33   48.48    5.23
   3  -4 -33   43.91    4.25
  -4   1 -33   53.29    4.53
  -4   1 -33   46.75    3.90
   1   3 -33   42.57    3.47
  -4   3  33   55.33    4.91
   3   1  33   45.40    4.23
  -4   1 -33   40.28    3.67
   1  -4  33   51.23    4.45
   3  -4 -33   41.29    4.09
   1  -4  33   47.40    4.36
   1  -4  33   48.76    4.72
   1   3 -33   41.19    3.66
  -4   1 -34   48.51    6.06
   1  -4  34   42.82    4.64
   3  -4 -34   38.04    4.11
   1   3 -34   41.69    3.75
   1  -4  34   44.25    4.59
  -4   3  34   46.57    4.49
   1   3 -34   47.26    3.94
  -4   1 -34   21.98    3.90
  -4   3  34   43.82    4.17
  -4   3  34   50.33    5.34
   3  -4 -34   44.11    4.53
  -4   1 -34   51.13    4.56
  -4   1 -34   38.79    3.61
   1  -4  34   45.70    4.62
   3   1  34   41.17    4.07
  -4   1 -34   38.59    3.65
   1  -4  34   46.46    4.24
   3  -4 -34   39.73    4.08
   1   3 -34   41.61    3.70
   1   3 -34   44.11    3.64
   3   1  34   33.73    3.55
  -4   3  34   52.41    4.82
   1  -4  34   42.78    4.20
  -4   1 -35   57.11    6.33
   1   3 -35   33.38    3.37
   1   3 -35   44.62    3.92
  -4   3  35   46.90    4.55
   3  -4 -35   40.30    4.39
   1  -4  35   38.47    4.50
  -4   1 -35   48.50    4.42
   1  -4  35   42.82    4.57
  -4   1 -35   20.85    3.73
  -4   1 -35   26.74    3.07
  -4   3  35   44.20    5.03
   3  -4 -35   42.47    4.28
  -4   3  35   40.72    4.04
  -4   3  35   48.75    4.68
   1   3 -35   46.23    3.65
  -4   1 -35   32.42    3.32
   1  -4  35   40.12    4.41
   3   1  35   35.66    3.65
   3   1  35   40.65    4.05
  -4   1 -35   34.40    3.47
   3  -4 -35   37.93    4.03
   1  -4  35   42.53    4.18
   1   3 -35   39.28    3.69
   1  -4  36    2.80    1.47
  -4   3  36    2.72    1.63
  -4   1 -36    4.13    1.36
   3  -4 -36    2.55    1.36
   1  -4  36    3.74    1.43
  -4   3  36    3.99    1.41
   3  -4 -36    2.50    1.19
   1   3 -36    2.85    1.22
  -4   1 -36    3.24    1.69
  -4   1 -36    1.46    1.21
   1   3 -36    3.60    1.40
  -4   3  36    2.94    1.49
   1  -4  36    3.17    1.44
  -4   1 -36    1.82    0.82
   3   1  36    4.00    1.59
   1  -4  36    1.26    0.90
  -4   1 -36    2.75    1.24
   1   3 -36    2.02    1.15
   3  -4 -36    3.40    1.44
   3   1  36    2.78    1.13
   1  -4  36    2.61    1.11
   1   3 -36    3.19    1.19
  -4   3  36    4.23    1.65
  -4   1 -37   18.17    2.63
   1   3 -37   29.45    3.21
  -4   3  37   31.73    3.63
  -4   1 -37   43.17    5.62
  -4   3  37   34.95    4.53
  -4   3  37   31.08    3.85
   1  -4  37   33.07    4.16
   1   3 -37   36.55    3.62
   3  -4 -37   28.76    3.76
   1  -4  37   31.13    4.07
   3  -4 -37   34.09    3.89
  -4   1 -37   36.93    3.86
   1  -4  37   32.01    3.96
   3   1  37   32.28    3.70
  -4   1 -37   27.27    3.15
   3  -4 -37   28.29    3.57
   1   3 -37   33.75    3.25
   1  -4  37   30.37    3.74
  -4   1 -37   28.09    3.22
  -4   3  37   35.76    4.08
   1  -4  37   31.09    3.64
   1   3 -37   27.62    3.15
  -4   3  38    3.79    1.33
  -4   1 -38    2.24    1.07
   1   3 -38    2.57    1.26
   3  -4 -38    3.44    1.47
   1  -4  38    3.89    1.57
   1  -4  38    3.30    1.64
   1   3 -38    2.78    1.24
  -4   1 -38    3.60    1.73
   3  -4 -38    4.01    1.47
  -4   3  38    5.17    1.92
  -4   1 -38    7.56    2.74
  -4   3  38    2.33    1.09
   1   3 -38    2.86    1.25
   1  -4  38    3.98    1.52
   1   3 -38    3.02    1.09
   3  -4 -38    2.00    1.45
   3   1  38    2.97    1.30
  -4   1 -38    4.95    1.42
  -4   3  38    5.48    1.78
  -4   1 -38    4.58    1.38
   1  -4  38    3.65    1.36
   1  -4  38    3.80    1.53
   3  -4 -39    1.95    1.23
   1  -4  39    1.75    1.22
  -4   1 -39    3.02    1.21
   1  -4  39    2.18    1.25
   1   3 -39    1.04    0.80
  -4   3  39    3.79    1.73
  -4   1 -39    5.21    2.36
  -4   3  39    4.00    1.52
   3  -4 -39    3.96    1.42
  -4   1 -39    4.58    1.90
  -4   3  39    4.99    1.59
  -4   1 -39    5.03    2.24
   1   3 -39    3.10    1.35
   1   3 -39    1.88    0.96
   1   3 -39    3.42    1.22
   1  -4  39    3.63    1.55
   1  -4  39    2.94    1.33
   3   1  39    1.71    1.15
  -4   1 -39    3.78    1.38
   3  -4 -39    1.30    0.75
  -4   3  39    3.86    1.55
   1  -4  39    4.61    1.44
  -4   1 -39    2.10    0.90
  -4   1 -40   18.32    3.74
  -4   1 -40    4.07    1.41
   3  -4 -40    9.91    2.35
   1   3 -40    8.95    1.93
   3  -4 -40    8.18    2.03
  -4   1 -40    8.65    2.01
   1  -4  40    6.96    2.05
   1   3 -40    8.37    1.87
  -4   3  40   10.22    2.24
  -4   3  40    5.70    2.07
   1  -4  40    8.13    2.14
  -4   1 -40    1.90    1.32
  -4   3  40    9.86    2.13
   1   3 -40    5.06    1.55
   3  -4 -40    7.92    1.92
   1  -4  40    8.30    2.10
   3   1  40    8.86    2.08
   1  -4  40    7.65    1.90
  -4   1 -40    8.86    1.84
  -4   1 -40    7.03    1.69
   1   3 -40    8.17    1.70
  -4   3  40    9.49    2.42
   3  -4 -40    5.48    1.72
   1  -4  40    9.69    2.25
  -4   3  41    8.61    1.93
   1  -4  41   10.61    2.38
  -4   3  41    9.00    2.34
   1   3 -41   10.82    2.05
  -4   1 -41   13.53    3.22
  -4   1 -41   11.92    2.23
  -4   3  41   10.71    2.37
   3  -4 -41   11.21    2.26
  -4   1 -41    7.00    1.69
   1  -4  41   12.83    2.58
   3  -4 -41   10.23    2.32
   1   3 -41   10.44    2.13
   1  -4  41   10.78    2.29
   1   3 -41    8.97    1.88
   3   1  41    9.50    2.14
   1   3 -41   11.83    2.14
   3  -4 -41    9.74    2.18
  -4   3  41    9.50    2.30
   1  -4  41   13.85    2.62
   1  -4  41   13.51    2.59
  -4   1 -42    1.45    1.09
  -4   3  42    1.94    1.27
   1  -4  42    0.61    0.90
   3  -4 -42    2.95    1.48
   3  -4 -42    2.10    1.31
   1   3 -42    2.14    1.04
   1   3 -42    4.07    1.59
   1  -4  42    2.16    1.29
  -4   1 -42    1.97    0.98
  -4   3  42    0.78    0.78
  -4   1 -42    2.76    1.86
   3  -4 -42    0.95    1.11
  -4   3  42    1.08    0.92
   1   3 -42    1.94    1.21
   1  -4  42    1.52    1.20
   3   1  42    1.61    1.16
   3  -4 -42    1.10    0.95
   1  -4  42    1.27    1.29
  -4   3  42    1.87    1.31
   1   3 -42    2.54    1.31
   1   3 -43   15.85    2.56
   3  -4 -43   14.45    2.55
  -4   3  43   10.09    2.26
   1  -4  43   14.99    2.88
   1  -4  43   13.52    2.74
  -4   3  43   15.61    3.12
   3  -4 -43   14.07    2.84
  -4   1 -43    8.61    1.90
  -4   3  43   16.28    2.77
   1   3 -43   17.39    2.59
   3  -4 -43   15.90    2.95
  -4   1 -43   21.46    4.00
  -4   1 -43   13.16    2.42
   1  -4  43   15.54    2.76
   3   1  43   13.99    2.51
   1   3 -43   14.72    2.29
  -4   3  43   15.03    2.81
   1  -4  43   15.77    2.74
   1   3 -43   14.29    2.42
  -4   1 -44   14.34    2.38
   1   3 -44   22.39    2.87
  -4   3  44   20.65    3.49
   1   3 -44   22.42    2.98
  -4   3  44   21.64    3.04
   1  -4  44   21.00    3.36
   1  -4  44   21.42    3.48
  -4   3  44   18.24    2.88
   3  -4 -44   19.29    3.10
  -4   1 -44   21.18    3.06
   3  -4 -44   22.38    3.44
   3  -4 -44   23.10    3.14
   1   3 -44   18.99    2.75
   1   3 -44   22.73    2.75
   1  -4  44   22.08    3.23
   1  -4  44   23.90    3.34
  -4   1 -45    3.50    1.36
   1   3 -45    5.26    1.50
   3  -4 -45    5.09    1.81
   1   3 -45    6.02    1.57
   3  -4 -45    5.24    1.83
   1  -4  45    8.01    2.14
  -4   1 -45    5.86    1.93
  -4   3  45    6.31    1.76
  -4   3  45    4.33    1.82
  -4   3  45    5.97    1.72
   1  -4  45    5.55    1.68
   1  -4  45    5.15    1.65
   1   3 -45    5.87    1.55
   1  -4  45    4.60    1.62
   1  -4  46    0.87    0.77
   1   3 -46    0.64    1.04
   3  -4 -46    1.39    0.93
  -4   1 -46    1.31    0.95
  -4   3  46   -0.05    0.61
  -4   3  46    0.29    0.69
  -4   3  46    1.73    1.18
   3  -4 -46    1.07    1.18
   1  -4  46   -0.67    0.85
  -4   1 -46    2.27    1.71
   1   3 -46    1.14    0.92
   1  -4  46    2.05    1.19
   1   3 -46    1.01    0.84
   1  -4  46    0.18    0.73
  -4   1 -47   -0.20    0.64
   3  -4 -47    0.02    0.90
  -4   1 -47    0.84    1.50
  -4   3  47    0.91    0.84
   1   3 -47    0.83    0.70
  -4   3  47    0.73    0.72
   1  -4  47    1.59    1.27
  -4   3  47   -0.09    0.76
   1   3 -47    2.17    1.23
   1  -4  47   -0.51    0.99
   3   1  47    0.90    0.72
   1   3 -47   -0.13    0.76
   1  -4  47    0.10    0.83
  -4   1 -48    0.15    1.19
   3  -4 -48    0.56    0.97
  -4   1 -48    1.02    0.84
   1  -4  48    1.55    1.18
   1   3 -48    0.43    0.81
  -4   3  48    0.01    0.68
   1   3 -48    0.76    0.76
  -4   3  48   -0.02    0.58
  -4   3  48    1.27    1.04
   1  -4  48    0.65    0.79
   1   3 -48    0.48    0.70
   1  -4  48    0.31    0.93
   1  -4  49   -0.43    0.76
  -4   3  49    0.74    0.72
   1   3 -49    1.16    0.89
  -4   3  49    0.53    0.68
  -4   3  49   -0.20    0.74
   1   3 -49    0.48    0.80
   1  -4  49    0.56    0.63
   3  -4 -49    0.52    0.86
  -4   1 -49    0.19    0.63
  -4   1 -49    3.29    1.72
   1  -4  49    2.50    1.27
  -4   1 -50    2.26    1.75
  -4   3  50    1.73    0.97
  -4   3  50    0.12    0.62
   1  -4  50    2.12    1.20
  -4   3  50    1.33    0.93
   3  -4 -50    0.72    1.03
  -4   1 -50    1.19    0.73
   1   3 -50    1.83    0.96
   1   3 -50    0.46    0.61
   1  -4  50    1.63    1.15
   1  -4  50    1.96    1.13
   1   3 -51    0.16    0.62
  -4   1 -51    1.22    0.81
   1  -4  51    0.39    0.87
   3  -4 -51    0.24    0.82
   1   3 -51    0.86    0.72
  -4   3  51    0.67    0.92
  -4   1 -51    1.26    1.39
   1  -4  51    0.97    0.98
  -4   3  51    1.05    0.63
  -4   3  51    1.19    0.86
   1  -4  51    3.47    1.47
   1   3 -52    1.71    1.06
  -4   1 -52    3.12    1.10
   1   3 -52    0.53    0.66
   3  -4 -52    1.93    1.10
  -4   1 -52    1.39    1.33
  -4   3  52    1.22    0.88
   1  -4  52    2.56    1.24
  -4   3  52    0.74    0.67
  -4   3  52    1.83    0.90
   1  -4  52    0.94    0.97
   1  -4  52    0.58    0.86
   1  -4  53    0.69    0.87
   1  -4  53    0.81    0.70
   1   3 -53    1.74    0.93
  -4   3  53    0.64    0.70
   1   3 -53    0.22    0.57
   3  -4 -53   -0.56    0.68
  -4   3  53    0.82    0.85
  -4   1 -53   -0.06    1.01
   1   3 -54    0.80    0.85
   1  -4  54    1.73    1.21
  -4   3  54    0.21    0.52
   1   3 -54    1.01    0.66
   1  -4  54    1.11    0.69
  -4   1 -54   -0.58    1.19
   3  -4 -54    1.63    0.93
   1  -4  55    0.68    0.77
   1   3 -55    1.54    0.87
  -4   3  55    1.41    0.96
   3  -4 -55    0.77    0.76
   1  -4  55    2.43    0.96
  -4   1 -55   -0.05    1.01
   1   3 -56   -0.53    0.60
   3  -4 -56    0.65    0.61
   1  -4  56   -0.31    0.69
  -4   1 -56   -0.20    0.91
  -4   3  56    0.57    0.75
  -4   1 -57    0.40    0.74
   3  -4 -57    0.34    0.72
  -4   3  57    0.12    0.47
   1   3 -57   -0.12    0.54
   1  -4  57   -0.01    0.55
   3  -4 -58    0.23    0.71
  -4   3  58   -0.25    0.44
  -4   1 -58   -0.45    0.92
   1  -4  58    0.29    0.57
   1   3 -58    0.50    0.53
  -4   3  59    1.01    0.78
   1   3 -59    1.85    0.75
   3  -4 -59    1.60    0.80
   1  -4  59    2.63    1.11
  -4   1 -59   -0.74    0.95
  -4   3  60    0.14    0.50
   3  -4 -60    0.78    0.61
   1   3 -60   -0.07    0.41
   1  -4  60   -0.16    0.51
  -4   1 -60    1.62    0.80
   1   3 -61    0.64    0.55
   1  -4  61    0.57    0.61
  -4   3  61   -0.28    0.43
   3  -4 -61    0.77    0.68
  -4   1 -61   -0.26    0.61
   2  -5 -58    0.87    0.56
  -5   3 -58    0.02    0.67
   3   2 -58    0.77    0.66
  -5   3 -57    0.25    0.71
   3   2 -57    1.88    0.74
   2   3  57    0.28    0.41
   2  -5 -57    2.41    0.92
  -5   2  57    2.39    0.94
   3  -5  57    2.07    0.97
   2  -5 -57    1.05    0.66
   3  -5  56    0.41    0.56
   2  -5 -56    1.14    0.78
   2  -5 -56    0.40    0.61
  -5   2  56    0.03    0.39
   3  -5  56   -0.20    0.52
   3   2 -56    0.31    0.52
   3   2 -56    0.04    0.55
   2   3  56   -0.05    0.41
   3   2 -55    1.05    0.63
  -5   2  55    1.50    0.72
   3  -5  55    1.27    0.65
   3   2 -55    2.10    0.95
   3  -5  55    1.48    0.72
   2  -5 -55   -0.07    0.55
  -5   3 -55    2.21    1.33
  -5   2  54   -0.05    0.45
   3  -5  54    0.00    0.71
   2  -5 -54    0.96    0.73
   3  -5  54   -0.09    0.53
   3   2 -54    0.92    0.73
  -5   3 -54    0.52    0.95
   3   2 -54    1.10    0.69
  -5   3 -53    0.55    1.13
   3   2 -53    0.62    0.60
   3  -5  53    0.47    0.71
   2  -5 -53    0.61    0.72
   3   2 -53   -0.07    0.74
   3  -5  53    1.47    0.97
  -5   2  53    1.07    0.75
   2  -5 -52    0.71    0.84
  -5   2  52    0.39    0.59
   3   2 -52    0.20    0.60
  -5   3 -52   -0.18    0.89
   3  -5  52    0.19    0.60
   3  -5  52    0.45    0.78
   3   2 -52   -0.44    0.78
   3   2 -51   -1.13    0.92
  -5   2  51    0.38    0.57
   3  -5  51   -0.02    0.59
   3  -5  51   -0.19    0.58
   3   2 -51   -0.18    0.70
   2  -5 -51    1.38    0.91
  -5   3 -51   -1.20    1.26
  -5   2  51    0.90    0.86
  -5   2  50    1.49    0.85
   3   2 -50   -0.09    0.60
   3  -5  50    0.59    0.73
  -5   2  50   -0.20    0.61
  -5   3 -50   -0.82    1.07
   3   2 -50   -0.07    0.77
   3  -5  50    0.90    0.69
   2  -5 -50   -0.05    0.78
  -5   2  49    0.30    0.56
   3   2 -49   -0.98    1.07
   3  -5  49    0.52    0.78
  -5   2  49    0.89    0.76
  -5   3 -49   -1.26    1.27
   3   2 -49   -0.61    0.97
   3   2 -49   -0.02    0.75
   2  -5 -49    0.58    0.85
   3  -5  49    0.21    0.70
   3   2 -48   -1.05    0.80
  -5   2  48    0.85    0.79
   3   2 -48    0.73    0.92
   3   2 -48    0.08    0.78
  -5   2  48    0.91    0.76
   3  -5  48    0.75    0.77
   3  -5  48    0.52    0.79
  -5   3 -48   -0.10    1.12
   2  -5 -48    1.60    0.92
   3  -5  48    0.47    0.82
   3   2 -47    1.53    0.86
   3   2 -47    2.49    1.32
   2  -5 -47    3.20    1.38
  -5   2  47    3.15    1.29
  -5   3 -47    1.44    1.45
   3  -5  47    2.80    1.27
  -5   2  47    1.79    1.12
   3  -5  47    1.63    1.06
   3   2 -47    4.49    1.49
   3  -5  47    2.92    1.24
   3  -5  47    2.34    1.02
   2  -5 -46    1.07    0.76
   3  -5  46    0.63    0.79
  -5   3 -46    0.10    1.34
   3   2 -46    0.93    0.92
   3   2 -46    0.07    0.81
   3   2 -46    0.64    0.88
  -5   2  46    1.08    0.91
   3  -5  46    0.39    0.72
  -5   2  46    1.12    1.21
   2  -5 -46    0.96    1.00
   3  -5  46    0.88    0.73
   3  -5  46   -0.51    0.91
   2  -5 -45    0.35    0.71
   2  -5 -45    1.77    1.11
   3   2 -45   -0.17    0.84
   3  -5  45    2.09    1.14
   3  -5  45    1.39    0.82
   3   2 -45    1.65    1.30
  -5   2  45    1.67    1.11
  -5   3 -45    2.03    1.54
  -5   2  45    1.43    1.16
  -5   3 -45    0.38    1.13
   3   2 -45   -0.07    0.86
   3  -5  45   -0.24    0.74
   3  -5  45   -0.33    0.87
   3  -5  44    2.16    1.27
   2  -5 -44    2.71    1.28
   3   2 -44    2.31    1.25
  -5   3 -44    2.29    1.54
  -5   2  44    1.95    1.21
   3   2 -44    1.55    0.99
  -5   2  44    2.65    1.20
   3   2 -44    2.38    1.17
  -5   3 -44   -0.39    1.35
   2  -5 -44    2.13    1.29
   3  -5  44    3.60    1.47
   3   2 -44    2.03    0.95
   3  -5  44    2.48    1.16
   3  -5  44    2.27    1.27
  -5   2  43    3.83    1.45
  -5   2  43    2.44    1.28
   3  -5  43    4.64    1.77
   2  -5 -43    3.46    1.44
   3   2 -43    4.61    1.67
   3   2 -43    3.53    1.38
  -5   3 -43    0.44    1.40
   2  -5 -43    2.53    1.24
   3  -5  43    2.57    1.27
   3   2 -43    4.22    1.68
  -5   3 -43    0.33    1.23
   3   2 -43    2.08    1.13
   3  -5  43    3.79    1.40
   3  -5  42    0.74    1.01
   3   2 -42   -0.64    0.97
   2  -5 -42    0.83    0.89
  -5   2  42    0.49    0.62
   2  -5 -42    1.45    1.13
  -5   2  42    1.28    1.08
  -5   3 -42    5.62    2.17
  -5   3 -42    1.37    1.42
   3  -5  42    1.24    1.00
   3   2 -42   -0.27    0.76
  -5   2  42    0.26    0.71
   3   2 -42    0.58    0.82
   3   2 -42    1.25    0.80
   2   3  42    0.18    0.72
   3  -5  42    1.18    1.12
   3  -5  41    7.70    2.03
   2  -5 -41    5.92    1.90
  -5   2  41    5.45    2.06
  -5   2  41    4.89    1.26
  -5   3 -41    1.40    1.67
   3  -5  41    5.38    1.76
   3   2 -41    6.42    1.77
   3   2 -41    7.46    1.95
  -5   2  41    7.20    1.94
   2  -5 -41    7.22    2.03
   3   2 -41    6.09    1.66
  -5   3 -41   11.80    2.53
   2   3  41    4.95    1.40
   3   2 -41    6.19    1.45
   3   2 -41    6.40    1.62
   3  -5  41    7.22    1.86
   2  -5 -40    2.32    1.41
   3   2 -40    1.14    1.11
  -5   3 -40    2.94    1.89
   3   2 -40    0.62    1.10
   3  -5  40    0.17    0.91
  -5   3 -40    4.21    2.27
  -5   2  40   -0.04    0.73
   2  -5 -40    1.25    1.06
   3  -5  40    0.61    1.08
  -5   2  40    2.13    1.26
   3   2 -40    2.57    1.53
  -5   2  40   -0.71    0.98
   3   2 -40   -0.17    0.66
   3  -5  40    1.33    1.03
   3   2 -40    0.98    0.79
   2   3  40    0.19    0.74
   2  -5 -39    0.28    0.80
  -5   2  39    2.56    1.38
   3   2 -39    2.80    1.24
  -5   3 -39    1.91    1.53
   2  -5 -39   -0.40    0.91
  -5   2  39    1.76    1.11
   3  -5  39    1.89    1.10
  -5   3 -39    4.37    1.84
  -5   2  39    1.91    1.19
   3   2 -39    2.03    1.22
   3   2 -39    0.96    0.82
   2   3  39    0.86    0.67
   3   2 -39    0.94    0.73
   3  -5  39    2.66    1.40
   3  -5  38    2.46    1.41
  -5   2  38    1.73    1.01
  -5   2  38    1.98    1.35
   2  -5 -38    1.33    1.13
  -5   2  38    0.75    0.90
  -5   3 -38    2.32    1.88
   2  -5 -38    1.37    1.13
   3   2 -38   -0.16    0.93
   3   2 -38    1.66    1.03
   3   2 -38   -0.98    0.98
   2   3  38   -0.38    0.77
   3   2 -38    1.26    1.10
   3  -5  38    2.94    1.39
  -5   2  37    7.16    1.75
  -5   2  37    7.66    2.12
  -5   3 -37   11.50    2.48
   3  -5  37    5.88    1.96
   2  -5 -37    5.40    1.74
   3   2 -37    6.61    1.83
  -5   2  37    7.51    2.34
   2  -5 -37    7.48    2.08
   3   2 -37    5.72    1.51
   2   3  37    6.08    1.59
   3   2 -37   11.44    2.20
   3  -5  37    5.62    1.72
   3   2 -37    6.18    1.72
   3  -5  36   24.79    3.71
  -5   2  36   23.58    3.84
[truncated: 823,298 more chars]
