# Supplementary material for: Crystal Structure and Intermolecular Energy for Some Nandrolone Esters
Source: Molecules. 2023 Oct 19;28(20):7179. doi: 10.3390/molecules28207179 (PMC10609429; doi:10.3390/molecules28207179)
Supplement: Supplementary file 1 [file molecules-28-07179-s001.zip › NUnd.cif]

data_NUnd
_audit_creation_date               2023-02-03
_audit_creation_method
;
Olex2 1.2
(compiled 2018.05.29 svn.r3508 for OlexSys, GUI svn.r5506)
;
_shelx_SHELXL_version_number       '2016/6'
_audit_contact_author_address      ?
_audit_contact_author_email        ?
_audit_contact_author_name         ''
_audit_contact_author_phone        ?
_publ_contact_author_id_orcid      ?
_publ_section_references
;
Dolomanov, O.V., Bourhis, L.J., Gildea, R.J, Howard, J.A.K. & Puschmann, H.
 (2009), J. Appl. Cryst. 42, 339-341.

Sheldrick, G.M. (2015). Acta Cryst. A71, 3-8.

Sheldrick, G.M. (2015). Acta Cryst. C71, 3-8.
;
_chemical_name_common              Nandrolone_undecanoate
_chemical_name_systematic          19_nortestosterone_17β_undecanoate
_chemical_formula_moiety           'C29 H46 O3'
_chemical_formula_sum              'C29 H46 O3'
_chemical_formula_weight           442.66
_chemical_absolute_configuration   ad
_chemical_melting_point            ?
_chemical_oxdiff_formula           'c20 h20 o2'
loop_
  _atom_type_symbol
  _atom_type_description
  _atom_type_scat_dispersion_real
  _atom_type_scat_dispersion_imag
  _atom_type_scat_source
 'C' 'C' 0.0033 0.0016 'International Tables Vol C Tables 4.2.6.8 and 6.1.1.4'
 'H' 'H' 0.0000 0.0000 'International Tables Vol C Tables 4.2.6.8 and 6.1.1.4'
 'O' 'O' 0.0106 0.0060 'International Tables Vol C Tables 4.2.6.8 and 6.1.1.4'

_shelx_space_group_comment
;
The symmetry employed for this shelxl refinement is uniquely defined
by the following loop, which should always be used as a source of
symmetry information in preference to the above space-group names.
They are only intended as comments.
;
_space_group_crystal_system        'monoclinic'
_space_group_IT_number             4
_space_group_name_H-M_alt          'P 1 21 1'
_space_group_name_Hall             'P 2yb'
loop_
  _space_group_symop_operation_xyz
 'x, y, z'
 '-x, y+1/2, -z'

_cell_length_a                     9.9889(6)
_cell_length_b                     8.2547(5)
_cell_length_c                     32.9847(14)
_cell_angle_alpha                  90
_cell_angle_beta                   94.761(5)
_cell_angle_gamma                  90
_cell_volume                       2710.4(3)
_cell_formula_units_Z              4
_cell_measurement_reflns_used      2096
_cell_measurement_temperature      293(2)
_cell_measurement_theta_max        19.9350
_cell_measurement_theta_min        3.2780
_shelx_estimated_absorpt_T_max     ?
_shelx_estimated_absorpt_T_min     ?
_exptl_absorpt_coefficient_mu      0.068
_exptl_absorpt_correction_T_max    1.00000
_exptl_absorpt_correction_T_min    0.90431
_exptl_absorpt_correction_type     multi-scan
_exptl_absorpt_process_details
;
CrysAlisPro 1.171.41.16a (Rigaku Oxford Diffraction, 2019)
Empirical absorption correction using spherical harmonics,
 implemented in SCALE3 ABSPACK scaling algorithm.
;
_exptl_absorpt_special_details     ?
_exptl_crystal_colour              colourless
_exptl_crystal_density_diffrn      1.085
_exptl_crystal_density_meas        ?
_exptl_crystal_density_method      ?
_exptl_crystal_description         plate
_exptl_crystal_F_000               976
_exptl_crystal_size_max            0.08
_exptl_crystal_size_mid            0.06
_exptl_crystal_size_min            0.01
_exptl_transmission_factor_max     ?
_exptl_transmission_factor_min     ?
_diffrn_reflns_av_R_equivalents    0.0856
_diffrn_reflns_av_unetI/netI       0.1698
_diffrn_reflns_Laue_measured_fraction_full  0.997
_diffrn_reflns_Laue_measured_fraction_max  0.897
_diffrn_reflns_limit_h_max         13
_diffrn_reflns_limit_h_min         -10
_diffrn_reflns_limit_k_max         10
_diffrn_reflns_limit_k_min         -11
_diffrn_reflns_limit_l_max         41
_diffrn_reflns_limit_l_min         -43
_diffrn_reflns_number              22788
_diffrn_reflns_point_group_measured_fraction_full  0.925
_diffrn_reflns_point_group_measured_fraction_max  0.799
_diffrn_reflns_theta_full          25.242
_diffrn_reflns_theta_max           28.775
_diffrn_reflns_theta_min           2.877
_diffrn_ambient_temperature        293(2)
_diffrn_detector                   'CCD plate'
_diffrn_detector_area_resol_mean   16.4335
_diffrn_detector_type              Eos
_diffrn_measured_fraction_theta_full  0.997
_diffrn_measured_fraction_theta_max  0.897
_diffrn_measurement_details
;
List of Runs (angles in degrees, time in seconds):

  # Type    Start    End  Width  t~exp~   \w     \q     \k     \f   Frames
--------------------------------------------------------------------------
  1  \w     61.00  86.50   1.70  145.35    --   18.52  57.00 -90.00   15
  2  \w    -14.00  60.80   1.70  145.35    --   18.52 -99.00  90.00   44
  3  \w    -49.00  37.70   1.70  145.35    --   18.52 -57.00   0.00   51
  4  \w    -50.00  38.40   1.70  145.35    --   18.52 -57.00 120.00   52
  5  \w      6.00  46.80   1.70  145.35    --   18.52  77.00 -30.00   24
  6  \w    -12.00  79.80   1.70  145.35    --   18.52  77.00-120.00   54
  7  \w     13.00  40.20   1.70  145.35    --   18.52  57.00 -90.00   16
;
_diffrn_measurement_device         'four-circle diffractometer'
_diffrn_measurement_device_type    'SuperNova, Dual, Cu at home/near, Eos'
_diffrn_measurement_method         '\w scans'
_diffrn_orient_matrix_type        
 'CrysAlisPro convention (1999,Acta A55,543-557)'
_diffrn_orient_matrix_UB_11        -0.0086441000
_diffrn_orient_matrix_UB_12        0.0132123000
_diffrn_orient_matrix_UB_13        -0.0213104000
_diffrn_orient_matrix_UB_21        0.0629072000
_diffrn_orient_matrix_UB_22        -0.0373346000
_diffrn_orient_matrix_UB_23        -0.0022146000
_diffrn_orient_matrix_UB_31        -0.0322730000
_diffrn_orient_matrix_UB_32        -0.0762813000
_diffrn_orient_matrix_UB_33        -0.0025927000
_diffrn_radiation_monochromator    mirror
_diffrn_radiation_probe            x-ray
_diffrn_radiation_type             MoK\a
_diffrn_radiation_wavelength       0.71073
_diffrn_source                     'micro-focus sealed X-ray tube'
_diffrn_source_type                'SuperNova (Mo) X-ray Source'
_reflns_Friedel_coverage           0.671
_reflns_Friedel_fraction_full      0.840
_reflns_Friedel_fraction_max       0.688
_reflns_number_gt                  3608
_reflns_number_total               11283
_reflns_odcompleteness_completeness  99.75
_reflns_odcompleteness_iscentric   1
_reflns_odcompleteness_theta       26.32
_reflns_special_details
;
 Reflections were merged by SHELXL according to the crystal
 class for the calculation of statistics and refinement.
 
 _reflns_Friedel_fraction is defined as the number of unique
 Friedel pairs measured divided by the number that would be
 possible theoretically, ignoring centric projections and
 systematic absences.
;
_reflns_threshold_expression       'I > 2\s(I)'
_computing_cell_refinement         'CrysAlisPro 1.171.41.16a (Rigaku OD, 2019)'
_computing_data_collection         'CrysAlisPro 1.171.41.16a (Rigaku OD, 2019)'
_computing_data_reduction          'CrysAlisPro 1.171.41.16a (Rigaku OD, 2019)'
_computing_molecular_graphics      'Olex2 (Dolomanov et al., 2009)'
_computing_publication_material    'Olex2 (Dolomanov et al., 2009)'
_computing_structure_refinement    'ShelXL (Sheldrick, 2015)'
_computing_structure_solution      'ShelXT (Sheldrick, 2015)'
_refine_diff_density_max           0.235
_refine_diff_density_min           -0.144
_refine_diff_density_rms           0.033
_refine_ls_abs_structure_details
;
 Flack x determined using 854 quotients [(I+)-(I-)]/[(I+)+(I-)]
 (Parsons, Flack and Wagner, Acta Cryst. B69 (2013) 249-259).
;
_refine_ls_abs_structure_Flack     0.2(10)
_refine_ls_extinction_coef         .
_refine_ls_extinction_method       none
_refine_ls_goodness_of_fit_ref     0.978
_refine_ls_hydrogen_treatment      constr
_refine_ls_matrix_type             full
_refine_ls_number_parameters       581
_refine_ls_number_reflns           11283
_refine_ls_number_restraints       1
_refine_ls_R_factor_all            0.2801
_refine_ls_R_factor_gt             0.0865
_refine_ls_restrained_S_all        0.978
_refine_ls_shift/su_max            0.005
_refine_ls_shift/su_mean           0.000
_refine_ls_structure_factor_coef   Fsqd
_refine_ls_weighting_details      
 'w=1/[\s^2^(Fo^2^)+(0.0549P)^2^] where P=(Fo^2^+2Fc^2^)/3'
_refine_ls_weighting_scheme        calc
_refine_ls_wR_factor_gt            0.1462
_refine_ls_wR_factor_ref           0.2189
_refine_special_details            ?
_olex2_refinement_description
;
1. Fixed Uiso
 At 1.2 times of:
  All C(H) groups, All C(H,H) groups
 At 1.5 times of:
  All C(H,H,H) groups
2.a Ternary CH refined with riding coordinates:
 C8B(H8B), C9B(H9B), C14B(H14B), C8A(H8A), C9A(H9A), C17B(H17B), C14A(H14A),
 C10B(H10B), C10A(H10A), C17A(H17A)
2.b Secondary CH2 refined with riding coordinates:
 C25B(H25A,H25B), C24B(H24A,H24B), C7A(H7AA,H7AB), C6B(H6BA,H6BB), C22B(H22A,
 H22B), C6A(H6AA,H6AB), C26B(H26A,H26B), C11B(H11A,H11B), C20A(H20C,H20D),
 C25A(H25C,H25D), C21A(H21C,H21D), C20B(H20A,H20B), C21B(H21A,H21B), C26A(H26C,
 H26D), C15B(H15A,H15B), C23A(H23C,H23D), C7B(H7BA,H7BB), C12B(H12A,H12B),
 C27B(H27A,H27B), C24A(H24C,H24D), C16B(H16A,H16B), C27A(H27C,H27D), C23B(H23A,
 H23B), C11A(H11C,H11D), C1A(H1AA,H1AB), C22A(H22C,H22D), C12A(H12C,H12D),
 C28B(H28A,H28B), C16A(H16C,H16D), C2B(H2BA,H2BB), C2A(H2AA,H2AB), C15A(H15C,
 H15D), C28A(H28C,H28D), C1B(H1BA,H1BB)
2.c Aromatic/amide H refined with riding coordinates:
 C4B(H4B), C4A(H4A)
2.d Idealised Me refined as rotating group:
 C18B(H18A,H18B,H18C), C18A(H18D,H18E,H18F), C29A(H29D,H29E,H29F), C29B(H29A,
 H29B,H29C)
;
_atom_sites_solution_hydrogens     geom
_atom_sites_solution_primary       dual
_atom_sites_solution_secondary     ?
loop_
  _atom_site_label
  _atom_site_type_symbol
  _atom_site_fract_x
  _atom_site_fract_y
  _atom_site_fract_z
  _atom_site_U_iso_or_equiv
  _atom_site_adp_type
  _atom_site_occupancy
  _atom_site_site_symmetry_order
  _atom_site_calc_flag
  _atom_site_refinement_flags_posn
  _atom_site_refinement_flags_adp
  _atom_site_refinement_flags_occupancy
  _atom_site_disorder_assembly
  _atom_site_disorder_group
 O2B O 0.8565(5) 0.4912(7) 0.71565(14) 0.0785(17) Uani 1 1 d . . . . .
 O2A O 0.3547(5) 0.1277(8) 0.71738(16) 0.092(2) Uani 1 1 d . . . . .
 O3B O 0.7059(6) 0.3697(9) 0.67269(15) 0.106(2) Uani 1 1 d . . . . .
 C19B C 0.8127(9) 0.4345(10) 0.6789(2) 0.065(2) Uani 1 1 d . . . . .
 O3A O 0.1947(7) 0.1838(10) 0.67058(16) 0.130(3) Uani 1 1 d . . . . .
 C8B C 0.7914(7) 0.5516(8) 0.86118(18) 0.0490(18) Uani 1 1 d . . . . .
 H8B H 0.888368 0.569251 0.866248 0.059 Uiso 1 1 calc R . . . .
 C5A C 0.1955(8) 0.3691(10) 0.9346(2) 0.062(2) Uani 1 1 d . . . . .
 C9B C 0.7224(8) 0.7170(9) 0.85973(19) 0.060(2) Uani 1 1 d . . . . .
 H9B H 0.625517 0.696654 0.855797 0.072 Uiso 1 1 calc R . . . .
 C25B C 0.9937(7) 0.4402(11) 0.45909(19) 0.072(2) Uani 1 1 d . . . . .
 H25A H 0.940608 0.343430 0.453204 0.087 Uiso 1 1 calc R . . . .
 H25B H 0.936308 0.532984 0.452573 0.087 Uiso 1 1 calc R . . . .
 C14B C 0.7657(7) 0.4708(8) 0.81991(19) 0.0513(18) Uani 1 1 d . . . . .
 H14B H 0.667975 0.462690 0.814529 0.062 Uiso 1 1 calc R . . . .
 C8A C 0.2534(7) 0.1960(9) 0.86056(19) 0.058(2) Uani 1 1 d . . . . .
 H8A H 0.343518 0.157095 0.869799 0.070 Uiso 1 1 calc R . . . .
 C13B C 0.8165(7) 0.5697(9) 0.7846(2) 0.0537(19) Uani 1 1 d . . . . .
 C24B C 1.0371(7) 0.4436(11) 0.5039(2) 0.076(2) Uani 1 1 d . . . . .
 H24A H 1.097095 0.352901 0.510122 0.091 Uiso 1 1 calc R . . . .
 H24B H 1.088131 0.542033 0.509796 0.091 Uiso 1 1 calc R . . . .
 C7A C 0.1546(8) 0.1280(10) 0.8889(2) 0.073(2) Uani 1 1 d . . . . .
 H7AA H 0.064202 0.160666 0.879408 0.087 Uiso 1 1 calc R . . . .
 H7AB H 0.158370 0.010566 0.888495 0.087 Uiso 1 1 calc R . . . .
 C18B C 0.9676(7) 0.5966(9) 0.7886(2) 0.072(2) Uani 1 1 d . . . . .
 H18A H 0.992626 0.655308 0.813154 0.108 Uiso 1 1 calc GR . . . .
 H18B H 0.992948 0.657707 0.765639 0.108 Uiso 1 1 calc GR . . . .
 H18C H 1.012729 0.493818 0.789396 0.108 Uiso 1 1 calc GR . . . .
 C5B C 0.7086(8) 0.7017(10) 0.9351(2) 0.065(2) Uani 1 1 d . . . . .
 C9A C 0.2544(7) 0.3797(9) 0.8623(2) 0.060(2) Uani 1 1 d . . . . .
 H9A H 0.163508 0.415116 0.852837 0.072 Uiso 1 1 calc R . . . .
 C17B C 0.7822(7) 0.4537(10) 0.7498(2) 0.065(2) Uani 1 1 d . . . . .
 H17B H 0.685820 0.460464 0.741519 0.078 Uiso 1 1 calc R . . . .
 C6B C 0.7664(8) 0.5333(9) 0.9362(2) 0.073(2) Uani 1 1 d . . . . .
 H6BA H 0.861820 0.539083 0.944355 0.088 Uiso 1 1 calc R . . . .
 H6BB H 0.724442 0.469963 0.956467 0.088 Uiso 1 1 calc R . . . .
 C14A C 0.2221(7) 0.1428(10) 0.8171(2) 0.067(2) Uani 1 1 d . . . . .
 H14A H 0.135881 0.192917 0.808025 0.081 Uiso 1 1 calc R . . . .
 C22B C 0.9727(7) 0.4457(10) 0.57635(18) 0.069(2) Uani 1 1 d . . . . .
 H22A H 1.022153 0.545851 0.581212 0.083 Uiso 1 1 calc R . . . .
 H22B H 1.034364 0.356950 0.582905 0.083 Uiso 1 1 calc R . . . .
 C6A C 0.1865(8) 0.1875(10) 0.9324(2) 0.072(2) Uani 1 1 d . . . . .
 H6AA H 0.117108 0.150417 0.949068 0.086 Uiso 1 1 calc R . . . .
 H6AB H 0.271186 0.141110 0.943268 0.086 Uiso 1 1 calc R . . . .
 C26B C 1.1073(8) 0.4427(12) 0.4320(2) 0.079(2) Uani 1 1 d . . . . .
 H26A H 1.160968 0.538799 0.438243 0.095 Uiso 1 1 calc R . . . .
 H26B H 1.164160 0.349367 0.438465 0.095 Uiso 1 1 calc R . . . .
 C10B C 0.7477(9) 0.8069(9) 0.9002(2) 0.079(3) Uani 1 1 d . . . . .
 H10B H 0.842722 0.836784 0.904598 0.095 Uiso 1 1 calc R . . . .
 C11B C 0.7591(8) 0.8194(9) 0.8235(2) 0.077(2) Uani 1 1 d . . . . .
 H11A H 0.852021 0.853555 0.828121 0.093 Uiso 1 1 calc R . . . .
 H11B H 0.703627 0.916009 0.821813 0.093 Uiso 1 1 calc R . . . .
 O1B O 0.5102(7) 0.9603(9) 0.9907(2) 0.137(3) Uani 1 1 d . . . . .
 C10A C 0.2839(8) 0.4496(9) 0.9055(2) 0.066(2) Uani 1 1 d . . . . .
 H10A H 0.377676 0.425406 0.914604 0.079 Uiso 1 1 calc R . . . .
 C19A C 0.3091(9) 0.1562(11) 0.6797(3) 0.073(2) Uani 1 1 d . . . . .
 C20A C 0.4139(7) 0.1465(11) 0.6507(2) 0.072(2) Uani 1 1 d . . . . .
 H20C H 0.461966 0.045164 0.655293 0.086 Uiso 1 1 calc R . . . .
 H20D H 0.477562 0.233603 0.656766 0.086 Uiso 1 1 calc R . . . .
 C25A C 0.4933(7) 0.1580(11) 0.4600(2) 0.074(2) Uani 1 1 d . . . . .
 H25C H 0.438186 0.253123 0.453946 0.088 Uiso 1 1 calc R . . . .
 H25D H 0.437213 0.063615 0.454115 0.088 Uiso 1 1 calc R . . . .
 C21A C 0.3648(7) 0.1563(10) 0.60624(19) 0.067(2) Uani 1 1 d . . . . .
 H21C H 0.304705 0.066023 0.599703 0.080 Uiso 1 1 calc R . . . .
 H21D H 0.313234 0.255228 0.601739 0.080 Uiso 1 1 calc R . . . .
 O1A O 0.0857(8) 0.6986(9) 0.9934(2) 0.151(3) Uani 1 1 d . . . . .
 C20B C 0.9131(7) 0.4580(11) 0.64922(19) 0.071(2) Uani 1 1 d . . . . .
 H20A H 0.985404 0.380969 0.655220 0.085 Uiso 1 1 calc R . . . .
 H20B H 0.950868 0.565696 0.652981 0.085 Uiso 1 1 calc R . . . .
 C21B C 0.8619(7) 0.4389(10) 0.60491(19) 0.071(2) Uani 1 1 d . . . . .
 H21A H 0.815426 0.336033 0.601411 0.086 Uiso 1 1 calc R . . . .
 H21B H 0.797425 0.524202 0.597699 0.086 Uiso 1 1 calc R . . . .
 C4B C 0.6306(8) 0.7548(10) 0.9632(2) 0.075(2) Uani 1 1 d . . . . .
 H4B H 0.603969 0.682040 0.982475 0.090 Uiso 1 1 calc R . . . .
 C26A C 0.6054(7) 0.1567(11) 0.4317(2) 0.074(2) Uani 1 1 d . . . . .
 H26C H 0.660225 0.252591 0.436989 0.089 Uiso 1 1 calc R . . . .
 H26D H 0.661916 0.063014 0.438102 0.089 Uiso 1 1 calc R . . . .
 C13A C 0.3235(7) 0.2040(11) 0.7877(2) 0.064(2) Uani 1 1 d . . . . .
 C15B C 0.8217(8) 0.3026(9) 0.8131(2) 0.075(2) Uani 1 1 d . . . . .
 H15A H 0.767568 0.220245 0.824945 0.090 Uiso 1 1 calc R . . . .
 H15B H 0.913540 0.293685 0.825010 0.090 Uiso 1 1 calc R . . . .
 C23A C 0.4265(7) 0.1596(11) 0.53337(19) 0.070(2) Uani 1 1 d . . . . .
 H23C H 0.373068 0.256785 0.528315 0.084 Uiso 1 1 calc R . . . .
 H23D H 0.368321 0.067290 0.527121 0.084 Uiso 1 1 calc R . . . .
 C7B C 0.7456(7) 0.4498(9) 0.89579(19) 0.061(2) Uani 1 1 d . . . . .
 H7BA H 0.651014 0.424578 0.890252 0.073 Uiso 1 1 calc R . . . .
 H7BB H 0.794876 0.348369 0.897053 0.073 Uiso 1 1 calc R . . . .
 C12B C 0.7405(9) 0.7283(10) 0.7824(2) 0.082(3) Uani 1 1 d . . . . .
 H12A H 0.645707 0.707376 0.775608 0.098 Uiso 1 1 calc R . . . .
 H12B H 0.772668 0.795362 0.761117 0.098 Uiso 1 1 calc R . . . .
 C27B C 1.0668(8) 0.4412(11) 0.38715(19) 0.077(2) Uani 1 1 d . . . . .
 H27A H 1.015206 0.343608 0.380693 0.093 Uiso 1 1 calc R . . . .
 H27B H 1.008285 0.532997 0.380692 0.093 Uiso 1 1 calc R . . . .
 C24A C 0.5382(7) 0.1584(11) 0.5047(2) 0.073(2) Uani 1 1 d . . . . .
 H24C H 0.594398 0.252823 0.510434 0.088 Uiso 1 1 calc R . . . .
 H24D H 0.593546 0.063394 0.510595 0.088 Uiso 1 1 calc R . . . .
 C16B C 0.8149(9) 0.2857(10) 0.7665(2) 0.085(3) Uani 1 1 d . . . . .
 H16A H 0.900340 0.248469 0.758000 0.102 Uiso 1 1 calc R . . . .
 H16B H 0.745653 0.209062 0.757054 0.102 Uiso 1 1 calc R . . . .
 C3B C 0.5854(9) 0.9226(13) 0.9649(3) 0.092(3) Uani 1 1 d . . . . .
 C17A C 0.2621(9) 0.1298(14) 0.7489(2) 0.093(3) Uani 1 1 d . . . . .
 H17A H 0.181778 0.191375 0.739331 0.112 Uiso 1 1 calc R . . . .
 C4A C 0.1311(8) 0.4511(11) 0.9617(2) 0.074(2) Uani 1 1 d . . . . .
 H4A H 0.071504 0.394815 0.976772 0.089 Uiso 1 1 calc R . . . .
 C27A C 0.5585(8) 0.1522(11) 0.3872(2) 0.081(3) Uani 1 1 d . . . . .
 H27C H 0.502562 0.057152 0.381981 0.098 Uiso 1 1 calc R . . . .
 H27D H 0.503238 0.246772 0.380694 0.098 Uiso 1 1 calc R . . . .
 C23B C 0.9260(7) 0.4362(11) 0.53183(19) 0.071(2) Uani 1 1 d . . . . .
 H23A H 0.876957 0.335803 0.526862 0.086 Uiso 1 1 calc R . . . .
 H23B H 0.864245 0.524767 0.525204 0.086 Uiso 1 1 calc R . . . .
 C11A C 0.3487(8) 0.4517(10) 0.8325(2) 0.080(2) Uani 1 1 d . . . . .
 H11C H 0.440803 0.428299 0.842439 0.096 Uiso 1 1 calc R . . . .
 H11D H 0.338069 0.568498 0.832074 0.096 Uiso 1 1 calc R . . . .
 C1A C 0.2656(9) 0.6347(11) 0.9059(2) 0.097(3) Uani 1 1 d . . . . .
 H1AA H 0.340492 0.684771 0.893757 0.116 Uiso 1 1 calc R . . . .
 H1AB H 0.184235 0.662340 0.889220 0.116 Uiso 1 1 calc R . . . .
 C3A C 0.1484(10) 0.6236(13) 0.9692(3) 0.091(3) Uani 1 1 d . . . . .
 C22A C 0.4743(7) 0.1540(10) 0.57760(19) 0.071(2) Uani 1 1 d . . . . .
 H22C H 0.533033 0.245838 0.583744 0.085 Uiso 1 1 calc R . . . .
 H22D H 0.527201 0.056447 0.582633 0.085 Uiso 1 1 calc R . . . .
 C12A C 0.3246(8) 0.3878(11) 0.7887(2) 0.080(3) Uani 1 1 d . . . . .
 H12C H 0.239340 0.428330 0.776626 0.097 Uiso 1 1 calc R . . . .
 H12D H 0.394843 0.427597 0.772691 0.097 Uiso 1 1 calc R . . . .
 C28B C 1.1805(9) 0.4476(13) 0.3607(2) 0.101(3) Uani 1 1 d . . . . .
 H28A H 1.238424 0.355150 0.366997 0.121 Uiso 1 1 calc R . . . .
 H28B H 1.232621 0.544509 0.367418 0.121 Uiso 1 1 calc R . . . .
 C18A C 0.4656(7) 0.1369(12) 0.7977(2) 0.092(3) Uani 1 1 d . . . . .
 H18D H 0.500728 0.176190 0.823858 0.138 Uiso 1 1 calc GR . . . .
 H18E H 0.522582 0.171812 0.777353 0.138 Uiso 1 1 calc GR . . . .
 H18F H 0.462458 0.020678 0.798182 0.138 Uiso 1 1 calc GR . . . .
 C16A C 0.2215(10) -0.0408(15) 0.7597(3) 0.123(4) Uani 1 1 d . . . . .
 H16C H 0.289563 -0.118213 0.753203 0.148 Uiso 1 1 calc R . . . .
 H16D H 0.136870 -0.070157 0.744997 0.148 Uiso 1 1 calc R . . . .
 C2B C 0.6331(11) 1.0358(12) 0.9358(3) 0.120(4) Uani 1 1 d . . . . .
 H2BA H 0.566945 1.121097 0.930826 0.144 Uiso 1 1 calc R . . . .
 H2BB H 0.715412 1.085427 0.947493 0.144 Uiso 1 1 calc R . . . .
 C2A C 0.2570(10) 0.7036(11) 0.9477(3) 0.095(3) Uani 1 1 d . . . . .
 H2AA H 0.342459 0.688860 0.963481 0.114 Uiso 1 1 calc R . . . .
 H2AB H 0.239227 0.818917 0.945615 0.114 Uiso 1 1 calc R . . . .
 C15A C 0.2074(10) -0.0372(12) 0.8067(2) 0.114(4) Uani 1 1 d . . . . .
 H15C H 0.120528 -0.078092 0.812984 0.137 Uiso 1 1 calc R . . . .
 H15D H 0.277511 -0.100632 0.821290 0.137 Uiso 1 1 calc R . . . .
 C28A C 0.6705(10) 0.1482(13) 0.3594(2) 0.109(3) Uani 1 1 d . . . . .
 H28C H 0.727467 0.055600 0.366466 0.131 Uiso 1 1 calc R . . . .
 H28D H 0.724654 0.245070 0.363930 0.131 Uiso 1 1 calc R . . . .
 C29A C 0.6224(11) 0.1382(14) 0.3148(2) 0.145(4) Uani 1 1 d . . . . .
 H29D H 0.697887 0.146306 0.298724 0.217 Uiso 1 1 calc GR . . . .
 H29E H 0.560965 0.225299 0.307954 0.217 Uiso 1 1 calc GR . . . .
 H29F H 0.577703 0.036509 0.309426 0.217 Uiso 1 1 calc GR . . . .
 C1B C 0.6577(12) 0.9649(12) 0.8984(3) 0.142(5) Uani 1 1 d . . . . .
 H1BA H 0.700331 1.045373 0.882386 0.170 Uiso 1 1 calc R . . . .
 H1BB H 0.571759 0.938610 0.884067 0.170 Uiso 1 1 calc R . . . .
 C29B C 1.1411(11) 0.4480(13) 0.3158(2) 0.137(4) Uani 1 1 d . . . . .
 H29A H 1.220032 0.459223 0.301328 0.206 Uiso 1 1 calc GR . . . .
 H29B H 1.081356 0.536906 0.309216 0.206 Uiso 1 1 calc GR . . . .
 H29C H 1.096785 0.347984 0.308251 0.206 Uiso 1 1 calc GR . . . .

loop_
  _atom_site_aniso_label
  _atom_site_aniso_U_11
  _atom_site_aniso_U_22
  _atom_site_aniso_U_33
  _atom_site_aniso_U_23
  _atom_site_aniso_U_13
  _atom_site_aniso_U_12
 O2B 0.087(4) 0.111(5) 0.040(3) -0.014(3) 0.023(3) -0.023(3)
 O2A 0.062(4) 0.161(6) 0.052(3) 0.000(4) 0.008(3) 0.008(4)
 O3B 0.088(5) 0.161(7) 0.071(4) -0.018(4) 0.012(3) -0.041(5)
 C19B 0.082(7) 0.072(6) 0.045(5) 0.006(4) 0.020(5) -0.003(5)
 O3A 0.085(5) 0.232(8) 0.075(4) 0.013(5) 0.013(4) 0.023(6)
 C8B 0.053(5) 0.041(4) 0.054(5) 0.001(4) 0.008(3) 0.003(4)
 C5A 0.067(6) 0.062(6) 0.055(5) 0.002(4) 0.002(4) -0.002(4)
 C9B 0.077(6) 0.058(5) 0.047(5) 0.008(4) 0.020(4) 0.003(4)
 C25B 0.080(6) 0.087(6) 0.050(5) 0.000(4) 0.012(4) -0.002(5)
 C14B 0.048(5) 0.054(5) 0.054(5) 0.000(4) 0.013(3) -0.001(4)
 C8A 0.069(5) 0.057(5) 0.049(5) 0.014(4) 0.011(4) -0.004(4)
 C13B 0.045(5) 0.068(5) 0.049(4) 0.001(4) 0.007(3) -0.002(4)
 C24B 0.092(7) 0.082(6) 0.055(5) -0.005(5) 0.012(4) 0.004(5)
 C7A 0.089(6) 0.062(5) 0.068(5) -0.002(4) 0.010(4) -0.012(5)
 C18B 0.064(6) 0.080(6) 0.076(5) -0.004(4) 0.023(4) -0.028(4)
 C5B 0.088(6) 0.057(5) 0.049(5) 0.004(4) 0.005(4) -0.008(5)
 C9A 0.058(5) 0.060(6) 0.063(5) 0.011(4) 0.014(4) -0.005(4)
 C17B 0.062(5) 0.085(6) 0.049(5) -0.003(5) 0.012(4) -0.010(5)
 C6B 0.101(7) 0.072(6) 0.048(5) 0.004(4) 0.010(4) 0.000(5)
 C14A 0.068(5) 0.083(6) 0.052(5) 0.001(5) 0.012(4) -0.017(5)
 C22B 0.085(6) 0.077(6) 0.047(5) 0.000(4) 0.016(4) 0.001(5)
 C6A 0.087(6) 0.069(6) 0.059(5) 0.001(4) 0.012(4) -0.004(5)
 C26B 0.082(6) 0.098(7) 0.057(5) 0.000(5) 0.013(4) 0.001(5)
 C10B 0.142(8) 0.039(5) 0.061(5) 0.003(4) 0.037(5) 0.000(5)
 C11B 0.113(7) 0.056(5) 0.066(6) 0.012(5) 0.023(5) 0.016(5)
 O1B 0.142(6) 0.107(6) 0.171(7) -0.047(5) 0.074(5) -0.010(5)
 C10A 0.081(6) 0.057(6) 0.059(5) -0.001(4) 0.014(4) -0.003(5)
 C19A 0.053(6) 0.103(7) 0.063(6) -0.001(5) 0.001(5) -0.015(5)
 C20A 0.068(6) 0.087(6) 0.063(5) -0.006(5) 0.018(4) -0.001(5)
 C25A 0.081(6) 0.081(6) 0.060(5) 0.002(5) 0.008(4) 0.008(5)
 C21A 0.075(6) 0.066(6) 0.060(5) 0.001(4) 0.009(4) -0.004(5)
 O1A 0.151(7) 0.117(6) 0.194(7) -0.067(6) 0.069(6) 0.006(5)
 C20B 0.072(6) 0.082(6) 0.060(5) -0.006(5) 0.015(4) -0.004(5)
 C21B 0.075(6) 0.085(6) 0.054(5) -0.004(5) 0.005(4) -0.004(5)
 C4B 0.098(7) 0.064(6) 0.066(5) -0.001(5) 0.027(5) -0.001(5)
 C26A 0.077(6) 0.077(6) 0.069(6) -0.003(5) 0.008(5) 0.000(5)
 C13A 0.060(5) 0.082(7) 0.049(5) -0.001(4) 0.007(4) -0.004(5)
 C15B 0.089(6) 0.060(6) 0.080(6) 0.006(5) 0.026(4) -0.005(5)
 C23A 0.071(6) 0.078(6) 0.061(5) 0.004(5) 0.014(4) -0.001(5)
 C7B 0.081(6) 0.046(5) 0.058(5) 0.011(4) 0.018(4) 0.000(4)
 C12B 0.119(7) 0.080(7) 0.050(5) 0.013(4) 0.025(5) 0.019(6)
 C27B 0.098(7) 0.087(6) 0.047(5) -0.005(5) 0.008(4) -0.002(6)
 C24A 0.081(6) 0.072(6) 0.066(5) 0.000(5) 0.006(5) -0.007(5)
 C16B 0.118(8) 0.072(6) 0.071(6) -0.014(5) 0.035(5) -0.013(6)
 C3B 0.088(7) 0.092(8) 0.097(8) -0.020(6) 0.022(5) 0.004(6)
 C17A 0.078(6) 0.139(10) 0.066(6) -0.004(6) 0.023(5) -0.006(6)
 C4A 0.076(6) 0.070(6) 0.078(6) -0.013(5) 0.023(4) -0.006(5)
 C27A 0.104(7) 0.083(6) 0.057(5) 0.006(5) 0.004(5) -0.001(5)
 C23B 0.076(6) 0.090(6) 0.049(5) 0.003(4) 0.011(4) -0.003(5)
 C11A 0.090(6) 0.073(6) 0.082(6) 0.012(5) 0.029(5) -0.022(5)
 C1A 0.137(8) 0.067(7) 0.088(6) -0.008(5) 0.024(5) -0.017(6)
 C3A 0.092(8) 0.087(8) 0.094(7) -0.018(6) 0.000(6) 0.001(6)
 C22A 0.078(6) 0.082(6) 0.053(5) -0.004(5) 0.011(4) -0.003(5)
 C12A 0.087(7) 0.094(8) 0.065(6) 0.022(5) 0.030(4) -0.001(5)
 C28B 0.117(8) 0.109(8) 0.081(7) -0.002(6) 0.035(5) 0.011(7)
 C18A 0.068(6) 0.127(8) 0.081(6) -0.014(6) 0.009(4) 0.016(6)
 C16A 0.139(9) 0.147(10) 0.089(7) -0.043(7) 0.034(6) -0.043(9)
 C2B 0.160(11) 0.088(8) 0.117(8) 0.014(7) 0.044(7) 0.018(8)
 C2A 0.131(9) 0.056(6) 0.099(7) -0.009(5) 0.014(6) -0.012(6)
 C15A 0.163(10) 0.101(8) 0.084(7) -0.028(6) 0.040(6) -0.063(7)
 C28A 0.138(9) 0.127(9) 0.067(6) -0.001(6) 0.034(6) -0.001(8)
 C29A 0.238(13) 0.132(10) 0.070(7) 0.003(7) 0.048(7) -0.008(10)
 C1B 0.283(15) 0.074(8) 0.078(7) 0.009(6) 0.065(8) 0.020(9)
 C29B 0.226(13) 0.127(9) 0.063(6) -0.002(7) 0.044(7) -0.005(10)

_geom_special_details
;
 All esds (except the esd in the dihedral angle between two l.s. planes)
 are estimated using the full covariance matrix.  The cell esds are taken
 into account individually in the estimation of esds in distances, angles
 and torsion angles; correlations between esds in cell parameters are only
 used when they are defined by crystal symmetry.  An approximate (isotropic)
 treatment of cell esds is used for estimating esds involving l.s. planes.
;
loop_
  _geom_bond_atom_site_label_1
  _geom_bond_atom_site_label_2
  _geom_bond_distance
  _geom_bond_site_symmetry_2
  _geom_bond_publ_flag
 O2B C19B 1.337(8) . ?
 O2B C17B 1.432(7) . ?
 O2A C19A 1.308(8) . ?
 O2A C17A 1.448(8) . ?
 O3B C19B 1.196(9) . ?
 C19B C20B 1.472(9) . ?
 O3A C19A 1.180(8) . ?
 C8B H8B 0.9800 . ?
 C8B C9B 1.529(8) . ?
 C8B C14B 1.519(8) . ?
 C8B C7B 1.518(8) . ?
 C5A C6A 1.504(10) . ?
 C5A C10A 1.511(9) . ?
 C5A C4A 1.328(9) . ?
 C9B H9B 0.9800 . ?
 C9B C10B 1.530(9) . ?
 C9B C11B 1.534(8) . ?
 C25B H25A 0.9700 . ?
 C25B H25B 0.9700 . ?
 C25B C24B 1.507(8) . ?
 C25B C26B 1.502(9) . ?
 C14B H14B 0.9800 . ?
 C14B C13B 1.542(8) . ?
 C14B C15B 1.520(10) . ?
 C8A H8A 0.9800 . ?
 C8A C7A 1.523(9) . ?
 C8A C9A 1.518(9) . ?
 C8A C14A 1.507(8) . ?
 C13B C18B 1.521(8) . ?
 C13B C17B 1.512(9) . ?
 C13B C12B 1.512(9) . ?
 C24B H24A 0.9700 . ?
 C24B H24B 0.9700 . ?
 C24B C23B 1.500(9) . ?
 C7A H7AA 0.9700 . ?
 C7A H7AB 0.9700 . ?
 C7A C6A 1.523(8) . ?
 C18B H18A 0.9600 . ?
 C18B H18B 0.9600 . ?
 C18B H18C 0.9600 . ?
 C5B C6B 1.504(10) . ?
 C5B C10B 1.520(9) . ?
 C5B C4B 1.332(9) . ?
 C9A H9A 0.9800 . ?
 C9A C10A 1.544(8) . ?
 C9A C11A 1.536(8) . ?
 C17B H17B 0.9800 . ?
 C17B C16B 1.519(10) . ?
 C6B H6BA 0.9700 . ?
 C6B H6BB 0.9700 . ?
 C6B C7B 1.501(8) . ?
 C14A H14A 0.9800 . ?
 C14A C13A 1.544(9) . ?
 C14A C15A 1.529(11) . ?
 C22B H22A 0.9700 . ?
 C22B H22B 0.9700 . ?
 C22B C21B 1.513(8) . ?
 C22B C23B 1.505(8) . ?
 C6A H6AA 0.9700 . ?
 C6A H6AB 0.9700 . ?
 C26B H26A 0.9700 . ?
 C26B H26B 0.9700 . ?
 C26B C27B 1.501(8) . ?
 C10B H10B 0.9800 . ?
 C10B C1B 1.582(12) . ?
 C11B H11A 0.9700 . ?
 C11B H11B 0.9700 . ?
 C11B C12B 1.547(9) . ?
 O1B C3B 1.220(10) . ?
 C10A H10A 0.9800 . ?
 C10A C1A 1.540(11) . ?
 C19A C20A 1.478(9) . ?
 C20A H20C 0.9700 . ?
 C20A H20D 0.9700 . ?
 C20A C21A 1.510(8) . ?
 C25A H25C 0.9700 . ?
 C25A H25D 0.9700 . ?
 C25A C26A 1.514(9) . ?
 C25A C24A 1.505(8) . ?
 C21A H21C 0.9700 . ?
 C21A H21D 0.9700 . ?
 C21A C22A 1.503(8) . ?
 O1A C3A 1.224(10) . ?
 C20B H20A 0.9700 . ?
 C20B H20B 0.9700 . ?
 C20B C21B 1.516(8) . ?
 C21B H21A 0.9700 . ?
 C21B H21B 0.9700 . ?
 C4B H4B 0.9300 . ?
 C4B C3B 1.459(11) . ?
 C26A H26C 0.9700 . ?
 C26A H26D 0.9700 . ?
 C26A C27A 1.505(8) . ?
 C13A C17A 1.503(10) . ?
 C13A C12A 1.518(10) . ?
 C13A C18A 1.534(9) . ?
 C15B H15A 0.9700 . ?
 C15B H15B 0.9700 . ?
 C15B C16B 1.540(8) . ?
 C23A H23C 0.9700 . ?
 C23A H23D 0.9700 . ?
 C23A C24A 1.523(9) . ?
 C23A C22A 1.497(8) . ?
 C7B H7BA 0.9700 . ?
 C7B H7BB 0.9700 . ?
 C12B H12A 0.9700 . ?
 C12B H12B 0.9700 . ?
 C27B H27A 0.9700 . ?
 C27B H27B 0.9700 . ?
 C27B C28B 1.490(9) . ?
 C24A H24C 0.9700 . ?
 C24A H24D 0.9700 . ?
 C16B H16A 0.9700 . ?
 C16B H16B 0.9700 . ?
 C3B C2B 1.449(12) . ?
 C17A H17A 0.9800 . ?
 C17A C16A 1.517(13) . ?
 C4A H4A 0.9300 . ?
 C4A C3A 1.453(12) . ?
 C27A H27C 0.9700 . ?
 C27A H27D 0.9700 . ?
 C27A C28A 1.504(10) . ?
 C23B H23A 0.9700 . ?
 C23B H23B 0.9700 . ?
 C11A H11C 0.9700 . ?
 C11A H11D 0.9700 . ?
 C11A C12A 1.536(9) . ?
 C1A H1AA 0.9700 . ?
 C1A H1AB 0.9700 . ?
 C1A C2A 1.500(9) . ?
 C3A C2A 1.497(11) . ?
 C22A H22C 0.9700 . ?
 C22A H22D 0.9700 . ?
 C12A H12C 0.9700 . ?
 C12A H12D 0.9700 . ?
 C28B H28A 0.9700 . ?
 C28B H28B 0.9700 . ?
 C28B C29B 1.499(9) . ?
 C18A H18D 0.9600 . ?
 C18A H18E 0.9600 . ?
 C18A H18F 0.9600 . ?
 C16A H16C 0.9700 . ?
 C16A H16D 0.9700 . ?
 C16A C15A 1.567(10) . ?
 C2B H2BA 0.9700 . ?
 C2B H2BB 0.9700 . ?
 C2B C1B 1.403(10) . ?
 C2A H2AA 0.9700 . ?
 C2A H2AB 0.9700 . ?
 C15A H15C 0.9700 . ?
 C15A H15D 0.9700 . ?
 C28A H28C 0.9700 . ?
 C28A H28D 0.9700 . ?
 C28A C29A 1.512(9) . ?
 C29A H29D 0.9600 . ?
 C29A H29E 0.9600 . ?
 C29A H29F 0.9600 . ?
 C1B H1BA 0.9700 . ?
 C1B H1BB 0.9700 . ?
 C29B H29A 0.9600 . ?
 C29B H29B 0.9600 . ?
 C29B H29C 0.9600 . ?

loop_
  _geom_angle_atom_site_label_1
  _geom_angle_atom_site_label_2
  _geom_angle_atom_site_label_3
  _geom_angle
  _geom_angle_site_symmetry_1
  _geom_angle_site_symmetry_3
  _geom_angle_publ_flag
 C19B O2B C17B 119.0(6) . . ?
 C19A O2A C17A 119.1(6) . . ?
 O2B C19B C20B 111.6(8) . . ?
 O3B C19B O2B 122.2(7) . . ?
 O3B C19B C20B 126.3(8) . . ?
 C9B C8B H8B 108.0 . . ?
 C14B C8B H8B 108.0 . . ?
 C14B C8B C9B 108.8(5) . . ?
 C14B C8B C7B 113.1(6) . . ?
 C7B C8B H8B 108.0 . . ?
 C7B C8B C9B 110.8(5) . . ?
 C6A C5A C10A 116.2(7) . . ?
 C4A C5A C6A 120.7(8) . . ?
 C4A C5A C10A 123.0(7) . . ?
 C8B C9B H9B 106.8 . . ?
 C8B C9B C10B 111.4(6) . . ?
 C8B C9B C11B 112.3(6) . . ?
 C10B C9B H9B 106.8 . . ?
 C10B C9B C11B 112.4(6) . . ?
 C11B C9B H9B 106.8 . . ?
 H25A C25B H25B 107.6 . . ?
 C24B C25B H25A 108.6 . . ?
 C24B C25B H25B 108.6 . . ?
 C26B C25B H25A 108.6 . . ?
 C26B C25B H25B 108.6 . . ?
 C26B C25B C24B 114.5(6) . . ?
 C8B C14B H14B 106.5 . . ?
 C8B C14B C13B 113.8(6) . . ?
 C8B C14B C15B 119.7(6) . . ?
 C13B C14B H14B 106.5 . . ?
 C15B C14B H14B 106.5 . . ?
 C15B C14B C13B 103.0(5) . . ?
 C7A C8A H8A 108.2 . . ?
 C9A C8A H8A 108.2 . . ?
 C9A C8A C7A 110.4(6) . . ?
 C14A C8A H8A 108.2 . . ?
 C14A C8A C7A 112.5(6) . . ?
 C14A C8A C9A 109.1(6) . . ?
 C18B C13B C14B 113.5(5) . . ?
 C17B C13B C14B 99.8(6) . . ?
 C17B C13B C18B 108.6(6) . . ?
 C17B C13B C12B 115.5(6) . . ?
 C12B C13B C14B 107.4(6) . . ?
 C12B C13B C18B 111.6(7) . . ?
 C25B C24B H24A 108.3 . . ?
 C25B C24B H24B 108.3 . . ?
 H24A C24B H24B 107.4 . . ?
 C23B C24B C25B 115.7(6) . . ?
 C23B C24B H24A 108.3 . . ?
 C23B C24B H24B 108.3 . . ?
 C8A C7A H7AA 109.4 . . ?
 C8A C7A H7AB 109.4 . . ?
 H7AA C7A H7AB 108.0 . . ?
 C6A C7A C8A 111.3(6) . . ?
 C6A C7A H7AA 109.4 . . ?
 C6A C7A H7AB 109.4 . . ?
 C13B C18B H18A 109.5 . . ?
 C13B C18B H18B 109.5 . . ?
 C13B C18B H18C 109.5 . . ?
 H18A C18B H18B 109.5 . . ?
 H18A C18B H18C 109.5 . . ?
 H18B C18B H18C 109.5 . . ?
 C6B C5B C10B 115.1(7) . . ?
 C4B C5B C6B 122.2(7) . . ?
 C4B C5B C10B 122.7(8) . . ?
 C8A C9A H9A 106.4 . . ?
 C8A C9A C10A 114.1(6) . . ?
 C8A C9A C11A 111.4(6) . . ?
 C10A C9A H9A 106.4 . . ?
 C11A C9A H9A 106.4 . . ?
 C11A C9A C10A 111.5(6) . . ?
 O2B C17B C13B 111.1(6) . . ?
 O2B C17B H17B 109.3 . . ?
 O2B C17B C16B 111.9(7) . . ?
 C13B C17B H17B 109.3 . . ?
 C13B C17B C16B 105.9(6) . . ?
 C16B C17B H17B 109.3 . . ?
 C5B C6B H6BA 109.1 . . ?
 C5B C6B H6BB 109.2 . . ?
 H6BA C6B H6BB 107.9 . . ?
 C7B C6B C5B 112.3(6) . . ?
 C7B C6B H6BA 109.2 . . ?
 C7B C6B H6BB 109.2 . . ?
 C8A C14A H14A 106.0 . . ?
 C8A C14A C13A 114.0(6) . . ?
 C8A C14A C15A 120.4(7) . . ?
 C13A C14A H14A 106.0 . . ?
 C15A C14A H14A 106.0 . . ?
 C15A C14A C13A 103.4(7) . . ?
 H22A C22B H22B 107.5 . . ?
 C21B C22B H22A 108.5 . . ?
 C21B C22B H22B 108.5 . . ?
 C23B C22B H22A 108.5 . . ?
 C23B C22B H22B 108.5 . . ?
 C23B C22B C21B 115.0(6) . . ?
 C5A C6A C7A 112.1(6) . . ?
 C5A C6A H6AA 109.2 . . ?
 C5A C6A H6AB 109.2 . . ?
 C7A C6A H6AA 109.2 . . ?
 C7A C6A H6AB 109.2 . . ?
 H6AA C6A H6AB 107.9 . . ?
 C25B C26B H26A 108.4 . . ?
 C25B C26B H26B 108.4 . . ?
 H26A C26B H26B 107.5 . . ?
 C27B C26B C25B 115.5(6) . . ?
 C27B C26B H26A 108.4 . . ?
 C27B C26B H26B 108.4 . . ?
 C9B C10B H10B 109.8 . . ?
 C9B C10B C1B 108.4(7) . . ?
 C5B C10B C9B 110.5(6) . . ?
 C5B C10B H10B 109.8 . . ?
 C5B C10B C1B 108.5(7) . . ?
 C1B C10B H10B 109.8 . . ?
 C9B C11B H11A 108.9 . . ?
 C9B C11B H11B 108.9 . . ?
 C9B C11B C12B 113.3(6) . . ?
 H11A C11B H11B 107.7 . . ?
 C12B C11B H11A 108.9 . . ?
 C12B C11B H11B 108.9 . . ?
 C5A C10A C9A 110.3(6) . . ?
 C5A C10A H10A 108.1 . . ?
 C5A C10A C1A 110.8(7) . . ?
 C9A C10A H10A 108.1 . . ?
 C1A C10A C9A 111.4(6) . . ?
 C1A C10A H10A 108.1 . . ?
 O2A C19A C20A 113.3(8) . . ?
 O3A C19A O2A 122.1(8) . . ?
 O3A C19A C20A 124.6(8) . . ?
 C19A C20A H20C 108.3 . . ?
 C19A C20A H20D 108.3 . . ?
 C19A C20A C21A 115.9(7) . . ?
 H20C C20A H20D 107.4 . . ?
 C21A C20A H20C 108.3 . . ?
 C21A C20A H20D 108.3 . . ?
 H25C C25A H25D 107.5 . . ?
 C26A C25A H25C 108.5 . . ?
 C26A C25A H25D 108.5 . . ?
 C24A C25A H25C 108.5 . . ?
 C24A C25A H25D 108.5 . . ?
 C24A C25A C26A 115.3(6) . . ?
 C20A C21A H21C 108.6 . . ?
 C20A C21A H21D 108.6 . . ?
 H21C C21A H21D 107.6 . . ?
 C22A C21A C20A 114.5(6) . . ?
 C22A C21A H21C 108.6 . . ?
 C22A C21A H21D 108.6 . . ?
 C19B C20B H20A 108.3 . . ?
 C19B C20B H20B 108.3 . . ?
 C19B C20B C21B 115.7(6) . . ?
 H20A C20B H20B 107.4 . . ?
 C21B C20B H20A 108.3 . . ?
 C21B C20B H20B 108.3 . . ?
 C22B C21B C20B 113.0(6) . . ?
 C22B C21B H21A 109.0 . . ?
 C22B C21B H21B 109.0 . . ?
 C20B C21B H21A 109.0 . . ?
 C20B C21B H21B 109.0 . . ?
 H21A C21B H21B 107.8 . . ?
 C5B C4B H4B 118.7 . . ?
 C5B C4B C3B 122.7(8) . . ?
 C3B C4B H4B 118.7 . . ?
 C25A C26A H26C 108.6 . . ?
 C25A C26A H26D 108.6 . . ?
 H26C C26A H26D 107.6 . . ?
 C27A C26A C25A 114.5(6) . . ?
 C27A C26A H26C 108.6 . . ?
 C27A C26A H26D 108.6 . . ?
 C17A C13A C14A 99.1(6) . . ?
 C17A C13A C12A 115.3(8) . . ?
 C17A C13A C18A 109.9(7) . . ?
 C12A C13A C14A 108.5(7) . . ?
 C12A C13A C18A 110.6(7) . . ?
 C18A C13A C14A 113.0(6) . . ?
 C14B C15B H15A 110.9 . . ?
 C14B C15B H15B 110.9 . . ?
 C14B C15B C16B 104.1(6) . . ?
 H15A C15B H15B 109.0 . . ?
 C16B C15B H15A 110.9 . . ?
 C16B C15B H15B 110.9 . . ?
 H23C C23A H23D 107.6 . . ?
 C24A C23A H23C 108.6 . . ?
 C24A C23A H23D 108.6 . . ?
 C22A C23A H23C 108.6 . . ?
 C22A C23A H23D 108.6 . . ?
 C22A C23A C24A 114.5(6) . . ?
 C8B C7B H7BA 109.1 . . ?
 C8B C7B H7BB 109.1 . . ?
 C6B C7B C8B 112.7(6) . . ?
 C6B C7B H7BA 109.1 . . ?
 C6B C7B H7BB 109.1 . . ?
 H7BA C7B H7BB 107.8 . . ?
 C13B C12B C11B 110.9(6) . . ?
 C13B C12B H12A 109.5 . . ?
 C13B C12B H12B 109.5 . . ?
 C11B C12B H12A 109.5 . . ?
 C11B C12B H12B 109.5 . . ?
 H12A C12B H12B 108.1 . . ?
 C26B C27B H27A 108.6 . . ?
 C26B C27B H27B 108.5 . . ?
 H27A C27B H27B 107.5 . . ?
 C28B C27B C26B 114.9(7) . . ?
 C28B C27B H27A 108.6 . . ?
 C28B C27B H27B 108.5 . . ?
 C25A C24A C23A 115.8(6) . . ?
 C25A C24A H24C 108.3 . . ?
 C25A C24A H24D 108.3 . . ?
 C23A C24A H24C 108.3 . . ?
 C23A C24A H24D 108.3 . . ?
 H24C C24A H24D 107.4 . . ?
 C17B C16B C15B 105.7(6) . . ?
 C17B C16B H16A 110.6 . . ?
 C17B C16B H16B 110.6 . . ?
 C15B C16B H16A 110.6 . . ?
 C15B C16B H16B 110.6 . . ?
 H16A C16B H16B 108.7 . . ?
 O1B C3B C4B 118.6(10) . . ?
 O1B C3B C2B 123.6(10) . . ?
 C2B C3B C4B 117.8(8) . . ?
 O2A C17A C13A 112.2(7) . . ?
 O2A C17A H17A 109.2 . . ?
 O2A C17A C16A 110.9(8) . . ?
 C13A C17A H17A 109.2 . . ?
 C13A C17A C16A 106.0(7) . . ?
 C16A C17A H17A 109.2 . . ?
 C5A C4A H4A 118.1 . . ?
 C5A C4A C3A 123.7(9) . . ?
 C3A C4A H4A 118.1 . . ?
 C26A C27A H27C 108.7 . . ?
 C26A C27A H27D 108.7 . . ?
 H27C C27A H27D 107.6 . . ?
 C28A C27A C26A 114.1(7) . . ?
 C28A C27A H27C 108.7 . . ?
 C28A C27A H27D 108.7 . . ?
 C24B C23B C22B 114.3(6) . . ?
 C24B C23B H23A 108.7 . . ?
 C24B C23B H23B 108.7 . . ?
 C22B C23B H23A 108.7 . . ?
 C22B C23B H23B 108.7 . . ?
 H23A C23B H23B 107.6 . . ?
 C9A C11A H11C 108.7 . . ?
 C9A C11A H11D 108.7 . . ?
 C9A C11A C12A 114.3(6) . . ?
 H11C C11A H11D 107.6 . . ?
 C12A C11A H11C 108.7 . . ?
 C12A C11A H11D 108.7 . . ?
 C10A C1A H1AA 108.9 . . ?
 C10A C1A H1AB 108.9 . . ?
 H1AA C1A H1AB 107.7 . . ?
 C2A C1A C10A 113.6(7) . . ?
 C2A C1A H1AA 108.9 . . ?
 C2A C1A H1AB 108.9 . . ?
 O1A C3A C4A 123.1(10) . . ?
 O1A C3A C2A 121.1(9) . . ?
 C4A C3A C2A 115.7(9) . . ?
 C21A C22A H22C 108.5 . . ?
 C21A C22A H22D 108.5 . . ?
 C23A C22A C21A 115.0(6) . . ?
 C23A C22A H22C 108.5 . . ?
 C23A C22A H22D 108.5 . . ?
 H22C C22A H22D 107.5 . . ?
 C13A C12A C11A 111.3(7) . . ?
 C13A C12A H12C 109.4 . . ?
 C13A C12A H12D 109.4 . . ?
 C11A C12A H12C 109.4 . . ?
 C11A C12A H12D 109.4 . . ?
 H12C C12A H12D 108.0 . . ?
 C27B C28B H28A 108.4 . . ?
 C27B C28B H28B 108.4 . . ?
 C27B C28B C29B 115.3(8) . . ?
 H28A C28B H28B 107.5 . . ?
 C29B C28B H28A 108.4 . . ?
 C29B C28B H28B 108.4 . . ?
 C13A C18A H18D 109.5 . . ?
 C13A C18A H18E 109.5 . . ?
 C13A C18A H18F 109.5 . . ?
 H18D C18A H18E 109.5 . . ?
 H18D C18A H18F 109.5 . . ?
 H18E C18A H18F 109.5 . . ?
 C17A C16A H16C 110.7 . . ?
 C17A C16A H16D 110.7 . . ?
 C17A C16A C15A 105.2(7) . . ?
 H16C C16A H16D 108.8 . . ?
 C15A C16A H16C 110.7 . . ?
 C15A C16A H16D 110.7 . . ?
 C3B C2B H2BA 108.8 . . ?
 C3B C2B H2BB 108.8 . . ?
 H2BA C2B H2BB 107.7 . . ?
 C1B C2B C3B 113.8(9) . . ?
 C1B C2B H2BA 108.8 . . ?
 C1B C2B H2BB 108.8 . . ?
 C1A C2A H2AA 109.3 . . ?
 C1A C2A H2AB 109.3 . . ?
 C3A C2A C1A 111.5(8) . . ?
 C3A C2A H2AA 109.3 . . ?
 C3A C2A H2AB 109.3 . . ?
 H2AA C2A H2AB 108.0 . . ?
 C14A C15A C16A 103.1(7) . . ?
 C14A C15A H15C 111.1 . . ?
 C14A C15A H15D 111.1 . . ?
 C16A C15A H15C 111.1 . . ?
 C16A C15A H15D 111.1 . . ?
 H15C C15A H15D 109.1 . . ?
 C27A C28A H28C 108.8 . . ?
 C27A C28A H28D 108.8 . . ?
 C27A C28A C29A 113.7(8) . . ?
 H28C C28A H28D 107.7 . . ?
 C29A C28A H28C 108.8 . . ?
 C29A C28A H28D 108.8 . . ?
 C28A C29A H29D 109.5 . . ?
 C28A C29A H29E 109.5 . . ?
 C28A C29A H29F 109.5 . . ?
 H29D C29A H29E 109.5 . . ?
 H29D C29A H29F 109.5 . . ?
 H29E C29A H29F 109.5 . . ?
 C10B C1B H1BA 108.1 . . ?
 C10B C1B H1BB 108.1 . . ?
 C2B C1B C10B 116.9(8) . . ?
 C2B C1B H1BA 108.1 . . ?
 C2B C1B H1BB 108.1 . . ?
 H1BA C1B H1BB 107.3 . . ?
 C28B C29B H29A 109.5 . . ?
 C28B C29B H29B 109.5 . . ?
 C28B C29B H29C 109.5 . . ?
 H29A C29B H29B 109.5 . . ?
 H29A C29B H29C 109.5 . . ?
 H29B C29B H29C 109.5 . . ?

_shelx_res_file
;
TITL nanundbunrepetat_a.res in P2(1)
    nanundbunrepetat.res
    created by SHELXL-2016/6 at 11:55:33 on 03-Feb-2023
REM Old TITL Nan Und bun repetat in P2(1)/m
REM SHELXT solution in P2(1)
REM R1 0.283, Rweak 0.145, Alpha 0.042, Orientation as input
REM Flack x = 0.326 ( 1.507 ) from Parsons' quotients
REM Formula found by SHELXT: C58 O6
CELL 0.71073 9.9889 8.2547 32.9847 90 94.761 90
ZERR 4 0.0006 0.0005 0.0014 0 0.005 0
LATT -1
SYMM -X,0.5+Y,-Z
SFAC C H O
UNIT 116 184 12

L.S. 4
PLAN  20
BOND $H
LIST 6
fmap 2
acta
OMIT 7 0 7
OMIT 6 0 3
REM <olex2.extras>
REM <HklSrc "%.\\Nan%20Und%20bun%20repetat.hkl">
REM </olex2.extras>

WGHT    0.054900
FVAR       0.34418
O2B   3    0.856463    0.491216    0.715654    11.00000    0.08686    0.11123 =
         0.04044   -0.01378    0.02281   -0.02257
O2A   3    0.354733    0.127693    0.717385    11.00000    0.06250    0.16058 =
         0.05235   -0.00033    0.00837    0.00835
O3B   3    0.705854    0.369708    0.672694    11.00000    0.08763    0.16142 =
         0.07100   -0.01810    0.01244   -0.04130
C19B  1    0.812727    0.434486    0.678942    11.00000    0.08191    0.07194 =
         0.04460    0.00621    0.02047   -0.00258
O3A   3    0.194701    0.183791    0.670580    11.00000    0.08511    0.23204 =
         0.07482    0.01307    0.01288    0.02259
C8B   1    0.791405    0.551593    0.861183    11.00000    0.05280    0.04122 =
         0.05354    0.00078    0.00823    0.00316
AFIX  13
H8B   2    0.888368    0.569251    0.866248    11.00000   -1.20000
AFIX   0
C5A   1    0.195458    0.369145    0.934640    11.00000    0.06725    0.06218 =
         0.05549    0.00201    0.00154   -0.00233
C9B   1    0.722377    0.717031    0.859734    11.00000    0.07687    0.05819 =
         0.04678    0.00845    0.01972    0.00324
AFIX  13
H9B   2    0.625517    0.696654    0.855797    11.00000   -1.20000
AFIX   0
C25B  1    0.993738    0.440243    0.459091    11.00000    0.08006    0.08727 =
         0.05008   -0.00018    0.01163   -0.00190
AFIX  23
H25A  2    0.940608    0.343430    0.453204    11.00000   -1.20000
H25B  2    0.936308    0.532984    0.452573    11.00000   -1.20000
AFIX   0
C14B  1    0.765714    0.470792    0.819912    11.00000    0.04788    0.05371 =
         0.05395    0.00042    0.01326   -0.00120
AFIX  13
H14B  2    0.667975    0.462690    0.814529    11.00000   -1.20000
AFIX   0
C8A   1    0.253429    0.196020    0.860559    11.00000    0.06874    0.05724 =
         0.04886    0.01386    0.01078   -0.00433
AFIX  13
H8A   2    0.343518    0.157095    0.869799    11.00000   -1.20000
AFIX   0
C13B  1    0.816455    0.569671    0.784581    11.00000    0.04494    0.06773 =
         0.04890    0.00091    0.00679   -0.00187
C24B  1    1.037116    0.443603    0.503931    11.00000    0.09173    0.08176 =
         0.05484   -0.00548    0.01226    0.00403
AFIX  23
H24A  2    1.097095    0.352901    0.510122    11.00000   -1.20000
H24B  2    1.088131    0.542033    0.509796    11.00000   -1.20000
AFIX   0
C7A   1    0.154650    0.127969    0.888945    11.00000    0.08882    0.06171 =
         0.06763   -0.00231    0.01044   -0.01231
AFIX  23
H7AA  2    0.064202    0.160666    0.879408    11.00000   -1.20000
H7AB  2    0.158370    0.010566    0.888495    11.00000   -1.20000
AFIX   0
C18B  1    0.967634    0.596611    0.788560    11.00000    0.06392    0.07999 =
         0.07559   -0.00431    0.02285   -0.02786
AFIX 137
H18A  2    0.992626    0.655308    0.813154    11.00000   -1.50000
H18B  2    0.992948    0.657707    0.765639    11.00000   -1.50000
H18C  2    1.012729    0.493818    0.789396    11.00000   -1.50000
AFIX   0
C5B   1    0.708554    0.701690    0.935135    11.00000    0.08839    0.05687 =
         0.04903    0.00390    0.00550   -0.00834
C9A   1    0.254445    0.379737    0.862276    11.00000    0.05841    0.05960 =
         0.06261    0.01106    0.01368   -0.00466
AFIX  13
H9A   2    0.163508    0.415116    0.852837    11.00000   -1.20000
AFIX   0
C17B  1    0.782188    0.453702    0.749776    11.00000    0.06188    0.08491 =
         0.04864   -0.00318    0.01240   -0.01017
AFIX  13
H17B  2    0.685820    0.460464    0.741519    11.00000   -1.20000
AFIX   0
C6B   1    0.766359    0.533336    0.936231    11.00000    0.10105    0.07167 =
         0.04838    0.00436    0.00983   -0.00011
AFIX  23
H6BA  2    0.861820    0.539083    0.944355    11.00000   -1.20000
H6BB  2    0.724442    0.469963    0.956467    11.00000   -1.20000
AFIX   0
C14A  1    0.222125    0.142790    0.817117    11.00000    0.06801    0.08311 =
         0.05235    0.00064    0.01194   -0.01664
AFIX  13
H14A  2    0.135881    0.192917    0.808025    11.00000   -1.20000
AFIX   0
C22B  1    0.972655    0.445668    0.576351    11.00000    0.08461    0.07706 =
         0.04668   -0.00030    0.01626    0.00080
AFIX  23
H22A  2    1.022153    0.545851    0.581212    11.00000   -1.20000
H22B  2    1.034364    0.356950    0.582905    11.00000   -1.20000
AFIX   0
C6A   1    0.186504    0.187503    0.932371    11.00000    0.08745    0.06895 =
         0.05904    0.00142    0.01154   -0.00410
AFIX  23
H6AA  2    0.117108    0.150417    0.949068    11.00000   -1.20000
H6AB  2    0.271186    0.141110    0.943268    11.00000   -1.20000
AFIX   0
C26B  1    1.107335    0.442670    0.431988    11.00000    0.08206    0.09830 =
         0.05744    0.00037    0.01281    0.00102
AFIX  23
H26A  2    1.160968    0.538799    0.438243    11.00000   -1.20000
H26B  2    1.164160    0.349367    0.438465    11.00000   -1.20000
AFIX   0
C10B  1    0.747669    0.806925    0.900209    11.00000    0.14239    0.03866 =
         0.06069    0.00274    0.03743   -0.00005
AFIX  13
H10B  2    0.842722    0.836784    0.904598    11.00000   -1.20000
AFIX   0
C11B  1    0.759101    0.819406    0.823461    11.00000    0.11262    0.05618 =
         0.06631    0.01153    0.02328    0.01640
AFIX  23
H11A  2    0.852021    0.853555    0.828121    11.00000   -1.20000
H11B  2    0.703627    0.916009    0.821813    11.00000   -1.20000
AFIX   0
O1B   3    0.510233    0.960294    0.990676    11.00000    0.14243    0.10710 =
         0.17099   -0.04672    0.07360   -0.01033
C10A  1    0.283898    0.449552    0.905518    11.00000    0.08096    0.05746 =
         0.05943   -0.00131    0.01363   -0.00275
AFIX  13
H10A  2    0.377676    0.425406    0.914604    11.00000   -1.20000
AFIX   0
C19A  1    0.309082    0.156182    0.679737    11.00000    0.05313    0.10301 =
         0.06342   -0.00141    0.00125   -0.01550
C20A  1    0.413864    0.146469    0.650719    11.00000    0.06752    0.08710 =
         0.06333   -0.00579    0.01781   -0.00132
AFIX  23
H20C  2    0.461966    0.045164    0.655293    11.00000   -1.20000
H20D  2    0.477562    0.233603    0.656766    11.00000   -1.20000
AFIX   0
C25A  1    0.493338    0.158027    0.459959    11.00000    0.08099    0.08054 =
         0.05978    0.00201    0.00813    0.00776
AFIX  23
H25C  2    0.438186    0.253123    0.453946    11.00000   -1.20000
H25D  2    0.437213    0.063615    0.454115    11.00000   -1.20000
AFIX   0
C21A  1    0.364786    0.156334    0.606236    11.00000    0.07539    0.06600 =
         0.05989    0.00105    0.00945   -0.00358
AFIX  23
H21C  2    0.304705    0.066023    0.599703    11.00000   -1.20000
H21D  2    0.313234    0.255228    0.601739    11.00000   -1.20000
AFIX   0
O1A   3    0.085664    0.698635    0.993409    11.00000    0.15096    0.11688 =
         0.19371   -0.06705    0.06913    0.00554
C20B  1    0.913099    0.457955    0.649224    11.00000    0.07160    0.08208 =
         0.06030   -0.00620    0.01474   -0.00416
AFIX  23
H20A  2    0.985404    0.380969    0.655220    11.00000   -1.20000
H20B  2    0.950868    0.565696    0.652981    11.00000   -1.20000
AFIX   0
C21B  1    0.861853    0.438925    0.604912    11.00000    0.07518    0.08531 =
         0.05372   -0.00395    0.00484   -0.00427
AFIX  23
H21A  2    0.815426    0.336033    0.601411    11.00000   -1.20000
H21B  2    0.797425    0.524202    0.597699    11.00000   -1.20000
AFIX   0
C4B   1    0.630631    0.754835    0.963187    11.00000    0.09771    0.06424 =
         0.06559   -0.00093    0.02700   -0.00139
AFIX  43
H4B   2    0.603969    0.682040    0.982475    11.00000   -1.20000
AFIX   0
C26A  1    0.605399    0.156683    0.431744    11.00000    0.07677    0.07667 =
         0.06899   -0.00338    0.00758   -0.00018
AFIX  23
H26C  2    0.660225    0.252591    0.436989    11.00000   -1.20000
H26D  2    0.661916    0.063014    0.438102    11.00000   -1.20000
AFIX   0
C13A  1    0.323523    0.203983    0.787744    11.00000    0.06049    0.08207 =
         0.04868   -0.00087    0.00736   -0.00409
C15B  1    0.821681    0.302619    0.813147    11.00000    0.08935    0.05961 =
         0.08036    0.00586    0.02573   -0.00516
AFIX  23
H15A  2    0.767568    0.220245    0.824945    11.00000   -1.20000
H15B  2    0.913540    0.293685    0.825010    11.00000   -1.20000
AFIX   0
C23A  1    0.426469    0.159621    0.533372    11.00000    0.07144    0.07782 =
         0.06141    0.00392    0.01433   -0.00086
AFIX  23
H23C  2    0.373068    0.256785    0.528315    11.00000   -1.20000
H23D  2    0.368321    0.067290    0.527121    11.00000   -1.20000
AFIX   0
C7B   1    0.745616    0.449758    0.895793    11.00000    0.08144    0.04582 =
         0.05787    0.01111    0.01805    0.00014
AFIX  23
H7BA  2    0.651014    0.424578    0.890252    11.00000   -1.20000
H7BB  2    0.794876    0.348369    0.897053    11.00000   -1.20000
AFIX   0
C12B  1    0.740471    0.728282    0.782411    11.00000    0.11893    0.08029 =
         0.04950    0.01349    0.02487    0.01873
AFIX  23
H12A  2    0.645707    0.707376    0.775608    11.00000   -1.20000
H12B  2    0.772668    0.795362    0.761117    11.00000   -1.20000
AFIX   0
C27B  1    1.066785    0.441153    0.387145    11.00000    0.09808    0.08664 =
         0.04687   -0.00537    0.00761   -0.00194
AFIX  23
H27A  2    1.015206    0.343608    0.380693    11.00000   -1.20000
H27B  2    1.008285    0.532997    0.380692    11.00000   -1.20000
AFIX   0
C24A  1    0.538220    0.158405    0.504657    11.00000    0.08064    0.07241 =
         0.06627    0.00017    0.00622   -0.00651
AFIX  23
H24C  2    0.594398    0.252823    0.510434    11.00000   -1.20000
H24D  2    0.593546    0.063394    0.510595    11.00000   -1.20000
AFIX   0
C16B  1    0.814949    0.285681    0.766530    11.00000    0.11838    0.07163 =
         0.07057   -0.01428    0.03516   -0.01272
AFIX  23
H16A  2    0.900340    0.248469    0.758000    11.00000   -1.20000
H16B  2    0.745653    0.209062    0.757054    11.00000   -1.20000
AFIX   0
C3B   1    0.585368    0.922616    0.964900    11.00000    0.08778    0.09163 =
         0.09749   -0.02024    0.02161    0.00376
C17A  1    0.262141    0.129835    0.748924    11.00000    0.07767    0.13851 =
         0.06553   -0.00441    0.02297   -0.00550
AFIX  13
H17A  2    0.181778    0.191375    0.739331    11.00000   -1.20000
AFIX   0
C4A   1    0.131060    0.451066    0.961724    11.00000    0.07598    0.07024 =
         0.07776   -0.01345    0.02269   -0.00620
AFIX  43
H4A   2    0.071504    0.394815    0.976772    11.00000   -1.20000
AFIX   0
C27A  1    0.558496    0.152164    0.387194    11.00000    0.10405    0.08274 =
         0.05689    0.00616    0.00439   -0.00118
AFIX  23
H27C  2    0.502562    0.057152    0.381981    11.00000   -1.20000
H27D  2    0.503238    0.246772    0.380694    11.00000   -1.20000
AFIX   0
C23B  1    0.926047    0.436207    0.531832    11.00000    0.07590    0.08960 =
         0.04943    0.00299    0.01054   -0.00296
AFIX  23
H23A  2    0.876957    0.335803    0.526862    11.00000   -1.20000
H23B  2    0.864245    0.524767    0.525204    11.00000   -1.20000
AFIX   0
C11A  1    0.348744    0.451698    0.832467    11.00000    0.08955    0.07297 =
         0.08211    0.01215    0.02895   -0.02172
AFIX  23
H11C  2    0.440803    0.428299    0.842439    11.00000   -1.20000
H11D  2    0.338069    0.568498    0.832074    11.00000   -1.20000
AFIX   0
C1A   1    0.265583    0.634720    0.905905    11.00000    0.13709    0.06723 =
         0.08778   -0.00812    0.02399   -0.01682
AFIX  23
H1AA  2    0.340492    0.684771    0.893757    11.00000   -1.20000
H1AB  2    0.184235    0.662340    0.889220    11.00000   -1.20000
AFIX   0
C3A   1    0.148399    0.623598    0.969170    11.00000    0.09181    0.08713 =
         0.09400   -0.01823    0.00015    0.00137
C22A  1    0.474261    0.153984    0.577597    11.00000    0.07779    0.08173 =
         0.05325   -0.00368    0.01136   -0.00336
AFIX  23
H22C  2    0.533033    0.245838    0.583744    11.00000   -1.20000
H22D  2    0.527201    0.056447    0.582633    11.00000   -1.20000
AFIX   0
C12A  1    0.324645    0.387778    0.788722    11.00000    0.08684    0.09390 =
         0.06463    0.02180    0.03029   -0.00150
AFIX  23
H12C  2    0.239340    0.428330    0.776626    11.00000   -1.20000
H12D  2    0.394843    0.427597    0.772691    11.00000   -1.20000
AFIX   0
C28B  1    1.180492    0.447622    0.360685    11.00000    0.11667    0.10926 =
         0.08103   -0.00160    0.03463    0.01064
AFIX  23
H28A  2    1.238424    0.355150    0.366997    11.00000   -1.20000
H28B  2    1.232621    0.544509    0.367418    11.00000   -1.20000
AFIX   0
C18A  1    0.465607    0.136893    0.797717    11.00000    0.06825    0.12681 =
         0.08060   -0.01365    0.00911    0.01589
AFIX 137
H18D  2    0.500728    0.176190    0.823858    11.00000   -1.50000
H18E  2    0.522582    0.171812    0.777353    11.00000   -1.50000
H18F  2    0.462458    0.020678    0.798182    11.00000   -1.50000
AFIX   0
C16A  1    0.221498   -0.040813    0.759718    11.00000    0.13860    0.14666 =
         0.08885   -0.04258    0.03374   -0.04274
AFIX  23
H16C  2    0.289563   -0.118213    0.753203    11.00000   -1.20000
H16D  2    0.136870   -0.070157    0.744997    11.00000   -1.20000
AFIX   0
C2B   1    0.633096    1.035808    0.935756    11.00000    0.16008    0.08835 =
         0.11717    0.01433    0.04377    0.01767
AFIX  23
H2BA  2    0.566945    1.121097    0.930826    11.00000   -1.20000
H2BB  2    0.715412    1.085427    0.947493    11.00000   -1.20000
AFIX   0
C2A   1    0.256988    0.703562    0.947697    11.00000    0.13116    0.05603 =
         0.09940   -0.00949    0.01446   -0.01226
AFIX  23
H2AA  2    0.342459    0.688860    0.963481    11.00000   -1.20000
H2AB  2    0.239227    0.818917    0.945615    11.00000   -1.20000
AFIX   0
C15A  1    0.207428   -0.037178    0.806672    11.00000    0.16330    0.10076 =
         0.08372   -0.02799    0.03953   -0.06262
AFIX  23
H15C  2    0.120528   -0.078092    0.812984    11.00000   -1.20000
H15D  2    0.277511   -0.100632    0.821290    11.00000   -1.20000
AFIX   0
C28A  1    0.670458    0.148225    0.359422    11.00000    0.13825    0.12720 =
         0.06666   -0.00145    0.03408   -0.00079
AFIX  23
H28C  2    0.727467    0.055600    0.366466    11.00000   -1.20000
H28D  2    0.724654    0.245070    0.363930    11.00000   -1.20000
AFIX   0
C29A  1    0.622365    0.138167    0.314811    11.00000    0.23796    0.13207 =
         0.06980    0.00282    0.04832   -0.00773
AFIX 137
H29D  2    0.697887    0.146306    0.298724    11.00000   -1.50000
H29E  2    0.560965    0.225299    0.307954    11.00000   -1.50000
H29F  2    0.577703    0.036509    0.309426    11.00000   -1.50000
AFIX   0
C1B   1    0.657664    0.964914    0.898447    11.00000    0.28272    0.07362 =
         0.07779    0.00924    0.06533    0.01992
AFIX  23
H1BA  2    0.700331    1.045373    0.882386    11.00000   -1.20000
H1BB  2    0.571759    0.938610    0.884067    11.00000   -1.20000
AFIX   0
C29B  1    1.141129    0.447965    0.315840    11.00000    0.22627    0.12692 =
         0.06339   -0.00189    0.04405   -0.00512
AFIX 137
H29A  2    1.220032    0.459223    0.301328    11.00000   -1.50000
H29B  2    1.081356    0.536906    0.309216    11.00000   -1.50000
H29C  2    1.096785    0.347984    0.308251    11.00000   -1.50000
AFIX   0
HKLF 4


REM  nanundbunrepetat_a.res in P2(1)
REM R1 =  0.0865 for    3608 Fo > 4sig(Fo)  and  0.2801 for all   11283 data
REM    581 parameters refined using      1 restraints

END

WGHT      0.0487      0.0000

REM Highest difference peak  0.235,  deepest hole -0.144,  1-sigma level  0.033
Q1    1   0.7973  0.9871  0.9135  11.00000  0.05    0.23
Q2    1   0.8879  0.8252  0.9043  11.00000  0.05    0.23
Q3    1   0.9547  0.9365  0.9407  11.00000  0.05    0.19
Q4    1   0.3581  0.1769  0.9419  11.00000  0.05    0.19
Q5    1   0.8521  1.0003  0.9366  11.00000  0.05    0.17
Q6    1   0.4315  0.4413  0.9110  11.00000  0.05    0.16
Q7    1   0.1707  0.2151  0.6646  11.00000  0.05    0.14
Q8    1   1.0686  0.4913  0.5847  11.00000  0.05    0.14
Q9    1   1.0167  0.5014  0.6533  11.00000  0.05    0.13
Q10   1   0.4003  0.3377  0.9172  11.00000  0.05    0.13
Q11   1   0.0574  0.4078  0.9275  11.00000  0.05    0.13
Q12   1   0.0037  0.4022  0.9436  11.00000  0.05    0.13
Q13   1   0.4412  0.7021  0.9425  11.00000  0.05    0.12
Q14   1   0.6090  0.5175  0.8098  11.00000  0.05    0.12
Q15   1   0.5643  1.1888  0.9319  11.00000  0.05    0.12
Q16   1   0.6051  0.3433  0.7558  11.00000  0.05    0.12
Q17   1   0.6360  0.1627  0.5224  11.00000  0.05    0.12
Q18   1   0.6815  0.4822  0.7306  11.00000  0.05    0.12
Q19   1   0.2137  0.0647  0.6713  11.00000  0.05    0.12
Q20   1   0.8646  1.0959  0.9013  11.00000  0.05    0.11
;
_shelx_res_checksum                67012
_shelx_hkl_file
;
   0   0   5   69.51    3.28
   0   0   6   12.56    1.64
   0   0  -6   12.89    2.79
   0   0   7  891.71   14.04
   0   0  -7  855.39   12.12
   0   0  -7  864.81   22.93
   0   0   8  433.90   10.49
   0   0  -8  451.70    9.31
   0   0  -8  448.66   17.48
   0   0   9  140.40    6.35
   0   0  -9  140.48    6.53
   0   0  -9  141.73    5.48
   0   0  -9  144.35   10.53
   0   0  10   28.76    3.12
   0   0 -10   27.73    2.59
   0   0 -10   26.87    2.97
   0   0 -10   32.34    5.18
   0   0 -11   74.78    4.40
   0   0 -11   79.44    5.41
   0   0  11   84.59    5.42
   0   0 -11   85.95    8.78
   0   0 -12    6.88    1.83
   0   0 -12    7.22    1.45
   0   0  12    8.47    1.89
   0   0 -12    6.22    2.76
   0   0 -13    9.46    1.77
   0   0  13    7.57    1.82
   0   0 -13    7.22    1.88
   0   0 -13   12.13    3.78
   0   0 -14   47.01    4.72
   0   0  14   49.22    4.76
   0   0 -14   45.13    3.80
   0   0 -14   42.95    7.14
   0   0 -15   28.69    3.08
   0   0 -15   27.78    3.81
   0   0  15   29.88    3.73
   0   0 -15   32.92    6.86
   0   0 -16    8.03    2.01
   0   0  16    7.32    1.86
   0   0 -16    7.88    1.65
   0   0 -16   11.88    4.55
   0   0  17    3.60    1.64
   0   0 -17    4.58    1.38
   0   0 -17    4.49    1.66
   0   0 -17    3.33    2.42
   0   0 -18   26.42    3.29
   0   0  18   26.02    3.71
   0   0 -18   30.82    6.69
   0   0 -19    5.43    1.70
   0   0  19    4.45    1.82
   0   0 -19    5.65    3.56
   0   0  20    1.14    1.43
   0   0 -20    5.67    1.90
   0   0 -20    1.53    2.59
   0   0 -21   41.36    4.35
   0   0  21   42.58    5.35
   0   0 -21   51.41    9.64
   0   0 -22   19.99    3.08
   0   0  22   18.84    3.86
   0   0 -22   26.06    7.27
   0   0 -23   14.15    2.79
   0   0  23   12.58    3.09
   0   0 -23   19.79    6.13
   0   0 -24   21.08    3.37
   0   0  24   19.13    4.04
   0   0 -24   33.87    8.50
   0   0 -25   49.42    4.98
   0   0  25   48.17    6.35
   0   0 -25   61.35   11.47
   0   0 -26   29.25    3.94
   0   0 -26   41.20    9.62
   0   0 -27   73.65    6.30
   0   0 -27   89.42   14.63
   0   0 -28  354.59   13.89
   0   0 -28  391.22   29.78
   0   0 -29   14.64    5.63
   0   0 -30    8.48    4.79
   0   0 -31   18.76    6.99
   0   0 -32    9.01    5.27
   0   0 -33   10.65    5.86
   0   0 -34    1.24    3.22
   0   0 -35   -1.09    2.40
   0   0 -36    3.96    5.39
   0   0 -37   -1.39    4.20
   0   0 -38   -1.04    4.77
   0   0 -39   -0.04    4.51
   0   0 -40    6.21    4.56
   0   0 -41    6.57    5.65
   0   1   3  371.88    8.50
   0  -1   3  363.68    8.85
   0  -1   4   37.24    3.30
   0   1   4   32.64    2.95
   0  -1   5  109.20    5.72
   0   1   5   99.79    5.66
   0  -1  -5  116.12    6.14
   0  -1  -5  116.09    6.55
   0   1   6   79.60    3.21
   0  -1   6   74.68    5.12
   0  -1  -6   80.36    5.99
   0  -1   7   13.87    2.46
   0   1   7   14.89    1.45
   0  -1  -7   10.59    2.49
   0  -1  -8   81.65    3.35
   0   1   8   80.91    3.26
   0  -1  -8   83.98    3.22
   0  -1   8   79.84    5.72
   0  -1  -8   80.72    6.81
   0  -1  -9   75.34    3.30
   0  -1  -9   72.66    3.43
   0  -1   9   76.08    5.69
   0   1   9   74.08    3.21
   0  -1  -9   80.74    7.20
   0  -1  10   11.77    2.45
   0   1  10   11.24    1.33
   0  -1 -10   10.55    1.26
   0  -1 -10    9.62    1.34
   0  -1 -10   10.77    2.92
   0  -1  11   52.73    5.17
   0  -1 -11   58.69    3.05
   0   1  11   58.92    3.11
   0  -1 -11   61.28    3.64
   0  -1 -11   61.03    7.09
   0   1 -12  164.49    9.67
   0  -1 -12  171.06    6.45
   0  -1 -12  177.49    5.58
   0   1  12  171.32    5.59
   0  -1  12  165.12    9.32
   0  -1 -12  160.96   11.80
   0  -1 -13  127.70    5.98
   0   1 -13  122.69    8.63
   0  -1 -13  126.12    4.93
   0   1  13  126.13    5.14
   0  -1  13  131.74    8.70
   0  -1 -13  140.25   11.46
   0   1 -14  454.32   15.60
   0   1  14  442.51   10.19
   0  -1 -14  440.80   11.94
   0  -1 -14  442.87    9.61
   0  -1  14  462.44   16.43
   0  -1 -14  473.33   21.80
   0  -1  15  116.97    8.67
   0  -1 -15  119.13    6.47
   0   1 -15  119.62    8.22
   0   1  15  118.08    5.42
   0  -1 -15  120.91    5.11
   0  -1 -15  119.65   11.43
   0   1 -16   14.67    2.91
   0  -1 -16   14.13    2.43
   0  -1 -16   11.85    1.68
   0  -1  16   14.42    2.94
   0  -1 -16   15.38    4.32
   0  -1  17   32.85    4.77
   0  -1 -17   32.15    3.69
   0  -1 -17   30.36    2.71
   0   1 -17   30.13    4.36
   0  -1 -17   29.82    6.16
   0  -1  18   41.46    5.60
   0  -1 -18   40.39    3.24
   0  -1 -18   40.44    4.34
   0   1 -18   38.15    4.97
   0   1 -18   33.83    8.11
   0  -1 -18   40.30    7.37
   0  -1  19   16.71    3.72
   0  -1 -19   17.32    2.14
   0   1 -19   20.40    3.72
   0  -1 -19   21.24    3.33
   0   1 -19   26.26    6.93
   0  -1 -19    9.93    3.86
   0   1 -20    4.53    1.79
   0  -1 -20    5.61    1.30
   0  -1 -20    2.56    1.37
   0  -1  20    0.34    1.13
   0  -1 -20    2.94    2.63
   0   1 -20    3.06    2.17
   0  -1 -21    3.38    1.43
   0  -1  21    8.85    3.10
   0   1 -21    8.40    2.67
   0  -1 -21    7.84    1.58
   0   1 -21    6.27    2.45
   0  -1 -21    4.97    1.89
   0  -1  22   25.58    4.96
   0   1 -22   27.45    4.31
   0  -1 -22   20.24    2.56
   0  -1 -22   36.12    7.46
   0   1 -22   25.97    7.04
   0  -1  23    5.87    2.78
   0  -1 -23    7.29    1.62
   0   1 -23    7.66    2.33
   0   1 -23    7.98    4.48
   0  -1 -23    1.42    1.67
   0   1 -24   26.08    4.29
   0  -1 -24   29.88    3.19
   0  -1  24   30.20    5.30
   0  -1 -24   20.82    5.79
   0   1 -24   29.62    7.88
   0  -1  25    6.84    2.68
   0  -1 -25    7.48    1.64
   0   1 -25    7.97    2.50
   0  -1 -25    7.80    4.31
   0   1 -25    1.65    2.42
   0   1 -26    0.65    0.87
   0  -1 -26    2.45    1.24
   0  -1  26    8.17    3.47
   0  -1 -26    1.74    2.49
   0   1 -26    1.82    4.22
   0   1 -27   16.91    3.19
   0  -1  27   27.76    5.33
   0  -1 -27   26.65    7.43
   0   1 -27   32.91    8.57
   0  -1  28    2.75    1.90
   0   1 -28    4.18    1.79
   0   1 -28   -0.37    2.51
   0  -1 -28    2.39    2.63
   0   1 -29    1.53    0.94
   0  -1  29    2.58    1.97
   0   1 -29    6.66    4.82
   0  -1 -29   -2.54    2.81
   0  -1  30   -0.86    1.68
   0   1 -30    1.99    1.33
   0  -1 -30    0.94    1.72
   0   1 -30    1.81    2.18
   0  -1  31   -0.99    1.24
   0   1 -31    3.91    5.12
   0  -1 -31    3.37    3.77
   0  -1  32    0.88    1.76
   0   1 -32    6.42    5.37
   0  -1 -32   -5.00    4.23
   0   1 -33   -3.54    4.05
   0  -1 -33   -0.31    3.85
   0  -1 -34    5.61    3.96
   0   1 -34    5.21    5.55
   0   1 -35   -0.18    2.92
   0  -1 -35    6.44    5.26
   0  -1 -36    6.81    4.72
   0   1 -36   -1.57    3.69
   0   1 -37   -3.16    3.13
   0  -1 -37   -2.46    2.59
   0  -1 -38   26.62   11.06
   0   1 -38    5.18    5.54
   0  -1 -39    2.07    3.96
   0   1 -39   11.65    7.02
   0  -1 -40    0.95    3.76
   0   1 -40    3.00    4.05
   0   1 -41    8.83    6.77
   0  -1 -41    7.90    6.73
   0  -2   0  784.15   16.17
   0  -2   0  785.01   18.54
   0   2   1   59.38    4.51
   0  -2  -1   59.00    4.34
   0  -2   1   58.41    4.56
   0  -2   1   56.34    4.91
   0  -2  -1   63.95    5.34
   0  -2  -1   61.34    5.28
   0  -2  -2    2.55    0.96
   0  -2   2    1.34    0.95
   0  -2  -2    2.66    1.25
   0   2   2    1.95    1.12
   0  -2   2    2.80    1.43
   0  -2  -2    2.37    1.23
   0  -2  -3   37.74    3.08
   0   2   3   41.08    3.39
   0  -2   3   35.86    3.87
   0  -2  -3   40.60    4.44
   0  -2  -3   36.40    3.99
   0  -2   3   30.69    3.62
   0  -2   4   11.32    2.21
   0   2   4   10.82    1.96
   0  -2  -4   13.44    1.75
   0  -2   4   12.64    2.43
   0  -2  -4   14.33    2.80
   0   2   4   14.20    2.04
   0  -2  -4    9.36    2.11
   0   2   5   36.64    3.70
   0  -2  -5   40.51    2.85
   0  -2   5   35.59    4.16
   0  -2   5   36.70    3.96
   0  -2  -5   37.94    4.51
   0  -2  -5   36.51    4.42
   0  -2  -6   29.65    3.38
   0  -2  -6   29.50    2.24
   0   2   6   30.17    3.55
   0  -2   6   26.17    3.68
   0  -2   6   30.34    3.66
   0  -2  -6   28.31    4.23
   0  -2  -6   30.18    4.12
   0  -2   7   23.12    3.62
   0  -2  -7   18.53    2.96
   0   2   7   17.11    2.84
   0  -2  -7   19.99    1.87
   0  -2  -7   23.81    3.86
   0  -2  -7   18.90    3.27
   0  -2   8    3.17    1.81
   0   2   8    2.27    0.86
   0  -2  -8    0.37    0.97
   0  -2  -8    2.73    1.59
   0  -2  -8    3.93    2.19
   0  -2  -8    2.01    0.66
   0  -2   9   13.01    2.85
   0   2   9   13.51    1.95
   0  -2  -9   11.55    2.61
   0   2   9   12.51    2.60
   0  -2  -9   12.35    2.91
   0  -2  -9   10.68    2.85
   0   2  -9   13.17    2.51
   0  -2 -10   24.73    3.87
   0  -2  10   25.06    3.86
   0   2  10   28.38    2.80
   0   2 -10   25.70    3.75
   0  -2 -10   29.73    4.53
   0  -2 -10   27.71    4.75
   0   2  11  125.56    5.64
   0  -2 -11  116.49    8.89
   0  -2  11  120.55    8.95
   0  -2 -11  124.39   10.05
   0   2 -11  127.48    8.15
   0  -2 -11  118.13    9.08
   0  -2 -12  105.50    8.80
   0   2  12  109.77    5.24
   0  -2 -12  113.25    3.99
   0  -2  12  112.49    8.85
   0  -2 -12  113.71    9.88
   0   2 -12  117.25    8.01
   0  -2 -12  106.49    8.83
   0  -2 -13   19.72    1.83
   0   2  13   20.68    2.22
   0  -2  13   19.39    3.85
   0  -2 -13   20.94    4.52
   0  -2 -13   22.51    4.61
   0   2  14  183.14    6.56
   0  -2 -14  179.13    5.66
   0  -2  14  179.13   11.70
   0  -2 -14  175.70    5.53
   0  -2 -14  179.19   13.47
   0  -2 -14  171.56   11.74
   0  -2 -15  106.81    4.69
   0  -2 -15  101.50    4.60
   0  -2  15  124.36    9.85
   0   2  15  102.93    4.88
   0  -2 -15  105.13   10.48
   0  -2 -16    0.49    0.76
   0  -2 -16    0.33    0.41
   0   2  16    0.97    0.45
   0  -2  16    2.16    1.95
   0  -2 -16    0.25    1.69
   0  -2 -17    1.21    0.65
   0   2  17    1.24    0.65
   0  -2  17   -1.26    1.23
   0  -2 -17    0.77    0.44
   0  -2 -17    3.33    2.81
   0  -2 -18    0.76    0.67
   0  -2 -18    0.75    0.68
   0  -2  18    1.97    1.67
   0   2  18    0.59    0.38
   0  -2 -18    4.00    3.11
   0  -2 -19    3.17    1.24
   0   2  19    1.99    0.74
   0  -2  19    3.21    1.71
   0  -2 -19    0.99    1.69
   0   2  20    8.20    1.52
   0   2 -20    7.37    2.83
   0  -2 -20    7.13    1.71
   0  -2  20    8.40    3.27
   0  -2 -20   13.51    4.92
   0   2 -21    6.41    2.82
   0  -2 -21    3.67    1.23
   0  -2  21    4.45    2.08
   0   2  21    5.99    1.34
   0  -2 -21    6.95    3.28
   0   2 -22   14.12    3.99
   0  -2  22   17.73    4.48
   0  -2 -22   13.04    2.34
   0  -2 -22   11.59    4.76
   0  -2 -23   -0.02    0.87
   0   2 -23    0.46    1.27
   0  -2  23    5.76    2.62
   0  -2 -23    5.07    3.39
   0   2 -24    0.66    1.06
   0  -2  24    2.07    1.88
   0   2 -24   -0.71    3.75
   0  -2 -24   -1.54    2.88
   0  -2  25    4.46    2.04
   0   2 -25    3.45    2.02
   0   2 -25   -1.68    4.05
   0  -2 -25    4.99    2.85
   0   2 -26   -0.95    0.80
   0  -2  26    1.81    2.16
   0  -2 -26   -2.70    2.61
   0   2 -27   13.69    4.13
   0  -2  27   17.32    4.89
   0  -2 -27   10.67    4.54
   0   2 -27   13.39    5.29
   0   2 -28   11.28    3.87
   0  -2  28    4.96    2.33
   0  -2 -28    5.86    3.96
   0   2 -28    6.72    5.06
   0   2 -29    3.18    2.45
   0  -2  29    2.22    2.31
   0   2 -29   -2.44    3.23
   0  -2 -29   -1.19    2.76
   0  -2  30    6.98    3.15
   0   2 -30    4.94    2.61
   0  -2 -30    2.73    3.13
   0   2 -30    7.89    5.03
   0   2 -31    4.82    2.61
   0  -2  31    1.17    1.17
   0  -2 -31    6.78    5.26
   0   2 -31    3.07    3.15
   0  -2  32    1.98    2.39
   0  -2 -32    3.25    2.93
   0   2 -32    1.86    2.67
   0  -2  33    1.68    1.69
   0   2 -33    7.61    5.63
   0  -2 -33    2.30    3.29
   0  -2  34    4.05    2.10
   0   2 -34    4.26    4.08
   0  -2 -34    9.62    5.88
   0  -2  35   -2.93    2.93
   0   2 -35    4.03    4.07
   0  -2 -35    1.31    2.91
   0  -2 -35    0.76    2.68
   0  -2  36    0.07    2.88
   0   2 -36    6.54    7.22
   0  -2 -36    7.56    5.33
   0  -2 -37   15.72    7.75
   0   2 -37   -2.56    2.67
   0   2 -38    5.10    3.83
   0  -2 -38   10.58    5.96
   0   2 -39    4.72    5.83
   0  -2 -39    7.70    6.17
   0   2 -40   10.37    6.80
   0  -2 -40    0.27    4.49
   0   2 -41    5.80    6.10
   0  -3   0   -0.01    0.89
   0   3   0    0.34    0.95
   0   3   0    0.51    0.99
   0  -3   0    0.72    1.30
   0  -3  -1  226.72   10.35
   0   3   1  229.10   10.80
   0   3  -1  232.60   11.40
   0  -3   1  214.08   10.73
   0   3  -1  226.42   12.24
   0  -3  -1  222.26   12.25
   0  -3   1  223.33   12.24
   0   3   2   57.06    5.39
   0   3  -2   60.09    5.87
   0  -3   2   53.88    5.40
   0  -3  -2   54.23    4.86
   0  -3  -2   59.25    6.36
   0  -3   2   50.55    5.92
   0  -3  -2   59.37    6.28
   0   3  -3  109.35    8.29
   0   3   3  108.33    7.11
   0  -3   3  114.48    8.25
   0  -3  -3  103.01    6.61
   0  -3  -3  108.07    8.63
   0  -3   3  112.99    8.51
   0  -3  -3  116.40    8.88
   0  -3  -4  123.76    6.86
   0   3   4  120.12    7.22
   0  -3   4  113.86    8.42
   0  -3  -4  126.75    9.49
   0  -3  -4  109.93    8.89
   0  -3   4  128.85    9.08
   0   3   5   32.41    3.65
   0  -3  -5   34.75    3.54
   0  -3   5   31.41    4.72
   0   3   5   24.90    3.45
   0  -3  -5   31.63    4.87
   0  -3  -5   31.83    4.69
   0  -3   5   30.21    4.47
   0  -3   6   73.33    6.94
   0  -3  -6   74.53    5.00
   0   3   6   71.72    5.97
   0  -3  -6   71.51    7.36
   0  -3   6   79.72    7.09
   0  -3  -6   75.45    7.40
   0  -3  -7   -0.26    0.45
   0   3   7    1.08    1.19
   0  -3   7   -0.35    0.95
   0   3   7   -0.26    0.34
   0  -3  -7   -1.32    1.15
   0  -3   7    1.70    1.46
   0  -3  -7    2.24    1.16
   0  -3   8   31.59    4.87
   0   3   8   28.82    4.06
   0  -3  -8   29.11    2.83
   0  -3   8   24.12    4.26
   0  -3  -8   21.66    4.34
   0   3   8   25.92    2.29
   0  -3  -8   28.13    4.49
   0   3   9   20.58    3.48
   0  -3   9   19.13    3.86
   0  -3  -9   17.81    2.14
   0  -3  -9   18.74    4.23
   0  -3  -9   19.68    4.16
   0   3  10   64.36    6.29
   0  -3  10   61.96    7.10
   0  -3 -10   65.64    3.95
   0  -3 -10   66.48    6.64
   0  -3 -10   61.38    7.47
   0  -3 -10   77.29    8.08
   0  -3  11    8.94    2.84
   0   3  11    5.81    1.90
   0  -3 -11    6.38    2.24
   0  -3 -11    7.12    2.78
   0  -3 -11    6.30    1.26
   0  -3 -11    8.34    2.87
   0   3  12   17.07    2.68
   0  -3 -12   19.98    1.93
   0   3  12   19.33    3.69
   0  -3  12   14.76    3.71
   0  -3 -12   19.54    4.72
   0  -3 -12   20.18    4.14
   0   3  13   68.63    5.22
   0  -3  13   62.91    7.52
   0  -3 -13   61.28    3.20
   0  -3 -13   72.97    8.20
   0  -3 -13   61.24    8.30
   0  -3 -14  118.94    4.21
   0   3  14  135.15    7.30
   0  -3  14  137.13   11.35
   0  -3 -14  128.49   11.13
   0  -3 -14  129.78   12.03
   0  -3  15    8.79    3.41
   0   3  15    8.81    1.81
   0  -3 -15    6.49    2.89
   0  -3 -15    9.53    3.42
   0   3  16   33.66    3.50
   0  -3  16   34.42    5.94
   0  -3 -16   38.10    6.80
   0  -3 -16   34.73    6.08
   0  -3  17   35.55    6.21
   0   3  17   35.05    3.47
   0  -3 -17   42.99    7.53
   0  -3 -17   35.52    6.22
   0   3  18    2.70    0.97
   0  -3  18    1.80    1.25
   0  -3 -18    0.20    2.36
   0  -3 -18    6.50    3.31
   0   3  19    0.80    0.72
   0  -3  19    0.80    2.68
   0  -3 -19    2.76    2.41
   0  -3 -19    4.11    2.81
   0  -3 -20    3.78    0.84
   0   3  20    3.44    1.04
   0  -3  20    4.65    1.73
   0  -3 -20    8.82    4.57
   0  -3 -20    5.57    3.32
   0   3  21    2.28    0.85
   0  -3  21    4.55    2.62
   0  -3 -21    2.85    0.70
   0  -3 -21    4.33    2.71
   0  -3 -21    2.68    2.61
   0  -3  22    0.55    1.69
   0   3  22    2.56    0.91
   0  -3 -22    4.08    2.83
   0  -3 -22    1.27    1.74
   0   3 -23    5.38    2.35
   0  -3  23    5.53    3.54
   0  -3 -23    7.00    3.22
   0  -3 -23    3.24    3.30
   0  -3  24    0.23    2.11
   0   3 -24   -3.35    2.87
   0  -3 -24    1.46    1.38
   0  -3 -24    3.72    3.31
   0   3 -25    4.61    2.83
   0  -3  25   12.99    4.93
   0  -3 -25   14.75    4.91
   0  -3 -25   12.10    5.09
   0   3 -26    0.09    1.69
   0  -3  26    1.90    2.25
   0  -3 -26    2.18    3.52
   0  -3 -26    3.93    3.03
   0  -3  27   10.34    3.82
   0   3 -27   17.15    4.83
   0  -3 -27   14.64    6.21
   0  -3 -27   20.10    5.41
   0   3 -28    0.27    1.30
   0  -3  28    3.49    3.06
   0  -3 -28    1.93    2.04
   0  -3 -28    1.88    3.29
   0   3 -29    9.88    3.76
   0  -3  29   12.04    4.70
   0  -3 -29   12.36    5.56
   0   3 -29    8.49    6.19
   0  -3 -29    8.11    3.97
   0   3 -30    1.06    1.70
   0  -3  30   -2.39    2.56
   0  -3 -30   -0.50    2.32
   0  -3 -30    2.93    3.11
   0   3 -30   -2.00    4.17
   0   3 -31   -1.03    1.33
   0  -3  31    0.40    1.47
   0  -3 -31    1.47    4.35
   0   3 -31   -0.05    6.60
   0  -3 -31    0.85    3.11
   0  -3  32    3.26    2.82
   0   3 -32    1.44    1.30
   0  -3 -32   -0.44    3.08
   0  -3 -32   -0.01    2.44
   0   3 -32    1.68    4.21
   0  -3  33   -0.56    1.96
   0   3 -33   -0.75    3.20
   0  -3 -33   -3.08    3.68
   0  -3 -33    4.50    4.61
   0  -3  34    2.62    2.94
   0   3 -34   -0.46    3.97
   0  -3 -34    4.63    4.08
   0  -3 -34    7.92    4.52
   0  -3  35   -1.27    3.15
   0  -3 -35   -1.16    2.18
   0  -3 -35    3.32    3.15
   0   3 -35   -4.71    5.57
   0  -3  36    3.78    4.15
   0  -3 -36   -4.89    3.48
   0   3 -36    6.35    4.80
   0  -3  37    1.75    1.59
   0   3 -37    5.46    6.07
   0  -3 -37    1.84    3.37
   0  -3  38    2.31    1.98
   0   3 -38   -0.92    4.46
   0  -3 -38    0.47    1.81
   0  -3  39    3.00    4.55
   0  -3 -39    2.56    4.35
   0   3 -39    6.70    8.77
   0   3 -40    0.10    5.55
   0  -4   0 1666.92   33.43
   0  -4   0 1733.15   39.02
   0  -4  -1   86.57    7.42
   0  -4   1   75.08    7.40
   0  -4   1   70.90    8.35
   0  -4  -1   85.09    9.34
   0  -4  -2   97.14    7.69
   0  -4   2   80.58    7.71
   0   4   2   90.06    7.87
   0  -4  -2   94.67    9.36
   0  -4   2   91.35    8.99
   0   4   3   30.80    4.64
   0  -4   3   25.93    4.37
   0  -4  -3   30.18    4.18
   0  -4  -3   26.32    4.78
   0  -4   3   26.72    4.87
   0  -4   4   21.74    4.12
   0  -4  -4   25.68    3.84
   0   4   4   26.63    4.15
   0  -4   4   30.86    5.37
   0  -4  -4   21.57    4.31
   0  -4  -4   23.65    4.87
   0  -4  -5    5.29    1.69
   0  -4   5    5.73    2.55
   0   4   5    5.67    1.75
   0  -4   5    5.56    2.66
   0  -4  -5    3.16    1.42
   0  -4  -5    6.22    2.53
   0   4   5    7.27    2.02
   0   4   6   17.37    3.29
   0  -4  -6   18.46    2.98
   0  -4   6   13.36    3.46
   0  -4  -6   20.05    4.52
   0  -4  -6   14.33    4.04
   0  -4   6   18.61    4.15
   0   4   6   16.71    2.94
   0  -4   7    1.60    1.15
   0  -4  -7    0.48    0.60
   0   4   7    0.61    0.70
   0  -4  -7    3.49    1.95
   0  -4   7    1.64    1.63
   0  -4  -7    1.61    1.82
   0  -4  -8    3.31    1.49
   0  -4   8    4.38    2.40
   0   4   8    3.22    1.70
   0  -4  -8    3.05    2.16
   0  -4  -8    2.87    1.99
   0  -4   8   -0.63    1.78
   0   4   8    3.25    1.35
   0   4   9   23.92    4.01
   0  -4   9   24.94    4.78
   0  -4  -9   25.16    3.11
   0   4   9   23.50    2.87
   0  -4  -9   21.82    4.78
   0  -4  -9   29.61    5.62
   0  -4   9   22.88    4.41
   0  -4 -10    4.34    1.33
   0   4  10    8.11    2.77
   0  -4  10    7.81    2.64
   0  -4  10    9.68    2.96
   0  -4 -10    9.47    3.70
   0   4  10    3.63    1.03
   0  -4 -10    6.21    2.93
   0  -4 -11    1.51    0.94
   0   4  11    2.96    2.34
   0  -4  11    2.21    1.44
   0  -4 -11    0.79    1.85
   0  -4 -11    6.39    2.79
   0  -4  12    7.85    3.36
   0   4  12    1.20    1.60
   0  -4 -12    8.20    1.57
   0  -4 -12    5.69    3.24
   0  -4 -12    7.45    3.72
   0  -4  13    1.55    2.14
   0  -4 -13    1.13    0.62
   0   4  13   -5.18    2.70
   0  -4 -13    0.04    2.30
   0  -4 -13   -2.17    2.17
   0   4  14   15.63    3.26
   0  -4 -14   15.02    1.87
   0  -4  14   16.93    4.70
   0  -4 -14   21.07    4.98
   0  -4 -14   19.45    4.91
   0  -4  15    8.46    3.33
   0  -4 -15    8.65    1.31
   0   4  15    7.17    2.17
   0  -4 -15    7.76    2.96
   0  -4 -15   10.43    4.12
   0   4  16    1.11    1.02
   0  -4  16    7.04    3.23
   0  -4 -16    3.29    1.88
   0  -4 -16   -3.18    2.21
   0  -4  17   13.94    4.18
   0   4  17   12.61    2.62
   0  -4 -17   12.84    4.28
   0  -4 -17   16.28    4.74
   0   4  18    1.36    1.01
   0  -4  18   -0.88    2.21
   0  -4 -18    1.19    1.92
   0  -4 -18    0.11    1.76
   0   4  19    4.02    1.50
   0  -4  19    6.81    2.82
   0  -4 -19    3.01    2.60
   0  -4 -19    9.68    3.44
   0  -4  20    6.94    3.65
   0  -4 -20    6.55    3.25
   0  -4 -20    2.65    2.06
   0  -4  21    3.94    1.25
   0  -4 -21    4.31    2.80
   0  -4 -21   10.96    3.89
   0  -4  22    4.32    3.38
   0  -4 -22    6.69    4.01
   0  -4 -22   -0.79    2.76
   0  -4  23    2.26    2.84
   0  -4 -23    3.81    3.22
   0  -4 -23    0.90    3.38
   0  -4  24    3.63    2.35
   0  -4 -24   -2.20    3.20
   0  -4 -24    1.27    1.93
   0  -4  25   -1.86    1.64
   0  -4 -25    0.81    2.09
   0  -4 -25   -0.50    1.54
   0  -4  26    5.58    3.03
   0   4 -26    8.15    4.34
   0  -4 -26    4.76    3.94
   0  -4 -26    6.35    3.44
   0  -4  27   23.62    6.47
   0   4 -27   21.73    6.05
   0  -4 -27   13.37    5.45
   0  -4 -27   16.67    5.76
   0  -4  28   47.94    9.17
   0   4 -28   37.23    7.87
   0  -4 -28   42.59   10.40
   0  -4 -28   39.88    8.54
   0  -4  29   -0.95    2.43
   0   4 -29    4.31    2.38
   0  -4 -29    3.43    5.25
   0  -4 -29   -2.53    2.25
   0   4 -30    3.11    2.50
   0  -4  30    6.02    3.74
   0  -4 -30    3.62    2.95
   0  -4 -30   -0.84    2.06
   0  -4  31    0.95    1.50
   0   4 -31    4.90    3.08
   0  -4 -31    0.60    1.96
   0  -4 -31    6.65    3.41
   0  -4  32    0.69    3.09
   0   4 -32    1.49    2.35
   0  -4 -32   -0.71    2.28
   0  -4 -32   -5.61    3.92
   0   4 -33    0.58    1.64
   0  -4  33    3.23    5.38
   0  -4 -33    0.91    1.68
   0   4 -33   -1.70    5.26
   0  -4 -33   -2.43    3.21
   0  -4  34    0.85    1.67
   0  -4 -34   -2.67    2.21
   0   4 -34    0.63    4.50
   0  -4 -34   -1.94    2.99
   0  -4  35    2.24    3.43
   0  -4 -35    1.43    2.33
   0  -4 -35    6.00    4.03
   0   4 -35    0.47    4.55
   0  -4  36    0.86    1.82
   0  -4 -36    6.12    5.58
   0   4 -36   -0.14    3.15
   0  -4  37    6.19    5.08
   0   4 -37   -6.82    7.27
   0  -4 -37   -1.14    4.22
   0  -4  38    1.59    3.16
   0   4 -38   -5.58    8.12
   0  -4  39    2.36    2.58
   0   4 -39   -0.84    4.94
   0  -4  40    4.60    4.50
   0  -4  41    2.25    4.13
   0  -5   0    0.74    1.20
   0  -5   0    5.01    3.21
   0  -5  -1   18.69    3.33
   0  -5   1   23.33    4.70
   0  -5   1   26.78    5.61
   0  -5  -1   18.25    4.81
   0  -5  -2    6.23    2.29
   0  -5   2    9.64    2.88
   0  -5  -2    5.70    2.63
   0  -5   2    9.06    3.66
   0  -5  -3    6.88    2.32
   0  -5   3    9.43    3.31
   0  -5   3    7.70    2.91
   0  -5  -3    4.56    2.46
   0  -5  -4   -0.62    1.68
   0  -5   4    2.35    2.35
   0  -5  -4   -1.23    1.32
   0  -5   4    0.84    1.40
   0  -5   5   11.46    3.32
   0  -5  -5    8.70    2.64
   0  -5   5    9.44    3.38
   0  -5  -5    7.90    3.07
   0  -5  -5   12.07    4.22
   0  -5  -6    3.61    1.48
   0   5   6    2.95    1.88
   0  -5   6    5.35    2.23
   0  -5   6    6.06    3.12
   0  -5  -6    9.82    3.39
   0  -5  -6    4.48    2.36
   0  -5  -7    6.87    2.23
   0   5   7    5.51    1.88
   0  -5   7    6.32    3.20
   0  -5   7    5.68    2.44
   0  -5  -7    7.09    3.25
   0  -5  -7    8.92    3.05
   0  -5   8   33.29    5.99
   0  -5  -8   31.14    4.19
   0   5   8   31.45    4.86
   0  -5  -8   29.85    6.09
   0  -5   8   35.02    6.46
   0  -5  -8   41.37    6.97
   0   5   9    8.99    2.70
   0  -5  -9    7.29    2.10
   0  -5   9    8.66    3.15
   0  -5  -9   10.24    3.91
   0  -5   9    4.03    1.93
   0  -5  -9    6.04    3.11
   0   5   9    6.34    1.90
   0  -5  10   31.80    6.14
   0  -5 -10   31.45    4.09
   0   5  10   35.12    5.42
   0  -5  10   31.44    6.24
   0  -5 -10   33.21    6.65
   0  -5 -10   37.30    7.08
   0   5  10   31.51    3.79
   0   5  11    6.77    2.49
   0  -5 -11    6.48    1.75
   0  -5  11    7.65    3.23
   0   5  11    4.86    1.45
   0  -5  11    5.55    2.54
   0  -5 -11    1.10    2.22
   0  -5 -11    7.75    3.53
   0   5  12   18.59    4.24
   0  -5 -12   20.09    2.95
   0  -5  12   18.96    4.94
   0  -5 -12   21.95    5.53
   0  -5 -12   23.57    5.86
   0  -5 -13   44.76    4.28
   0  -5  13   49.61    8.08
   0   5  13   45.73    6.33
   0  -5 -13   51.30    8.66
   0  -5 -13   48.46    7.94
   0  -5 -14   16.02    2.44
   0   5  14   13.04    3.67
   0   5  14   17.11    1.72
   0  -5  14   24.42    6.20
   0  -5 -14   21.75    5.50
   0  -5 -14   21.00    6.01
   0  -5  15    7.88    3.08
   0  -5 -15    7.55    1.55
   0  -5 -15   11.78    4.54
   0  -5 -15   13.71    4.61
   0  -5 -16   37.33    2.94
   0  -5  16   37.59    7.37
   0  -5 -16   44.55    7.92
   0  -5 -16   41.24    8.15
   0  -5  17   13.53    4.34
   0  -5 -17    8.44    4.50
   0  -5 -17    8.43    3.88
   0  -5  18   17.12    5.13
   0  -5 -18   16.32    4.95
   0  -5 -18   22.34    6.16
   0  -5  19    4.36    2.98
   0  -5 -19    0.56    1.94
   0  -5 -19    0.50    2.22
   0  -5  20    0.58    1.89
   0  -5 -20    1.18    2.03
   0  -5 -20    1.30    1.74
   0  -5  21   -2.46    2.29
   0  -5 -21    1.52    2.52
   0  -5 -21    2.17    2.38
   0  -5  22    6.35    3.46
   0  -5 -22    6.58    3.36
   0  -5 -22    2.39    2.28
   0  -5  23    2.14    2.94
   0  -5 -23   -0.65    2.98
   0  -5 -23    2.81    3.74
   0  -5  24    6.62    4.18
   0  -5 -24   -1.99    3.55
   0  -5 -24   -0.57    3.12
   0  -5  25    9.73    5.19
   0  -5 -25    2.54    2.31
   0  -5 -25    9.45    5.35
   0  -5 -26    1.09    2.91
   0  -5 -26    1.52    1.75
   0  -5  27    8.63    5.43
   0   5 -27    2.01    1.75
   0  -5 -27    5.02    4.40
   0  -5 -27    5.26    3.33
   0  -5  28    1.29    1.52
   0   5 -28    1.84    2.02
   0  -5 -28    1.92    2.38
   0  -5 -28    1.48    3.17
   0   5 -29   -0.62    2.14
   0  -5  29    3.25    3.89
   0  -5 -29    2.83    2.85
   0  -5 -29    1.93    2.24
   0  -5  30    1.91    3.39
   0   5 -30    2.28    2.67
   0  -5 -30    1.13    1.64
   0  -5 -30    5.47    4.61
   0   5 -31   -3.38    4.12
   0  -5  31    3.89    3.51
   0  -5 -31    2.88    2.86
   0  -5 -31   -0.95    2.52
   0   5 -32    1.10    2.21
   0  -5  32    2.89    3.38
   0  -5 -32    2.45    4.24
   0  -5 -32    1.18    2.11
   0   5 -33    2.01    1.88
   0  -5  33   -5.42    4.40
   0  -5 -33    4.99    4.99
   0  -5 -33    0.91    2.36
   0  -5  34    1.21    2.84
   0   5 -34    2.11    3.95
   0  -5 -34   -5.16    2.68
   0  -5 -34   -1.19    3.69
   0  -5  35    5.26    3.29
   0  -5 -35    1.75    2.57
   0   5 -35   -1.40    3.54
   0  -5 -35    6.66    5.55
   0  -5  36    1.16    3.60
   0   5 -36   -4.98    6.05
   0  -5  37    1.00    3.16
   0   5 -37   -1.94    5.68
   0  -5  38    2.52    3.91
   0  -6   0  102.47   10.21
   0  -6   0  126.67   13.24
   0  -6   1   18.27    4.35
   0  -6  -1   18.81    4.39
   0  -6   1   23.94    6.03
   0  -6  -1   24.43    5.98
   0  -6  -2    2.09    1.37
   0  -6   2    3.49    2.85
   0  -6   2    6.02    3.42
   0  -6  -2   -1.51    2.03
   0  -6   3    0.12    1.18
   0  -6  -3   -0.32    1.09
   0  -6   3   -0.36    1.67
   0  -6  -4    3.72    1.69
   0  -6   4    2.97    2.41
   0  -6   4    2.06    1.85
   0  -6  -4    9.88    3.95
   0  -6  -5    6.96    2.38
   0  -6   5    7.31    3.06
   0  -6   5    3.81    1.93
   0  -6  -5    8.46    3.42
   0  -6  -6   -1.19    0.98
   0   6   6   -2.42    1.28
   0  -6   6   -1.63    2.27
   0  -6  -6    1.44    2.84
   0  -6   6   -0.61    1.69
   0  -6   7    0.57    2.65
   0  -6  -7    0.69    1.24
   0   6   7    0.53    1.48
   0  -6   7    1.44    2.71
   0  -6  -7   -2.18    1.83
   0   6   8    7.29    2.48
   0  -6  -8    8.47    2.59
   0  -6   8    8.29    3.37
   0  -6  -8    6.73    1.97
   0  -6  -8    4.40    3.15
   0  -6   8    8.88    3.84
   0  -6  -9   12.07    3.17
   0  -6   9   16.99    4.61
   0   6   9   14.95    4.07
   0  -6  -9   19.29    5.63
   0  -6   9   14.12    4.89
   0  -6  -9   15.96    5.12
   0  -6 -10   47.74    5.67
   0   6  10   37.18    5.92
   0  -6  10   40.32    7.41
   0  -6 -10   43.80    8.43
   0  -6  10   47.78    8.45
   0  -6 -10   48.03    8.38
   0   6  11   75.67    8.44
   0  -6  11   82.87   10.60
   0  -6 -11   88.44    7.41
   0  -6 -11   94.29   12.54
   0  -6  11   84.24   10.75
   0  -6 -11   86.87   11.55
   0  -6  12   24.07    5.87
   0   6  12   21.18    4.80
   0  -6 -12   25.93    4.05
   0  -6 -12   26.02    6.85
   0  -6 -12   19.23    5.86
   0   6  13   27.90    5.37
   0  -6  13   34.49    7.21
   0  -6 -13   33.05    4.30
   0  -6 -13   28.15    6.87
   0  -6 -13   26.57    6.84
   0   6  14  118.56   10.64
   0  -6  14  111.74   13.08
   0  -6 -14  104.83    7.08
   0  -6 -14  111.66   13.56
   0  -6 -14   98.55   13.12
   0   6  15   62.25    7.93
   0  -6  15   89.04   11.87
   0  -6 -15   90.76   12.14
   0  -6 -15   77.59   12.15
   0  -6  16    9.74    3.87
   0  -6 -16   13.87    5.60
   0  -6 -16   11.01    5.28
   0  -6  17    2.52    1.97
   0  -6 -17    7.66    3.78
   0  -6 -17    5.80    3.25
   0  -6  18   -1.93    2.43
   0  -6 -18    1.04    3.45
   0  -6 -18    2.63    2.19
   0  -6  19    0.89    1.64
   0  -6 -19    5.34    3.44
   0  -6 -19   -0.28    2.10
   0  -6  20    1.86    2.67
   0  -6 -20    8.36    4.71
   0  -6 -20    2.38    2.37
   0  -6  21    9.17    4.61
   0  -6 -21    7.21    5.25
   0  -6 -21    4.09    3.18
   0  -6  22    0.67    1.77
   0  -6 -22    2.43    3.11
   0  -6 -22   -1.19    2.12
   0  -6  23    0.21    1.61
   0  -6 -23    1.36    2.76
   0  -6 -23    2.60    3.57
   0  -6  24    0.88    3.15
   0  -6 -24    4.45    4.10
   0  -6 -24   -1.76    2.65
   0  -6  25    7.57    4.23
   0  -6 -25    7.95    4.74
   0  -6 -25    5.97    3.36
   0  -6  26   10.20    5.16
   0  -6 -26   11.76    5.37
   0  -6 -26   15.08    7.02
   0  -6  27   10.51    4.86
   0  -6 -27    4.79    2.48
   0  -6 -27    8.23    5.09
   0   6 -28    7.82    4.91
   0  -6  28    5.44    3.97
   0  -6 -28    2.30    3.80
   0  -6 -28   11.33    5.11
   0   6 -29    4.53    2.54
   0  -6  29   -1.41    2.34
   0  -6 -29    0.36    5.60
   0  -6 -29    2.75    3.72
   0  -6  30    1.21    4.00
   0   6 -30   -0.22    2.59
   0  -6 -30   -2.74    3.52
   0  -6 -30   -1.51    3.07
   0   6 -31    2.99    4.36
   0  -6  31    1.40    3.16
   0  -6 -31    2.65    5.60
   0  -6 -31    4.85    3.74
   0   6 -32    0.52    1.61
   0  -6  32    0.38    2.21
   0  -6 -32    3.02    2.94
   0  -6 -32   -3.35    3.06
   0  -6  33   -1.67    3.48
   0   6 -33    2.89    2.73
   0  -6 -33   -5.30    4.82
   0  -6 -33   -3.10    3.83
   0   6 -34   -5.37    4.51
   0  -6  34   -3.60    3.41
   0  -6 -34    2.39    3.96
   0   6 -35    0.81    2.15
   0  -7   0    2.56    2.27
   0  -7   0    2.33    2.93
   0  -7  -1    9.68    3.61
   0  -7   1    6.92    3.00
   0  -7   1    2.75    2.52
   0  -7  -1    7.72    4.71
   0  -7   2    4.05    2.60
   0  -7  -2    1.79    1.76
   0  -7   2    3.65    2.86
   0  -7  -2    8.90    4.66
   0  -7  -3   -0.71    1.43
   0  -7   3   -0.44    1.50
   0  -7   3    5.66    3.49
   0  -7  -3    1.59    2.91
   0  -7  -4    5.11    2.67
   0  -7   4    2.64    2.65
   0  -7   4    3.31    3.59
   0  -7  -4    0.12    2.13
   0   7   5    0.25    1.48
   0  -7  -5   -0.10    1.55
   0  -7   5    2.82    2.70
   0  -7   5   -1.51    3.53
   0  -7  -5    1.46    2.07
   0  -7   6    6.17    2.86
   0  -7  -6    2.14    1.43
   0   7   6    3.33    2.34
   0  -7   6    4.34    2.45
   0  -7  -6    3.11    2.26
   0   7   7    1.28    1.44
   0  -7  -7    4.93    2.69
   0  -7   7    1.06    1.50
   0  -7   7    2.27    1.58
   0  -7  -7    1.24    1.31
   0  -7  -8    3.35    2.34
   0  -7   8    1.40    2.07
   0   7   8    0.20    0.97
   0  -7  -8    3.20    2.73
   0  -7   8   -0.37    2.05
   0  -7   9   -4.80    3.63
   0   7   9    2.39    2.26
   0  -7  -9    0.95    0.72
   0  -7  -9    4.63    3.69
   0  -7   9    1.38    2.35
   0  -7 -10    1.93    1.91
   0  -7  10    0.73    1.29
   0   7  10   -0.82    0.99
   0  -7  10    4.72    2.45
   0   7  11    3.01    2.27
   0  -7  11   -3.54    2.85
   0  -7 -11   -0.63    0.83
   0  -7 -11    6.73    4.03
   0  -7 -11    3.93    4.08
   0  -7  11    2.91    2.99
   0  -7  12   -0.77    2.95
   0  -7 -12    1.37    4.05
   0  -7 -12    0.85    2.07
   0  -7  12   -1.11    2.32
   0  -7  13    1.79    2.30
   0  -7 -13    0.80    2.85
   0  -7 -13    3.81    3.08
   0  -7  14    7.14    3.20
   0  -7 -14   12.93    4.70
   0  -7 -14   -0.02    1.37
   0  -7  15    1.19    1.89
   0  -7 -15   -2.79    3.52
   0  -7 -15   -1.59    2.59
   0  -7  16    2.01    2.38
   0  -7 -16    1.07    3.16
   0  -7 -16   -2.56    2.68
   0  -7  17    3.39    3.34
   0  -7 -17    4.75    3.33
   0  -7 -17   -3.11    3.05
   0  -7  18    4.43    3.99
   0  -7 -18    1.55    4.72
   0  -7 -18    2.10    2.36
   0  -7  19    1.74    2.32
   0  -7 -19    4.70    3.56
   0  -7 -19    1.54    2.18
   0  -7  20    3.27    3.30
   0  -7 -20    1.22    2.56
   0  -7 -20    1.99    2.76
   0  -7  21    1.92    2.61
   0  -7 -21    2.84    2.85
   0  -7 -21    5.83    3.79
   0  -7  22    3.91    4.36
   0  -7 -22    3.37    4.83
   0  -7 -22    7.11    4.65
   0  -7  23    4.28    3.66
   0  -7 -23    3.90    5.57
   0  -7 -23    1.95    1.60
   0  -7  24   -3.63    3.10
   0  -7 -24   -2.99    3.73
   0  -7 -24   -0.60    3.74
   0  -7  25    0.31    3.50
   0  -7 -25   -1.60    2.51
   0  -7 -25    0.06    3.04
   0  -7  26   -0.81    3.22
   0  -7 -26   -3.10    4.32
   0  -7  27    1.47    2.20
   0  -7 -27    1.05    1.99
   0  -7 -27    0.11    5.20
   0  -7  28    2.44    2.43
   0  -7 -28   -0.25    3.03
   0  -7 -28    8.47    6.11
   0   7 -29    3.48    4.97
   0  -7  29    2.29    4.69
   0  -7 -29    0.10    3.37
   0  -7 -29    3.69    4.00
   0  -7  30    1.45    2.19
   0   7 -30   -0.67    1.55
   0  -7 -30    3.14    3.94
   0  -7 -30   -2.97    4.22
   0   7 -31   -2.34    3.63
   0  -7 -31    1.70    2.10
   0   7 -32    3.07    3.51
   0  -7 -32   -0.03    3.14
   0   7 -33   -1.40    3.60
   0  -7 -33    2.45    1.97
   0   7 -34   -0.51    1.98
   0  -7 -34   -4.28    3.82
   0  -8   0   25.19    5.89
   0  -8   0   32.20    8.79
   0  -8   1    7.02    3.75
   0  -8  -1    8.75    4.21
   0  -8   1    4.65    4.13
   0  -8  -1    7.94    4.57
   0  -8   2    0.79    1.89
   0  -8  -2    3.11    2.35
   0  -8  -2    3.26    3.88
   0  -8   2   -0.28    2.45
   0  -8   3   -1.90    2.01
   0  -8  -3    2.87    1.45
   0  -8   3    0.98    1.39
   0  -8  -3    3.19    2.63
   0  -8  -4    0.34    1.09
   0  -8   4    0.84    1.73
   0  -8   4    3.07    2.98
   0  -8  -4    5.40    4.19
   0  -8  -5    1.24    1.38
   0  -8   5    4.60    3.74
   0  -8  -5    0.29    1.81
   0  -8   5   -2.20    2.49
   0  -8   6    2.59    3.02
   0  -8  -6    3.76    2.62
   0  -8  -6    8.01    3.97
   0  -8   6    2.77    2.51
   0  -8  -7    1.69    1.70
   0  -8   7    2.45    2.63
   0  -8  -7   -5.74    3.94
   0  -8   7   -2.31    3.79
   0  -8   8    0.64    1.78
   0  -8   8    5.55    3.74
   0  -8  -8    1.85    3.22
   0  -8   9    3.39    3.62
   0  -8  -9   -2.94    2.80
   0  -8   9    1.15    2.20
   0  -8  10   -0.42    2.87
   0  -8  10   -0.36    1.42
   0  -8 -10    3.58    3.12
   0  -8  11    1.58    1.91
   0  -8 -11    5.08    3.94
   0  -8  11   -1.39    2.08
   0  -8  12    3.15    2.81
   0  -8 -12    3.69    3.13
   0  -8  13    3.66    2.46
   0  -8 -13   -2.62    1.79
   0  -8  14   -1.51    2.81
   0  -8 -14    5.84    3.37
   0  -8 -14    3.40    4.44
   0  -8  15    5.04    2.90
   0  -8 -15   -0.26    2.25
   0  -8 -15    2.14    3.11
   0  -8  16   -0.64    1.67
   0  -8 -16    7.92    5.79
   0  -8 -16   -2.23    4.78
   0  -8  17   -3.35    2.72
   0  -8 -17    2.11    2.81
   0  -8 -17    3.49    4.55
   0  -8  18   -0.10    2.11
   0  -8 -18   -0.55    2.08
   0  -8 -18   -3.12    4.45
   0  -8  19   -1.01    1.88
   0  -8 -19    5.37    4.10
   0  -8 -19    4.13    4.45
   0  -8  20    1.04    2.91
   0  -8 -20   -3.11    3.66
   0  -8 -20    4.14    4.28
   0  -8  21    7.75    4.99
   0  -8 -21    4.00    4.59
   0  -8 -21    1.32    3.30
   0  -8  22    2.81    3.55
   0  -8 -22    0.07    2.78
   0  -8 -22    2.33    2.31
   0  -8  23   -0.84    3.63
   0  -8 -23   -0.57    4.49
   0  -8 -23   -1.04    3.48
   0  -8  24    0.26    2.41
   0  -8 -24    6.58    5.55
   0  -8 -24    5.01    5.65
   0  -8  25    0.98    2.61
   0  -8 -25   -0.35    2.76
   0  -8 -25    7.24    5.53
   0  -8 -26    2.68    5.88
   0  -8 -26   -0.24    2.94
   0  -8 -27    4.78    5.43
   0  -8 -28   -3.00    3.21
   0  -8 -29   -2.67    3.40
   0  -9   0    0.09    2.20
   0  -9   0    5.96    4.71
   0  -9  -1   -0.58    1.97
   0  -9   1    0.57    1.34
   0  -9  -1    3.56    2.64
   0  -9   1    2.63    3.53
   0  -9   2   -1.41    3.44
   0  -9  -2    2.08    2.22
   0  -9  -2   -0.54    1.36
   0  -9   2   -2.35    2.94
   0  -9   3   -3.38    3.14
   0  -9  -3    0.88    2.29
   0  -9  -3   -0.03    2.08
   0  -9   3    2.77    3.25
   0  -9  -4   -0.75    1.28
   0  -9   4   -1.01    2.23
   0  -9   4    0.09    2.62
   0  -9  -4   -0.64    2.07
   0  -9   5    2.19    3.12
   0  -9  -5    1.44    2.31
   0  -9   5   -4.48    3.05
   0  -9   6   -2.38    2.72
   0  -9  -6   -3.41    2.17
   0  -9   6   -2.75    3.12
   0  -9   7    6.16    4.14
   0  -9  -7    2.01    2.85
   0  -9   7    4.41    4.29
   0  -9   8    0.58    2.34
   0  -9  -8    1.22    2.78
   0  -9   8   -2.67    4.05
   0  -9   9   -1.77    2.94
   0  -9   9    3.72    3.85
   0  -9  -9   -1.35    2.78
   0  -9  10   -1.07    2.67
   0  -9  10    2.85    2.51
   0  -9  11   -3.06    3.64
   0  -9 -11   -2.74    2.58
   0  -9  11    3.83    3.23
   0  -9  12    0.33    2.09
   0  -9 -12    0.24    2.39
   0  -9  13    6.77    4.09
   0  -9 -13    5.65    5.35
   0  -9  14    4.76    3.91
   0  -9 -14    5.20    4.49
   0  -9  15   -1.71    2.29
   0  -9 -15   -0.10    3.20
   0  -9  16    6.53    4.55
   0  -9 -16   -5.00    5.20
   0  -9  17    4.58    3.52
   0  -9 -17    1.93    2.05
   0  -9  18    6.71    5.14
   0  -9 -18   -4.94    6.03
   0  -9  19    2.22    2.97
   0  -9 -19    1.41    2.42
   0  -9 -19    8.05    5.38
   0  -9  20  -14.38    6.30
   0  -9 -20   -2.51    4.05
   0  -9 -20   -7.10    4.76
   0  -9 -21   -1.35    4.12
   0  -9 -21    2.60    2.23
   0  -9 -22    0.72    2.71
   0 -10   0    4.86    3.84
   0 -10   0    1.20    1.95
   0 -10   1    1.82    3.22
   0 -10   1    2.08    4.04
   0 -10  -1   -3.00    2.91
   0 -10   2    0.29    2.07
   0 -10  -2    6.48    5.64
   0 -10   2    0.11    2.34
   0 -10   3    0.78    2.55
   0 -10  -3   -0.22    3.10
   0 -10   3    1.61    4.40
   0 -10   4   -0.31    2.31
   0 -10   4   -2.18    3.72
   0 -10   5    0.86    2.31
   0 -10   5   -0.09    2.94
   0 -10  -5   -5.16    4.61
   0 -10   6   -2.26    3.23
   0 -10  -6   -1.28    4.00
   0 -10   6    6.08    3.83
   0 -10   7    2.86    1.89
   0 -10  -7   -1.70    3.23
   0 -10   7    1.96    3.43
   0 -10   8    2.60    2.65
   0 -10   8    2.48    4.33
   0 -10  -8    3.16    4.89
   0 -10   9   -7.36    4.91
   0 -10   9    6.34    4.28
   0 -10  -9   -2.13    2.72
   0 -10  10   -1.72    1.97
   0 -10  10    2.83    4.97
   0 -10 -10    1.40    3.17
   0 -10  11   -4.71    3.76
   0 -10  12    2.57    2.23
   0 -10  13    6.36    4.81
   0 -11   5   -1.63    2.71
   0 -11   6   -3.82    4.02
   1   0 -42    5.65    7.66
   1   0 -41   -3.06    2.77
   1   0 -40    9.03    6.81
   1   0 -39    2.23    5.06
   1   0 -38   -1.11    4.09
   1   0 -37   -3.69    5.01
   1   0 -36    3.61    3.70
   1   0 -35    0.66    3.10
   1   0 -34   -3.19    3.55
   1   0 -33   -0.66    2.14
   1   0 -32    3.51    3.74
   1   0 -31    2.26    1.79
   1   0 -30    0.94    1.07
   1   0 -30   -1.86    3.65
   1   0 -29   -0.71    1.07
   1   0 -29   -6.13    4.31
   1   0 -28    0.87    0.98
   1   0 -28    3.03    3.82
   1   0 -27   11.42    3.25
   1   0 -27   16.11    6.97
   1   0 -26   18.48    3.55
   1   0 -26   18.70    6.90
   1   0 -25    5.50    1.86
   1   0 -25    1.49    1.40
   1   0 -24    0.25    0.51
   1   0 -24    2.44    2.43
   1   0 -23    8.24    2.44
   1   0 -23   16.97    5.98
   1   0 -22    3.72    1.73
   1   0 -22    6.34    4.01
   1   0 -21    1.57    1.14
   1   0 -21    1.80    2.88
   1   0 -20    0.92    0.89
   1   0 -20    3.01    2.02
   1   0 -19    1.50    1.15
   1   0 -19    7.09    3.43
   1   0 -18    3.13    1.31
   1   0 -18    4.11    3.21
   1   0 -17    0.00    0.63
   1   0 -17   -1.04    1.57
  -1   0  16    3.24    1.20
   1   0 -16    2.70    1.11
   1   0 -16    2.78    1.46
   1   0 -15    4.69    1.60
   1   0 -15    3.42    1.64
  -1   0  15    3.30    1.32
   1   0 -15    3.84    2.54
   1   0 -14    5.25    1.84
   1   0 -14    5.44    1.56
  -1   0  14    7.04    1.92
   1   0 -14    8.60    3.39
  -1   0  13    1.56    1.11
   1   0 -13    1.23    1.10
   1   0 -13    1.30    0.95
   1   0 -13    1.48    1.81
   1   0 -12    3.75    1.22
   1   0 -12    5.04    1.39
  -1   0  12    4.83    1.35
   1   0 -12    4.54    2.59
  -1   0  11    1.39    0.83
   1   0 -11    3.21    1.35
   1   0 -11    2.35    0.95
   1   0 -11    4.79    2.21
  -1   0  10    3.17    0.97
   1   0 -10    3.48    1.17
   1   0 -10    2.53    1.16
   1   0 -10    6.23    2.22
  -1   0   9    0.73    0.52
   1   0  -9    1.64    0.59
   1   0  -9    2.64    2.15
  -1   0   8    2.39    1.22
   1   0  -8    0.62    0.66
   1   0  -8    4.98    2.32
   1   0  -7    7.42    1.49
  -1   0   7    8.67    1.46
   1   0  -7   14.33    2.90
   1   0  -6   13.76    1.83
   1   0  -6   16.90    2.75
   1   0  -5    2.82    0.96
   1   0  -5    2.02    0.69
   1   0  -4   -0.05    0.40
   1   0   3    2.78    0.70
   1   0   4   33.44    2.65
   1   0   5   19.84    3.01
   1   0   5   15.56    1.91
   1   0   6    2.64    1.57
   1   0   6    0.34    0.61
   1   0   7    4.05    2.04
   1   0   7   -0.86    1.04
  -1   0  -8   28.38    3.07
   1   0   8   28.06    3.00
   1   0   9   17.04    2.34
  -1   0  -9   18.88    2.54
   1   0  10    0.03    0.46
  -1   0 -10    0.04    0.59
  -1   0 -10    0.14    1.22
   1   0  11    0.14    0.52
  -1   0 -11    0.57    0.86
  -1   0 -11   -2.94    2.31
   1   0  12    7.18    1.76
  -1   0 -12    7.63    3.08
  -1   0 -12    6.75    1.77
   1   0  13    9.69    2.02
  -1   0 -13    6.50    2.44
  -1   0 -13   10.97    2.27
   1   0  14   15.89    2.73
  -1   0 -14   16.40    2.06
  -1   0 -14   11.28    3.09
  -1   0 -14   13.38    2.66
   1   0  15    5.61    1.70
  -1   0 -15    5.33    1.34
  -1   0 -15    8.77    3.76
  -1   0 -15    6.70    2.17
  -1   0 -16   83.88    6.94
   1   0  16   79.40    6.28
  -1   0 -16   79.10    4.96
  -1   0 -16   74.67   10.50
  -1   0 -17   20.00    2.53
   1   0  17   21.22    3.30
  -1   0 -17   28.86    6.70
  -1   0 -17   23.73    3.76
   1   0  18    4.42    1.70
  -1   0 -18    3.73    1.23
  -1   0 -18    4.32    3.57
   1   0  19   38.89    4.80
  -1   0 -19   37.20    3.48
  -1   0 -19   32.90    6.87
  -1   0 -20    4.35    1.47
   1   0  20    3.03    1.25
  -1   0 -20    9.86    5.00
   1   0  21    5.85    2.18
  -1   0 -21    5.34    1.47
  -1   0 -21    5.04    3.24
  -1   0 -22    0.00    0.49
   1   0  22    2.14    2.01
  -1   0 -22    7.58    4.96
   1   0  23   17.38    3.64
  -1   0 -23   14.59    2.32
  -1   0 -23    7.27    2.94
   1   0  24    9.89    3.10
  -1   0 -24    8.08    1.82
  -1   0 -24    7.07    4.00
   1   0  25    0.82    1.30
  -1   0 -25    0.36    0.54
  -1   0 -25    0.05    2.50
   1   0  26   11.78    3.18
  -1   0 -26   11.92    2.23
  -1   0 -26   14.44    5.72
   1   0  27   25.01    4.62
  -1   0 -27   29.91    8.89
   1   0  28    0.02    0.86
  -1   0 -28    7.14    4.36
   1   0  29    3.76    1.58
  -1   0 -29   10.85    5.82
   1   0  30    0.58    1.29
  -1   0 -30   14.97    7.71
   1   0  31   -1.22    1.43
  -1   0 -31    4.28    4.00
  -1   0 -32    0.14    2.50
  -1   0 -33    4.26    4.81
  -1   0 -34    5.79    6.02
  -1   0 -35    6.70    5.97
  -1   0 -36    1.19    3.57
  -1   0 -37   12.56    7.39
  -1   0 -38    0.08    3.70
  -1   0 -39    2.33    4.77
  -1   0 -40   -2.82    5.07
   1   1 -42    4.89    5.87
   1  -1 -41   15.04    7.95
   1   1 -41    1.78    2.80
   1  -1 -40   13.17    6.75
   1   1 -40    5.52    5.60
   1  -1 -39   14.05    6.78
   1   1 -39   10.68    6.82
   1   1 -38    0.72    3.76
   1  -1 -38    3.03    4.76
   1  -1 -37   -0.77    2.17
   1   1 -37    1.53    3.99
   1  -1 -36    4.33    4.54
   1   1 -36    6.06    6.45
   1   1 -35   -0.97    2.31
   1  -1 -35    3.05    4.99
   1   1 -34   -1.31    2.63
   1  -1 -34    2.55    2.11
   1   1 -33    9.94    6.38
   1  -1 -33   12.80    6.99
   1   1 -32    2.19    3.50
   1  -1 -32    4.86    4.87
   1   1 -31    1.47    1.46
   1  -1 -31   -2.71    3.24
   1   1 -31    0.15    3.31
   1   1 -30   20.84    4.56
   1  -1 -30   19.65    6.58
   1   1 -30   16.63    5.95
   1   1 -29   24.57    4.78
   1   1 -29   30.26    8.51
   1  -1 -29   20.50    6.32
   1   1 -28   86.83    8.64
   1  -1 -28   87.41    7.05
   1   1 -28   86.92   14.12
   1  -1 -28   90.53   13.22
   1  -1 -27   19.09    3.33
   1   1 -27   17.12    4.11
   1  -1 -27   23.22    6.92
   1   1 -27   21.59    7.45
   1   1 -26   42.84    5.87
   1  -1 -26   48.49    5.13
   1  -1 -26   59.56   10.40
   1   1 -26   44.56   10.05
  -1  -1  25   84.70    9.28
   1  -1 -25   73.46    6.29
   1   1 -25   74.17    7.66
   1   1 -25   80.97   12.70
   1  -1 -25   68.94   10.88
   1   1 -24    0.24    0.67
   1  -1 -24    5.76    1.93
  -1  -1  24    2.70    1.94
   1   1 -24    3.07    2.83
   1  -1 -24    4.29    2.97
   1   1 -23   31.93    4.81
  -1  -1  23   30.83    5.31
   1  -1 -23   32.98    4.14
   1   1 -23   39.12    8.34
   1  -1 -23   32.13    6.92
  -1   1  22    8.23    2.16
   1  -1 -22    9.87    2.15
  -1  -1  22   13.11    3.37
   1   1 -22   13.98    3.48
   1  -1 -22    8.82    3.75
   1   1 -22   16.55    5.35
   1   1 -21   35.39    5.00
  -1   1  21   27.74    3.91
   1  -1 -21   34.21    4.03
  -1  -1  21   36.95    5.88
   1   1 -21   40.46    8.68
   1  -1 -21   32.83    6.99
   1  -1 -20   16.52    2.76
  -1   1  20   17.63    3.02
  -1  -1  20   16.24    3.79
   1   1 -20   15.27    3.25
   1  -1 -20   17.31    4.89
   1   1 -20   18.56    5.24
   1  -1 -19   23.37    3.25
   1  -1 -19   23.67    3.53
   1   1 -19   31.77    4.71
  -1  -1  19   30.49    5.12
  -1   1  19   23.66    3.48
   1  -1 -19   23.63    5.57
   1   1 -19   24.72    6.58
  -1   1  18    3.19    1.27
   1  -1 -18    5.24    1.75
   1  -1 -18    4.64    1.62
  -1  -1  18    4.90    2.21
   1   1 -18    4.96    2.17
   1  -1 -18    5.65    2.96
   1   1 -18    3.62    2.24
   1  -1 -17   64.27    5.15
   1   1 -17   63.58    6.41
  -1  -1  17   65.07    6.93
  -1   1  17   62.20    5.20
   1  -1 -17   70.12    5.84
   1   1 -17   55.02    8.83
   1  -1 -17   71.58    9.02
  -1   1  16   98.98    6.41
  -1  -1  16   98.93    8.39
   1   1 -16   90.15    7.53
   1  -1 -16   98.16    6.16
   1  -1 -16   95.48    6.72
   1  -1 -16   98.33   10.22
   1   1 -16   90.01   10.99
   1  -1 -15   10.33    2.22
   1  -1 -15    7.58    1.92
   1   1 -15    6.46    2.07
  -1   1  15    8.41    1.78
  -1  -1  15   11.43    3.03
   1  -1 -15    4.92    2.16
   1   1 -15    9.30    4.04
   1   1 -14  229.08   11.52
   1  -1 -14  230.65    9.09
   1  -1 -14  222.63    9.43
  -1  -1  14  241.60   12.18
  -1   1  14  226.49    9.10
   1   1 -14  214.23   15.61
   1  -1 -14  232.20   14.52
   1   1 -13   30.89    4.19
  -1  -1  13   31.26    4.38
  -1   1  13   29.43    3.22
   1  -1 -13   32.03    3.43
   1  -1 -13   32.10    3.46
   1  -1 -13   33.87    5.53
   1   1 -12   72.15    6.28
   1  -1 -12   74.31    4.99
   1  -1 -12   74.81    4.99
  -1  -1  12   69.54    6.36
  -1   1  12   74.73    4.94
   1  -1 -12   74.25    7.65
   1  -1 -11  268.92   10.07
  -1  -1  11  254.20   11.52
   1   1 -11  270.11   11.81
   1  -1 -11  261.86    9.23
  -1   1  11  259.41    9.09
   1  -1 -11  282.34   14.13
  -1  -1  10   46.20    4.85
   1  -1 -10   44.42    3.79
   1  -1 -10   43.66    3.91
   1   1 -10   50.76    5.03
  -1   1  10   46.26    3.76
   1  -1 -10   47.63    5.65
   1  -1  -9   16.61    2.33
   1   1  -9   18.10    2.98
  -1  -1   9   20.48    3.25
   1  -1  -9   16.78    2.29
  -1   1   9   15.02    2.09
   1  -1  -9   16.11    2.93
   1  -1  -8   23.37    2.63
   1  -1  -8   22.62    2.64
   1   1  -8   22.53    3.24
  -1  -1   8   22.61    3.18
  -1   1   8   22.98    2.59
   1  -1  -8   28.02    3.90
   1  -1  -7   23.57    2.74
  -1  -1   7   21.38    3.07
  -1   1   7   17.41    2.26
   1  -1  -7   19.32    2.37
   1   1  -7   16.64    2.61
   1  -1  -7   20.90    3.43
  -1   1   6  181.73    6.86
   1   1  -6  179.07    8.41
  -1   1   6  178.53    6.84
  -1  -1   6  164.57    7.83
   1  -1  -6  173.75    6.88
   1  -1  -6  170.90    8.57
  -1   1   5  174.86    6.58
   1  -1  -5  186.91    7.02
   1   1  -5  173.18    8.10
  -1  -1   5  180.79    7.85
   1  -1  -5  163.45    7.96
   1  -1  -4   43.56    3.41
   1   1  -4   39.49    3.71
  -1  -1   4   40.87    3.62
   1  -1  -4   37.97    3.70
   1   1  -3   95.90    5.57
  -1  -1   3   85.62    4.84
   1  -1  -3   94.06    5.44
   1   1  -2 1607.36   22.09
   1  -1  -2 1650.81   22.31
   1   1  -1  498.96   11.79
   1  -1  -1  488.25   12.05
   1   1   0 1523.01   19.61
   1  -1   0 1564.87   20.26
   1   1   1  429.94    9.85
   1  -1   1  429.66    9.95
   1   1   2  964.42   13.23
   1   1   2  969.99   13.76
   1  -1   2  969.94   17.94
   1  -1   2  986.42   14.48
   1  -1   3  663.55   15.22
   1   1   3  689.21   10.70
   1   1   3  678.25   10.07
  -1  -1  -3  700.63   14.09
   1  -1   3  691.31   11.72
  -1  -1  -3  676.81   12.57
   1   1   4  647.13    9.60
   1   1   4  672.84   16.40
   1  -1   4  636.00   15.35
  -1  -1  -4  661.00   12.81
   1  -1   4  654.71   11.15
  -1  -1  -4  653.62   15.25
   1   1   4  655.44   13.13
   1   1   5  221.69   10.02
   1  -1   5  215.26    9.23
  -1  -1  -5  217.31    7.57
  -1  -1  -5  223.07    9.67
   1   1   5  225.75    7.91
   1  -1   5  207.86    6.29
   1   1   6   87.22    6.76
   1  -1   6   95.62    5.93
  -1   1  -6   89.52    4.32
   1   1   6   92.02    5.26
  -1  -1  -6   99.76    7.06
  -1  -1  -6   95.86    5.21
   1  -1   7   59.38    4.96
   1   1   7   48.88    5.26
  -1   1  -7   57.99    3.51
  -1  -1  -7   53.48    4.07
  -1  -1  -7   59.33    2.83
  -1  -1  -7   64.53    6.10
   1   1   8   79.81    7.09
   1  -1   8   81.61    6.14
  -1  -1  -8   85.12    3.66
  -1  -1  -8   76.62    5.05
  -1   1  -8   80.40    4.34
  -1  -1  -8   85.53    7.39
   1   1   9   69.68    6.62
   1   1   9   62.30    2.76
   1  -1   9   61.90    5.55
  -1   1  -9   63.81    3.95
  -1  -1  -9   62.78    3.28
  -1  -1  -9   62.37    6.96
  -1  -1  -9   61.23    4.80
  -1  -1 -10   21.05    1.90
   1  -1  10   17.98    2.98
   1   1  10   21.50    1.75
   1   1  10   21.55    4.17
  -1  -1 -10   19.91    4.16
  -1  -1 -10   17.53    2.85
   1   1  11   26.05    4.57
   1   1  11   22.72    2.04
   1  -1  11   23.34    3.63
  -1  -1 -11   25.11    2.26
  -1   1 -11   24.37    3.88
  -1  -1 -11   22.79    4.72
  -1  -1 -11   24.40    3.36
   1  -1  12   57.46    5.77
  -1   1 -12   50.33    5.53
   1   1  12   57.83    3.46
  -1  -1 -12   54.96    3.63
  -1  -1 -12   63.75    7.87
   1   1  13    8.30    1.59
   1  -1  13    2.54    0.89
  -1  -1 -13    6.91    1.54
  -1  -1 -13    7.73    3.55
  -1  -1 -14  416.87   11.59
   1  -1  14  410.58   16.10
   1   1  14  431.35   10.83
  -1  -1 -14  452.98   22.63
   1  -1  15 1577.57   31.98
   1   1  15 1547.13   21.15
  -1  -1 -15 1595.84   23.20
  -1  -1 -15 1631.87   43.91
  -1  -1 -16   18.41    2.88
   1   1  16   16.64    2.58
   1  -1  16   20.08    3.94
  -1  -1 -16   22.63    6.13
  -1  -1 -17   59.59    4.93
   1   1  17   67.24    4.75
   1  -1  17   59.78    6.46
  -1  -1 -17   64.24    9.39
   1   1  18   16.15    2.47
   1  -1  18   16.26    3.41
  -1  -1 -18   18.53    5.62
  -1  -1 -18   15.35    2.74
   1  -1  19   41.00    5.50
   1   1  19   37.03    3.88
  -1  -1 -19   37.85    4.27
  -1  -1 -19   33.43    7.62
  -1   1 -20    8.19    2.30
   1   1  20    4.04    0.88
   1  -1  20    5.93    2.52
  -1   1 -20    4.86    3.82
  -1  -1 -20    6.47    3.68
  -1  -1 -20    5.71    1.93
   1   1  21   19.22    2.97
   1  -1  21   29.48    4.94
  -1   1 -21   24.16    4.05
  -1   1 -21   16.00    5.64
  -1  -1 -21   20.16    6.49
  -1  -1 -21   20.52    3.58
   1  -1  22    4.52    2.39
  -1   1 -22    6.41    2.02
   1   1  22    4.30    1.54
  -1  -1 -22    8.61    4.36
  -1   1 -22    4.98    4.05
  -1  -1 -22    4.25    1.71
  -1  -1 -23   36.11    4.97
   1   1  23   41.02    4.69
  -1   1 -23   39.85    5.22
   1  -1  23   45.17    6.34
  -1  -1 -23   45.32    9.51
  -1   1 -23   32.40    8.37
  -1   1 -24    1.84    1.26
   1  -1  24    2.87    1.67
  -1  -1 -24    1.55    1.46
  -1   1 -24    1.55    1.30
   1  -1  25    3.28    2.67
  -1   1 -25    4.55    1.93
  -1  -1 -25    9.90    5.09
  -1   1 -25    4.83    4.06
   1  -1  26   12.85    3.78
  -1   1 -26   12.78    3.05
  -1   1 -26    9.41    5.47
  -1  -1 -26   12.72    6.01
  -1   1 -27    1.40    1.21
   1  -1  27   -1.59    2.40
  -1  -1 -27   -4.10    3.33
  -1   1 -27    2.57    2.35
  -1   1 -28   29.40    4.72
   1  -1  28   22.02    4.93
  -1   1 -28   25.63    8.64
  -1  -1 -28   22.18    7.30
   1  -1  29   21.60    4.85
  -1   1 -29   22.21    8.55
  -1  -1 -29    9.56    4.52
   1  -1  30    6.82    2.81
  -1  -1 -30    3.51    2.06
  -1   1 -30    8.75    5.59
   1  -1  31    2.06    2.07
  -1   1 -31    1.63    4.07
  -1  -1 -31   -3.32    4.45
   1  -1  32    3.77    2.30
  -1  -1 -32   -6.89    5.55
  -1   1 -32    0.47    2.24
   1  -1  33    2.35    2.73
  -1   1 -33   -0.47    2.42
  -1  -1 -33    0.38    3.86
   1  -1  34    9.31    3.68
  -1  -1 -34    2.28    2.30
  -1   1 -34    3.83    5.08
  -1   1 -35   -0.26    4.54
  -1  -1 -35    0.01    2.35
  -1  -1 -36   -7.60    6.03
  -1   1 -36   -5.36    6.83
  -1  -1 -37    2.28    3.86
  -1   1 -37    0.55    3.08
  -1  -1 -38   -1.19    3.73
  -1   1 -38    2.80    5.04
  -1  -1 -39    5.13    6.22
  -1   1 -39   -0.93    2.48
  -1   1 -40   12.47    7.81
  -1  -1 -40    3.77    4.79
   1   2 -41   18.97   10.40
   1  -2 -40    6.36    5.41
   1   2 -40    8.50    4.98
   1   2 -39   -1.04    6.53
   1  -2 -39    6.61    6.15
   1  -2 -38   12.18    5.78
   1   2 -38    7.24    4.70
   1  -2 -37    3.83    3.34
   1   2 -37    7.29    7.49
   1   2 -36   14.42    7.86
   1  -2 -36    7.46    5.35
   1  -2 -35    4.15    3.75
   1   2 -35    4.99    4.08
   1  -2 -34    8.44    5.60
   1   2 -34    0.68    2.71
   1   2 -33    6.17    4.69
   1  -2 -33    0.08    4.13
   1   2 -32    2.14    1.96
   1  -2 -32   -2.74    1.79
  -1  -2  31    1.44    1.60
   1   2 -31    1.31    1.66
   1  -2 -31    3.76    3.80
   1   2 -31    4.16    2.65
   1   2 -30    5.99    2.51
  -1  -2  30    7.29    3.86
   1   2 -30   10.60    6.21
   1  -2 -30    6.00    3.68
  -1  -2  29    7.73    4.10
   1   2 -29    7.03    2.66
   1  -2 -29   11.79    5.62
   1   2 -29   12.18    6.13
   1  -2 -28   52.29    6.50
  -1  -2  28   62.63    9.23
   1   2 -28   51.11    7.60
   1   2 -28   57.72   12.17
   1  -2 -28   47.72    9.96
   1   2 -27  203.31   14.91
  -1  -2  27  225.79   16.80
   1  -2 -27  193.46   12.42
   1   2 -27  221.88   23.60
   1  -2 -27  218.32   20.25
   1  -2 -26   76.58    7.73
   1  -2 -26   75.24    6.11
  -1  -2  26   94.08   10.95
   1   2 -26   85.86    9.63
   1   2 -26   74.15   13.45
   1  -2 -26   88.75   12.88
   1  -2 -25   11.16    2.93
   1  -2 -25   12.68    2.72
  -1  -2  25   16.35    4.79
   1   2 -25   13.72    4.02
   1  -2 -25    8.98    4.23
   1   2 -25   13.53    6.06
  -1  -2  24   22.66    5.37
   1   2 -24   18.25    4.31
   1  -2 -24   18.57    3.64
   1  -2 -24   17.63    2.98
   1  -2 -24   19.22    5.74
   1   2 -24   17.26    6.56
   1   2 -23    8.67    2.97
   1  -2 -23    3.58    1.82
  -1   2  23    1.03    0.90
   1  -2 -23    3.38    1.37
  -1  -2  23    4.12    2.22
   1  -2 -23    3.03    1.38
   1   2 -23   -4.14    4.81
   1  -2 -23    1.20    2.23
   1  -2 -22    6.44    1.85
   1  -2 -22    6.87    2.03
  -1   2  22    6.74    1.95
   1  -2 -22    7.35    2.06
   1   2 -22    9.89    2.86
  -1  -2  22   12.97    3.95
   1   2 -22    3.23    3.17
   1  -2 -22    7.63    3.66
  -1   2  21    5.05    1.62
  -1  -2  21    1.63    1.43
   1   2 -21    6.70    2.83
   1  -2 -21    6.48    1.71
   1  -2 -21    4.68    1.80
   1  -2 -21    5.73    1.90
   1  -2 -21    7.95    3.82
   1   2 -20   22.84    4.87
   1  -2 -20   21.51    3.15
   1  -2 -20   25.35    3.67
  -1  -2  20   20.65    4.60
   1  -2 -20   26.22    3.56
  -1   2  20   17.74    2.82
   1  -2 -20   22.14    5.59
   1   2 -19    6.10    2.42
   1  -2 -19   10.27    2.31
   1  -2 -19    6.15    1.64
  -1   2  19    8.91    2.05
   1  -2 -19    9.49    2.25
  -1  -2  19   12.87    3.74
   1  -2 -19   11.69    3.78
   1  -2 -18   27.75    3.55
   1  -2 -18   28.84    3.74
  -1   2  18   28.52    3.50
   1  -2 -18   31.14    3.74
  -1  -2  18   30.91    5.46
   1   2 -18   28.87    5.01
   1  -2 -18   27.95    5.85
   1  -2 -17    8.96    2.09
   1  -2 -17   12.21    2.25
   1   2 -17    9.88    2.84
  -1   2  17    9.12    2.04
   1  -2 -17    9.96    2.12
  -1  -2  17   10.76    3.29
   1  -2 -17    7.65    2.87
   1   2 -16    6.35    2.64
   1  -2 -16    7.80    1.91
  -1   2  16    6.57    1.76
   1  -2 -16    5.91    1.46
   1  -2 -16    6.28    1.56
  -1  -2  16    4.00    1.82
   1  -2 -16    8.28    3.18
   1  -2 -15  131.21    7.00
  -1  -2  15  133.84   10.51
   1   2 -15  136.60   10.57
  -1   2  15  124.96    7.09
   1  -2 -15  127.62   11.52
   1   2 -14   27.35    4.81
  -1   2  14   19.05    2.76
  -1  -2  14   20.01    4.17
   1  -2 -14   22.55    5.12
   1   2 -13  511.95   19.92
   1  -2 -13  544.02   19.19
  -1  -2  13  540.70   20.15
  -1   2  13  545.52   14.61
   1  -2 -13  566.99   22.78
  -1  -2  12  345.08   15.52
  -1   2  12  334.54   11.43
   1  -2 -12  350.12   14.62
   1   2 -12  332.18   15.84
   1  -2 -12  354.20   17.52
  -1  -2  11   90.88    7.85
   1  -2 -11  100.74    7.33
  -1   2  11   96.58    6.09
   1  -2 -11   96.68    8.92
   1  -2 -10   25.16    3.60
  -1   2  10   24.30    2.62
  -1   2  10   25.53    3.18
  -1  -2  10   21.50    3.78
   1  -2 -10   22.54    4.23
  -1   2   9  246.76    8.54
  -1   2   9  242.53    9.74
  -1  -2   9  235.77   11.98
   1  -2  -9  232.14    9.98
   1  -2  -9  220.79    7.55
   1  -2  -9  248.99   13.34
   1  -2  -8  109.33    6.43
  -1  -2   8   87.07    7.31
  -1   2   8  112.66    5.75
  -1   2   8  110.48    6.63
   1  -2  -8  105.87    8.41
   1  -2  -8  106.88    5.18
  -1  -2   7    7.85    2.02
  -1   2   7    6.52    1.58
   1  -2  -7    6.91    1.41
   1  -2  -7    6.08    2.14
   1  -2  -7    7.29    1.47
   1  -2  -7    7.57    2.08
  -1   2   6  175.70    8.35
   1  -2  -6  170.65    6.74
  -1  -2   6  173.97    9.51
   1  -2  -6  178.23   10.54
   1  -2  -6  165.86    6.69
   1  -2  -6  170.23   10.07
  -1  -2   5  160.15    8.80
   1  -2  -5  167.34    5.76
   1  -2  -5  163.78    9.62
   1  -2  -5  167.37    9.95
   1  -2  -5  169.27    6.91
  -1  -2   4  303.75   11.62
   1  -2  -4  327.48   11.21
   1  -2  -4  331.84   13.53
   1  -2  -4  322.57   13.40
  -1   2   4  323.82    9.93
  -1  -2   3  206.00    9.27
   1  -2  -3  203.57    9.06
  -1  -2   3  201.18    9.51
   1  -2  -3  191.94   10.14
  -1   2   3  207.02    8.15
   1  -2  -3  200.99   10.45
  -1  -2   2  339.57   11.40
   1  -2  -2  350.20   11.99
  -1   2   2  342.35   11.11
   1  -2  -2  356.44   13.17
  -1  -2   2  341.94   12.46
   1  -2  -2  347.95   13.56
  -1  -2   1  323.03   10.54
   1  -2  -1  314.63   11.66
   1   2  -1  329.99   10.76
  -1  -2   1  331.47   12.07
   1   2  -1  317.26   10.58
   1  -2  -1  317.10   12.56
   1  -2   0 1894.65   29.10
  -1  -2   0 1864.00   24.15
   1   2   0 1909.63   24.72
  -1  -2   0 1858.00   29.07
   1  -2   0 1881.75   29.53
   1   2   0 1910.95   26.27
  -1  -2   0 1846.35   26.16
   1  -2   1 6950.21   57.09
  -1  -2  -1 7243.89   45.10
   1   2   1 6881.94   44.57
  -1  -2  -1 7268.79   56.79
   1   2   1 7372.88   52.78
  -1  -2  -1 6980.29   51.19
   1  -2   1 6830.08   55.06
   1  -2   2 1277.42   25.02
  -1  -2  -2 1273.43   17.89
   1   2   2 1260.06   18.07
  -1  -2  -2 1270.52   22.57
  -1  -2  -2 1290.33   24.06
   1  -2   2 1203.73   22.88
   1   2   2 1273.63   22.45
  -1  -2  -3  499.41   10.21
   1  -2   3  478.69   15.91
   1   2   3  501.01   10.44
  -1  -2  -3  471.07   14.44
   1   2   3  494.17   14.75
  -1  -2  -3  498.44   15.11
   1  -2   3  470.09   14.10
  -1  -2  -4  669.23   10.80
   1  -2   4  626.62   18.17
   1   2   4  679.79   11.15
   1   2   4  672.14   18.13
  -1  -2  -4  654.70   17.45
  -1  -2  -4  671.90   17.65
   1  -2   4  641.84   16.24
  -1  -2  -5   35.71    2.23
   1  -2   5   38.51    4.78
   1   2   5   35.83    2.36
   1   2   5   31.32    4.52
  -1   2  -5   35.43    3.76
  -1  -2  -5   34.07    3.94
   1  -2   5   33.77    3.77
   1   2   5   38.25    4.54
   1   2   5   39.02    4.46
  -1  -2  -5   32.55    4.19
   1  -2   6   13.94    2.95
   1   2   6   13.63    2.88
  -1  -2  -6   13.10    2.60
   1  -2   6   14.01    2.35
   1   2   6   14.67    2.60
   1   2   6   14.30    3.06
  -1   2  -6   11.98    2.21
  -1  -2  -6   13.96    2.86
   1   2   7   76.75    7.15
   1  -2   7   62.35    6.18
  -1   2  -7   64.14    5.16
   1   2   7   79.26    6.52
   1  -2   7   68.21    5.24
  -1  -2  -7   66.73    6.37
  -1  -2  -7   69.02    5.94
   1   2   8   26.01    4.01
   1  -2   8   26.99    4.11
  -1  -2  -8   27.90    4.35
  -1   2  -8   25.62    3.33
  -1  -2  -8   26.70    4.52
   1   2   8   28.34    4.12
  -1  -2  -8   31.61    4.06
   1  -2   8   23.84    3.20
  -1  -2  -9    8.97    2.44
   1  -2   9   12.13    2.89
   1   2   9    9.35    2.70
  -1  -2  -9    9.24    2.61
   1   2   9   10.10    2.49
  -1   2  -9   10.06    2.19
  -1  -2  -9    9.23    2.11
   1   2  10   11.91    3.17
  -1  -2 -10   17.84    3.62
   1  -2  10   13.35    3.18
  -1  -2 -10   15.63    3.73
  -1  -2 -10   11.10    2.55
  -1   2 -10   13.55    2.37
   1   2  11   44.39    5.99
   1  -2  11   43.34    5.70
  -1  -2 -11   44.46    6.23
  -1   2 -11   37.10    4.13
  -1  -2 -11   42.28    4.90
   1  -2  12  258.88   13.85
   1   2  12  266.65   14.77
  -1   2 -12  239.88   10.80
  -1  -2 -12  260.83   15.39
  -1  -2 -12  244.97   12.47
   1   2  13  325.20   16.87
   1  -2  13  296.32   15.12
  -1  -2 -13  310.05   14.28
  -1  -2 -13  306.46   17.27
  -1   2 -13  303.19   12.26
   1  -2  14   83.24    8.18
   1   2  14   87.00    9.11
  -1   2 -14   86.19    6.80
  -1  -2 -14   92.96    8.13
  -1  -2 -14   87.31    9.80
   1  -2  15  167.24   11.80
  -1   2 -15  166.93    9.49
  -1  -2 -15  172.60   11.15
  -1  -2 -15  174.64    4.81
  -1  -2 -15  169.69   13.83
   1  -2  16   75.58    8.09
  -1   2 -16   73.50    6.50
  -1  -2 -16   69.22    9.18
  -1  -2 -16   68.86    7.14
  -1  -2 -16   68.39    3.36
   1  -2  17   34.31    5.62
  -1  -2 -17   28.56    2.38
  -1  -2 -17   32.38    5.07
  -1  -2 -17   35.53    7.01
   1  -2  18    3.38    1.56
  -1  -2 -18    4.58    1.84
  -1  -2 -18    5.28    3.07
  -1  -2 -18    3.16    0.90
   1  -2  19   22.55    4.96
  -1  -2 -19   19.22    2.09
  -1  -2 -19   23.11    4.42
  -1  -2 -19   17.08    4.97
  -1  -2 -19   19.86    2.21
  -1  -2 -20   18.04    2.19
   1  -2  20   28.35    5.56
  -1  -2 -20   21.49    4.66
  -1  -2 -20   21.70    5.54
   1  -2  21   18.89    4.55
  -1  -2 -21   14.20    2.01
  -1  -2 -21    9.47    4.16
  -1  -2 -21   16.05    4.22
   1  -2  22    9.86    3.55
  -1  -2 -22    9.35    1.69
  -1  -2 -22   16.95    4.11
  -1  -2 -22    6.92    3.31
   1  -2  23    3.79    1.93
  -1  -2 -23   -0.32    1.92
  -1  -2 -23    8.39    3.39
  -1   2 -24   -0.65    1.68
   1  -2  24    1.14    1.31
  -1  -2 -24    2.97    2.83
  -1  -2 -24    2.19    2.88
  -1   2 -25   -2.29    2.13
   1  -2  25    0.69    1.18
  -1  -2 -25    1.81    2.23
  -1  -2 -25    0.78    1.58
   1  -2  26    6.02    3.29
  -1   2 -26    0.30    1.63
  -1  -2 -26    1.70    2.38
  -1   2 -26   -3.05    5.95
  -1  -2 -26    0.70    1.29
   1  -2  27   10.54    3.24
  -1   2 -27    8.37    2.72
  -1  -2 -27   19.11    5.96
  -1  -2 -27   14.75    4.57
  -1   2 -27    6.32    2.86
  -1   2 -28   23.73    4.94
   1  -2  28   29.08    6.18
  -1  -2 -28   26.12    7.77
  -1  -2 -28   20.86    5.38
  -1   2 -28   20.39    8.00
   1  -2  29   40.37    7.15
  -1   2 -29   38.47    6.39
  -1   2 -29   41.34   11.53
  -1  -2 -29   40.73    7.42
  -1  -2 -29   54.44   11.04
  -1   2 -30    3.19    1.92
   1  -2  30    3.37    2.57
  -1  -2 -30    0.90    1.41
  -1  -2 -30   -1.43    1.97
  -1   2 -30   -2.98    3.37
   1  -2  31    1.98    2.01
  -1  -2 -31    6.54    2.94
  -1  -2 -31   -2.79    3.92
  -1   2 -31    2.68    3.96
   1  -2  32    0.15    2.37
  -1  -2 -32   -0.17    1.85
  -1  -2 -32    1.44    2.62
  -1   2 -32   -0.04    4.00
   1  -2  33   -0.43    2.77
  -1   2 -33    9.47    6.49
  -1  -2 -33    1.82    4.05
   1  -2  34    2.76    2.92
  -1  -2 -34    2.37    3.13
  -1   2 -34    1.77    2.75
   1  -2  35   -2.68    2.98
  -1  -2 -35   -2.76    3.61
  -1   2 -35   -5.14    2.73
   1  -2  36    1.11    1.62
  -1  -2 -36    2.02    4.01
  -1   2 -36    3.02    4.76
   1  -2  37   -3.34    4.07
  -1  -2 -37   -4.13    2.08
  -1  -2 -38    4.25    5.44
  -1   2 -38    0.71    2.25
  -1  -2 -39    1.30    4.70
  -1   2 -39    3.82    4.85
  -1   2 -40    9.19    8.54
   1   3 -41    6.04    5.11
   1   3 -40    3.80    6.67
   1   3 -39    9.03    8.22
   1  -3 -39    5.97    5.49
   1  -3 -38    0.99    3.89
   1   3 -38   -2.12    3.42
   1   3 -37   -0.69    2.96
   1  -3 -37   -5.35    3.91
   1  -3 -37    6.51    4.47
   1  -3 -36    5.65    4.46
   1  -3 -36    0.83    3.50
   1   3 -36   -0.99    3.14
  -1  -3  35   -3.23    3.54
   1  -3 -35   -0.62    2.71
   1  -3 -35    2.69    4.53
   1   3 -35   -0.63    3.15
  -1  -3  34   -0.09    2.04
   1   3 -34    1.20    2.07
   1   3 -34    1.93    3.69
   1  -3 -34   -1.46    3.19
   1  -3 -34   -4.50    2.53
  -1  -3  33   -0.20    1.77
   1   3 -33   -1.79    2.46
   1  -3 -33    4.99    3.67
   1  -3 -33    1.79    2.75
   1   3 -33    1.54    2.14
   1   3 -32    0.49    2.57
   1   3 -32    2.26    2.95
   1  -3 -32   -1.38    1.97
   1  -3 -32   -2.08    2.51
  -1  -3  31   -0.98    1.52
   1   3 -31   -0.56    0.90
   1  -3 -31    1.51    2.91
   1   3 -31    1.21    3.49
   1  -3 -31    0.31    1.61
  -1  -3  30   -3.48    1.94
   1   3 -30   -1.20    2.21
   1  -3 -30   -2.71    2.81
   1  -3 -30    7.29    4.84
   1   3 -30    3.58    4.27
  -1  -3  29    3.82    3.11
   1   3 -29    0.57    2.09
   1   3 -29    8.70    5.15
   1  -3 -29    0.81    2.27
   1  -3 -29    0.49    2.11
  -1  -3  28   -0.94    2.56
   1   3 -28   -1.47    1.92
   1   3 -28   -2.73    3.54
   1  -3 -28    7.39    3.92
   1  -3 -28    1.96    2.83
   1   3 -27    2.54    2.53
  -1  -3  27   -0.33    3.04
   1  -3 -27   -0.55    2.02
   1  -3 -27    2.13    3.75
   1   3 -27   -4.69    3.68
   1   3 -26    0.67    1.12
  -1  -3  26    3.12    2.15
   1  -3 -26    4.67    3.99
   1  -3 -26    2.77    3.74
   1   3 -25    0.77    1.62
  -1  -3  25    1.72    2.02
   1  -3 -25    5.01    3.31
   1  -3 -25    2.18    3.05
  -1  -3  24    1.68    2.03
   1   3 -24    0.98    1.64
   1  -3 -24    4.66    3.60
   1  -3 -24    0.75    2.55
   1   3 -23    6.79    3.05
  -1  -3  23    2.76    1.31
   1  -3 -23    2.79    2.59
   1  -3 -23   13.75    5.10
  -1  -3  22    3.65    2.09
   1   3 -22    1.99    2.51
  -1   3  22    1.05    1.03
   1  -3 -22    1.97    2.02
   1  -3 -22    6.78    3.75
   1  -3 -21    0.61    0.80
  -1  -3  21   -0.73    2.02
  -1   3  21    0.84    0.78
   1   3 -21    0.40    1.58
   1  -3 -21   -0.94    1.57
   1  -3 -20    5.83    1.56
   1   3 -20    7.86    2.52
  -1   3  20    5.79    1.79
  -1  -3  20    4.51    2.37
   1  -3 -20    6.95    3.46
   1  -3 -20    8.92    4.08
  -1  -3  19    0.22    2.04
   1  -3 -19    3.10    1.21
   1   3 -19    4.84    3.00
  -1   3  19    2.15    0.91
   1  -3 -19    0.86    1.24
   1  -3 -19    2.78    2.51
  -1   3  18    2.99    1.13
   1   3 -18    7.60    3.05
  -1  -3  18    6.53    2.86
   1  -3 -18   10.08    3.89
   1  -3 -18    7.44    3.28
   1  -3 -18    5.33    1.30
  -1  -3  17   22.97    5.32
  -1   3  17   21.13    3.34
   1  -3 -17   20.55    2.34
   1  -3 -17   21.80    5.15
   1  -3 -17   20.43    5.36
  -1  -3  16    5.84    2.87
  -1   3  16    3.02    1.40
   1  -3 -16    4.47    2.95
   1  -3 -16    4.43    1.12
   1  -3 -16    4.24    2.45
  -1   3  15   24.42    3.55
  -1  -3  15   25.89    5.04
   1  -3 -15   26.02    5.66
   1  -3 -15   25.28    5.58
   1  -3 -15   23.38    2.46
  -1   3  14   35.99    4.40
  -1  -3  14   41.77    6.25
   1  -3 -14   39.00    6.25
   1  -3 -14   36.78    3.11
   1  -3 -14   34.06    6.26
  -1  -3  13   39.98    6.03
  -1   3  13   39.04    4.60
   1  -3 -13   39.61    5.18
   1  -3 -13   37.31    6.14
   1  -3 -13   39.94    6.73
   1  -3 -13   39.69    3.27
  -1   3  12    1.11    0.65
  -1  -3  12    3.98    2.36
  -1   3  12    2.05    1.09
   1  -3 -12    3.61    1.58
   1  -3 -12    1.53    2.00
   1  -3 -12    4.55    2.69
   1  -3 -11   53.66    5.47
  -1  -3  11   64.03    7.32
  -1   3  11   57.70    5.66
  -1   3  11   59.31    4.41
   1  -3 -11   65.58    7.87
   1  -3 -11   51.62    7.14
  -1  -3  10    1.47    1.31
  -1   3  10    1.81    1.44
   1  -3 -10    2.61    1.21
   1  -3 -10    4.48    2.35
   1  -3 -10    2.87    1.29
   1  -3 -10    6.27    2.65
  -1  -3   9   21.47    4.14
   1  -3  -9   24.61    3.28
  -1   3   9   28.01    3.94
   1  -3  -9   26.09    3.41
   1  -3  -9   27.11    4.86
   1  -3  -9   26.22    4.69
   1  -3  -8   24.81    3.18
  -1  -3   8   22.48    4.13
   1  -3  -8   23.13    4.61
   1  -3  -8   19.82    4.06
   1  -3  -8   24.17    3.18
  -1  -3   7   10.59    2.79
  -1   3   7    8.50    1.84
   1  -3  -7    8.82    2.75
   1  -3  -7   11.23    2.34
   1  -3  -7   14.31    3.55
  -1   3   6   21.63    2.41
  -1  -3   6   21.90    3.90
   1  -3  -6   21.09    3.16
   1  -3  -6   19.48    4.06
  -1   3   6   21.91    2.95
   1  -3  -6   21.53    3.93
  -1  -3   6   12.17    2.90
  -1   3   5    9.16    1.55
  -1  -3   5    7.43    2.23
  -1   3   5   11.64    2.25
   1  -3  -5    6.64    1.96
  -1  -3   5   10.67    2.88
   1  -3  -5    7.86    1.96
   1  -3  -5    9.37    2.49
  -1  -3   4   67.42    6.17
   1  -3  -4   65.67    6.00
  -1   3   4   64.86    3.63
  -1  -3   4   59.84    6.35
   1  -3  -4   63.63    6.86
  -1   3   4   66.05    5.46
   1  -3  -4   67.07    7.17
  -1   3   3   64.61    3.61
   1   3  -3   69.81    6.25
   1  -3  -3   66.41    6.07
  -1  -3   3   66.12    6.16
   1  -3  -3   65.99    7.00
   1  -3  -3   62.80    7.02
  -1  -3   3   62.51    6.52
   1   3  -2   18.67    3.32
  -1  -3   2   21.12    3.31
  -1  -3   2   19.58    3.73
   1  -3  -2   18.83    3.40
   1  -3  -2   20.83    3.86
   1   3  -2   20.37    3.54
  -1   3   2   19.69    3.37
  -1   3   1   36.72    4.90
   1   3  -1   38.55    4.51
   1  -3  -1   33.57    4.56
  -1  -3   1   36.02    4.32
   1   3  -1   35.49    4.39
   1  -3  -1   36.60    4.97
  -1  -3   1   41.84    5.24
  -1  -3   0    7.08    1.87
   1   3   0    5.48    1.85
   1   3   0    6.06    1.81
   1  -3   0    7.46    2.11
   1  -3   0    6.37    2.18
  -1   3   0    5.17    1.94
  -1  -3   0    3.00    1.16
  -1   3  -1  188.79   11.22
   1   3   1  174.71    8.96
   1  -3   1  182.14   10.67
  -1  -3  -1  179.22    8.69
  -1  -3  -1  173.37   10.35
   1  -3   1  174.15   10.73
  -1  -3  -1  173.26   10.66
   1   3   1  171.97   10.07
   1   3   2   50.91    4.68
   1  -3   2   48.32    5.47
  -1  -3  -2   52.14    4.54
   1  -3   2   53.60    5.81
  -1  -3  -2   50.09    5.91
   1   3   2   48.12    5.46
  -1  -3  -2   55.86    5.73
  -1  -3  -3   86.42    5.59
   1   3   3   85.01    5.68
   1  -3   3   85.33    7.61
   1   3   3   92.83    7.61
  -1  -3  -3   82.02    7.62
  -1  -3  -3   86.93    7.50
   1  -3   3   79.79    7.21
   1  -3   4  131.76    9.61
  -1  -3  -4  141.30    6.85
   1   3   4  142.29    7.06
  -1  -3  -4  138.35    9.82
   1   3   4  142.91    9.81
   1  -3   4  129.68    9.09
  -1  -3  -4  143.64    9.85
   1  -3   5   18.38    3.91
  -1  -3  -5   17.07    2.30
  -1  -3  -5   20.09    3.73
   1  -3   5   14.21    3.01
  -1  -3  -5   16.75    3.38
   1   3   5   14.21    2.19
   1   3   5   15.94    3.47
   1   3   6   47.82    5.75
  -1  -3  -6   48.18    3.49
   1  -3   6   45.92    6.00
   1   3   6   40.88    3.47
   1  -3   6   44.93    5.37
  -1  -3  -6   54.91    6.13
  -1  -3  -6   56.21    6.28
   1   3   7   13.14    3.25
   1  -3   7   10.16    3.03
  -1  -3  -7   10.02    1.53
   1   3   7   10.85    1.75
  -1  -3  -7    9.76    2.93
   1  -3   7   12.10    2.79
  -1  -3  -7   10.07    2.56
  -1  -3  -8   18.33    1.82
   1   3   8   20.32    3.76
   1   3   8   18.28    1.94
   1  -3   8   22.82    4.35
  -1  -3  -8   15.55    3.40
   1  -3   8   20.33    3.47
  -1  -3  -8   19.63    4.09
   1  -3   9   39.45    5.74
   1   3   9   48.12    5.98
  -1  -3  -9   46.87    5.86
  -1  -3  -9   47.54    6.25
   1  -3   9   43.42    5.18
   1  -3  10   11.08    3.27
   1   3  10   10.90    2.74
  -1  -3 -10   12.46    3.18
   1  -3  10   10.55    2.62
  -1  -3 -10   11.84    3.29
   1  -3  11   22.48    4.58
   1   3  11   28.43    4.65
  -1  -3 -11   26.42    4.60
  -1  -3 -11   25.47    4.79
   1  -3  12   39.20    5.92
   1   3  12   31.49    5.35
  -1  -3 -12   34.32    6.07
  -1  -3 -12   34.12    5.38
   1  -3  13   46.60    6.77
   1   3  13   49.51    7.00
  -1  -3 -13   41.43    6.03
  -1  -3 -13   49.83    7.31
   1   3  14   33.18    3.09
   1   3  14   46.05    6.97
   1  -3  14   38.74    6.14
  -1  -3 -14   45.68    6.66
  -1  -3 -14   37.03    6.55
   1  -3  15   48.75    7.14
   1   3  15   64.87    8.63
   1   3  15   44.33    3.44
  -1  -3 -15   51.33    7.68
  -1  -3 -15   49.13    6.78
   1   3  16   16.53    4.70
   1   3  16    8.64    1.46
   1  -3  16    3.74    1.56
  -1  -3 -16    9.18    3.14
  -1  -3 -16   10.16    3.82
   1  -3  17    5.62    3.26
  -1  -3 -17    0.91    1.13
  -1  -3 -17    8.51    3.47
   1  -3  18   -0.03    1.31
   1   3  18    0.64    0.39
  -1  -3 -18    2.30    2.56
  -1  -3 -18    4.36    2.34
   1  -3  19    2.61    1.59
  -1  -3 -19   -0.14    1.21
  -1  -3 -19    1.43    1.60
   1  -3  20    7.13    3.14
  -1  -3 -20   11.31    3.68
  -1  -3 -20   14.27    5.11
   1  -3  21   -1.64    1.80
  -1  -3 -21    1.14    2.06
  -1  -3 -21    0.20    2.04
   1  -3  22    4.43    2.70
  -1  -3 -22    3.36    2.28
  -1  -3 -22    2.70    2.41
   1  -3  23    2.72    1.89
  -1  -3 -23    1.88    2.76
  -1  -3 -23    8.17    3.24
  -1  -3 -24    0.18    1.42
  -1  -3 -24   -1.35    1.36
   1  -3  25    3.63    3.04
  -1  -3 -25    3.26    3.20
  -1  -3 -25   -0.78    2.11
   1  -3  26    1.27    1.92
  -1  -3 -26    3.03    3.54
  -1  -3 -26    5.28    3.28
  -1   3 -27   11.05    4.00
   1  -3  27    7.69    3.53
  -1  -3 -27   11.28    4.03
  -1  -3 -27    3.81    4.18
  -1   3 -28    0.69    1.61
   1  -3  28   12.73    5.34
  -1  -3 -28   10.62    4.74
  -1  -3 -28   11.70    4.42
   1  -3  29    6.18    3.90
  -1   3 -29    3.81    2.39
  -1  -3 -29    7.77    4.84
  -1  -3 -29    4.20    3.45
   1  -3  30    0.62    2.25
  -1   3 -30    2.51    2.44
  -1  -3 -30    7.64    4.78
  -1  -3 -30    0.14    1.37
  -1   3 -31    0.31    1.08
   1  -3  31    1.00    1.76
  -1  -3 -31    3.12    2.07
  -1   3 -31   -2.75    6.47
  -1  -3 -31   -0.18    1.72
   1  -3  32    1.33    1.82
  -1  -3 -32   -1.59    2.29
  -1   3 -32    6.34    3.10
  -1  -3 -32    2.22    3.02
   1  -3  33    4.44    3.34
  -1  -3 -33   -5.27    5.09
  -1   3 -33   -0.71    2.46
   1  -3  34    5.59    4.28
  -1  -3 -34    1.61    4.01
  -1   3 -34    2.80    3.17
   1  -3  35   -1.43    1.73
  -1   3 -35    6.20    5.18
  -1  -3 -35    6.09    5.70
   1  -3  36    1.14    2.32
  -1  -3 -36    5.22    4.78
  -1   3 -36   -2.98    4.12
   1  -3  37    2.58    2.26
  -1   3 -37   -3.47    3.90
  -1  -3 -37    4.12    5.01
   1  -3  38   -0.68    1.39
  -1  -3 -38    5.97    5.19
  -1   3 -38    6.10    7.58
   1  -3  39    0.23    1.61
  -1   3 -39    5.06    7.72
   1   4 -40   -1.04    2.33
   1   4 -39    5.97    4.21
  -1  -4  38    3.35    3.93
   1   4 -38    4.67    6.16
   1  -4 -38    0.73    2.78
  -1  -4  37    0.20    3.04
   1  -4 -37    3.23    3.87
   1   4 -37   -6.00    6.52
   1  -4 -37    3.76    5.19
  -1  -4  36   -1.79    2.14
   1  -4 -36    0.62    2.82
   1   4 -36   -7.39    8.07
   1  -4 -36    9.34    5.81
  -1  -4  35    0.83    3.62
   1   4 -35    3.17    2.69
   1  -4 -35    5.23    4.65
   1   4 -35    0.70    3.61
   1  -4 -35    0.13    3.54
  -1  -4  34    2.29    2.88
   1   4 -34    1.11    1.50
   1  -4 -34   -1.38    2.24
   1   4 -34    5.48    3.15
   1  -4 -34    5.84    4.50
  -1  -4  33   -0.57    3.01
   1   4 -33   -0.49    2.40
   1   4 -33    0.39    4.74
   1  -4 -33   -0.98    2.14
   1  -4 -33   -2.73    3.26
   1   4 -32    1.08    2.56
  -1  -4  32   -2.52    2.89
   1  -4 -32   -0.65    2.82
   1  -4 -32   -3.59    2.54
   1   4 -32    2.65    3.79
   1   4 -31    1.17    0.99
  -1  -4  31    2.58    3.82
   1  -4 -31    9.28    4.53
   1   4 -31    1.29    4.32
   1  -4 -31   -2.88    2.81
  -1  -4  30   -2.65    3.27
   1   4 -30    0.85    2.23
   1  -4 -30    1.82    3.06
   1  -4 -30    4.43    2.95
   1   4 -29    5.98    3.57
  -1  -4  29    0.83    2.92
   1  -4 -29   -0.12    2.07
   1  -4 -29    1.54    3.45
  -1  -4  28    7.09    4.73
   1   4 -28    4.66    2.86
   1  -4 -28    2.03    2.39
   1  -4 -28    1.66    1.99
   1   4 -27   48.92    8.90
  -1  -4  27   57.24    9.93
   1  -4 -27   45.95    9.20
   1  -4 -27   54.66   11.05
  -1  -4  26    4.64    3.26
   1   4 -26    2.99    1.78
   1  -4 -26   10.38    5.50
   1  -4 -26    8.87    5.20
   1   4 -25    4.24    3.12
  -1  -4  25    4.40    3.16
   1  -4 -25    4.03    2.98
   1  -4 -25   10.11    5.41
   1   4 -24    9.60    4.13
  -1  -4  24    8.81    3.88
   1  -4 -24    1.16    1.25
   1  -4 -24    6.75    3.93
  -1  -4  23    8.82    4.04
   1   4 -23   12.14    4.53
   1  -4 -23    9.26    4.20
   1  -4 -23   10.87    4.93
  -1  -4  22    5.69    3.09
   1   4 -22   -0.22    1.39
   1  -4 -22    3.73    3.53
   1  -4 -22    2.00    2.40
  -1  -4  21    9.86    4.14
   1   4 -21    3.55    1.77
   1  -4 -21    5.38    1.53
   1  -4 -21    6.73    3.76
   1  -4 -21    3.79    2.60
  -1  -4  20    3.79    2.16
   1  -4 -20    9.93    4.20
   1  -4 -20    1.74    2.30
   1  -4 -20    5.95    1.67
  -1  -4  19    4.41    2.81
   1  -4 -19    5.52    3.19
   1  -4 -19    4.71    3.23
   1  -4 -19    3.76    1.21
  -1  -4  18    2.99    1.96
   1  -4 -18    7.60    3.93
   1  -4 -18    5.91    3.06
   1  -4 -18    2.08    0.83
  -1  -4  17    1.38    1.70
   1  -4 -17    0.14    1.59
   1  -4 -17    6.70    3.44
   1  -4 -17    0.87    0.84
  -1  -4  16    4.09    2.04
   1  -4 -16    6.55    2.89
   1  -4 -16    5.60    1.53
   1  -4 -16    7.58    3.60
  -1  -4  15    0.93    1.18
   1  -4 -15    1.68    1.58
   1  -4 -15    2.42    1.08
   1  -4 -15    2.31    1.91
  -1   4  14    1.94    0.77
  -1  -4  14    0.05    1.30
   1  -4 -14    1.25    2.25
   1  -4 -14    0.78    1.29
   1  -4 -14    1.44    1.43
  -1  -4  13   11.62    3.61
  -1   4  13   14.37    2.33
   1  -4 -13   18.18    3.07
   1  -4 -13   18.54    5.02
   1  -4 -13   14.14    3.95
  -1  -4  12   12.31    3.72
   1  -4 -12   10.05    3.86
   1  -4 -12   10.36    2.40
   1  -4 -12   12.72    3.70
  -1  -4  11    5.16    2.95
   1  -4 -11    5.48    2.92
   1  -4 -11    4.61    1.76
   1  -4 -11    4.64    2.61
  -1  -4  10    7.31    2.66
   1  -4 -10   10.04    3.01
   1  -4 -10    9.63    2.33
   1  -4 -10    9.99    3.91
  -1  -4   9    0.94    1.56
   1  -4  -9    1.90    1.53
   1  -4  -9   -0.63    1.48
   1  -4  -9    3.26    2.72
  -1   4   8    5.45    1.61
  -1  -4   8    4.22    2.41
   1  -4  -8    3.68    2.28
   1  -4  -8    0.53    1.15
  -1   4   8    2.01    0.98
   1  -4  -8    2.90    1.68
  -1  -4   7   10.45    3.00
  -1   4   7   15.26    2.40
   1  -4  -7   13.06    2.88
  -1  -4   7   12.89    3.65
  -1   4   7   13.61    2.81
   1  -4  -7   12.36    4.10
   1  -4  -7    5.46    2.51
   1  -4  -6   36.97    4.87
  -1   4   6   35.58    3.42
  -1  -4   6   34.38    5.50
  -1  -4   6   34.50    5.62
   1  -4  -6   37.02    6.36
  -1   4   6   37.15    4.52
   1  -4  -6   36.22    6.24
  -1   4   5   23.47    2.75
  -1  -4   5   26.42    4.58
  -1  -4   5   17.76    4.03
  -1   4   5   25.31    3.97
   1  -4  -5   21.17    4.32
   1  -4  -5   22.60    3.77
   1  -4  -5   20.77    4.71
  -1  -4   4   26.91    4.56
  -1   4   4   21.84    2.70
   1  -4  -4   22.39    4.77
  -1  -4   4   22.42    4.50
   1  -4  -4   23.82    4.03
  -1  -4   3   47.21    5.63
   1  -4  -3   41.01    5.26
  -1  -4   3   44.03    6.36
   1  -4  -3   41.20    6.32
  -1  -4   2  102.30    8.40
   1  -4  -2   98.89    8.17
  -1  -4   2   95.23    9.19
   1  -4  -2   82.28    8.61
   1  -4  -1  280.75   14.35
  -1  -4   1  290.39   13.75
  -1  -4   1  306.47   16.66
   1  -4  -1  294.41   16.49
  -1  -4   0   75.82    6.93
   1  -4   0   87.32    8.22
  -1  -4   0   85.85    8.92
   1  -4   0   83.71    9.15
   1   4   1  845.75   23.27
   1  -4   1  796.64   25.18
  -1  -4  -1  830.11   21.90
  -1  -4  -1  836.13   27.43
   1  -4   1  824.99   27.25
  -1  -4  -2  353.60   13.87
   1  -4   2  317.71   16.08
   1   4   2  349.78   14.54
  -1  -4  -2  357.14   17.77
   1  -4   2  365.64   17.95
   1   4   3   61.18    6.31
   1  -4   3   64.53    7.27
  -1  -4  -3   60.75    5.66
   1  -4   3   58.31    7.17
  -1  -4  -3   62.46    7.43
  -1  -4  -3   65.51    7.83
  -1  -4  -4   18.07    3.10
   1  -4   4   15.26    3.55
  -1  -4  -4   14.55    3.80
   1  -4   4   17.45    3.87
   1   4   4   16.57    3.02
  -1  -4  -4   12.52    3.21
  -1  -4  -5   17.88    2.77
   1  -4   5   19.59    4.11
  -1  -4  -5   19.81    4.41
  -1  -4  -5   15.55    3.94
   1  -4   5   21.35    4.26
   1   4   5   18.22    2.97
   1  -4   6   22.49    4.38
  -1  -4  -6   27.13    3.42
   1   4   6   24.98    4.77
   1   4   6   23.32    3.29
   1  -4   6   26.55    4.73
  -1  -4  -6   22.92    4.59
  -1  -4  -6   26.61    5.16
   1   4   7   29.92    3.51
  -1  -4  -7   37.26    3.64
   1   4   7   27.85    4.83
   1  -4   7   28.02    5.13
  -1  -4  -7   36.74    5.91
  -1  -4  -7   38.35    5.90
   1  -4   7   32.14    5.30
  -1  -4  -8   13.47    2.16
   1   4   8   11.00    2.82
   1  -4   8   12.23    3.48
   1   4   8   10.24    2.02
  -1  -4  -8    8.09    2.95
   1  -4   8   11.66    3.16
  -1  -4  -8    5.58    2.35
   1   4   9   22.62    4.47
   1  -4   9   19.67    4.45
   1   4   9   23.75    3.11
  -1  -4  -9   19.82    2.56
   1  -4   9   22.61    4.38
  -1  -4  -9   21.78    4.60
  -1  -4  -9   17.91    4.28
   1   4  10   10.08    2.87
  -1  -4 -10    9.15    1.50
   1  -4  10   12.98    3.88
   1  -4  10   15.89    3.74
  -1  -4 -10    9.19    3.27
  -1  -4 -10   12.75    3.77
  -1  -4 -11    0.95    0.77
   1  -4  11   -2.41    2.17
   1   4  11   -0.98    1.76
  -1  -4 -11   -1.45    1.61
   1  -4  11    2.69    2.25
  -1  -4 -11   -2.02    1.60
   1   4  12   -0.27    1.68
   1  -4  12   -2.46    1.33
  -1  -4 -12   -0.29    1.21
  -1  -4 -12   -0.62    1.88
   1   4  13    8.76    2.13
   1  -4  13    9.30    3.35
  -1  -4 -13    9.89    3.46
  -1  -4 -13   11.43    4.33
   1   4  14   15.67    3.80
   1  -4  14   13.34    3.85
  -1  -4 -14   14.36    3.84
  -1  -4 -14   15.26    4.57
   1  -4  15    1.14    2.29
   1   4  15    0.24    2.29
  -1  -4 -15    3.17    1.65
  -1  -4 -15    3.44    2.79
   1  -4  16   12.55    4.09
   1   4  16   13.42    4.15
   1   4  16   10.44    2.22
  -1  -4 -16    6.98    3.11
  -1  -4 -16   10.41    4.15
   1  -4  17    1.04    1.37
   1   4  17    0.66    0.65
   1   4  17    6.53    3.62
  -1  -4 -17   -0.21    1.11
  -1  -4 -17    1.41    2.13
   1  -4  18    5.47    2.56
   1   4  18    8.26    1.83
  -1  -4 -18    4.33    1.82
  -1  -4 -18   10.78    3.88
   1  -4  19   -0.80    1.98
  -1  -4 -19    5.27    3.06
  -1  -4 -19    0.81    1.84
   1  -4  20   11.21    4.09
  -1  -4 -20    8.92    3.44
  -1  -4 -20    1.28    1.74
   1  -4  21    4.04    2.78
  -1  -4 -21   -2.00    2.02
  -1  -4 -21    5.98    2.32
   1  -4  22    0.57    0.96
  -1  -4 -22    2.10    2.40
  -1  -4 -22    0.30    1.90
   1  -4  23    3.96    2.87
  -1  -4 -23    6.01    2.03
  -1  -4 -23    9.66    4.50
   1  -4  24    5.03    3.55
  -1  -4 -24    4.74    3.60
  -1  -4 -24    0.23    1.56
   1  -4  25   18.01    5.56
  -1  -4 -25    7.98    3.53
  -1  -4 -25   16.15    5.74
   1  -4  26    9.95    4.54
  -1  -4 -26   10.91    4.56
  -1  -4 -26    6.82    3.91
   1  -4  27   -0.15    2.52
  -1  -4 -27    6.20    4.27
  -1  -4 -27    3.64    1.89
   1  -4  28   12.83    5.03
  -1  -4 -28    6.43    3.94
  -1  -4 -28    6.25    4.70
   1  -4  29   18.77    6.16
  -1   4 -29    8.68    3.78
  -1  -4 -29   12.24    4.87
  -1  -4 -29   19.55    7.83
   1  -4  30   -3.24    3.49
  -1   4 -30   -0.25    1.23
  -1  -4 -30    0.47    3.43
  -1  -4 -30   -2.19    2.88
   1  -4  31    1.22    1.30
  -1   4 -31    1.22    1.80
  -1  -4 -31    0.09    2.26
  -1  -4 -31    8.94    6.29
   1  -4  32    4.40    4.42
  -1   4 -32   -0.31    1.87
  -1  -4 -32    1.38    2.92
  -1  -4 -32   -3.86    3.03
   1  -4  33   10.74    5.44
  -1  -4 -33    2.49    2.61
   1  -4  34    2.53    3.44
  -1   4 -34    1.17    5.73
  -1  -4 -34    3.44    2.97
   1  -4  35    0.88    2.65
  -1   4 -35   -0.77    4.55
  -1  -4 -35    2.55    4.14
   1  -4  36   -0.32    2.17
  -1   4 -36   -0.44    6.16
  -1  -4 -36    0.04    2.94
   1  -4  37    2.49    2.58
  -1   4 -37   -6.16    7.31
  -1  -4 -37    1.48    2.40
   1  -4  38   -3.63    3.98
  -1   4 -38    0.83    5.46
   1  -4  39    4.32    3.89
   1  -4  40    0.06    3.28
  -1  -5  38    7.25    3.59
   1   5 -38   12.83    7.89
  -1  -5  37    1.79    2.24
   1   5 -37   -1.52    3.35
   1  -5 -37   -3.62    3.89
  -1  -5  36    0.39    2.93
   1   5 -36   -1.89    6.84
   1  -5 -36   -6.08    4.20
   1   5 -35   -3.08    3.58
  -1  -5  35   -2.27    2.40
   1   5 -35   -1.89    6.89
   1  -5 -35    1.77    2.40
   1  -5 -35   -1.88    3.20
  -1  -5  34    4.61    4.63
   1   5 -34   -3.64    3.08
   1  -5 -34    0.46    2.16
   1  -5 -34    0.26    4.89
   1   5 -33   -0.61    2.17
  -1  -5  33   -1.68    1.78
   1  -5 -33    5.23    4.46
   1  -5 -33   -1.88    3.27
  -1  -5  32    4.39    2.91
   1   5 -32   -0.21    1.32
   1  -5 -32   -1.81    2.39
   1  -5 -32   -3.40    3.72
   1   5 -31    0.93    1.35
  -1  -5  31    3.38    2.48
   1  -5 -31   -0.34    2.71
   1  -5 -31   -0.91    1.84
   1   5 -30    7.85    5.15
  -1  -5  30   10.32    4.97
   1  -5 -30   20.23    7.63
   1  -5 -30    5.03    2.94
  -1  -5  29    1.88    1.61
   1   5 -29   13.64    5.89
   1  -5 -29   -0.50    2.21
   1  -5 -29   10.96    6.26
  -1  -5  28   -1.68    3.02
   1   5 -28   -0.24    1.60
   1  -5 -28   -1.88    2.91
   1  -5 -28    2.74    3.67
   1   5 -27    3.28    3.60
  -1  -5  27   -0.07    2.15
   1  -5 -27    4.25    3.62
   1  -5 -27   -0.78    1.68
   1   5 -26    3.23    3.34
  -1  -5  26    0.00    1.41
   1  -5 -26    5.57    3.91
   1  -5 -26    4.00    3.08
   1   5 -25    6.36    2.26
  -1  -5  25    2.89    2.10
   1  -5 -25    9.95    3.95
   1  -5 -25    4.37    3.35
   1   5 -24    0.41    1.70
  -1  -5  24   10.90    4.62
   1  -5 -24    1.67    2.55
   1  -5 -24    9.18    4.27
  -1  -5  23    7.65    4.04
   1   5 -23    3.91    2.54
   1  -5 -23    7.82    4.82
   1  -5 -23    4.85    2.87
  -1  -5  22    3.53    3.36
   1  -5 -22    7.48    4.91
   1  -5 -22   -9.97    4.37
  -1  -5  21    2.70    3.46
   1  -5 -21   -0.58    1.52
   1  -5 -21   -2.20    3.68
  -1  -5  20   -0.27    2.08
   1  -5 -20    9.07    4.59
   1  -5 -20    8.32    3.64
  -1  -5  19   14.19    4.56
   1  -5 -19   14.31    5.22
   1  -5 -19   17.98    6.10
  -1  -5  18   20.80    5.52
   1  -5 -18   21.31    6.14
   1  -5 -18   17.29    2.91
   1  -5 -18   19.08    6.33
  -1  -5  17   35.35    7.18
   1  -5 -17   31.79    3.97
   1  -5 -17   37.46    8.04
   1  -5 -17   33.51    7.21
  -1  -5  16   36.95    7.39
   1  -5 -16   32.72    4.08
   1  -5 -16   42.72    8.28
   1  -5 -16   39.31    8.03
  -1  -5  15   15.88    4.62
  -1   5  15   13.14    2.30
   1  -5 -15   13.42    2.72
   1  -5 -15   18.75    5.61
   1  -5 -15   16.86    5.27
  -1  -5  14   27.44    6.04
  -1   5  14   23.19    3.23
   1  -5 -14   28.13    3.92
   1  -5 -14   25.99    6.48
   1  -5 -14   22.81    5.91
  -1  -5  13   11.61    4.38
   1  -5 -13    7.28    3.64
   1  -5 -13    8.58    3.70
   1  -5 -13   10.53    2.48
  -1  -5  12   18.25    4.57
   1  -5 -12   21.16    3.63
   1  -5 -12   22.33    5.48
   1  -5 -12   12.74    3.92
  -1  -5  11   21.46    5.10
   1  -5 -11   23.57    5.91
   1  -5 -11   20.77    3.77
   1  -5 -11   32.00    6.82
  -1  -5  10   11.13    3.83
   1  -5 -10   10.58    2.80
  -1   5  10    8.55    2.33
   1  -5 -10   12.13    4.37
   1  -5 -10   11.54    4.04
  -1  -5   9   13.39    3.83
  -1   5   9   17.81    3.12
   1  -5  -9   15.45    4.29
  -1   5   9   17.56    3.44
  -1  -5   9   22.22    5.16
   1  -5  -9   21.46    5.68
   1  -5  -9   22.72    3.84
  -1   5   8    9.64    2.11
  -1  -5   8   10.57    3.86
  -1   5   8   10.12    2.79
   1  -5  -8    8.53    2.57
   1  -5  -8   14.31    5.00
  -1  -5   8    7.65    3.14
   1  -5  -8   13.17    4.80
  -1  -5   7    3.76    1.91
  -1   5   7    2.64    1.04
   1  -5  -7    2.67    1.89
   1  -5  -7    8.28    3.52
  -1   5   7    3.85    1.83
   1  -5  -7    2.43    1.77
  -1  -5   7    5.25    2.37
   1  -5  -6    9.44    2.84
  -1  -5   6    8.72    2.95
  -1   5   6    7.35    1.99
   1  -5  -6    6.41    3.43
  -1  -5   6    5.01    2.93
  -1  -5   5    8.21    2.90
  -1   5   5    5.28    1.56
   1  -5  -5    7.97    2.83
  -1  -5   5    5.82    2.92
   1  -5  -5    5.03    2.49
  -1  -5   4    0.31    0.97
   1  -5  -4   -0.90    0.93
  -1   5   4   -1.46    1.06
  -1  -5   4    0.36    1.28
   1  -5  -4    2.76    2.36
   1  -5  -3   10.43    3.26
  -1  -5   3    9.55    2.68
   1  -5  -3    4.19    2.23
  -1  -5   3    8.46    3.19
  -1  -5   2   17.43    3.76
   1  -5  -2   20.50    4.53
   1  -5  -2   16.00    4.49
  -1  -5   2   19.30    5.06
   1  -5  -1   17.15    4.20
  -1  -5   1   16.87    3.85
  -1  -5   1   15.04    4.33
   1  -5  -1   16.86    4.84
  -1  -5   0   45.05    5.94
   1  -5   0   53.03    6.94
  -1  -5   0   42.74    7.20
   1  -5   0   48.52    7.51
  -1  -5  -1   12.60    3.10
   1  -5   1   10.46    3.07
   1  -5   1   11.46    4.14
  -1  -5  -1   11.42    4.04
   1  -5   2   52.06    6.86
  -1  -5  -2   53.03    6.13
   1  -5   2   50.84    7.68
  -1  -5  -2   53.35    8.02
   1  -5   3   18.15    4.18
  -1  -5  -3   17.13    3.35
   1  -5   3   18.86    4.58
  -1  -5  -3   18.68    4.88
  -1  -5  -4    7.04    2.39
   1  -5   4    5.99    2.52
   1  -5   4   10.20    3.55
  -1  -5  -4    6.35    2.28
  -1  -5  -4    5.65    2.78
  -1  -5  -5    3.26    1.49
   1  -5   5    7.17    2.92
  -1  -5  -5    6.82    2.56
   1  -5   5    9.16    3.67
  -1  -5  -5    4.99    1.99
  -1  -5  -6    0.98    1.04
   1  -5   6    3.30    2.14
   1  -5   6    1.23    1.54
   1   5   6    0.01    0.70
  -1  -5  -6    2.98    2.25
  -1  -5  -6   -2.66    2.47
  -1  -5  -7    5.72    1.85
   1   5   7    5.27    2.16
   1  -5   7    4.79    2.90
  -1  -5  -7    4.79    3.29
  -1  -5  -7    7.16    3.09
   1  -5   7    4.82    2.32
   1   5   7    7.42    2.31
  -1  -5  -8    1.36    0.63
   1   5   8    1.55    0.87
   1  -5   8    4.53    2.36
  -1  -5  -8    6.60    3.25
  -1  -5  -8    1.74    1.11
   1  -5   8    1.50    1.08
   1   5   8    3.62    1.51
  -1  -5  -9    5.47    1.69
   1   5   9    6.37    2.69
   1  -5   9    2.70    1.42
   1  -5   9   10.99    3.78
  -1  -5  -9    6.78    3.24
   1   5   9    7.14    2.34
  -1  -5  -9   10.95    4.08
  -1  -5 -10   14.66    2.45
   1  -5  10   18.82    4.77
   1   5  10   18.13    4.36
   1  -5  10   12.76    3.91
  -1  -5 -10   15.42    3.82
  -1  -5 -10   15.89    4.67
  -1  -5 -11   26.56    3.14
   1   5  11   26.28    5.54
   1  -5  11   25.54    5.40
  -1  -5 -11   28.00    6.01
   1   5  11   26.12    2.82
  -1  -5 -11   33.48    6.57
   1  -5  11   24.66    5.27
   1  -5  12   15.10    4.13
  -1  -5 -12   17.20    2.36
   1   5  12   20.39    5.37
  -1  -5 -12   21.16    5.50
  -1  -5 -12   17.72    5.07
   1  -5  12   17.42    4.60
   1   5  12   19.50    2.01
   1  -5  13    9.99    3.68
  -1  -5 -13    8.40    1.40
   1   5  13   15.53    4.22
  -1  -5 -13   13.39    4.10
  -1  -5 -13   15.34    5.04
   1  -5  14   84.10   10.78
   1   5  14   75.24    9.27
  -1  -5 -14   86.74   11.26
  -1  -5 -14   76.85    9.88
   1  -5  15   54.74    8.78
   1   5  15   52.93    8.12
  -1  -5 -15   60.36    9.63
  -1  -5 -15   52.03    8.44
   1   5  16    1.56    1.81
   1  -5  16    0.73    1.62
  -1  -5 -16    2.03    2.14
  -1  -5 -16    0.88    2.72
   1  -5  17   19.62    5.00
   1   5  17   24.39    5.85
  -1  -5 -17   19.37    5.72
  -1  -5 -17   16.52    4.97
   1  -5  18   -0.81    2.31
   1   5  18    2.64    3.23
  -1  -5 -18   10.13    4.45
  -1  -5 -18    3.96    3.07
   1  -5  19   20.16    5.63
  -1  -5 -19   14.63    5.12
  -1  -5 -19   18.34    5.84
   1  -5  20    3.09    2.32
  -1  -5 -20    8.47    3.75
  -1  -5 -20    6.02    1.32
   1  -5  21    2.80    3.08
  -1  -5 -21    3.22    2.31
  -1  -5 -21    1.28    2.14
   1  -5  22    2.43    2.94
  -1  -5 -22    3.66    3.44
  -1  -5 -22   -1.95    2.57
   1  -5  23    9.92    4.10
  -1  -5 -23   11.22    5.29
  -1  -5 -23    6.49    3.63
   1  -5  24    7.61    3.99
  -1  -5 -24   10.36    4.40
  -1  -5 -24    8.27    4.22
   1  -5  25    3.44    2.75
  -1  -5 -25    0.55    3.47
  -1  -5 -25    2.88    2.87
   1  -5  26    5.69    3.76
  -1  -5 -26    2.20    2.28
  -1  -5 -26    5.20    4.12
   1  -5  27    0.05    1.62
  -1  -5 -27    3.87    4.06
  -1  -5 -27   -5.21    4.45
   1  -5  28    9.30    4.85
  -1  -5 -28    0.46    2.48
  -1  -5 -28    1.42    2.39
   1  -5  29    4.43    3.60
  -1  -5 -29    8.87    5.12
  -1  -5 -29    5.62    4.10
   1  -5  30    4.51    2.99
  -1  -5 -30    6.39    5.49
  -1  -5 -30    6.33    4.07
  -1   5 -31   -2.89    2.34
   1  -5  31   -2.42    3.37
  -1  -5 -31    2.77    4.62
  -1  -5 -31    1.69    2.92
  -1   5 -32    2.61    3.06
   1  -5  32    2.03    3.70
  -1  -5 -32    4.83    3.96
  -1  -5 -32    0.25    2.37
  -1   5 -33   -5.03    3.85
   1  -5  33    3.79    3.93
  -1  -5 -33    5.19    4.22
   1  -5  34    1.61    3.66
  -1  -5 -34    6.11    5.41
   1  -5  35    4.77    2.49
  -1  -5 -35   -0.81    2.83
   1  -5  36   -1.21    2.77
   1  -5  37   -0.98    2.51
   1  -5  38    3.04    4.53
   1  -6 -37   10.28    6.89
   1   6 -37   -5.83    5.56
   1   6 -36    6.46    4.39
   1  -6 -36   -1.05    4.39
   1   6 -36   -8.15    5.60
   1   6 -35    1.43    2.21
   1  -6 -35    8.00    3.55
   1   6 -34   -2.24    2.61
  -1  -6  34    3.16    3.31
   1  -6 -34   -3.37    5.45
   1   6 -33   -0.18    2.10
  -1  -6  33    1.17    2.97
   1  -6 -33   -1.09    4.05
   1  -6 -33    0.22    4.07
  -1  -6  32   -3.38    2.43
   1   6 -32   -4.69    4.23
   1  -6 -32    5.17    5.16
   1  -6 -32    1.91    3.57
   1   6 -31    2.45    2.17
  -1  -6  31   -7.90    4.73
   1  -6 -31    5.65    6.51
   1  -6 -31   -2.82    3.01
  -1  -6  30    1.05    2.71
   1   6 -30   -1.63    2.48
   1  -6 -30    1.12    2.11
   1  -6 -30    1.75    2.72
  -1  -6  29   -0.07    1.63
   1   6 -29    2.36    2.78
   1  -6 -29    3.51    3.35
   1  -6 -29   -3.44    3.45
   1   6 -28    8.93    5.26
  -1  -6  28    4.94    5.02
   1  -6 -28    2.71    4.03
   1  -6 -28    3.80    4.46
  -1  -6  27   12.48    5.40
   1   6 -27   12.62    5.93
   1  -6 -27   15.87    5.49
   1  -6 -27   17.25    6.89
  -1  -6  26   -1.45    2.10
   1  -6 -26    1.51    3.03
   1  -6 -26   -0.49    1.73
  -1  -6  25    8.48    5.53
   1   6 -25    4.92    2.39
   1  -6 -25    3.25    1.61
   1  -6 -25    2.97    2.81
   1   6 -24    3.37    2.19
  -1  -6  24    2.57    2.03
   1  -6 -24   -0.75    1.98
   1  -6 -24    1.48    2.64
  -1  -6  23   -0.77    2.32
   1  -6 -23   -0.36    2.96
   1  -6 -23   -1.39    3.21
  -1  -6  22    4.79    3.24
   1  -6 -22   -2.99    3.16
   1  -6 -22    5.17    3.85
  -1  -6  21    2.12    3.71
   1  -6 -21   -0.06    2.65
   1  -6 -21    3.57    2.13
  -1  -6  20    3.18    3.81
   1  -6 -20   -1.47    3.04
   1  -6 -20   -0.68    2.46
  -1  -6  19    0.80    1.98
   1  -6 -19    2.61    3.77
   1  -6 -19   -0.85    1.83
  -1  -6  18    4.06    3.61
   1  -6 -18   -1.03    1.90
   1  -6 -18    5.02    4.31
  -1  -6  17    1.87    2.07
   1  -6 -17    1.36    2.26
   1  -6 -17    1.96    2.30
  -1  -6  16    3.91    2.70
   1  -6 -16   -1.71    2.17
   1  -6 -16    3.62    3.59
  -1  -6  15    8.18    4.65
   1  -6 -15    4.10    1.71
   1  -6 -15    7.07    3.97
   1  -6 -15    1.57    2.33
  -1  -6  14    3.56    1.57
   1  -6 -14    2.38    1.29
   1  -6 -14    1.01    1.65
   1  -6 -14    3.51    3.01
   1  -6 -13    1.10    0.78
  -1  -6  13    1.90    2.01
   1  -6 -13   -0.27    2.17
   1  -6 -13    0.18    2.31
  -1  -6  12   11.71    3.64
   1  -6 -12   10.62    2.85
   1  -6 -12    9.86    3.91
   1  -6 -12   17.13    5.94
   1  -6 -11    1.00    1.88
  -1  -6  11    1.17    2.70
   1  -6 -11   -1.39    1.70
   1  -6 -11    6.27    4.32
   1  -6 -10   18.01    3.80
  -1  -6  10   24.29    5.76
  -1   6  10   17.08    3.23
   1  -6 -10   13.18    4.80
   1  -6 -10   23.96    6.50
  -1  -6   9    9.54    3.62
   1  -6  -9    5.91    2.82
  -1   6   9   10.13    2.47
   1  -6  -9    3.89    2.70
  -1  -6   9   12.50    4.37
   1  -6  -9   11.50    4.77
  -1  -6   8    3.26    1.95
  -1   6   8    6.88    1.74
   1  -6  -8    4.74    1.69
   1  -6  -8    6.33    3.04
  -1  -6   8    9.38    4.02
  -1  -6   7    8.22    3.57
   1  -6  -7    8.73    2.98
  -1   6   7    7.69    2.05
  -1  -6   7    8.38    3.76
   1  -6  -7    0.40    1.54
  -1   6   6    1.75    0.65
  -1  -6   6   -1.44    1.76
   1  -6  -6    2.24    1.81
   1  -6  -6   -1.75    2.90
  -1  -6   6    1.69    1.95
  -1   6   5    0.91    0.82
   1  -6  -5    0.79    1.58
  -1  -6   5    4.12    2.35
  -1  -6   5   -1.69    2.77
   1  -6  -5    0.16    1.42
   1  -6  -4    1.23    1.77
  -1  -6   4    1.87    1.90
  -1   6   4    1.90    1.19
  -1  -6   4    0.01    1.56
   1  -6  -4    2.18    2.27
   1  -6  -3    4.31    2.17
  -1  -6   3    2.67    1.20
  -1  -6   3    5.56    3.06
   1  -6  -3    6.86    3.44
  -1  -6   2    2.26    1.34
   1  -6  -2    1.34    1.22
   1  -6  -2    3.25    2.60
  -1  -6   2    0.98    1.51
  -1  -6   1    6.45    2.17
   1  -6  -1    9.94    3.24
   1  -6  -1   14.14    4.79
  -1  -6   1   12.91    4.35
  -1  -6   0   27.41    5.19
   1  -6   0   36.84    6.65
   1  -6   0   28.12    6.26
  -1  -6   0   25.43    6.26
   1  -6   1   81.64    9.60
  -1  -6  -1   82.22    8.85
  -1  -6  -1   86.18   11.08
   1  -6   1   84.83   11.02
  -1  -6  -2   12.06    3.78
   1  -6   2   15.31    4.40
  -1  -6  -2   15.69    4.84
   1  -6   2   13.00    4.93
  -1  -6  -3   15.71    3.77
   1  -6   3   13.69    4.22
  -1  -6  -3   13.50    4.50
   1  -6   3   11.14    4.32
  -1  -6  -4    5.05    1.82
   1  -6   4    3.12    1.86
   1  -6   4    6.40    3.41
  -1  -6  -4    3.39    2.41
  -1  -6  -5    1.76    1.16
   1  -6   5    2.90    2.27
   1  -6   5    0.67    2.10
  -1  -6  -5   -0.42    1.74
  -1  -6  -6    6.95    2.21
   1  -6   6    3.25    2.41
   1  -6   6    2.50    2.78
  -1  -6  -6    5.05    3.15
   1  -6   7    2.96    2.71
   1   6   7   -0.64    1.53
  -1  -6  -7    0.82    0.92
  -1  -6  -7    2.20    2.54
  -1  -6  -7    2.48    1.65
   1  -6   7    7.70    4.17
  -1  -6  -8   -0.89    1.23
   1  -6   8    1.16    2.52
   1   6   8   -1.57    2.01
  -1  -6  -8   -0.46    1.70
  -1  -6  -8    0.08    1.39
   1  -6   8    1.13    2.40
  -1  -6  -9   -1.14    1.35
   1   6   9   -1.48    1.98
   1  -6   9    0.00    1.95
  -1  -6  -9    0.62    1.48
   1  -6   9    1.11    1.41
  -1  -6  -9    1.14    1.86
   1   6  10   12.81    3.91
   1  -6  10   13.36    3.95
  -1  -6 -10   11.87    2.45
  -1  -6 -10   13.21    4.91
   1  -6  10   15.85    4.87
  -1  -6 -10   13.57    4.42
   1  -6  11    3.99    1.65
  -1  -6 -11    6.15    2.13
   1   6  11   10.27    3.29
  -1  -6 -11   10.77    4.30
  -1  -6 -11    8.54    3.76
   1  -6  11    7.96    3.42
   1  -6  12   12.44    4.13
   1   6  12   17.92    5.06
  -1  -6 -12   12.04    2.44
   1  -6  12   12.20    4.43
  -1  -6 -12   11.94    4.75
  -1  -6 -12    7.65    3.81
   1  -6  13    7.27    3.17
   1   6  13   11.73    3.87
   1  -6  13   12.09    4.61
  -1  -6 -13    3.27    3.25
  -1  -6 -13   11.55    4.54
   1  -6  14   -2.15    3.08
   1   6  14    7.93    4.53
  -1  -6 -14    3.37    3.74
  -1  -6 -14    6.88    3.86
   1   6  15    2.45    2.23
   1  -6  15    0.38    1.69
  -1  -6 -15    2.19    2.84
  -1  -6 -15   -0.67    2.00
   1  -6  16    4.42    3.29
   1   6  16    5.86    2.60
  -1  -6 -16    9.86    4.70
  -1  -6 -16    3.35    2.03
   1  -6  17   -3.20    3.13
   1   6  17   -1.70    2.88
  -1  -6 -17    0.78    1.85
  -1  -6 -17    6.24    4.13
   1  -6  18    3.10    1.71
   1   6  18    6.07    2.99
  -1  -6 -18    4.42    2.60
  -1  -6 -18    4.31    3.80
   1  -6  19    1.08    2.00
  -1  -6 -19    1.85    1.91
  -1  -6 -19    2.70    3.41
   1  -6  20   -0.18    2.94
  -1  -6 -20    2.40    2.58
  -1  -6 -20    0.54    2.10
   1  -6  21    8.89    5.00
  -1  -6 -21    2.33    3.90
  -1  -6 -21    9.84    5.07
   1  -6  22    2.49    2.66
  -1  -6 -22    4.83    2.86
  -1  -6 -22   -2.25    2.84
   1  -6  23    3.91    3.85
  -1  -6 -23    2.63    2.44
  -1  -6 -23   -3.44    4.22
   1  -6  24    2.38    2.73
  -1  -6 -24   -0.85    1.96
  -1  -6 -24    0.53    1.83
   1  -6  25    2.28    3.27
  -1  -6 -25   -0.34    2.32
  -1  -6 -25   -0.90    2.29
   1  -6  26    4.01    3.90
  -1  -6 -26    1.88    3.33
  -1  -6 -26   -0.02    3.78
   1  -6  27   13.69    5.89
  -1  -6 -27    5.03    4.09
  -1  -6 -27    3.78    4.49
   1  -6  28   -2.47    3.17
  -1  -6 -28    2.22    2.97
   1  -6  29    3.06    2.82
  -1  -6 -29    7.05    3.63
  -1  -6 -29    9.65    4.61
   1  -6  30    3.22    4.44
  -1  -6 -30    6.77    5.63
  -1  -6 -30    5.02    3.66
   1  -6  31    5.24    4.13
  -1  -6 -31    5.08    3.57
  -1  -6 -31    6.44    6.00
  -1   6 -32    2.96    4.07
   1  -6  32   -0.38    2.90
  -1  -6 -32   -2.28    2.67
  -1  -6 -32   -1.32    4.15
  -1   6 -33   -3.25    3.99
   1  -6  33    5.42    4.45
  -1  -6 -33   -5.68    5.67
  -1   6 -34    5.39    4.24
   1  -6  34    2.05    3.70
   1   7 -33   -1.57    2.96
   1  -7 -33    1.84    3.51
   1   7 -32   -0.35    3.98
   1  -7 -32   -6.17    4.88
   1   7 -31   -0.27    3.17
   1  -7 -31    1.20    3.73
  -1  -7  30    8.19    5.85
   1   7 -30   -3.48    4.39
   1  -7 -30    3.39    4.61
   1  -7 -30   -2.02    2.80
   1   7 -29    1.95    2.51
  -1  -7  29    2.58    2.88
   1  -7 -29   12.72    6.00
   1   7 -28    8.17    5.71
  -1  -7  28    1.09    4.51
   1  -7 -28    3.72    5.53
   1  -7 -28    4.46    4.59
  -1  -7  27    1.86    2.25
   1   7 -27    3.80    4.31
   1  -7 -27   -1.44    2.31
   1  -7 -27    0.94    3.63
   1   7 -26    4.48    3.55
  -1  -7  26    1.61    2.76
   1  -7 -26   -2.32    3.34
   1  -7 -26   -2.67    4.54
  -1  -7  25    1.77    2.57
   1   7 -25    0.68    1.81
   1  -7 -25    8.06    5.24
   1  -7 -25    0.96    2.83
  -1  -7  24    3.82    3.50
   1  -7 -24    2.21    2.35
   1  -7 -24    0.73    2.19
  -1  -7  23    4.22    3.17
   1  -7 -23    0.41    2.57
   1  -7 -23    1.98    3.56
  -1  -7  22    3.09    3.60
   1  -7 -22    4.47    4.20
   1  -7 -22    4.27    5.57
  -1  -7  21    1.25    2.00
   1  -7 -21    8.05    5.86
   1  -7 -21    2.14    3.47
  -1  -7  20    1.68    3.24
   1  -7 -20    6.30    3.80
   1  -7 -20    5.26    3.93
  -1  -7  19   -0.99    2.72
   1  -7 -19   -0.76    2.61
   1  -7 -19    5.81    4.32
  -1  -7  18    1.69    2.28
   1  -7 -18    3.92    3.34
   1  -7 -18    2.09    3.79
  -1  -7  17    3.28    3.41
   1  -7 -17    6.75    3.67
   1  -7 -17    1.04    1.63
  -1  -7  16    0.90    2.51
   1  -7 -16    3.91    3.18
   1  -7 -16    1.26    3.43
  -1  -7  15    4.17    3.29
   1  -7 -15    8.36    4.73
   1  -7 -15   14.84    6.56
  -1  -7  14    5.38    3.71
   1  -7 -14    5.05    3.89
   1  -7 -14    7.29    4.32
  -1  -7  13   17.70    6.19
   1  -7 -13    6.62    3.59
   1  -7 -13    2.68    3.11
  -1  -7  12    6.61    3.15
   1  -7 -12    6.98    2.97
   1  -7 -12   11.57    5.21
   1  -7 -12   12.05    6.17
   1  -7 -11   11.56    3.84
  -1  -7  11   11.96    4.33
   1  -7 -11   20.88    6.64
   1  -7 -10    5.90    2.71
  -1  -7  10    5.17    3.04
   1  -7 -10   10.28    5.46
  -1  -7  10    5.52    3.25
   1  -7  -9    2.71    1.92
  -1  -7   9    6.59    4.61
  -1  -7   9    4.03    2.79
   1  -7  -9    0.61    1.54
  -1  -7   8    5.54    3.45
   1  -7  -8    3.23    2.49
  -1  -7   8    0.22    1.93
   1  -7  -8    4.01    2.23
  -1  -7   7    1.59    1.68
   1  -7  -7    3.64    2.18
   1  -7  -7    0.09    2.19
  -1  -7   7    1.68    2.67
   1  -7  -6    1.44    1.52
  -1  -7   6    3.01    2.80
  -1  -7   6    0.83    2.56
   1  -7  -6    0.02    1.51
  -1  -7   5    5.67    2.07
   1  -7  -5    3.17    1.59
   1  -7  -5    1.71    1.60
  -1  -7   5   -0.34    1.68
  -1  -7   4    5.38    3.19
   1  -7  -4    6.31    3.68
  -1  -7   4   11.43    3.25
   1  -7  -4    9.57    4.01
   1  -7  -3    0.69    1.94
  -1  -7   3    8.90    3.75
  -1  -7   3   -0.89    2.69
   1  -7  -3    3.70    3.92
   1  -7  -2    2.61    1.87
  -1  -7   2    4.18    2.72
  -1  -7   2    2.41    2.83
   1  -7  -2    1.72    2.13
  -1  -7   1    1.53    1.38
   1  -7  -1    0.35    2.24
  -1  -7   1    4.79    3.98
   1  -7  -1    3.67    3.11
   1  -7   0    1.09    1.65
  -1  -7   0    4.29    2.52
   1  -7   0    5.23    4.07
  -1  -7   0    5.42    3.19
  -1  -7  -1    3.12    1.90
   1  -7   1    2.75    2.06
  -1  -7  -1    6.04    3.87
   1  -7   1    0.30    2.32
  -1  -7  -2    4.03    1.83
   1  -7   2    9.28    3.97
   1  -7   2   11.11    4.48
  -1  -7  -2    1.76    3.56
   1  -7   3    6.84    3.25
  -1  -7  -3   10.63    3.53
  -1  -7  -3   10.60    4.81
   1  -7   3    8.76    3.50
   1  -7   4    4.76    2.85
  -1  -7  -4    4.97    2.63
   1  -7   4    3.19    3.11
  -1  -7  -4    8.48    4.79
  -1  -7  -5    4.05    2.84
   1  -7   5    2.28    1.78
   1  -7   5    1.38    1.65
  -1  -7  -5    9.70    4.78
   1  -7   6    4.52    3.70
   1   7   6    1.45    1.35
  -1  -7  -6    2.62    1.89
  -1  -7  -6   -0.01    2.14
   1  -7   6    0.10    3.20
  -1  -7  -7   -0.43    1.21
   1   7   7   -2.04    2.12
   1  -7   7   -0.93    2.09
   1  -7   7    2.41    3.37
  -1  -7  -7   -0.54    1.75
   1   7   8   -0.83    2.22
   1  -7   8    2.95    3.07
  -1  -7  -8    0.16    1.52
  -1  -7  -8   -0.62    2.67
   1  -7   8   -2.00    2.78
   1   7   9    3.99    2.59
  -1  -7  -9    2.67    1.88
   1  -7   9    5.03    3.35
  -1  -7  -9    5.79    3.68
   1  -7   9    8.58    4.64
   1   7  10    3.66    1.85
   1  -7  10    2.02    1.54
  -1  -7 -10   -1.06    2.16
   1  -7  10    2.15    3.97
  -1  -7 -10   -0.73    1.90
   1   7  11    2.08    2.52
   1  -7  11    5.83    3.41
  -1  -7 -11    3.87    2.50
   1  -7  11    5.23    2.76
  -1  -7 -11    1.26    1.59
   1   7  12    0.29    2.81
   1  -7  12    1.02    2.54
  -1  -7 -12   -0.29    2.18
   1  -7  12    0.52    1.78
  -1  -7 -12    6.94    4.31
   1  -7  13   17.99    5.98
   1   7  13   16.20    5.19
  -1  -7 -13   10.28    4.85
  -1  -7 -13   13.33    4.80
   1  -7  13   11.94    4.33
   1  -7  14   12.58    4.75
   1   7  14   13.94    4.84
  -1  -7 -14    6.65    4.66
  -1  -7 -14    8.32    4.47
   1  -7  15    1.45    3.08
   1   7  15    3.75    2.93
  -1  -7 -15    9.22    4.82
  -1  -7 -15    6.25    3.65
   1  -7  16   -3.10    2.11
   1   7  16    0.46    2.15
  -1  -7 -16    4.97    3.36
  -1  -7 -16   -1.43    2.57
   1  -7  17    2.86    2.60
   1   7  17    1.90    1.97
  -1  -7 -17   -0.52    2.25
  -1  -7 -17    8.33    4.02
   1   7  18   -3.65    3.12
   1  -7  18    0.27    2.78
  -1  -7 -18   -1.02    1.80
   1  -7  19   -0.77    2.94
  -1  -7 -19   -0.34    1.96
  -1  -7 -19    0.27    2.70
   1  -7  20    0.29    1.91
  -1  -7 -20    3.98    3.40
  -1  -7 -20    0.54    2.41
   1  -7  21    0.85    1.53
  -1  -7 -21    2.59    2.51
  -1  -7 -21    0.43    3.19
   1  -7  22    7.85    5.25
  -1  -7 -22   -2.65    2.68
  -1  -7 -22    4.20    3.73
   1  -7  23    0.82    2.37
  -1  -7 -23    1.50    3.17
  -1  -7 -23   -2.60    3.11
   1  -7  24    1.54    3.04
  -1  -7 -24    7.71    4.91
  -1  -7 -24    3.31    3.52
   1  -7  25    3.75    2.47
  -1  -7 -25    5.95    4.05
  -1  -7 -25    3.53    4.51
   1  -7  26   12.93    6.94
  -1  -7 -26    2.11    3.21
  -1  -7 -26    2.12    2.98
   1  -7  27   -7.27    4.76
  -1  -7 -27    3.29    3.61
  -1  -7 -27    1.77    3.40
   1  -7  28    7.00    4.85
  -1  -7 -28    3.79    4.52
  -1  -7 -28   -1.07    1.91
   1  -7  29   -0.93    3.12
  -1  -7 -29    7.77    4.54
  -1  -7 -29    2.47    3.06
   1  -7  30  -10.27    5.49
  -1  -7 -30    3.29    4.13
  -1  -7 -30    5.86    5.47
  -1  -7 -31    2.15    3.47
  -1   7 -32    4.01    3.84
  -1   7 -33   -2.41    2.24
  -1   7 -34    3.21    3.56
   1  -8 -28    2.50    2.77
   1   8 -27   16.75    7.05
   1  -8 -27   15.18    7.39
   1   8 -26    5.30    4.56
   1  -8 -26    9.26    6.91
   1  -8 -26   -1.81    3.38
   1   8 -25    5.01    2.92
   1  -8 -25    0.44    2.77
   1  -8 -25   -1.84    3.00
   1   8 -24    0.13    2.12
  -1  -8  24    7.08    5.52
   1  -8 -24   -0.91    2.56
   1  -8 -24    7.97    5.01
  -1  -8  23    0.63    3.43
   1  -8 -23   -1.12    3.21
   1  -8 -23    5.66    4.19
  -1  -8  22    3.31    3.15
   1  -8 -22    4.59    4.26
   1  -8 -22    5.06    3.58
  -1  -8  21    2.47    2.24
   1  -8 -21   -3.28    2.28
   1  -8 -21   -2.96    3.60
  -1  -8  20    8.60    5.51
   1  -8 -20    4.82    4.63
   1  -8 -20   -0.16    4.18
  -1  -8  19    5.45    3.99
   1  -8 -19   -3.41    3.71
   1  -8 -19    0.48    2.46
  -1  -8  18    3.58    4.02
   1  -8 -18    3.89    2.51
   1  -8 -18    9.84    5.88
  -1  -8  17    1.62    3.48
   1  -8 -17   -4.37    4.19
   1  -8 -17   -2.86    2.00
  -1  -8  16    0.00    1.68
   1  -8 -16   -5.19    3.96
  -1  -8  15   -2.27    2.55
   1  -8 -15    2.25    4.51
  -1  -8  14   -3.96    3.50
   1  -8 -14    6.98    4.68
  -1  -8  13    1.18    2.99
   1  -8 -13   13.17    5.92
  -1  -8  12    2.74    3.03
   1  -8 -12    5.76    4.05
  -1  -8  11    0.38    1.98
   1  -8 -11    2.37    3.18
  -1  -8  10   -3.42    2.62
   1  -8 -10    3.27    3.13
  -1  -8   9    1.33    2.94
   1  -8  -9    4.53    2.84
   1  -8  -9   -3.33    3.44
  -1  -8   9   -0.22    1.59
  -1  -8   8    0.50    1.79
   1  -8  -8    6.23    2.65
  -1  -8   8   -0.55    2.32
   1  -8  -8    6.14    4.32
  -1  -8   7    3.78    2.83
   1  -8  -7    7.24    3.45
  -1  -8   7    4.48    3.72
   1  -8  -7    2.35    3.12
  -1  -8   6   -1.39    2.32
   1  -8  -6    2.45    1.69
   1  -8  -6   -2.29    2.35
  -1  -8   6   -3.18    3.12
   1  -8  -5    2.55    1.65
  -1  -8   5   -1.21    1.57
  -1  -8   5    1.08    1.38
   1  -8  -5   -0.95    1.55
  -1  -8   4   -1.02    2.17
   1  -8  -4   -0.95    2.38
   1  -8  -4    4.00    4.38
  -1  -8   4   -0.46    1.58
   1  -8  -3    3.33    1.77
  -1  -8   3    1.11    2.14
   1  -8  -3    7.32    4.59
  -1  -8   3   -0.37    1.72
  -1  -8   2    1.77    1.69
   1  -8  -2    1.63    1.70
  -1  -8   2   -1.25    2.62
   1  -8  -2    4.75    3.30
  -1  -8   1   -1.75    2.29
   1  -8  -1    2.65    3.05
  -1  -8   1    0.45    1.74
   1  -8   0    7.15    3.70
  -1  -8   0   11.56    4.36
  -1  -8   0    4.74    2.87
   1  -8   0   13.24    5.69
   1  -8   1   37.22    7.54
  -1  -8  -1   25.99    6.09
  -1  -8  -1   28.16    7.86
   1  -8   1   26.75    7.21
   1  -8   2    2.47    2.98
  -1  -8  -2    4.81    2.82
   1  -8   2    5.09    3.75
  -1  -8  -2   10.19    4.68
   1  -8   3    4.14    2.60
  -1  -8  -3    0.12    1.86
   1  -8   3    2.86    3.02
  -1  -8  -3   -4.96    3.98
  -1  -8  -4    4.52    2.36
   1  -8   4    2.26    2.88
   1  -8   4    2.54    2.03
  -1  -8  -4    3.69    4.00
   1  -8   5    9.72    3.90
  -1  -8  -5    1.94    1.58
   1  -8   5    6.00    3.38
  -1  -8  -5    5.50    3.95
  -1  -8  -6    1.60    2.03
   1  -8   6    0.76    2.60
   1  -8   6    3.84    3.51
  -1  -8  -6    1.46    2.50
   1  -8   7   -1.75    1.57
  -1  -8  -7    4.50    3.09
   1  -8   7    0.98    2.60
   1  -8   8    6.82    3.81
  -1  -8  -8    4.86    3.32
   1  -8   8    2.08    3.12
   1  -8   9   -1.04    1.48
  -1  -8  -9    2.03    3.03
   1  -8   9    4.04    3.73
   1  -8  10    0.56    1.45
  -1  -8 -10    3.91    3.24
   1  -8  10    4.37    3.44
   1  -8  11    6.49    4.90
   1  -8  11   -0.24    2.51
  -1  -8 -11   -2.61    2.79
   1  -8  12    3.33    2.53
  -1  -8 -12    5.84    4.15
   1  -8  12    4.78    3.76
   1  -8  13    1.94    2.16
   1  -8  13    2.39    2.48
  -1  -8 -13    1.81    3.13
  -1  -8 -13    5.96    4.02
   1  -8  14   -0.99    2.47
  -1  -8 -14   -0.15    2.46
  -1  -8 -14    5.98    4.52
   1  -8  15    5.13    4.24
  -1  -8 -15    3.02    4.42
  -1  -8 -15    6.31    3.77
   1  -8  16    8.02    4.35
  -1  -8 -16    4.42    4.39
  -1  -8 -16    1.73    3.29
   1  -8  17    9.10    5.74
  -1  -8 -17    4.19    3.59
  -1  -8 -17   -4.33    1.94
   1  -8  18   -5.10    3.69
  -1  -8 -18   -2.54    3.72
  -1  -8 -18   -0.79    2.36
   1  -8  19   -0.45    2.00
  -1  -8 -19   -2.19    2.04
   1  -8  20    2.86    2.31
  -1  -8 -20    2.92    2.70
  -1  -8 -20    7.22    4.65
   1  -8  21    1.48    2.11
  -1  -8 -21    5.34    6.29
  -1  -8 -21    1.30    2.07
   1  -8  22    0.82    3.19
  -1  -8 -22   -4.60    4.18
   1  -8  23    3.81    4.33
  -1  -8 -23    2.96    3.75
  -1  -8 -23   -5.06    5.03
   1  -8  24   -0.37    2.53
  -1  -8 -24   -4.24    2.24
  -1  -8 -24   -2.68    4.25
   1  -8  25    6.46    4.64
  -1  -8 -25    5.84    4.35
  -1  -8 -25    4.08    4.05
  -1  -8 -26   11.32    6.85
  -1  -8 -26    1.93    2.99
  -1  -8 -27    3.53    2.06
  -1  -8 -28   -1.22    2.64
  -1  -8 -29    2.03    4.05
  -1  -8 -30    0.80    3.31
   1  -9 -21   -0.71    3.08
  -1  -9  20   -3.47    2.62
   1  -9 -20   -2.90    3.73
  -1  -9  19    4.90    4.53
   1  -9 -19    0.99    3.45
  -1  -9  18   -2.51    4.65
   1  -9 -18    9.00    4.17
  -1  -9  17   -2.19    2.82
   1  -9 -17   -1.63    3.79
  -1  -9  16    2.30    1.87
   1  -9 -16   -0.16    2.09
  -1  -9  15    2.70    3.51
   1  -9 -15    7.45    5.48
  -1  -9  14    1.10    2.27
   1  -9 -14    5.95    4.90
  -1  -9  13    4.77    3.24
   1  -9 -13    2.16    2.00
  -1  -9  12    2.36    2.15
   1  -9 -12   -2.75    3.56
  -1  -9  11   -0.53    2.13
   1  -9 -11   -1.78    3.52
  -1  -9  10    1.96    2.76
   1  -9 -10    2.80    2.01
  -1  -9   9    4.77    4.21
   1  -9  -9   -0.58    1.64
  -1  -9   9    3.16    4.85
  -1  -9   8    0.68    2.11
   1  -9  -8   11.31    5.72
  -1  -9   8    4.53    3.50
  -1  -9   7    0.26    2.51
   1  -9  -7   -0.53    2.16
  -1  -9   7   -2.72    2.66
  -1  -9   6    1.52    1.59
   1  -9  -6    7.35    4.60
  -1  -9   6   -1.28    3.84
   1  -9  -5   -0.24    2.08
  -1  -9   5    2.51    2.26
  -1  -9   5   -1.32    3.08
   1  -9  -5    3.34    3.25
  -1  -9   4    0.32    1.79
   1  -9  -4    2.76    3.24
   1  -9  -4    4.33    2.50
  -1  -9   4   -2.69    2.51
  -1  -9   3    0.82    1.44
   1  -9  -3    4.12    3.42
   1  -9  -3   -3.67    5.24
  -1  -9   3    3.79    3.98
   1  -9  -2    2.94    3.31
  -1  -9   2   -1.83    2.96
  -1  -9   2   -0.20    3.56
   1  -9  -2    2.77    2.29
   1  -9  -1    1.19    1.45
  -1  -9   1    0.49    2.60
   1  -9  -1   -1.62    2.49
  -1  -9   1    3.01    2.73
  -1  -9   0    0.13    1.98
   1  -9   0    5.17    3.29
   1  -9   0    0.30    2.12
  -1  -9   0    3.87    2.38
   1  -9   1    3.02    3.54
  -1  -9  -1   -1.73    2.40
  -1  -9  -1    4.22    4.63
   1  -9   1   -0.06    2.15
   1  -9   2    0.79    2.62
  -1  -9  -2   -1.83    2.63
  -1  -9  -2    1.97    2.03
   1  -9   2   -1.10    2.81
   1  -9   3    3.26    2.21
  -1  -9  -3    3.16    4.39
   1  -9   3   -1.54    3.33
   1  -9   4    5.11    3.56
   1  -9   4    8.22    4.16
  -1  -9  -4    0.25    2.52
   1  -9   5    0.13    3.84
  -1  -9  -5    4.88    4.46
   1  -9   5   -2.57    3.42
   1  -9   6   -0.08    2.39
  -1  -9  -6   -3.17    2.92
   1  -9   6   -4.28    2.36
   1  -9   7    4.69    3.87
  -1  -9  -7   -3.30    3.89
   1  -9   7    0.34    2.53
   1  -9   8    0.47    1.75
  -1  -9  -8    2.08    3.18
   1  -9   8   -3.09    2.17
   1  -9   9    8.92    5.24
  -1  -9  -9   -4.07    4.36
   1  -9   9    2.35    3.73
   1  -9  10    4.79    2.56
   1  -9  10    2.91    3.65
  -1  -9 -10    3.83    4.71
   1  -9  11    9.36    4.57
  -1  -9 -11    9.74    5.72
   1  -9  11    3.29    3.41
   1  -9  12    6.62    3.72
   1  -9  12   -1.69    2.42
  -1  -9 -12    3.35    2.39
   1  -9  13   -1.51    2.48
   1  -9  13    1.06    1.88
  -1  -9 -13    2.20    2.53
   1  -9  14    5.61    4.30
  -1  -9 -14    7.18    5.05
   1  -9  15    0.11    4.03
  -1  -9 -15    5.36    4.22
   1  -9  16    9.73    5.08
  -1  -9 -16    6.96    4.45
   1  -9  17   -1.15    2.38
  -1  -9 -17    0.59    3.94
   1  -9  18   -6.11    3.09
  -1  -9 -18   -0.40    3.35
  -1  -9 -18    1.82    2.66
   1  -9  19   -1.33    3.27
  -1  -9 -19   -5.04    2.75
  -1  -9 -19    0.63    3.18
  -1  -9 -20   10.31    5.49
  -1  -9 -20   -1.90    4.42
  -1  -9 -21   -1.60    2.41
  -1  -9 -21   -0.24    3.33
  -1  -9 -22    5.20    4.42
  -1 -10  14    1.76    2.81
  -1 -10  13    3.40    2.91
  -1 -10  12    7.29    5.71
  -1 -10  11    3.99    3.12
  -1 -10  10   -4.46    4.83
  -1 -10   9   -3.59    3.51
   1 -10  -9    9.48    6.17
  -1 -10   8    4.64    4.01
   1 -10  -8    2.71    3.68
  -1 -10   8    6.76    4.45
  -1 -10   7   -4.05    3.73
  -1 -10   7    2.76    4.72
  -1 -10   6    3.48    3.03
  -1 -10   6    0.67    4.19
   1 -10  -6   -0.63    3.49
  -1 -10   5   -3.28    3.15
   1 -10  -5    2.66    3.86
  -1 -10   4   -0.23    2.34
   1 -10  -4    7.68    4.78
  -1 -10   4    2.24    3.75
  -1 -10   3   -4.30    3.58
  -1 -10   3   -2.58    3.20
   1 -10  -3    0.62    4.55
  -1 -10   2    4.73    3.80
  -1 -10   2    2.21    3.15
   1 -10  -2   -8.12    5.73
   1 -10  -1    2.87    3.23
   1 -10  -1    3.37    2.71
  -1 -10   1    2.86    4.89
   1 -10   0    0.57    1.79
  -1 -10   0   -0.18    2.38
   1 -10   0    3.34    2.75
   1 -10   1    4.35    3.32
  -1 -10  -1   -1.11    2.33
   1 -10   1   -4.52    3.72
   1 -10   2    5.70    4.08
  -1 -10  -2   -4.97    2.62
   1 -10   3   -2.33    1.81
  -1 -10  -3   -1.05    2.57
   1 -10   3   -2.28    2.87
   1 -10   4   -1.53    2.63
   1 -10   4    0.85    1.91
  -1 -10  -4    3.60    6.61
   1 -10   5    2.42    2.59
   1 -10   5   -1.31    2.80
  -1 -10  -5    2.00    2.66
   1 -10   6    1.72    3.29
  -1 -10  -6   -0.50    2.77
   1 -10   6    3.05    3.73
   1 -10   7    0.23    2.08
   1 -10   7    5.24    4.14
  -1 -10  -7    6.78    5.27
   1 -10   8    8.51    5.08
   1 -10   8    5.86    5.84
  -1 -10  -8    2.45    4.43
   1 -10   9   -4.86    3.54
   1 -10   9    8.00    5.61
  -1 -10  -9   -6.21    5.44
   1 -10  10   -1.87    3.58
  -1 -10 -10    3.00    5.29
   1 -10  10   11.94    6.49
   1 -10  11    1.86    2.03
   1 -10  11    2.92    4.22
   1 -10  12    2.33    3.03
   1 -10  12    2.09    3.52
   1 -10  13    3.75    3.28
   1 -11   4    0.54    2.14
   1 -11   5    0.88    3.08
   2   0 -42   -5.68    4.77
   2   0 -41   -0.21    2.84
   2   0 -40    6.32    7.09
   2   0 -39    8.47    5.50
   2   0 -38    3.67    4.56
   2   0 -37    4.10    4.14
   2   0 -36   -1.93    2.99
   2   0 -35   13.16    5.89
   2   0 -34    6.10    3.47
   2   0 -33    0.20    2.59
   2   0 -32    6.76    4.41
   2   0 -31   19.12    4.13
   2   0 -31   28.22    7.62
   2   0 -30    1.79    1.15
   2   0 -30    4.01    3.89
   2   0 -29    2.24    1.75
   2   0 -29   -0.68    3.81
   2   0 -28   59.50    7.13
   2   0 -28   69.56   11.72
   2   0 -27  151.43   11.26
   2   0 -27  160.83   17.03
   2   0 -26  892.05   26.85
   2   0 -26  891.04   39.89
   2   0 -25   17.80    4.63
   2   0 -25   17.11    7.05
   2   0 -24  250.25   13.79
   2   0 -24  242.08   19.56
   2   0 -23   22.58    4.40
   2   0 -23   17.64    5.71
   2   0 -22   87.35    8.10
   2   0 -22   90.96   11.68
   2   0 -21   45.68    5.68
   2   0 -21   46.09    7.83
   2   0 -20    4.70    2.11
   2   0 -20    1.40    1.56
   2   0 -19    3.32    1.57
   2   0 -19    1.50    2.18
   2   0 -18    0.33    0.72
   2   0 -18    0.25    2.00
   2   0 -17   12.40    2.99
   2   0 -17    9.22    3.06
   2   0 -16   61.56    5.96
   2   0 -16   62.32    7.64
   2   0 -15   80.51    6.75
  -2   0  15   76.59    6.92
   2   0 -15   63.91    7.67
   2   0 -14  319.21   13.11
  -2   0  14  294.99   13.16
   2   0 -14  316.28   16.33
  -2   0  13   99.88    7.47
   2   0 -13  104.71    7.46
   2   0 -13  100.26    9.03
  -2   0  13   95.25    9.77
   2   0 -12  133.00    8.12
   2   0 -12  121.90    8.10
  -2   0  12  120.97    8.00
  -2   0  12  126.29   10.65
   2   0 -12  127.29    9.32
   2   0 -11  139.86    8.18
  -2   0  11  131.89    8.04
  -2   0  11  125.48   10.06
   2   0 -11  126.35    8.81
   2   0 -10    1.39    1.42
  -2   0  10   -0.63    0.97
  -2   0  10    1.46    1.74
   2   0 -10    2.49    1.63
  -2   0   9  127.99    7.60
   2   0  -9  116.17    7.16
   2   0  -9  117.89    7.57
  -2   0   9  128.13    8.89
   2   0  -8   26.84    3.78
   2   0  -8   29.60    3.59
   2   0  -8   29.13    3.52
  -2   0   8   27.64    3.77
   2   0  -7   97.77    7.03
   2   0  -7   98.46    6.37
  -2   0   7  100.74    6.31
   2   0  -7  100.28    5.96
   2   0  -6   13.35    2.35
   2   0  -6   15.31    2.53
   2   0  -6   18.03    2.38
  -2   0   6   14.99    2.16
   2   0  -5   36.55    4.00
   2   0  -5   32.62    3.44
  -2   0   5   35.68    3.06
   2   0  -5   37.53    3.00
   2   0  -4    3.87    0.62
   2   0  -4    7.92    1.89
  -2   0   4    7.40    1.41
   2   0  -4    5.01    1.07
   2   0  -3   31.41    3.24
   2   0  -3   36.12    3.80
   2   0  -3   32.89    2.37
   2   0  -2   10.48    1.71
   2   0  -2   14.86    2.65
   2   0  -1  164.30    6.95
   2   0   0 2830.86   28.50
   2   0   1 9999.00   52.63
   2   0   2 8579.96   48.24
   2   0   3  236.78   10.27
   2   0   3  222.34    7.62
   2   0   3  226.97    8.97
   2   0   4 2502.54   25.32
   2   0   4 2488.72   35.43
   2   0   4 2489.81   29.94
   2   0   5 1110.65   16.75
   2   0   5 1092.54   24.52
  -2   0  -5 1117.97   16.49
   2   0   5 1112.38   20.28
  -2   0  -6  308.58    8.56
   2   0   6  304.03   13.37
   2   0   6  300.20   11.05
   2   0   6  307.16   10.96
   2   0   7  482.61   14.18
  -2   0  -7  493.19   10.68
   2   0   7  479.08   17.39
  -2   0  -7  492.17   14.25
   2   0   8  224.75   12.39
  -2   0  -8  228.40    7.21
   2   0   8  230.85    9.89
  -2   0  -8  228.20    9.84
   2   0   9  179.80   11.43
   2   0   9  169.83    8.72
  -2   0  -9  170.95    6.31
  -2   0  -9  172.60    8.72
  -2   0 -10  299.11    8.42
   2   0  10  310.42   11.78
   2   0  10  291.02   15.04
  -2   0 -10  305.48   12.01
  -2   0 -11    9.43    1.47
   2   0  11   10.08    3.12
   2   0  11    9.59    2.12
  -2   0 -11    6.45    1.48
  -2   0 -11    9.05    2.15
  -2   0 -12    9.45    2.42
   2   0  12    8.92    2.07
  -2   0 -13   44.80    5.04
   2   0  13   42.87    4.68
  -2   0 -13   39.61    7.10
   2   0  14    7.43    2.01
  -2   0 -14    0.37    3.89
  -2   0 -14    6.73    2.09
  -2   0 -15  107.47    8.12
   2   0  15   99.73    7.40
  -2   0 -15  102.67   12.20
  -2   0 -16   43.76    5.37
   2   0  16   50.13    5.38
  -2   0 -16   47.61    8.75
   2   0  17   15.02    2.88
  -2   0 -17    9.56    4.60
   2   0  18    1.66    0.88
  -2   0 -18    4.63    2.66
   2   0  19    1.41    1.05
  -2   0 -19   -0.87    2.29
   2   0  20    3.88    1.66
  -2   0 -20    3.72    1.10
  -2   0 -20    3.33    3.84
   2   0  21   26.27    4.19
  -2   0 -21   25.16    2.81
  -2   0 -21   22.83    6.97
  -2   0 -22   11.73    1.97
   2   0  22   13.80    3.22
  -2   0 -22   14.69    5.61
  -2   0 -23    0.32    0.31
   2   0  23   -0.06    0.73
  -2   0 -23   -2.64    1.79
   2   0  24    1.72    1.52
  -2   0 -24    1.79    0.79
  -2   0 -24    2.90    2.84
  -2   0 -25    5.25    1.28
   2   0  25    4.34    1.83
  -2   0 -25    3.44    3.43
   2   0  26    3.94    2.04
  -2   0 -26    4.59    4.53
   2   0  27   -0.59    1.16
  -2   0 -27    1.05    3.03
   2   0  28    5.54    2.35
  -2   0 -28   15.26    7.10
   2   0  29   35.01    5.66
  -2   0 -29   41.49   11.29
   2   0  30    0.08    1.64
  -2   0 -30    1.96    4.26
   2   0  31    3.73    2.30
  -2   0 -31    7.62    5.83
  -2   0 -32   -3.59    3.06
  -2   0 -33    2.32    4.57
  -2   0 -34    9.86    6.30
  -2   0 -35   -0.15    3.07
  -2   0 -36   12.28    6.83
  -2   0 -37   14.00    8.33
  -2   0 -38   -0.56    1.91
  -2   0 -39    7.49    4.20
   2   1 -42    5.63    5.71
   2  -1 -41    5.19    5.14
   2   1 -41    4.23    3.95
   2   1 -40   16.90    8.11
   2  -1 -40    7.44    4.95
   2  -1 -39    3.15    2.99
   2   1 -39   -0.59    3.33
   2  -1 -38   10.98    6.85
   2   1 -38   -2.43    4.84
   2  -1 -37    2.16    3.97
   2   1 -37   -0.16    2.15
   2   1 -36   -2.93    4.06
   2  -1 -36    7.03    5.82
   2   1 -35    8.06    6.26
   2  -1 -35    3.39    3.45
   2  -1 -34    0.18    1.75
   2   1 -34   -2.40    3.22
   2  -1 -33    3.18    1.97
   2   1 -33    0.21    2.73
   2   1 -32    5.52    2.58
   2  -1 -32    3.80    2.17
   2   1 -32    1.61    3.08
   2  -1 -32    2.03    2.97
   2   1 -31    1.03    1.54
   2  -1 -31    0.88    1.77
   2  -1 -31   -3.64    2.12
   2   1 -30    2.34    1.89
   2  -1 -30    2.27    1.64
   2   1 -30    4.22    4.80
   2  -1 -30    0.51    2.67
   2   1 -29    9.42    3.57
   2  -1 -29    9.80    2.62
   2   1 -29    7.27    3.95
   2  -1 -29    9.33    5.02
   2   1 -28    5.62    2.43
   2  -1 -28    7.07    2.44
   2   1 -28   10.76    4.30
   2  -1 -28    3.63    3.25
   2  -1 -27   18.83    3.72
   2   1 -27   22.28    5.03
   2   1 -27   16.17    5.54
   2  -1 -27   23.07    6.02
   2  -1 -26   20.05    3.83
   2   1 -26   27.08    5.09
   2  -1 -26   23.21    6.87
   2   1 -26   20.74    7.11
   2  -1 -25    2.58    1.85
   2   1 -25    1.99    2.07
   2  -1 -25   -0.55    1.71
   2   1 -25    6.69    4.97
   2   1 -24    7.01    2.57
   2  -1 -24    6.48    2.36
   2  -1 -24    3.99    3.16
   2   1 -24    5.91    3.69
   2  -1 -23    3.82    1.72
   2   1 -23    0.22    1.33
   2  -1 -23    4.96    3.13
   2   1 -23    1.48    1.81
   2   1 -22    8.49    2.56
   2  -1 -22    9.96    2.50
   2   1 -22   14.46    4.96
   2  -1 -22   12.81    4.35
   2   1 -21    1.25    1.58
   2  -1 -21    0.25    0.93
   2   1 -21    5.52    3.93
   2  -1 -21   -0.04    1.27
   2   1 -20    3.91    2.06
   2  -1 -20    4.06    1.87
   2  -1 -20    3.81    1.86
   2  -1 -20    3.45    2.71
   2   1 -20    2.34    2.52
   2   1 -19    1.42    0.95
   2  -1 -19    6.92    2.17
   2  -1 -19    3.59    2.00
   2  -1 -19    7.27    3.37
   2   1 -19    6.70    3.87
   2  -1 -18    1.54    1.10
   2   1 -18    1.29    1.50
   2  -1 -18    1.34    1.03
   2  -1 -18    1.87    2.05
   2   1 -18    0.13    1.52
   2   1 -17   12.41    3.17
   2  -1 -17   13.24    2.90
  -2   1  17   12.91    2.63
   2  -1 -17   19.77    4.09
   2   1 -17   17.82    4.77
   2  -1 -17   13.80    3.76
  -2   1  16   11.50    2.43
   2   1 -16   10.35    2.62
   2  -1 -16   12.44    2.97
   2  -1 -16   11.58    2.70
   2  -1 -16   16.58    4.26
   2   1 -16   13.90    3.95
   2  -1 -15   46.59    5.39
   2  -1 -15   50.58    5.26
   2   1 -15   47.06    5.54
  -2   1  15   45.39    4.87
   2   1 -15   42.90    6.93
   2  -1 -15   47.14    6.53
   2   1 -14    0.00    1.33
  -2   1  14    2.72    1.33
   2  -1 -14    7.44    2.35
   2  -1 -14    0.87    0.85
   2   1 -14    1.72    1.84
   2  -1 -14   -0.57    1.24
   2  -1 -13   79.76    6.85
  -2   1  13   75.27    6.08
   2  -1 -13   75.73    6.30
   2   1 -13   75.70    7.03
   2  -1 -13   76.04    7.85
   2   1 -13   67.31    7.84
   2  -1 -12  175.19    9.82
  -2   1  12  172.63    9.13
   2  -1 -12  180.45    9.36
   2   1 -12  183.07   10.47
   2   1 -12  165.65   11.67
   2  -1 -12  176.37   11.43
   2   1 -11   68.97    6.46
   2  -1 -11   60.60    5.38
  -2   1  11   65.75    5.45
   2  -1 -11   70.31    6.06
  -2  -1  11   70.08    6.72
   2   1 -11   61.08    6.76
   2  -1 -11   65.65    6.80
   2  -1 -10   62.65    5.33
  -2   1  10   65.99    5.39
   2   1 -10   61.96    5.85
   2  -1 -10   72.27    6.06
  -2  -1  10   60.02    6.07
   2   1 -10   55.61    6.03
   2  -1 -10   64.53    6.39
   2   1  -9    6.90    1.87
  -2   1   9    6.17    1.51
   2  -1  -9    6.11    1.68
   2  -1  -9    6.43    2.05
   2  -1  -9    8.36    2.27
   2   1  -9    4.32    1.76
  -2   1   8   55.60    4.89
   2  -1  -8   57.11    5.18
   2  -1  -8   56.18    4.94
  -2   1   8   60.55    5.38
   2   1  -8   55.92    5.39
   2  -1  -8   55.56    5.47
   2   1  -8   49.93    5.06
  -2   1   7   58.79    4.97
   2  -1  -7   62.68    5.19
   2   1  -7   59.85    5.45
  -2   1   7   61.63    5.30
   2  -1  -7   59.95    5.50
   2   1  -7   65.82    5.24
   2   1  -6   34.86    3.99
   2  -1  -6   35.86    3.75
  -2   1   6   33.71    3.90
   2  -1  -6   34.52    4.10
   2   1  -6   34.57    3.33
   2  -1  -5  139.09    7.49
   2   1  -5  141.91    8.04
  -2   1   5  148.84    8.11
   2  -1  -5  141.12    7.73
   2  -1  -4  280.38   10.58
   2   1  -4  288.48   11.08
   2  -1  -4  273.00   10.46
   2   1  -3  114.28    6.84
   2  -1  -3  122.40    6.99
   2  -1  -3  115.97    6.77
   2  -1  -2  102.92    6.37
   2   1  -2   99.56    6.73
   2   1  -2  110.28    6.35
   2  -1  -2  100.62    6.21
   2  -1  -1  531.57   14.35
   2   1  -1  523.06   15.10
   2   1  -1  551.30   13.79
   2  -1  -1  521.07   14.40
   2  -1   0  546.36   11.96
   2  -1   0  529.56   14.32
   2   1   0  547.03   13.39
   2   1   0  544.00   14.60
   2  -1   0  538.84   14.83
   2   1   1    6.27    1.75
   2  -1   1    0.59    0.79
   2   1   1    2.73    1.10
   2  -1   1    5.23    1.74
  -2  -1  -1    2.57    0.71
   2   1   1    3.39    1.05
   2   1   1    3.25    1.14
   2   1   2  505.55   11.87
   2   1   2  517.42   13.52
  -2   1  -2  485.30   13.22
   2  -1   2  495.98   12.97
   2  -1   2  495.95   11.74
   2   1   2  511.55   11.87
  -2  -1  -2  514.10   11.84
   2  -1   2  499.29   14.59
   2   1   2  500.07   13.41
   2  -1   3  645.71   15.63
   2  -1   3  619.99   17.79
  -2  -1  -3  659.19   13.23
   2   1   3  658.83   12.96
  -2   1  -3  669.04   16.28
   2  -1   3  646.37   17.10
   2   1   3  656.42   17.15
   2  -1   3  647.07   12.67
  -2  -1  -3  676.57   12.97
  -2  -1  -3  682.93   15.58
   2   1   3  653.45   13.33
   2   1   4  327.55    8.69
   2  -1   4  323.53   11.70
  -2   1  -4  330.32   12.11
   2   1   4  292.00   13.83
  -2  -1  -4  335.93    9.14
   2  -1   4  322.73   13.07
  -2  -1  -4  332.05   10.38
   2  -1   4  321.93    8.26
  -2  -1  -4  327.09    9.01
   2   1   4  314.05   12.94
  -2  -1  -4  344.68   12.40
   2   1   4  329.16    9.24
   2   1   5  319.25   13.93
  -2  -1  -5  312.46    8.36
  -2  -1  -5  317.29   10.27
   2  -1   5  307.76   12.94
   2   1   5  310.59    8.03
  -2   1  -5  311.96   12.44
   2  -1   5  322.41   12.41
   2   1   5  311.60   13.94
   2  -1   5  303.39    7.64
   2   1   5  317.14    9.11
  -2   1  -5  300.25    7.87
  -2  -1  -5  328.39   13.11
  -2  -1  -5  305.81    8.68
   2   1   6   71.87    3.73
   2   1   6   67.15    6.69
   2  -1   6   69.52    6.12
  -2  -1  -6   71.08    3.73
   2  -1   6   73.14    6.33
  -2   1  -6   73.77    6.38
   2   1   6   70.15    4.27
   2  -1   6   67.97    3.34
  -2   1  -6   68.10    3.52
  -2  -1  -6   67.70    4.08
  -2  -1  -6   70.97    6.69
   2   1   6   64.61    4.34
  -2  -1  -7   51.93    2.99
   2   1   7   46.81    5.87
   2  -1   7   54.32    5.64
  -2   1  -7   54.31    5.69
   2   1   7   49.94    2.89
   2  -1   7   48.53    2.67
   2   1   7   50.89    3.89
   2   1   7   46.50    3.57
  -2   1  -7   51.02    2.95
  -2  -1  -7   50.07    5.80
  -2  -1  -7   48.36    3.51
   2   1   8   26.25    4.58
  -2   1  -8   29.70    4.30
  -2  -1  -8   33.06    2.24
   2  -1   8   31.50    4.52
   2   1   8   27.19    1.95
  -2  -1  -8   35.85    5.52
   2   1   8   30.23    2.97
  -2  -1  -8   29.33    2.85
   2   1   8   30.70    3.10
  -2   1  -8   31.05    2.32
  -2   1  -9    2.96    1.70
   2   1   9    3.14    2.40
  -2  -1  -9    3.80    0.75
   2   1   9    3.02    0.66
  -2  -1  -9    5.07    2.57
   2   1   9    2.56    0.96
   2  -1   9    2.18    1.29
  -2   1  -9    2.08    0.60
  -2  -1  -9    3.60    1.06
   2   1  10    7.98    2.20
  -2  -1 -10    7.77    2.96
  -2   1 -10    5.16    1.89
  -2  -1 -10    6.10    1.14
  -2  -1 -10    5.26    1.15
   2   1  10    6.80    1.40
   2  -1  10    5.08    1.64
  -2   1 -10    5.89    1.09
   2   1  11    1.80    1.91
  -2   1 -11    4.29    2.11
  -2  -1 -11    7.33    2.91
   2   1  11    3.31    1.07
   2  -1  11    6.84    2.38
  -2  -1 -11    3.21    1.21
  -2  -1 -11    4.03    1.26
  -2   1 -11    3.44    0.93
   2   1  12   10.24    1.79
   2  -1  12    9.31    2.77
   2   1  12   11.51    3.45
  -2  -1 -12    8.61    1.80
  -2   1 -12   10.23    1.52
  -2  -1 -12    8.07    1.57
  -2  -1 -12    7.91    3.03
   2  -1  13    9.81    2.53
   2   1  13   10.31    3.32
   2   1  13   11.40    1.86
  -2   1 -13    9.42    1.53
  -2  -1 -13   10.10    3.61
  -2  -1 -13    9.82    1.99
  -2  -1 -13   12.18    2.09
   2   1  14   21.40    2.61
   2   1  14   20.68    5.04
   2  -1  14   14.68    3.24
  -2  -1 -14   20.04    3.00
  -2  -1 -14   24.64    6.10
  -2   1 -14   22.49    2.53
  -2  -1 -14   20.51    3.02
   2   1  15  197.95   14.70
   2   1  15  179.49    7.81
   2  -1  15  177.35   11.55
  -2  -1 -15  177.88    8.87
  -2   1 -15  183.30    7.35
  -2  -1 -15  177.44    9.00
  -2  -1 -15  183.61   15.62
   2  -1  16  528.00   19.90
   2   1  16  505.34   13.70
  -2  -1 -16  505.09   15.61
  -2  -1 -16  489.00   26.28
  -2  -1 -16  516.61   15.60
   2   1  17   44.84    4.21
   2  -1  17   35.04    5.22
  -2  -1 -17   42.19    4.67
  -2  -1 -17   51.98    8.82
  -2  -1 -17   40.82    4.56
   2   1  18   23.98    3.24
   2  -1  18   26.79    4.72
  -2  -1 -18   24.03    3.81
  -2  -1 -18   26.14    3.68
  -2  -1 -18   30.25    6.82
   2   1  19   21.61    3.03
   2  -1  19   23.53    4.26
  -2  -1 -19   21.82    3.71
  -2  -1 -19   19.90    3.44
  -2  -1 -19   22.07    6.23
   2  -1  20    8.49    2.89
   2   1  20    8.80    2.05
  -2  -1 -20   10.68    2.74
  -2  -1 -20    7.18    2.56
  -2  -1 -20    4.73    3.00
   2   1  21    6.06    1.90
   2  -1  21    1.46    1.24
  -2  -1 -21    5.94    2.11
  -2  -1 -21    3.56    2.61
  -2  -1 -21    0.27    1.29
   2  -1  22    3.65    2.48
   2   1  22    3.55    1.51
  -2  -1 -22    3.77    2.94
  -2  -1 -22    0.80    0.61
  -2  -1 -22    3.99    1.95
  -2   1 -22    1.95    4.01
   2  -1  23    1.81    1.52
   2   1  23    4.86    1.76
  -2  -1 -23    6.60    3.96
  -2  -1 -23    5.93    2.25
  -2   1 -23    5.98    3.91
  -2  -1 -23    8.65    3.05
   2   1  24    9.60    2.41
   2  -1  24   13.66    3.72
  -2   1 -24    8.09    2.25
  -2  -1 -24   15.89    7.01
  -2  -1 -24    7.54    2.56
  -2   1 -24    7.35    4.87
  -2   1 -25    3.92    1.78
   2   1  25    3.99    1.46
   2  -1  25    1.67    1.41
  -2  -1 -25    5.24    2.30
  -2  -1 -25    4.44    4.29
  -2   1 -25   -0.45    1.98
   2  -1  26    0.67    1.06
  -2   1 -26   -0.36    0.94
   2   1  26    0.68    1.03
  -2  -1 -26    5.98    4.49
  -2  -1 -26    1.01    2.27
  -2   1 -26    1.70    2.39
   2   1  27    7.32    2.56
   2  -1  27    4.05    2.89
  -2   1 -27    4.62    1.52
  -2  -1 -27    6.86    3.88
  -2   1 -27   13.78    6.88
  -2  -1 -27    4.75    2.66
   2  -1  28    4.41    2.51
   2   1  28    6.19    1.99
  -2   1 -28   12.38    5.02
  -2  -1 -28    6.85    3.24
  -2  -1 -28   13.39    6.09
   2  -1  29    1.13    2.97
  -2  -1 -29    6.44    4.30
  -2   1 -29    0.80    2.70
   2  -1  30   -1.05    1.47
  -2  -1 -30   -0.31    4.94
   2  -1  31    2.91    1.56
  -2  -1 -31    0.95    4.83
  -2   1 -31   -3.11    4.72
   2  -1  32   -0.75    1.84
  -2   1 -32   -1.92    2.45
  -2  -1 -32   -0.89    2.09
   2  -1  33    0.85    1.36
  -2   1 -33    5.10    3.96
  -2  -1 -33    0.38    2.26
  -2   1 -34   -0.76    2.63
  -2  -1 -34    2.11    2.64
  -2  -1 -35   -0.59    3.29
  -2   1 -35    0.74    5.08
  -2   1 -36   -0.61    3.87
  -2  -1 -36   -3.50    3.56
  -2  -1 -37    0.01    3.14
  -2   1 -37    5.36    5.73
  -2  -1 -38    6.05    7.45
  -2   1 -38    3.02    4.79
  -2   1 -39    7.89    6.47
  -2  -1 -39    1.31    4.04
   2   2 -42    1.56    2.69
   2  -2 -41    3.56    3.31
   2   2 -41    4.67    4.48
   2   2 -40   13.96    8.13
   2  -2 -40   -1.52    2.52
   2  -2 -39    6.92    4.62
   2   2 -39    2.99    3.29
   2   2 -38   -2.51    2.23
   2  -2 -38    1.43    4.49
   2   2 -37    7.17    6.35
   2  -2 -37    5.12    3.46
   2   2 -36    9.24    6.16
   2  -2 -36   -3.68    4.20
   2  -2 -35    1.50    3.82
   2   2 -35   -2.51    2.63
   2   2 -34    0.76    1.54
   2  -2 -34    5.03    5.30
   2   2 -34    6.16    5.01
   2   2 -33   -0.43    1.48
   2  -2 -33    1.17    5.19
   2   2 -33    0.89    1.72
   2   2 -32    1.24    2.01
   2  -2 -32    7.20    4.66
   2   2 -32    6.54    4.81
   2   2 -31    2.71    2.16
   2  -2 -31    6.50    5.30
   2   2 -31    1.23    2.91
   2   2 -30   -0.43    1.01
   2  -2 -30    1.47    1.53
   2   2 -30    2.28    3.84
   2  -2 -29    5.00    2.36
   2   2 -29    4.63    2.39
   2  -2 -29    7.83    3.54
   2   2 -29    9.92    5.36
   2  -2 -28    1.96    1.85
   2  -2 -28    2.95    1.80
   2   2 -28    0.40    1.62
   2   2 -28    2.51    3.10
   2  -2 -28    1.77    2.00
   2   2 -27   18.85    4.57
   2  -2 -27   17.02    4.35
   2  -2 -27   15.08    3.31
   2  -2 -27   19.37    6.73
   2   2 -27   27.27    8.51
   2   2 -26   15.10    4.38
   2  -2 -26   16.98    3.86
   2  -2 -26   18.44    3.85
   2  -2 -26   20.70    6.76
   2   2 -26   12.92    6.09
   2  -2 -25    4.92    2.33
   2   2 -25    3.96    2.43
   2  -2 -25    5.46    2.44
   2  -2 -25    7.10    4.19
   2   2 -25    0.04    1.93
   2   2 -24    2.66    2.26
   2  -2 -24   -0.96    0.82
   2  -2 -24    0.66    0.85
   2   2 -24    2.11    1.64
   2  -2 -24    1.53    1.54
   2   2 -23    1.48    1.91
   2  -2 -23    2.63    1.91
  -2  -2  23    6.27    2.86
   2  -2 -23    0.41    0.63
   2   2 -23   -2.04    2.72
   2  -2 -23    0.25    2.43
  -2  -2  22    2.21    1.62
   2  -2 -22    1.80    1.59
   2  -2 -22    0.44    0.92
   2   2 -22    2.08    1.62
   2  -2 -22    2.13    2.50
   2   2 -22   -2.28    2.83
   2   2 -21    0.22    1.80
   2  -2 -21   -0.05    0.83
   2  -2 -21    1.61    1.13
  -2  -2  21    2.71    2.11
   2  -2 -21    3.42    2.92
   2   2 -21    2.70    1.82
   2  -2 -20    1.45    1.42
   2   2 -20    2.67    1.54
  -2  -2  20    0.86    1.08
   2  -2 -20    3.17    1.59
   2   2 -20    3.57    2.83
   2  -2 -20    0.98    2.89
  -2  -2  19   11.88    3.57
   2   2 -19   13.74    4.16
   2  -2 -19   12.01    2.82
   2  -2 -19   15.32    3.32
   2  -2 -19   16.46    4.71
   2   2 -19   14.71    5.05
  -2  -2  18   13.53    3.82
   2  -2 -18   15.63    3.12
   2  -2 -18   15.24    3.24
   2   2 -18   21.47    4.56
   2  -2 -18   20.35    5.48
   2   2 -18    8.34    3.64
   2  -2 -17   11.91    2.91
   2   2 -17    8.48    3.06
   2  -2 -17    9.30    2.35
  -2   2  17    7.91    2.24
  -2  -2  17   13.08    3.67
   2  -2 -17    9.21    3.48
  -2   2  16    5.03    1.91
   2  -2 -16    6.54    1.90
   2   2 -16    2.55    1.84
  -2  -2  16    6.03    2.43
   2  -2 -16    6.58    2.28
   2  -2 -16    2.74    1.91
  -2  -2  15   86.42    8.65
   2   2 -15   80.21    8.55
   2  -2 -15   85.91    7.11
  -2   2  15   86.16    6.88
   2  -2 -15   88.06    9.35
   2  -2 -14   86.89    7.08
   2   2 -14   88.18    8.73
  -2  -2  14   94.72    8.89
  -2   2  14   89.06    6.92
   2  -2 -14   90.77    9.34
  -2  -2  13   59.52    6.96
  -2   2  13   59.56    5.67
   2   2 -13   59.18    7.06
   2  -2 -13   59.15    5.79
   2  -2 -13   65.63    7.82
   2   2 -12   29.21    4.66
  -2  -2  12   30.30    4.77
   2  -2 -12   30.38    4.34
  -2   2  12   28.80    3.90
   2  -2 -12   29.64    5.18
  -2   2  11  132.61    8.36
  -2  -2  11  126.30    9.53
   2  -2 -11  133.27    8.45
  -2   2  11  130.94    8.12
   2   2 -11  135.14   10.34
   2  -2 -11  116.29    9.93
  -2   2  10  116.07    7.79
  -2  -2  10  108.27    8.70
   2   2 -10  113.38    9.40
  -2   2  10  117.09    7.68
   2  -2 -10  109.25    7.60
   2  -2 -10  102.24    8.94
  -2   2   9   66.78    5.75
   2   2  -9   67.70    6.85
  -2  -2   9   63.79    6.54
  -2   2   9   59.81    5.64
   2  -2  -9   68.62    6.05
   2  -2  -9   66.98    7.08
  -2   2   8   19.04    3.20
  -2   2   8   18.68    2.95
   2   2  -8   22.09    4.02
  -2  -2   8   18.38    3.47
   2  -2  -8   18.19    3.47
  -2   2   7   24.65    3.59
  -2  -2   7   27.45    4.00
   2   2  -7   25.13    4.31
   2  -2  -7   25.32    3.28
   2  -2  -7   22.85    3.98
  -2  -2   6    0.28    0.80
  -2   2   6    2.13    0.78
   2   2  -6    2.44    1.58
   2  -2  -6   -0.03    0.59
   2  -2  -6    1.46    1.01
   2   2  -5   45.13    5.37
  -2  -2   5   42.80    4.86
   2  -2  -5   41.26    4.34
   2  -2  -5   47.94    5.54
  -2  -2   4   65.90    5.76
   2   2  -4   63.88    6.27
   2  -2  -4   59.87    5.25
   2  -2  -4   71.62    6.68
   2   2  -3  162.11    9.71
  -2   2   3  163.34    8.74
   2   2  -3  158.01    6.48
   2  -2  -3  159.14    9.98
   2  -2  -3  161.92    8.81
   2   2  -2  311.34   13.07
   2   2  -2  312.38   11.69
  -2   2   2  325.32   12.76
   2  -2  -2  296.84   13.30
   2  -2  -2  307.82   12.27
   2   2  -2  308.12    9.00
   2   2  -1   87.00    6.01
   2   2  -1   83.89    6.70
   2   2  -1   78.55    4.58
   2  -2  -1   72.51    6.44
   2   2   0   96.50    7.08
   2   2   0  103.68    6.36
   2  -2   0   95.83    7.60
  -2  -2   0  103.43    6.98
   2  -2   0   94.64    7.12
   2   2   0  101.65    5.51
  -2  -2   0  102.71    5.50
  -2   2  -1  141.81    5.87
   2  -2   1  141.91    9.37
   2   2   1  141.59    7.02
   2   2   1  140.96    8.06
   2   2   1  149.03    8.48
  -2  -2  -1  149.76    8.31
   2   2   1  144.39    6.94
  -2  -2  -1  141.27    6.80
   2  -2   1  136.77    8.29
   2  -2   2  174.68   10.69
   2   2   2  187.30    9.02
  -2   2  -2  183.57    7.46
   2   2   2  175.60    7.56
   2  -2   2  175.66    9.09
   2   2   2  178.74    8.46
  -2  -2  -2  179.36    9.16
  -2  -2  -2  181.31    8.09
  -2   2  -2  175.09    9.40
   2   2   2  182.30    9.45
  -2   2  -3   51.64    4.23
   2   2   3   53.63    3.94
   2   2   3   48.20    4.36
   2  -2   3   46.25    5.54
   2   2   3   51.25    4.62
  -2   2  -3   48.76    4.67
  -2  -2  -3   49.96    4.89
   2  -2   3   49.33    4.82
  -2  -2  -3   47.92    4.39
   2   2   3   46.39    4.59
   2   2   3   43.93    4.68
  -2   2  -4   33.69    3.74
   2   2   4   26.07    3.18
   2   2   4   31.78    3.52
   2   2   4   31.67    2.94
  -2  -2  -4   29.23    3.65
   2  -2   4   26.10    4.39
  -2  -2  -4   30.55    3.78
   2   2   4   30.34    4.02
   2  -2   4   26.70    3.36
   2   2   4   31.53    4.02
  -2   2  -4   30.72    3.78
   2   2   5   74.18    5.08
   2   2   5   73.08    4.16
   2  -2   5   76.04    7.22
  -2   2  -5   73.79    5.82
   2   2   5   77.57    5.04
  -2   2  -5   76.73    5.78
   2   2   5   77.55    6.85
  -2  -2  -5   75.68    5.97
   2   2   5   74.68    6.13
   2  -2   5   71.37    5.44
  -2  -2  -5   77.81    6.32
  -2   2  -6   71.47    6.23
   2  -2   6   70.03    7.06
   2   2   6   72.23    3.81
   2   2   6   70.64    7.42
   2   2   6   69.22    4.71
  -2  -2  -6   82.16    6.72
  -2  -2  -6   73.37    5.83
   2   2   6   75.55    6.11
   2  -2   6   63.63    5.02
  -2   2  -6   67.59    5.32
   2   2   6   74.57    7.16
  -2   2  -7   60.15    6.15
   2   2   7   57.34    6.71
   2  -2   7   62.70    6.78
   2   2   7   60.42    4.17
  -2  -2  -7   63.42    5.49
  -2  -2  -7   58.54    6.06
  -2   2  -7   61.72    4.97
   2   2   7   67.29    5.98
   2  -2   7   62.15    4.83
   2   2   7   60.47    7.00
   2   2   8   66.45    7.61
   2   2   8   66.79    4.12
  -2   2  -8   67.44    6.76
   2  -2   8   68.99    7.28
   2   2   8   71.37    7.86
   2   2   8   71.96    6.14
   2  -2   8   67.65    5.03
  -2  -2  -8   69.59    7.08
  -2   2  -8   63.14    5.13
  -2  -2  -8   66.95    5.63
  -2  -2  -9   27.92    2.63
   2   2   9   24.12    4.85
  -2   2  -9   28.67    4.79
   2   2   9   24.90    2.37
  -2  -2  -9   29.99    3.90
   2  -2   9   25.31    4.56
   2  -2   9   22.90    2.99
   2   2   9   24.30    2.33
  -2   2  -9   25.34    3.21
  -2  -2  -9   28.33    4.90
   2   2   9   24.99    3.72
   2   2  10   19.07    4.36
   2   2  10   17.98    1.77
  -2  -2 -10   17.92    2.07
   2   2  10   18.59    2.09
  -2  -2 -10   15.92    3.80
   2  -2  10   15.87    3.58
   2   2  10   17.65    3.16
  -2   2 -10   19.53    2.78
  -2  -2 -10   15.66    2.91
  -2  -2 -11   20.33    2.17
   2  -2  11   17.88    3.70
   2   2  11   19.18    1.63
   2   2  11   14.55    3.96
  -2  -2 -11   19.20    4.27
  -2  -2 -11   19.25    3.37
  -2   2 -11   19.56    3.05
   2   2  12    4.05    2.29
   2  -2  12    5.46    2.45
  -2  -2 -12    7.68    1.36
  -2   2 -12    6.62    1.70
  -2  -2 -12    8.68    2.36
  -2  -2 -12   11.09    3.62
   2  -2  13   39.67    5.81
   2   2  13   35.01    5.95
  -2  -2 -13   35.39    6.04
  -2   2 -13   34.61    3.82
  -2  -2 -13   35.81    4.74
   2   2  14   25.35    5.40
   2  -2  14   25.75    4.91
  -2  -2 -14   22.32    5.13
  -2   2 -14   22.05    3.08
  -2  -2 -14   20.75    3.71
   2  -2  15   20.38    4.52
   2   2  15   17.65    4.69
  -2  -2 -15   19.29    3.44
  -2  -2 -15   20.50    4.91
  -2   2 -15   23.37    3.32
   2   2  16   15.41    4.65
   2  -2  16   13.49    3.76
  -2   2 -16   12.55    2.50
  -2  -2 -16   11.07    3.68
  -2  -2 -16   11.74    2.82
   2  -2  17    0.76    1.08
   2   2  17    9.77    3.65
  -2  -2 -17    1.17    1.56
  -2   2 -17    2.67    1.17
  -2  -2 -17    5.32    1.84
   2  -2  18    6.96    2.73
  -2  -2 -18    3.88    1.63
  -2  -2 -18    7.27    2.26
  -2   2 -18    8.65    2.33
   2  -2  19    7.27    2.87
  -2  -2 -19   11.01    4.58
  -2  -2 -19    4.09    2.00
  -2   2 -19   10.46    2.51
   2  -2  20    7.04    2.89
  -2   2 -20    2.76    1.29
  -2  -2 -20    4.98    3.51
  -2  -2 -20    7.07    2.41
   2  -2  21    5.13    3.29
  -2  -2 -21    0.80    0.55
  -2  -2 -21   -1.14    0.82
  -2  -2 -21    0.45    1.51
   2  -2  22    1.46    1.49
  -2  -2 -22    2.14    1.65
  -2  -2 -22    3.65    3.67
   2  -2  23    2.47    1.89
  -2  -2 -23    3.47    2.07
  -2  -2 -23    3.42    1.97
   2  -2  24   -0.90    1.68
  -2  -2 -24    3.31    2.65
  -2  -2 -24    1.20    1.92
   2  -2  25    4.62    2.67
  -2  -2 -25    4.65    2.98
  -2  -2 -25    6.98    3.67
   2  -2  26   -0.50    1.66
  -2  -2 -26    0.72    1.04
  -2  -2 -26    0.99    2.11
   2  -2  27   11.41    3.74
  -2  -2 -27    3.63    2.07
  -2  -2 -27   12.72    5.43
  -2   2 -28    2.37    1.13
   2  -2  28    4.11    3.00
  -2  -2 -28   -1.28    2.62
  -2   2 -28   -4.39    5.86
  -2  -2 -28    1.19    2.31
   2  -2  29    5.22    3.41
  -2  -2 -29    5.09    3.01
  -2  -2 -29    8.67    4.65
  -2   2 -29   -1.60    5.52
   2  -2  30    0.65    1.33
  -2  -2 -30   -6.67    4.98
  -2   2 -30    2.91    4.25
   2  -2  31   -2.75    1.85
  -2   2 -31    0.91    3.83
  -2  -2 -31   -2.30    2.97
   2  -2  32    9.75    4.02
  -2  -2 -32   10.42    6.49
  -2   2 -32   -1.87    6.03
   2  -2  33    1.99    1.36
  -2  -2 -33    3.26    4.19
  -2   2 -33    0.59    2.13
   2  -2  34    3.95    2.11
  -2  -2 -34   -2.51    3.77
  -2   2 -34    4.07    3.21
   2  -2  35   -1.52    2.25
  -2  -2 -35   -4.04    4.51
  -2   2 -35   -3.28    3.33
   2  -2  36    6.04    4.04
  -2   2 -36   -3.87    5.18
  -2  -2 -36   10.83    6.30
  -2  -2 -37   -0.13    2.57
  -2   2 -37    4.35    3.56
  -2  -2 -38    6.89    6.89
  -2   2 -38   -9.42    7.40
  -2   2 -39   -4.65    6.77
  -2  -2 -39   -2.35    4.57
   2   3 -42    2.34    4.46
   2   3 -41   12.43    7.20
   2   3 -40    7.93    7.16
   2  -3 -40   12.73    6.47
   2  -3 -39   11.70    7.30
   2   3 -39    8.38    6.82
   2  -3 -39    8.23    6.62
   2  -3 -38    8.30    6.81
   2   3 -38    3.98    4.38
   2  -3 -38   10.21    6.61
   2  -3 -37   11.69    6.48
   2   3 -37    1.56    4.18
   2  -3 -36    3.45    5.04
   2   3 -36    4.81    2.60
   2   3 -35   -0.37    1.48
   2   3 -35   -1.54    3.09
   2  -3 -35   -0.85    2.89
   2   3 -34   -2.13    3.08
   2   3 -34   -0.87    2.70
   2  -3 -34    3.23    3.36
   2   3 -33    1.90    2.13
   2  -3 -33   -0.85    1.95
   2   3 -32    1.35    1.74
   2   3 -32   -0.33    2.10
   2   3 -31   -0.02    1.38
   2   3 -31   -2.80    2.45
   2  -3 -31   -0.83    2.26
   2   3 -30    5.34    3.18
   2  -3 -30    2.02    2.42
   2   3 -30    0.74    2.84
   2   3 -29   18.20    5.25
  -2  -3  29    9.32    3.70
   2   3 -29   15.48    6.76
   2  -3 -29    9.35    4.99
   2   3 -28    1.24    1.71
  -2  -3  28    1.23    2.16
   2   3 -28    2.35    3.82
   2  -3 -28    1.88    2.11
  -2  -3  27   63.88    9.97
   2   3 -27   55.22    8.79
   2  -3 -27   57.26   10.44
   2   3 -27   57.94   12.62
   2   3 -26   23.87    5.77
  -2  -3  26   27.36    6.40
   2  -3 -26   31.58    7.95
   2   3 -26   22.49    7.91
  -2  -3  25   21.52    6.10
   2   3 -25   10.70    3.73
   2   3 -25    5.51    2.53
   2  -3 -25   22.37    6.23
  -2  -3  24   22.62    5.98
   2   3 -24   16.46    4.80
   2   3 -24   10.94    4.17
   2  -3 -24   16.77    5.29
   2   3 -23    3.38    2.87
  -2  -3  23   -0.06    1.47
   2  -3 -23    2.59    2.66
  -2  -3  22   -0.50    2.28
   2   3 -22    3.01    2.81
   2  -3 -22    3.56    2.27
   2   3 -21    5.45    2.78
  -2  -3  21    4.67    2.96
   2  -3 -21    1.72    1.63
  -2  -3  20    5.37    3.10
   2   3 -20    8.87    3.70
   2  -3 -20    2.68    1.70
   2   3 -19    4.55    2.74
  -2  -3  19    5.34    3.10
   2  -3 -19   11.76    4.09
  -2  -3  18   30.91    5.96
   2   3 -18   32.66    6.44
   2  -3 -18   28.55    6.26
   2   3 -17   13.25    4.10
  -2  -3  17   12.17    4.03
   2  -3 -17    6.31    3.35
   2   3 -16   17.69    4.59
  -2  -3  16   15.65    4.26
   2  -3 -16   17.46    4.93
   2  -3 -16   15.57    2.69
   2   3 -15   19.58    4.78
  -2  -3  15   23.24    4.76
   2  -3 -15   22.12    5.23
   2  -3 -15   18.64    2.93
  -2  -3  14   75.00    8.54
   2  -3 -14   80.75    7.16
   2   3 -14   78.64    9.39
  -2   3  14   72.73    6.36
   2  -3 -14   76.49    9.43
   2  -3 -14   73.40    6.02
   2   3 -13  140.73   12.07
   2  -3 -13  129.05    8.72
  -2  -3  13  138.88   11.40
  -2   3  13  134.41    8.48
   2  -3 -13  129.70    7.88
   2  -3 -13  135.26   12.30
  -2  -3  12   13.48    3.56
  -2   3  12   12.98    2.69
   2   3 -12   13.52    4.14
   2  -3 -12   11.35    2.54
   2  -3 -12    8.38    3.34
   2  -3 -12   14.92    3.99
   2  -3 -12   12.09    2.50
  -2  -3  11  117.70   10.09
   2  -3 -11  117.00    7.29
  -2   3  11  119.65    8.08
   2   3 -11  113.53   10.65
   2  -3 -11  118.47   11.03
   2  -3 -11  110.06    7.31
   2  -3 -11  121.00   11.25
   2   3 -10   18.75    4.21
  -2  -3  10   19.51    4.24
   2  -3 -10   19.92    2.78
   2  -3 -10   18.69    3.17
   2  -3 -10   20.78    4.83
   2  -3 -10   16.40    3.94
   2   3  -9   13.20    3.19
  -2  -3   9   12.55    3.42
   2  -3  -9   11.87    2.07
   2  -3  -9   14.78    3.92
   2  -3  -9   11.21    2.27
   2  -3  -9   10.30    2.98
   2   3  -8   52.51    6.82
  -2  -3   8   45.98    5.89
   2  -3  -8   48.84    3.54
   2  -3  -8   47.52    6.80
   2  -3  -8   45.48    4.78
   2  -3  -8   43.83    6.48
  -2  -3   7   35.67    5.15
   2  -3  -7   36.38    2.61
   2   3  -7   39.75    6.13
   2  -3  -7   40.95    4.51
   2  -3  -7   36.51    5.68
   2  -3  -7   40.83    6.27
  -2  -3   6   11.46    2.96
   2  -3  -6   10.07    3.01
   2  -3  -6   10.28    3.01
  -2  -3   5    9.24    2.61
   2  -3  -5    5.96    2.16
   2  -3  -5    4.46    1.45
  -2   3   5    8.23    2.01
   2  -3  -5    9.60    3.36
  -2  -3   4   23.30    3.86
   2   3  -4   25.02    3.54
  -2   3   4   24.90    3.88
   2  -3  -4   24.09    4.02
   2  -3  -4   27.77    4.93
  -2  -3   3   17.17    3.03
   2  -3  -3   18.87    4.03
  -2   3   3   17.88    3.49
   2  -3  -3   19.47    3.85
  -2  -3   3   16.12    3.63
   2   3  -3   18.78    2.95
   2   3  -2   18.80    3.40
  -2  -3   2   18.19    3.39
  -2  -3   2   14.83    3.30
   2  -3  -2   15.36    3.52
   2  -3  -2   12.52    2.76
   2   3  -2   17.36    2.87
  -2   3   2   16.45    3.37
   2  -3  -1  111.70    8.98
   2   3  -1  104.88    7.54
  -2  -3   1  107.11    7.45
  -2  -3   1  103.23    8.33
  -2   3   1  115.57    8.70
   2  -3  -1  110.96    9.22
   2   3  -1  106.72    7.15
  -2  -3   0  163.75    9.05
   2   3   0  165.76    9.17
  -2   3   0  171.17    5.28
   2  -3   0  166.76   11.40
   2  -3   0  165.42   10.97
  -2  -3   0  174.96   10.89
   2   3   0  165.42    9.16
   2  -3   1  142.86   10.50
  -2   3  -1  136.39    5.60
  -2  -3  -1  140.73    8.08
   2   3   1  146.78    8.24
  -2  -3  -1  136.74    8.70
   2   3   1  145.80    8.82
   2  -3   1  126.24    9.46
  -2  -3  -1  142.81    9.94
   2   3   2  123.65    7.30
   2  -3   2  119.27    9.54
  -2  -3  -2  119.07    7.07
  -2   3  -2  110.35    5.85
  -2  -3  -2  124.02    9.29
  -2  -3  -2  111.92    7.94
   2   3   2  118.83    8.19
   2  -3   2  113.77    8.89
   2   3   3   28.86    3.37
   2  -3   3   32.09    4.66
   2  -3   3   25.22    4.56
  -2  -3  -3   27.29    4.32
   2   3   3   29.67    4.34
  -2  -3  -3   23.07    3.68
   2   3   4   28.56    3.26
   2  -3   4   25.39    4.25
  -2  -3  -4   24.47    3.97
   2  -3   4   28.71    5.05
   2   3   4   30.06    4.35
  -2  -3  -4   30.04    4.27
   2   3   5   18.74    2.53
   2  -3   5   20.46    3.51
  -2  -3  -5   17.28    3.48
   2   3   5   19.99    3.90
   2  -3   5   23.68    4.55
  -2  -3  -5   22.20    3.63
  -2   3  -5   23.08    3.95
   2   3   6   15.02    2.46
   2   3   6   13.13    2.03
  -2  -3  -6   13.46    2.94
   2  -3   6   13.85    2.95
  -2   3  -6   13.62    2.76
   2  -3   6   15.77    3.97
  -2  -3  -6   13.02    3.24
   2   3   7   26.93    2.61
   2   3   7   22.57    4.45
   2   3   7   27.07    3.08
   2  -3   7   28.67    5.12
   2  -3   7   23.28    3.80
  -2  -3  -7   24.26    4.25
  -2   3  -7   27.78    4.15
  -2  -3  -7   31.36    4.91
   2   3   8   11.00    1.57
   2   3   8    8.91    1.67
   2   3   8    8.46    3.27
  -2   3  -8    8.99    2.50
  -2  -3  -8    8.75    2.42
   2  -3   8   11.07    3.50
   2  -3   8   10.53    2.72
  -2  -3  -8   11.56    3.09
   2   3   9    6.54    2.27
   2   3   9    7.36    1.87
   2   3   9    7.72    1.26
  -2  -3  -9    5.58    2.05
  -2  -3  -9    6.74    2.39
   2  -3   9    8.79    2.85
  -2   3  -9    4.96    1.79
   2  -3   9    7.43    2.21
   2   3  10   24.91    4.86
   2  -3  10   20.09    4.40
   2   3  10   18.95    2.81
  -2  -3 -10   22.30    4.14
  -2  -3 -10   26.72    4.87
  -2   3 -10   20.70    3.65
   2  -3  10   16.10    3.04
   2   3  11   24.46    4.80
   2  -3  11   25.12    4.89
   2   3  11   23.48    2.87
  -2  -3 -11   22.92    4.51
  -2  -3 -11   19.26    3.79
   2   3  11   21.64    1.71
   2  -3  11   18.02    3.39
   2  -3  12   19.67    4.55
   2   3  12   32.07    6.30
   2   3  12   18.16    2.58
  -2  -3 -12   17.32    4.19
  -2  -3 -12   20.64    4.03
   2   3  13   13.54    2.03
   2   3  13   15.41    4.36
   2  -3  13   13.97    3.98
  -2  -3 -13   13.96    3.23
  -2  -3 -13   20.61    4.82
   2  -3  14   18.01    4.70
   2   3  14   19.54    2.19
   2   3  14   22.89    5.54
  -2  -3 -14   23.32    5.40
  -2  -3 -14   22.32    4.31
   2  -3  15  189.24   14.47
   2   3  15  170.50    5.42
   2   3  15  193.72   15.64
  -2  -3 -15  199.70   15.58
  -2  -3 -15  194.33   12.65
   2  -3  16  145.80   12.79
   2   3  16  153.02   13.70
  -2  -3 -16  147.41   11.47
  -2  -3 -16  141.21   13.44
   2  -3  17   63.10    8.65
   2   3  17   65.90    9.29
  -2  -3 -17   59.82    7.24
  -2  -3 -17   68.23    9.54
   2  -3  18    0.04    1.97
   2   3  18    8.86    4.39
  -2  -3 -18    2.59    3.21
  -2  -3 -18    5.03    2.26
   2   3  19   12.59    4.83
   2  -3  19    7.48    3.99
  -2  -3 -19   10.70    4.16
  -2  -3 -19    9.47    2.78
   2  -3  20    3.99    3.11
  -2  -3 -20    0.80    1.08
  -2  -3 -20    1.37    1.39
   2  -3  21    4.37    2.11
  -2  -3 -21    1.80    3.55
  -2  -3 -21    2.56    1.78
   2  -3  22   -2.40    1.86
  -2  -3 -22    4.89    2.83
  -2  -3 -22    1.67    2.61
   2  -3  23    2.85    2.21
  -2  -3 -23    5.95    4.04
  -2  -3 -23    2.64    2.85
   2  -3  24    3.46    2.85
  -2  -3 -24    1.10    1.76
  -2  -3 -24    1.94    2.55
   2  -3  25    0.51    2.06
  -2  -3 -25   -0.13    1.29
  -2  -3 -25   -0.43    2.09
   2  -3  26    3.90    2.61
  -2  -3 -26    0.57    2.73
  -2  -3 -26    0.41    1.23
   2  -3  27   -3.95    3.17
  -2  -3 -27    2.05    2.16
  -2  -3 -27    2.80    3.58
   2  -3  28    5.43    4.01
  -2  -3 -28    2.25    2.05
  -2  -3 -28    9.19    5.32
   2  -3  29    9.90    4.12
  -2  -3 -29    4.40    3.98
  -2  -3 -29    5.87    3.21
  -2   3 -30    4.93    3.03
   2  -3  30    3.92    2.40
  -2  -3 -30    1.26    2.42
   2  -3  31    6.17    3.84
  -2  -3 -31    1.85    4.20
   2  -3  32    3.48    3.31
  -2   3 -32   -3.75    5.32
  -2  -3 -32    1.98    4.14
   2  -3  33    0.12    2.12
  -2   3 -33    0.88    5.77
  -2  -3 -33    1.97    3.12
   2  -3  34    1.69    3.01
  -2   3 -34    3.75    3.17
  -2  -3 -34    5.25    3.50
   2  -3  35    4.39    3.36
  -2  -3 -35   10.99    6.22
  -2   3 -35   -2.50    5.68
   2  -3  36   -0.02    1.96
  -2  -3 -36   -1.65    2.73
   2  -3  37    7.90    4.03
  -2  -3 -37    1.26    4.55
  -2   3 -37   -3.09    4.27
   2  -3  38    4.72    4.21
  -2  -3 -38    7.97    4.59
  -2   3 -38   -9.69    8.60
   2   4 -41    5.66    6.49
   2  -4 -40    1.68    2.29
   2   4 -40    0.28    5.62
   2  -4 -39   -3.98    4.57
   2   4 -39   -1.77    2.87
   2   4 -38   -7.82    7.42
   2  -4 -38   -1.90    3.18
   2  -4 -38   -0.71    2.20
   2   4 -37   -3.62    4.32
   2  -4 -37   -4.96    4.00
   2  -4 -37    7.91    6.37
   2   4 -36   -8.48    4.58
   2  -4 -36   -2.88    4.41
   2  -4 -36    1.61    3.67
   2   4 -36   -2.51    3.94
   2   4 -35   -3.12    2.39
   2  -4 -35    2.57    3.94
   2  -4 -35   -2.18    3.54
   2   4 -35   -6.65    5.87
   2   4 -34    4.26    3.02
   2  -4 -34   -2.11    2.16
   2   4 -34    4.66    2.54
   2  -4 -34    5.17    4.53
   2   4 -33    2.73    3.20
   2   4 -33    9.04    6.25
   2  -4 -33   11.10    5.30
   2  -4 -33   -0.02    4.88
  -2  -4  32    1.45    2.54
   2   4 -32    0.69    1.73
   2   4 -32   -1.39    2.22
   2  -4 -32   -1.92    3.52
   2  -4 -32    5.81    2.42
  -2  -4  31    1.82    2.39
   2   4 -31    5.11    3.17
   2  -4 -31   -4.61    4.37
   2  -4 -31   -0.84    2.50
   2   4 -31   -6.34    5.99
  -2  -4  30   -1.22    2.11
   2   4 -30    4.32    2.39
   2  -4 -30    2.08    2.25
   2  -4 -30    2.58    1.96
   2   4 -30    0.70    5.04
   2   4 -29    0.57    1.91
  -2  -4  29    2.53    3.54
   2  -4 -29    0.33    2.19
   2  -4 -29    2.08    3.61
   2   4 -29   -2.24    3.62
   2   4 -28   -0.02    2.00
  -2  -4  28    3.14    2.93
   2  -4 -28    7.69    4.90
   2   4 -28    3.40    3.14
   2  -4 -28    2.87    3.11
   2   4 -27   16.28    5.56
  -2  -4  27   31.69    8.22
   2  -4 -27   24.98    8.20
   2  -4 -27   16.99    6.09
   2   4 -26  116.20   14.00
  -2  -4  26  119.92   14.33
   2  -4 -26  113.97   15.28
   2  -4 -26  109.02   14.38
   2   4 -25    9.94    4.18
  -2  -4  25   10.09    4.32
   2  -4 -25    8.52    5.17
   2  -4 -25   21.40    7.12
  -2  -4  24   14.94    4.92
   2   4 -24   16.61    5.63
   2  -4 -24   17.68    5.90
   2  -4 -24   19.09    6.28
   2   4 -23    1.48    2.72
  -2  -4  23    1.00    1.64
   2  -4 -23    0.46    1.61
   2   4 -22    5.74    3.37
  -2  -4  22    5.94    3.49
   2  -4 -22    6.20    3.71
   2  -4 -22    5.86    3.26
  -2  -4  21    5.42    4.35
   2   4 -21    6.63    3.40
   2  -4 -21   -0.97    2.35
   2  -4 -21    3.68    3.17
   2   4 -20    4.67    2.92
  -2  -4  20    2.58    2.03
   2  -4 -20    7.90    3.81
   2  -4 -20    6.71    3.47
   2  -4 -20    5.03    1.53
   2   4 -19    2.50    1.63
  -2  -4  19    5.98    2.95
   2  -4 -19    2.58    1.78
   2  -4 -19    4.16    1.72
   2  -4 -19   -4.31    3.51
   2   4 -18    5.67    2.40
  -2  -4  18    9.21    3.77
   2  -4 -18   13.33    4.94
   2  -4 -18    5.34    1.76
   2  -4 -18    3.49    2.73
   2   4 -17    4.31    2.42
  -2  -4  17    3.00    2.05
   2  -4 -17    7.67    3.81
   2  -4 -17   10.09    4.45
  -2   4  16    1.06    0.71
   2   4 -16    2.26    2.45
  -2  -4  16    2.12    2.45
   2  -4 -16    2.26    2.16
   2  -4 -16   -1.05    2.86
   2  -4 -15    1.34    1.01
   2   4 -15   -0.79    1.50
  -2   4  15    2.85    1.23
  -2  -4  15    3.60    2.49
   2  -4 -15    5.28    2.74
   2  -4 -15   -2.20    2.31
   2  -4 -14   11.38    2.92
   2   4 -14   16.08    4.27
  -2  -4  14   17.86    4.57
  -2   4  14   10.51    2.46
   2  -4 -14   12.83    4.09
   2  -4 -14   10.65    3.91
   2  -4 -13    3.28    1.69
  -2   4  13    4.09    1.70
   2   4 -13    1.03    1.52
  -2  -4  13    4.98    3.08
   2  -4 -13    3.31    2.75
   2  -4 -13    2.91    1.83
   2  -4 -13    3.50    3.24
   2  -4 -12   16.82    2.69
  -2  -4  12   18.75    4.44
   2  -4 -12   25.05    5.95
   2  -4 -12   17.82    4.79
   2  -4 -12   18.40    3.60
  -2  -4  11    6.20    2.90
   2  -4 -11    4.92    3.02
   2  -4 -11    2.13    1.24
   2  -4 -11    2.79    2.00
  -2  -4  10   -0.45    1.22
   2  -4 -10   -0.25    1.63
   2  -4 -10    2.89    1.88
   2  -4 -10    2.14    1.54
  -2  -4   9   10.23    3.35
   2  -4  -9    6.89    2.43
   2  -4  -9    9.27    3.96
   2  -4  -9    9.81    4.10
  -2  -4   8   10.33    3.09
   2  -4  -8    8.68    2.67
   2  -4  -8    9.88    3.33
   2  -4  -8    9.17    3.79
  -2  -4   7   20.84    4.34
   2  -4  -7   14.73    4.23
   2  -4  -7   15.08    3.50
  -2   4   7   15.36    3.40
   2  -4  -7   17.15    4.42
  -2  -4   6   -0.40    1.73
   2  -4  -6    0.45    1.29
   2  -4  -6   -0.93    1.05
   2  -4  -6    1.15    1.57
  -2  -4   5   20.95    4.10
  -2  -4   5   16.61    4.09
   2  -4  -5   23.24    4.40
   2   4  -5   19.86    3.92
   2  -4  -5   20.89    4.98
  -2  -4   4   13.93    3.63
  -2  -4   4    8.24    2.62
   2  -4  -4   11.57    3.57
   2   4  -4   10.18    2.46
   2  -4  -4   17.56    3.80
  -2  -4   3   27.79    4.53
   2   4  -3   25.13    3.91
   2  -4  -3   22.61    4.30
  -2  -4   3   22.89    4.69
   2  -4  -3   24.35    5.13
  -2  -4   2   18.79    3.65
  -2  -4   2   14.87    3.58
   2  -4  -2   14.57    4.03
   2  -4  -2   22.63    4.60
   2   4  -2   14.49    3.15
  -2  -4   1   31.69    4.65
   2  -4  -1   33.57    5.54
   2  -4  -1   29.85    5.56
  -2  -4   1   26.02    4.86
  -2  -4   0   17.69    3.27
   2  -4   0   21.09    4.72
  -2  -4   0   17.00    3.84
   2  -4   0   16.93    3.94
   2  -4   1  151.07   11.89
  -2  -4  -1  147.75    9.36
   2  -4   1  163.46   12.33
  -2  -4  -1  139.94   11.34
   2  -4   2  624.62   24.20
  -2  -4  -2  609.94   18.70
   2   4   2  609.78   19.25
   2  -4   2  664.65   24.60
  -2  -4  -2  640.18   22.49
  -2  -4  -2  616.13   23.67
  -2  -4  -3   91.52    6.92
   2  -4   3   91.74    9.45
   2   4   3   85.74    7.00
  -2  -4  -3   87.61    9.05
   2  -4   3   90.08    9.15
  -2  -4  -3   99.34    8.88
  -2  -4  -4   67.08    5.73
   2  -4   4   68.73    8.30
   2   4   4   65.26    5.84
   2  -4   4   68.24    7.55
  -2  -4  -4   61.77    7.40
  -2  -4  -4   63.88    7.15
  -2  -4  -5   40.72    4.30
   2   4   5   39.68    4.43
   2  -4   5   39.02    6.23
   2  -4   5   36.69    5.60
  -2  -4  -5   39.74    6.17
  -2  -4  -5   40.50    5.85
   2  -4   6   48.29    7.10
   2   4   6   37.48    4.16
  -2  -4  -6   39.59    6.01
  -2  -4  -6   40.83    6.21
   2  -4   6   44.91    6.18
   2   4   7   34.37    3.74
   2  -4   7   43.02    6.85
   2   4   7   43.19    6.75
  -2  -4  -7   31.50    5.49
   2  -4   7   32.94    5.30
  -2  -4  -7   37.22    5.76
   2   4   8   13.14    4.24
   2  -4   8   10.56    3.97
   2   4   8    4.05    1.14
   2  -4   8    3.86    2.08
  -2  -4  -8    7.38    2.75
  -2  -4  -8    6.96    2.39
   2  -4   9    2.81    1.97
   2   4   9    2.60    1.02
   2   4   9    3.20    2.78
   2   4   9    3.58    1.02
  -2  -4  -9    3.05    2.10
   2  -4   9    4.57    1.96
  -2  -4  -9    0.72    1.43
   2  -4  10   12.36    3.78
   2   4  10   14.17    2.08
   2   4  10   16.74    2.20
   2   4  10    6.62    2.63
   2  -4  10   17.91    3.93
  -2  -4 -10   12.24    3.89
  -2  -4 -10   13.25    3.34
   2  -4  11   15.74    4.34
   2   4  11   12.66    3.72
  -2  -4 -11   21.23    4.95
  -2  -4 -11   16.95    4.20
   2  -4  11   16.89    3.67
   2   4  11   13.64    1.63
   2  -4  12    4.84    2.40
   2   4  12    7.04    2.91
  -2  -4 -12    8.32    3.26
   2  -4  12    6.87    2.49
  -2  -4 -12    4.65    2.07
   2  -4  13    6.57    3.19
   2   4  13    1.88    1.51
  -2  -4 -13    4.96    2.95
   2  -4  13    1.15    0.83
  -2  -4 -13    3.69    2.61
   2  -4  14    4.35    2.39
   2   4  14    2.84    1.34
  -2  -4 -14    4.53    2.50
  -2  -4 -14    3.43    2.33
   2   4  15   -2.38    2.22
   2  -4  15    0.94    2.41
   2   4  15    0.97    0.91
  -2  -4 -15    1.19    1.46
  -2  -4 -15    1.08    2.22
   2  -4  16    5.02    2.72
   2   4  16    7.89    3.34
   2   4  16    9.43    1.92
  -2  -4 -16    9.33    3.34
  -2  -4 -16    2.84    2.09
   2  -4  17    9.25    3.99
   2   4  17    7.94    1.72
   2   4  17    6.71    3.49
  -2  -4 -17   11.12    3.52
  -2  -4 -17    4.41    2.54
   2   4  18    9.00    1.57
   2   4  18   18.38    5.23
   2  -4  18   10.98    4.00
  -2  -4 -18   11.62    3.95
  -2  -4 -18    9.20    3.79
   2  -4  19    5.30    3.31
   2   4  19    5.72    1.07
   2   4  19    3.63    2.87
  -2  -4 -19    3.75    2.26
  -2  -4 -19   11.88    4.67
   2   4  20    7.50    4.05
   2  -4  20    5.99    3.03
  -2  -4 -20    4.32    2.86
  -2  -4 -20    7.95    3.80
   2  -4  21    2.84    1.75
  -2  -4 -21    7.62    4.14
  -2  -4 -21    1.76    1.68
   2  -4  22    5.68    3.63
  -2  -4 -22    4.22    2.78
  -2  -4 -22    4.64    3.49
   2  -4  23    1.00    1.95
  -2  -4 -23    0.16    1.53
  -2  -4 -23    7.54    4.40
   2  -4  24    4.14    2.65
  -2  -4 -24   -1.35    1.99
  -2  -4 -24    1.14    1.96
   2  -4  25    2.83    1.66
  -2  -4 -25    3.20    2.98
  -2  -4 -25    2.66    1.96
   2  -4  26    3.50    3.06
  -2  -4 -26   -3.56    2.45
  -2  -4 -26   -0.77    1.45
   2  -4  27    4.71    3.01
  -2  -4 -27    1.48    2.77
  -2  -4 -27    3.24    2.74
   2  -4  28    8.01    3.96
  -2  -4 -28    5.23    2.76
  -2  -4 -28    1.85    5.04
   2  -4  29    0.95    2.96
  -2  -4 -29    4.72    3.64
  -2  -4 -29    1.80    5.73
   2  -4  30    5.36    4.17
  -2  -4 -30   11.76    5.06
   2  -4  31    0.93    3.85
  -2  -4 -31    7.97    6.04
   2  -4  32   -1.50    2.33
  -2  -4 -32   -0.63    5.42
   2  -4  33    1.77    4.42
  -2  -4 -33    1.76    4.74
   2  -4  34    2.96    3.74
  -2  -4 -34    4.16    4.75
   2  -4  35   -1.13    2.10
  -2  -4 -35    4.00    4.02
  -2   4 -35    1.80    6.14
   2  -4  36   -2.92    2.86
  -2  -4 -36   -1.18    2.90
  -2   4 -36   -5.91    7.32
   2  -4  37    5.63    5.28
  -2   4 -37    1.44    3.51
   2  -4  38    2.17    3.34
   2  -4  39    0.78    3.76
   2  -5 -39    7.10    5.03
   2   5 -39    1.11    5.09
   2  -5 -38    2.47    4.03
   2   5 -38   -0.29    4.61
   2  -5 -37    7.81    4.76
   2   5 -37   -8.24    7.09
   2   5 -36    2.44    4.21
   2   5 -36   -4.62    6.35
   2  -5 -36    0.46    2.70
   2   5 -35    0.83    2.15
  -2  -5  35   -0.38    1.51
   2  -5 -35    0.53    4.68
   2  -5 -35   -0.59    2.04
   2   5 -35   -3.11    4.15
   2   5 -34    4.38    2.79
  -2  -5  34    4.31    4.15
   2  -5 -34    2.09    2.87
   2  -5 -34    5.52    4.34
   2   5 -34    9.88    6.46
  -2  -5  33   -3.97    4.15
   2   5 -33    3.94    2.95
   2  -5 -33   -2.01    2.43
   2  -5 -33    0.16    2.54
   2   5 -32   -1.02    1.57
  -2  -5  32   -2.21    1.94
   2  -5 -32    4.92    4.62
   2   5 -32    0.06    4.06
   2  -5 -32    2.02    3.12
  -2  -5  31    2.30    1.75
   2   5 -31   -1.09    2.61
   2  -5 -31   -0.21    2.22
   2  -5 -31   -1.92    2.14
  -2  -5  30   -1.18    2.88
   2   5 -30    3.05    3.18
   2  -5 -30   -2.06    4.24
   2  -5 -30   -1.56    1.99
   2   5 -29   -2.97    3.38
  -2  -5  29   -2.23    3.26
   2  -5 -29   -0.23    2.32
   2  -5 -29    0.51    2.26
   2   5 -28    0.45    1.41
  -2  -5  28   -0.41    1.97
   2  -5 -28   -3.52    3.95
   2  -5 -28   -0.86    2.45
   2   5 -27    4.27    3.44
  -2  -5  27    2.57    2.99
   2  -5 -27   -0.38    4.44
   2  -5 -27    0.55    2.40
   2   5 -26    3.70    3.80
  -2  -5  26    2.53    3.53
   2  -5 -26   -1.03    1.62
   2  -5 -26    6.20    4.29
  -2  -5  25    2.51    2.31
   2   5 -25    3.80    2.77
   2  -5 -25    3.19    4.25
   2  -5 -25   12.00    6.03
   2   5 -24   -0.42    2.71
  -2  -5  24    3.43    3.34
   2  -5 -24   -3.01    2.85
   2  -5 -24   -0.94    2.34
  -2  -5  23    7.49    4.09
   2   5 -23    5.75    3.50
   2  -5 -23   -0.36    1.44
   2  -5 -23    3.35    3.01
   2   5 -22   -0.80    3.40
  -2  -5  22   -4.02    2.76
   2  -5 -22    2.16    3.06
   2  -5 -22    4.81    2.98
   2   5 -21    1.59    1.91
  -2  -5  21    8.66    4.36
   2  -5 -21    4.74    3.55
   2  -5 -21    8.52    4.20
  -2  -5  20    0.83    1.51
   2   5 -20   -1.63    3.20
   2  -5 -20   -0.10    2.47
   2  -5 -20    0.13    1.02
   2  -5 -20    3.92    4.20
   2   5 -19   12.13    4.52
  -2  -5  19    7.23    3.70
   2  -5 -19    1.81    2.71
   2  -5 -19    8.11    4.31
   2  -5 -19    4.84    2.09
   2   5 -18    0.04    1.44
  -2  -5  18    8.39    4.17
   2  -5 -18    3.01    2.95
   2  -5 -18    4.34    2.06
   2  -5 -18    1.07    1.72
   2   5 -17    8.85    4.76
  -2  -5  17   10.61    3.58
   2  -5 -17    0.08    2.28
   2  -5 -17   11.61    4.82
   2  -5 -17    6.32    2.10
   2   5 -16    9.51    4.14
  -2  -5  16    8.34    3.81
   2  -5 -16   14.27    3.16
   2  -5 -16   15.82    5.26
   2  -5 -16   15.45    6.40
  -2  -5  15   17.42    4.72
   2  -5 -15   16.35    5.69
   2  -5 -15   13.62    3.42
   2  -5 -15   13.47    4.54
  -2   5  14    2.76    2.05
  -2  -5  14    1.93    2.45
   2  -5 -14    1.39    1.54
   2  -5 -14    3.52    3.46
   2  -5 -14    1.54    2.20
  -2  -5  13   47.64    8.09
   2  -5 -13   36.84    5.42
   2  -5 -13   43.30    8.32
   2  -5 -13   34.72    7.89
  -2  -5  12   61.41    8.74
   2  -5 -12   73.85    7.79
   2  -5 -12   76.88   10.79
   2  -5 -12   89.11   11.93
  -2  -5  11   18.25    4.81
   2  -5 -11   19.21    3.99
   2  -5 -11   24.14    6.81
   2  -5 -11   19.49    5.53
  -2  -5  10   10.72    3.48
   2  -5 -10   11.53    3.71
   2  -5 -10   29.00    6.41
   2  -5 -10   14.64    3.66
  -2  -5   9   13.91    3.88
   2  -5  -9    8.31    3.27
   2  -5  -9   16.37    3.88
   2  -5  -9   14.31    5.19
  -2  -5   8    3.23    1.80
   2  -5  -8    2.68    2.26
   2  -5  -8    1.03    1.77
   2  -5  -8    3.09    2.36
  -2  -5   7    3.73    2.97
   2  -5  -7    6.97    2.46
   2  -5  -7   10.06    4.30
  -2  -5   6    2.69    1.80
   2  -5  -6    1.64    1.29
   2  -5  -6   -0.08    1.66
  -2  -5   6    2.82    2.37
  -2  -5   5   -2.27    1.68
   2  -5  -5    1.26    1.32
   2  -5  -5   -0.99    1.94
  -2  -5   5    2.98    2.23
  -2  -5   4    2.57    2.11
  -2  -5   4    1.89    1.23
   2  -5  -4    2.45    1.81
   2  -5  -4    3.52    2.25
  -2  -5   3    2.84    2.06
   2  -5  -3    0.87    1.67
   2  -5  -3    0.11    1.63
  -2  -5   3   -0.14    1.32
  -2  -5   2    2.41    1.27
   2  -5  -2    2.65    1.33
   2  -5  -2    4.25    2.49
  -2  -5   2    2.13    1.78
  -2  -5   1    2.77    1.50
  -2  -5   1    2.33    1.68
   2  -5  -1    2.76    1.46
   2  -5  -1    0.33    1.33
  -2  -5   0    8.19    2.80
   2  -5   0   11.16    3.77
   2  -5   0   11.76    3.55
  -2  -5   0    6.02    2.84
  -2  -5  -1   12.67    3.06
  -2  -5  -1   11.49    3.65
   2  -5   1    7.94    2.85
   2  -5   1   11.76    4.02
  -2  -5  -2    0.66    1.39
   2  -5   2    0.12    1.09
  -2  -5  -2    1.95    2.11
   2  -5   2   -0.79    1.21
  -2  -5  -3   19.02    3.59
   2  -5   3   21.94    5.36
  -2  -5  -3   16.39    4.57
   2  -5   3   20.75    5.31
   2  -5   4    4.68    2.62
  -2  -5  -4    4.41    2.00
  -2  -5  -4    6.66    2.87
  -2  -5  -4   11.35    3.45
   2  -5   4    4.78    2.43
   2  -5   5   31.08    6.01
  -2  -5  -5   30.15    4.28
   2  -5   5   29.88    5.96
  -2  -5  -5   39.32    6.89
  -2  -5  -5   28.97    5.73
   2  -5   6   14.43    4.72
  -2  -5  -6   10.28    2.67
  -2  -5  -6   11.47    3.72
   2  -5   6   11.16    4.05
  -2  -5  -6   10.50    3.88
   2   5   6   12.16    2.96
   2  -5   7   -0.10    1.12
   2   5   7    2.05    1.93
  -2  -5  -7    2.30    1.12
  -2  -5  -7    7.80    3.00
  -2  -5  -7   -0.13    1.91
   2   5   7   -0.43    1.38
   2  -5   7    0.42    0.94
   2   5   8   17.63    5.16
   2  -5   8   10.54    4.29
  -2  -5  -8    8.21    3.25
  -2  -5  -8   16.48    4.35
   2  -5   8   14.11    4.03
   2   5   8    8.42    1.82
   2   5   9   12.98    4.27
   2  -5   9   16.18    4.77
  -2  -5  -9   15.50    4.54
  -2  -5  -9   20.24    5.11
   2  -5   9   18.16    4.78
   2   5   9   16.33    2.87
   2   5  10    5.46    3.23
   2  -5  10    2.84    1.89
   2   5  10    2.59    1.15
  -2  -5 -10    0.90    1.54
   2   5  10    4.80    1.48
  -2  -5 -10    4.93    2.81
   2  -5  10    1.85    2.01
   2  -5  11    7.49    3.61
   2   5  11    7.49    1.64
   2   5  11   11.59    4.37
   2  -5  11    3.36    1.67
  -2  -5 -11    6.65    3.05
  -2  -5 -11   10.78    3.96
   2   5  11    5.73    1.28
   2   5  12    9.22    4.07
   2  -5  12   17.11    5.24
  -2  -5 -12   14.65    4.42
   2  -5  12    9.35    3.24
  -2  -5 -12   11.49    4.00
   2   5  13   32.60    6.51
   2  -5  13   36.98    7.38
   2  -5  13   37.11    6.24
  -2  -5 -13   40.49    7.21
  -2  -5 -13   46.68    8.34
   2  -5  14   30.25    6.69
   2   5  14   28.40    6.16
   2  -5  14   32.68    5.86
  -2  -5 -14   32.45    6.65
  -2  -5 -14   23.72    6.13
   2  -5  15    8.64    4.00
   2   5  15    3.72    2.63
  -2  -5 -15    1.33    2.82
  -2  -5 -15    2.10    2.05
   2   5  16   13.50    4.61
   2  -5  16   16.78    5.14
  -2  -5 -16   20.52    5.72
  -2  -5 -16   17.72    5.29
   2  -5  17   12.09    4.67
   2   5  17   10.29    4.49
  -2  -5 -17    7.08    3.59
  -2  -5 -17   15.11    5.05
   2  -5  18    3.08    2.26
   2   5  18   10.27    3.30
   2   5  18    3.33    1.45
  -2  -5 -18    9.12    3.37
  -2  -5 -18    4.49    3.07
   2   5  19   12.83    4.55
   2  -5  19   10.49    3.87
  -2  -5 -19   14.87    5.34
  -2  -5 -19   15.54    4.55
   2   5  20    5.16    4.07
   2  -5  20    1.13    2.77
  -2  -5 -20    0.37    2.23
  -2  -5 -20    0.83    2.47
   2  -5  21    7.48    3.97
   2   5  21   11.49    5.53
  -2  -5 -21    6.09    3.83
  -2  -5 -21    0.32    1.36
   2  -5  22   -1.16    1.44
  -2  -5 -22    4.31    3.27
  -2  -5 -22    3.33    4.42
   2  -5  23    0.27    1.81
  -2  -5 -23    2.98    3.40
  -2  -5 -23    8.70    3.77
   2  -5  24   -0.10    3.07
  -2  -5 -24    1.71    1.89
  -2  -5 -24    0.75    3.31
   2  -5  25    1.88    1.54
  -2  -5 -25    1.90    1.85
  -2  -5 -25    2.66    2.88
   2  -5  26    1.85    1.93
  -2  -5 -26    7.76    5.81
  -2  -5 -26    0.94    1.47
   2  -5  27    2.93    2.11
  -2  -5 -27    2.37    3.30
  -2  -5 -27    2.40    3.20
   2  -5  28   11.20    5.78
  -2  -5 -28    2.22    2.32
  -2  -5 -28    6.41    4.74
   2  -5  29    5.44    3.58
  -2  -5 -29   -4.31    4.94
  -2  -5 -29    0.74    1.63
   2  -5  30    3.15    4.08
  -2  -5 -30   -2.74    3.34
   2  -5  31    7.07    5.05
  -2  -5 -31   12.36    6.49
   2  -5  32    3.85    3.71
  -2  -5 -32    2.70    2.76
   2  -5  33    6.51    4.16
  -2  -5 -33   -0.55    3.04
   2  -5  34   -2.84    3.67
  -2  -5 -34    7.18    4.88
   2  -5  35    0.43    3.24
  -2  -5 -35    3.63    4.73
   2  -5  36    2.61    3.50
   2  -5  37   -1.35    3.70
   2   6 -37   14.50    7.31
   2   6 -36    9.48    5.32
   2   6 -36    1.41    5.42
   2  -6 -36    2.63    2.44
   2   6 -35    0.96    2.28
   2  -6 -35    3.12    3.15
   2   6 -35   -5.70    7.99
  -2  -6  34   -1.25    3.57
   2   6 -34    4.92    3.51
   2   6 -34   -4.72    5.60
   2  -6 -34    0.48    2.29
   2   6 -33    1.06    1.99
  -2  -6  33    0.97    2.64
   2  -6 -33   -1.08    4.35
   2  -6 -33   -0.73    3.30
   2   6 -32    1.79    2.84
  -2  -6  32   -0.09    2.45
   2  -6 -32    0.04    2.30
  -2  -6  31   -0.65    3.61
   2   6 -31   -3.78    4.63
   2  -6 -31    1.53    5.12
   2  -6 -31   -0.51    4.03
   2   6 -30    2.05    1.68
  -2  -6  30   -0.33    3.95
   2  -6 -30   -1.57    2.16
   2  -6 -30    7.57    4.83
   2   6 -29    2.86    3.57
  -2  -6  29    7.81    5.68
   2  -6 -29    3.35    3.98
   2  -6 -29    0.27    3.42
  -2  -6  28    2.97    3.45
   2   6 -28    0.99    3.68
   2  -6 -28    0.38    2.73
   2  -6 -28   -1.53    3.74
   2   6 -27    1.80    2.62
  -2  -6  27    0.26    2.28
   2  -6 -27    3.31    3.82
   2  -6 -27    4.10    4.21
   2   6 -26    7.17    4.66
  -2  -6  26    7.17    4.32
   2  -6 -26    8.28    5.28
   2  -6 -26    4.61    3.42
  -2  -6  25   20.32    7.04
   2   6 -25   11.68    5.04
   2  -6 -25    8.33    4.48
   2  -6 -25   12.42    5.60
   2   6 -24   -0.66    2.72
  -2  -6  24   -0.65    2.77
   2  -6 -24    2.40    2.75
   2  -6 -24    4.88    4.04
   2   6 -23    1.30    1.73
  -2  -6  23    1.95    2.63
   2  -6 -23    2.18    1.62
   2  -6 -23    0.38    3.83
   2   6 -22    0.97    2.24
  -2  -6  22    4.26    3.85
   2  -6 -22    3.73    2.27
   2  -6 -22   -3.61    3.62
  -2  -6  21    2.24    2.63
   2   6 -21    6.63    4.63
   2  -6 -21    2.90    2.60
   2  -6 -21    1.18    3.17
  -2  -6  20    6.17    3.81
   2   6 -20    5.56    3.10
   2  -6 -20   -4.51    3.29
   2  -6 -20    4.12    3.45
   2   6 -19    3.21    2.73
  -2  -6  19   13.05    5.17
   2  -6 -19   11.50    4.48
   2  -6 -19   11.78    5.42
   2   6 -18   16.76    6.18
  -2  -6  18    9.39    4.50
   2  -6 -18   11.37    4.46
   2  -6 -18   12.36    4.97
  -2  -6  17    6.28    3.78
   2  -6 -17    5.53    2.42
   2  -6 -17    1.42    2.48
   2  -6 -17    4.62    2.83
  -2  -6  16    4.59    3.20
   2  -6 -16    8.86    4.51
   2  -6 -16    6.41    3.67
   2  -6 -16    6.79    2.69
  -2  -6  15   46.44    8.68
   2  -6 -15   49.23    6.61
   2  -6 -15   45.08    9.86
   2  -6 -15   54.62   10.27
   2  -6 -14   88.91    8.99
  -2  -6  14   86.00   11.38
   2  -6 -14  100.21   13.24
   2  -6 -14   87.59   13.09
  -2  -6  13    8.92    4.09
   2  -6 -13   15.01    3.78
   2  -6 -13   15.38    5.95
   2  -6 -13   21.84    7.54
  -2  -6  12   26.97    6.33
   2  -6 -12   40.66    9.62
   2  -6 -12   33.43    5.73
   2  -6 -12   41.80    8.78
   2  -6 -11  115.16   10.59
  -2  -6  11   99.89   12.01
   2  -6 -11  129.97   15.29
   2  -6 -11  126.60   14.87
   2  -6 -10   63.15    7.96
  -2  -6  10   63.25    9.47
   2  -6 -10   69.42   10.86
  -2  -6   9   22.18    5.25
   2  -6  -9   27.73    5.46
   2  -6  -9   36.59    8.15
  -2  -6   8   38.40    7.13
   2  -6  -8   25.40    6.68
   2  -6  -8   31.34    5.93
  -2  -6   7    4.66    2.74
   2  -6  -7   10.85    4.25
  -2  -6   7   10.34    4.21
   2  -6  -7    9.06    3.31
  -2  -6   6    2.80    1.87
   2  -6  -6    3.48    2.40
  -2  -6   6    2.33    2.60
   2  -6  -6    6.46    4.08
  -2  -6   5    1.80    1.51
  -2  -6   5    2.65    1.91
   2  -6  -5   -0.70    1.47
   2  -6  -5    2.70    1.73
  -2  -6   4    2.11    1.39
  -2  -6   4    8.17    3.48
   2  -6  -4    6.80    3.11
   2  -6  -4    3.88    2.08
  -2  -6   3    4.45    2.70
   2  -6  -3    1.67    1.45
   2  -6  -3    0.59    1.42
  -2  -6   3    1.31    1.48
   2  -6  -2    3.56    1.80
  -2  -6   2    2.66    1.31
  -2  -6   2   -1.24    2.17
   2  -6  -2    1.27    2.26
  -2  -6   1   15.93    4.11
   2  -6  -1   20.79    5.33
   2  -6  -1   11.42    4.46
  -2  -6   1   17.31    4.84
  -2  -6   0   12.62    3.53
   2  -6   0   10.04    3.01
   2  -6   0   12.55    4.34
  -2  -6   0    3.83    1.49
   2  -6   1   29.37    6.53
  -2  -6  -1   34.78    5.61
   2  -6   1   39.24    7.84
  -2  -6  -1   35.23    6.93
   2  -6   2   66.01    9.13
  -2  -6  -2   69.25    7.93
  -2  -6  -2   69.63    9.81
   2  -6   2   78.76   10.82
  -2  -6  -3    5.02    2.38
   2  -6   3    8.89    4.10
   2  -6   3    5.45    2.85
  -2  -6  -3    4.49    2.29
  -2  -6  -4    1.66    1.64
   2  -6   4    0.57    1.38
  -2  -6  -4   -0.52    1.39
   2  -6   4    3.42    2.54
  -2  -6  -5    0.46    1.46
   2  -6   5    1.29    1.98
  -2  -6  -5    4.06    2.28
   2  -6   5    3.31    2.06
  -2  -6  -6   -0.08    1.36
   2  -6   6    3.65    3.40
   2  -6   6    3.28    3.39
  -2  -6  -6    0.00    1.87
  -2  -6  -6   -1.17    2.35
   2  -6   7    4.45    3.41
  -2  -6  -7   -0.35    0.81
   2   6   7    1.99    2.25
  -2  -6  -7   -3.42    3.19
  -2  -6  -7    2.33    2.58
   2  -6   7    0.76    2.46
  -2  -6  -8    0.51    0.87
   2  -6   8   -0.35    1.31
   2   6   8   -1.37    2.36
  -2  -6  -8   -1.24    2.27
   2  -6   8   -0.70    1.36
  -2  -6  -8    0.61    1.83
   2  -6   9   -4.61    4.53
   2   6   9   -1.94    2.13
  -2  -6  -9   -5.88    3.71
  -2  -6  -9   -3.24    3.10
   2  -6   9   -3.73    2.81
   2   6  10    1.64    2.17
   2  -6  10    2.50    1.74
  -2  -6 -10    6.69    2.93
  -2  -6 -10   -2.31    3.20
   2  -6  10    3.88    3.04
   2   6  11   20.78    5.56
   2  -6  11   17.01    5.54
  -2  -6 -11   19.56    5.63
  -2  -6 -11   18.35    5.07
   2  -6  11   17.35    4.59
   2   6  12   10.35    3.69
   2  -6  12   21.44    6.17
   2  -6  12    9.09    3.56
  -2  -6 -12   13.19    4.81
  -2  -6 -12   22.92    6.38
   2   6  13    2.54    2.78
   2  -6  13    6.12    3.63
  -2  -6 -13    1.65    2.38
   2  -6  13    5.79    3.69
  -2  -6 -13    4.84    2.96
   2   6  14   70.78    9.97
   2  -6  14   56.25    9.96
  -2  -6 -14   64.99   10.33
  -2  -6 -14   59.78    9.73
   2  -6  14   56.13    8.59
   2  -6  15   41.82    9.09
   2   6  15   29.10    6.52
  -2  -6 -15   43.15    8.48
  -2  -6 -15   26.16    6.37
   2  -6  16    1.06    3.24
   2   6  16   -3.82    3.53
  -2  -6 -16    3.46    2.71
  -2  -6 -16    2.09    2.73
   2  -6  17    5.53    3.63
   2   6  17    4.29    1.53
  -2  -6 -17    4.71    3.13
  -2  -6 -17    8.15    4.82
   2  -6  18    0.92    1.89
   2   6  18   -2.48    2.20
  -2  -6 -18    3.22    3.52
  -2  -6 -18    3.99    3.51
   2  -6  19    0.63    1.76
   2   6  19    6.81    3.93
  -2  -6 -19   -1.35    2.31
  -2  -6 -19    4.36    2.99
   2  -6  20    4.92    1.95
   2   6  20    6.98    4.41
  -2  -6 -20    4.58    3.37
  -2  -6 -20    4.86    4.23
   2   6  21    7.36    4.57
   2  -6  21    7.03    4.36
  -2  -6 -21    3.74    3.42
  -2  -6 -21   -0.66    1.95
   2  -6  22    5.03    2.44
  -2  -6 -22    3.69    2.84
  -2  -6 -22   -0.36    2.67
   2  -6  23   -0.83    2.64
  -2  -6 -23    2.86    2.59
  -2  -6 -23    2.38    4.47
   2  -6  24   -0.80    2.00
  -2  -6 -24    4.67    3.40
  -2  -6 -24    4.60    3.79
   2  -6  25   -1.64    3.31
  -2  -6 -25   -1.11    2.22
  -2  -6 -25    0.66    2.70
   2  -6  26   -2.84    3.25
  -2  -6 -26    3.66    3.39
  -2  -6 -26    5.18    5.12
   2  -6  27    1.66    3.17
  -2  -6 -27    0.10    2.14
  -2  -6 -27    4.02    2.94
   2  -6  28    2.90    3.16
  -2  -6 -28    5.47    3.77
  -2  -6 -28    2.79    1.86
   2  -6  29    5.29    4.79
  -2  -6 -29    0.24    2.31
  -2  -6 -29    3.19    3.55
   2  -6  30    4.39    4.12
  -2  -6 -30   14.58    7.44
   2  -6  31    4.79    5.24
  -2  -6 -31   -1.05    4.25
   2  -6  32    2.93    2.62
  -2  -6 -32   -0.25    2.21
   2  -6  33    8.82    5.81
   2   7 -32    3.86    3.65
   2  -7 -32   13.58    7.85
   2   7 -31    1.22    3.98
   2  -7 -31    3.71    4.37
   2   7 -30    3.57    3.46
  -2  -7  30    6.92    5.88
   2  -7 -30   10.03    5.35
  -2  -7  29   -1.65    3.27
   2   7 -29   -6.37    4.36
   2  -7 -29    1.43    2.83
   2   7 -28   -4.31    4.11
  -2  -7  28   11.02    6.17
   2  -7 -28    8.97    7.01
   2  -7 -28    4.25    3.89
  -2  -7  27    7.25    4.21
   2   7 -27    1.46    2.34
   2  -7 -27    0.81    3.42
   2  -7 -27   -1.04    2.53
  -2  -7  26   -1.70    3.11
   2   7 -26    3.23    4.31
   2  -7 -26   -0.21    2.36
   2  -7 -26    7.78    5.17
   2   7 -25   -2.46    4.20
  -2  -7  25    9.03    6.64
   2  -7 -25   14.50    6.80
   2  -7 -25    5.43    5.16
   2   7 -24    0.02    1.86
  -2  -7  24    3.03    3.93
   2  -7 -24   -5.26    4.06
   2  -7 -24   -2.62    3.20
  -2  -7  23    5.66    3.98
   2   7 -23   -2.48    3.08
   2  -7 -23   -1.10    2.15
   2  -7 -23   -2.31    2.74
  -2  -7  22    0.76    2.17
   2   7 -22   -0.24    3.28
   2  -7 -22   -6.12    4.94
   2   7 -21   -0.86    3.09
  -2  -7  21   -1.89    1.60
   2  -7 -21   -0.82    2.38
   2  -7 -21    5.11    4.79
  -2  -7  20    2.18    2.02
   2   7 -20   -6.15    5.64
   2  -7 -20    3.41    3.49
   2  -7 -20    4.90    4.84
   2   7 -19    6.01    3.81
  -2  -7  19    2.15    3.07
   2  -7 -19    0.51    1.78
   2  -7 -19    4.00    4.97
  -2  -7  18    4.03    2.76
   2  -7 -18    8.56    5.93
   2  -7 -18   -0.05    2.43
  -2  -7  17    2.99    3.47
   2  -7 -17    3.38    3.84
   2  -7 -17    0.87    1.97
  -2  -7  16    3.55    3.09
   2  -7 -16    1.34    4.52
   2  -7 -16   -4.49    2.40
  -2  -7  15    5.08    3.48
   2  -7 -15    0.73    1.60
   2  -7 -15   -3.52    2.31
  -2  -7  14    0.21    2.69
   2  -7 -14    1.42    4.08
   2  -7 -14    0.12    2.10
   2  -7 -13    7.05    2.93
  -2  -7  13   11.23    4.81
   2  -7 -13   17.30    6.23
   2  -7 -12    5.48    2.84
  -2  -7  12   11.82    4.27
   2  -7 -12    5.14    3.32
  -2  -7  11    7.42    3.27
   2  -7 -11   10.59    3.48
   2  -7 -11    4.75    3.62
  -2  -7  10    3.34    2.89
   2  -7 -10    3.51    1.72
   2  -7 -10    1.59    1.67
  -2  -7   9    1.97    2.62
   2  -7  -9    0.58    1.15
   2  -7  -9    2.77    3.58
   2  -7  -8    2.76    1.68
  -2  -7   8    0.87    2.21
   2  -7  -8   -1.69    1.80
   2  -7  -7    1.70    2.13
  -2  -7   7    0.72    1.18
  -2  -7   7    6.43    4.13
   2  -7  -7    3.97    3.03
   2  -7  -6   -1.52    1.52
  -2  -7   6    0.21    1.26
   2  -7  -6    4.08    3.05
  -2  -7   6   -1.62    3.41
   2  -7  -5   -0.22    2.00
  -2  -7   5    1.40    1.42
   2  -7  -5    0.30    2.34
  -2  -7   5    4.71    3.02
  -2  -7   4    1.70    0.94
   2  -7  -4    1.13    1.90
   2  -7  -4   -1.49    2.67
  -2  -7   4    6.77    3.53
  -2  -7   3    3.41    2.44
   2  -7  -3    5.80    2.55
  -2  -7   3    3.30    2.66
   2  -7  -3    2.18    1.73
   2  -7  -2    5.28    3.00
  -2  -7   2    3.44    1.56
   2  -7  -2    0.66    1.76
  -2  -7   2   -1.52    3.47
   2  -7  -1    1.34    1.61
  -2  -7   1    5.00    2.69
   2  -7  -1   -0.02    1.63
  -2  -7   1    9.39    4.31
   2  -7   0    1.68    2.55
  -2  -7   0   -1.17    1.11
   2  -7   0    5.46    3.99
  -2  -7   0    4.01    4.13
   2  -7   1    2.63    2.67
  -2  -7  -1    0.52    1.35
   2  -7   1   -3.49    3.50
  -2  -7  -1   -0.53    2.19
   2  -7   2    7.16    3.16
  -2  -7  -2    1.67    1.71
   2  -7   2    2.02    2.28
  -2  -7  -2    4.12    3.14
   2  -7   3    1.88    1.35
  -2  -7  -3    0.75    1.69
   2  -7   3    1.91    2.70
  -2  -7  -3    7.81    4.06
  -2  -7  -4    1.34    1.79
   2  -7   4   -2.81    1.54
   2  -7   4   -0.14    2.14
  -2  -7  -4    0.26    1.34
   2  -7   5   -0.48    1.79
  -2  -7  -5    0.59    1.05
  -2  -7  -5    5.09    2.92
   2  -7   5    0.77    1.99
   2  -7   6   -1.77    2.06
  -2  -7  -6    0.62    1.68
  -2  -7  -6   -1.82    2.24
   2  -7   6    1.05    1.66
   2  -7   7    0.10    2.70
   2   7   7    1.76    1.74
  -2  -7  -7    1.68    1.70
   2  -7   7   -0.46    1.55
  -2  -7  -7    2.73    3.14
   2  -7   8    2.22    2.74
   2   7   8   -0.17    1.74
  -2  -7  -8    1.65    1.11
  -2  -7  -8   -1.05    2.74
   2   7   9    4.78    3.07
   2  -7   9   -4.89    3.83
  -2  -7  -9   -0.09    2.97
  -2  -7  -9   -1.15    1.86
   2  -7   9    0.55    2.95
   2   7  10    1.75    1.32
   2  -7  10    8.04    4.26
  -2  -7 -10    2.52    2.36
   2  -7  10    3.25    2.14
  -2  -7 -10    7.32    5.46
   2   7  11    0.90    1.55
   2  -7  11    7.51    4.57
  -2  -7 -11   -0.98    2.20
  -2  -7 -11    3.86    3.59
   2  -7  11    3.83    3.14
   2   7  12    4.96    2.42
   2  -7  12    2.31    1.82
  -2  -7 -12    3.90    3.29
   2  -7  12    3.68    2.89
  -2  -7 -12    2.83    2.48
   2   7  13    5.86    3.62
   2  -7  13    0.00    1.68
   2  -7  13    2.33    2.87
  -2  -7 -13    3.94    3.68
  -2  -7 -13    3.34    3.23
   2  -7  14   12.31    4.98
   2   7  14    9.55    3.96
  -2  -7 -14   11.38    4.84
   2  -7  14   16.79    5.68
  -2  -7 -14   14.93    5.64
   2  -7  15   20.62    6.77
   2   7  15   20.89    6.38
  -2  -7 -15   27.72    7.23
   2  -7  15   12.08    4.93
  -2  -7 -15   20.57    6.40
   2  -7  16    3.75    3.48
   2   7  16    6.14    4.07
  -2  -7 -16    5.82    3.66
  -2  -7 -16    1.53    1.51
   2  -7  17    5.20    2.30
   2   7  17    0.22    3.00
  -2  -7 -17    0.59    3.13
  -2  -7 -17    5.58    3.88
   2   7  18   -4.47    3.98
   2  -7  18   -1.86    2.42
  -2  -7 -18    4.32    3.34
  -2  -7 -18    0.03    2.34
   2   7  19    1.93    1.92
   2  -7  19   -2.45    4.21
  -2  -7 -19    5.47    3.55
  -2  -7 -19   -2.41    1.76
   2   7  20    3.64    3.01
   2  -7  20    2.33    3.01
  -2  -7 -20   -0.97    2.68
  -2  -7 -20    1.72    2.72
   2   7  21    3.45    4.14
   2  -7  21    0.01    3.36
  -2  -7 -21    4.31    3.45
  -2  -7 -21    5.73    4.32
   2  -7  22    3.78    3.95
  -2  -7 -22    3.28    3.55
  -2  -7 -22    3.79    3.44
   2  -7  23   -5.23    4.68
  -2  -7 -23    0.06    2.06
  -2  -7 -23   -3.34    3.64
   2  -7  24    8.87    5.31
  -2  -7 -24   -6.10    4.86
  -2  -7 -24    2.27    4.93
   2  -7  25   -0.91    2.43
  -2  -7 -25   -0.29    2.53
  -2  -7 -25   -2.15    2.87
   2  -7  26    2.59    3.51
  -2  -7 -26    3.86    3.57
  -2  -7 -26   -7.97    5.28
   2  -7  27    3.67    3.66
  -2  -7 -27   -2.39    2.64
  -2  -7 -27   -1.28    3.06
   2  -7  28    2.53    4.43
  -2  -7 -28   -0.44    1.88
  -2  -7 -28    1.65    3.09
   2  -7  29    2.16    2.17
  -2  -7 -29   -1.21    3.42
   2  -8 -27    0.56    2.62
   2   8 -26    5.79    5.05
   2  -8 -26   -1.78    2.89
   2   8 -25   11.06    6.11
  -2  -8  25    5.14    4.68
   2  -8 -25    3.55    4.32
   2  -8 -25    6.83    5.23
  -2  -8  24    4.35    4.10
   2   8 -24   12.50    6.55
   2  -8 -24    9.08    5.00
   2  -8 -24    6.13    6.12
  -2  -8  23    1.48    3.93
   2   8 -23    6.43    5.01
   2  -8 -23    0.23    1.71
   2  -8 -23    5.31    4.82
  -2  -8  22   -4.40    4.53
   2   8 -22   -3.12    3.76
   2  -8 -22    0.01    5.13
   2  -8 -22    8.56    5.56
   2   8 -21   -1.93    1.61
   2  -8 -21    2.39    3.72
   2  -8 -21    3.22    3.49
  -2  -8  20    0.38    2.12
   2   8 -20    0.97    3.87
   2  -8 -20   -0.03    2.70
   2  -8 -20    2.08    2.90
   2   8 -19    2.81    3.38
  -2  -8  19   -1.51    2.70
   2  -8 -19    3.54    3.01
   2  -8 -19    3.01    3.07
  -2  -8  18    6.03    4.64
   2  -8 -18    2.69    3.48
   2  -8 -18    4.15    7.46
  -2  -8  17    0.37    3.41
   2  -8 -17    5.27    3.49
  -2  -8  16    9.65    4.91
   2  -8 -16   -6.35    4.10
  -2  -8  15    2.10    2.06
   2  -8 -15    4.62    3.88
  -2  -8  14    7.62    5.00
   2  -8 -14    2.69    3.93
  -2  -8  13   -0.83    2.04
   2  -8 -13   -3.39    3.98
  -2  -8  12   -2.08    2.98
   2  -8 -12   -2.15    3.63
  -2  -8  11    0.79    1.70
   2  -8 -11    3.78    3.99
  -2  -8  10    0.55    2.47
   2  -8 -10    5.27    3.21
   2  -8 -10    2.23    2.48
  -2  -8   9   -1.45    3.34
   2  -8  -9   -0.10    1.84
   2  -8  -9    0.43    3.34
  -2  -8   8    6.09    3.47
   2  -8  -8    0.79    1.32
   2  -8  -8   -3.95    3.23
  -2  -8   7    2.53    2.72
   2  -8  -7    3.53    2.83
   2  -8  -7   -0.06    1.89
  -2  -8   7    1.46    2.75
  -2  -8   6   -2.73    3.15
   2  -8  -6    3.27    2.56
  -2  -8   6    5.45    2.97
   2  -8  -6    9.10    5.28
   2  -8  -5   -1.79    1.92
  -2  -8   5    0.15    1.32
   2  -8  -5   -0.12    1.51
  -2  -8   5    0.51    2.21
   2  -8  -4    2.38    2.17
  -2  -8   4   -0.06    1.65
   2  -8  -4    3.11    3.51
  -2  -8   4    5.13    3.08
   2  -8  -3    0.67    1.73
  -2  -8   3    1.20    1.90
   2  -8  -3    3.93    3.22
  -2  -8   3    4.48    3.82
   2  -8  -2    4.98    3.30
  -2  -8   2    1.05    2.53
   2  -8  -2    4.44    2.96
  -2  -8   2    0.07    1.72
  -2  -8   1    4.80    2.89
   2  -8  -1    3.98    2.93
   2  -8  -1   -0.31    3.38
  -2  -8   1   -0.52    2.02
  -2  -8   0   -0.50    2.17
   2  -8   0    7.47    3.99
   2  -8   0    9.79    4.13
  -2  -8   0    4.32    3.45
  -2  -8  -1   13.38    3.66
   2  -8   1    5.69    3.06
   2  -8   1   13.64    4.97
  -2  -8  -1   12.29    5.41
  -2  -8  -2    4.14    2.43
   2  -8   2    7.39    4.68
  -2  -8  -2    2.35    4.30
   2  -8   2    6.92    4.09
   2  -8   3   -2.67    2.73
  -2  -8  -3    2.55    2.11
  -2  -8  -3    3.69    2.81
   2  -8   3   -1.76    2.67
   2  -8   4    4.06    2.29
  -2  -8  -4    4.13    2.33
   2  -8   4    9.51    4.46
  -2  -8  -4    5.95    3.74
   2  -8   5    0.08    1.67
  -2  -8  -5    2.81    2.44
  -2  -8  -5    3.23    3.44
   2  -8   5   -0.85    2.87
   2  -8   6   -2.41    2.56
   2   8   6   -0.03    1.53
  -2  -8  -6   -0.15    2.87
   2  -8   6    0.74    2.08
   2   8   7    2.76    1.67
   2  -8   7    1.78    2.31
   2  -8   7    0.39    1.59
  -2  -8  -7    0.69    1.79
   2  -8   8    4.32    3.14
   2   8   8   -2.38    2.89
  -2  -8  -8    6.34    3.86
   2  -8   8    0.72    2.39
   2   8   9   -0.96    2.59
   2  -8   9   -0.17    2.18
  -2  -8  -9    1.95    1.88
   2  -8   9    0.18    2.14
   2  -8  10    1.88    2.25
   2  -8  10   -0.44    2.64
  -2  -8 -10    2.65    2.43
   2  -8  11   -0.57    1.96
   2  -8  11   -1.57    2.00
  -2  -8 -11   -1.22    2.80
   2  -8  12    0.29    1.80
  -2  -8 -12   -1.34    1.62
  -2  -8 -12    3.18    2.33
   2  -8  12    0.42    2.74
   2  -8  13    2.72    2.14
  -2  -8 -13    3.93    3.95
   2  -8  13   -1.57    1.58
  -2  -8 -13    4.12    2.99
   2  -8  14    5.39    3.33
  -2  -8 -14    5.58    3.75
  -2  -8 -14    3.66    3.30
   2  -8  14   -2.21    2.45
   2  -8  15   -3.02    2.82
  -2  -8 -15    2.85    1.82
  -2  -8 -15   -0.27    1.89
   2  -8  16   -2.65    1.92
  -2  -8 -16    0.31    3.88
  -2  -8 -16    4.30    3.29
   2  -8  17   11.16    4.94
  -2  -8 -17    3.06    3.63
  -2  -8 -17    3.15    3.68
   2  -8  18    8.78    4.85
  -2  -8 -18   -0.55    2.53
  -2  -8 -18    2.82    1.95
   2  -8  19   -0.35    3.73
  -2  -8 -19    1.94    1.71
  -2  -8 -19   -1.88    1.56
   2  -8  20    0.30    2.29
  -2  -8 -20    1.35    1.68
   2  -8  21    4.63    4.19
  -2  -8 -21    0.23    2.17
  -2  -8 -21   -0.59    2.98
   2  -8  22   -0.13    2.48
  -2  -8 -22   -0.52    2.42
  -2  -8 -22   -2.47    3.26
   2  -8  23    7.43    5.10
  -2  -8 -23   -4.37    4.44
  -2  -8 -23   -2.35    2.45
   2  -8  24    0.84    1.73
  -2  -8 -24   -1.97    2.97
  -2  -8 -24    3.88    3.64
  -2  -8 -25   -2.52    1.61
  -2  -8 -25    1.93    2.02
  -2  -8 -26   -2.46    3.45
  -2  -8 -26    0.51    4.04
  -2  -8 -27   -4.14    4.25
  -2  -8 -28    4.21    4.70
  -2  -9  20    5.89    4.33
  -2  -9  19    7.63    4.86
   2   9 -19   -5.36    5.28
   2  -9 -19    1.36    4.16
   2   9 -18   -1.45    2.36
  -2  -9  18    2.17    3.84
  -2  -9  17   -0.55    2.15
   2  -9 -17    4.64    3.59
  -2  -9  16    4.45    3.72
   2  -9 -16    3.98    5.62
  -2  -9  15    5.28    5.07
   2  -9 -15   -1.16    3.48
  -2  -9  14   -4.93    3.34
   2  -9 -14    1.68    2.88
  -2  -9  13    1.16    1.49
   2  -9 -13    1.22    2.38
  -2  -9  12    2.42    1.86
   2  -9 -12    6.30    3.40
  -2  -9  11    4.14    3.71
   2  -9 -11   -0.05    3.28
  -2  -9  10    5.52    4.87
   2  -9 -10    1.82    3.48
  -2  -9   9    6.71    3.80
   2  -9  -9   -0.81    3.54
  -2  -9   8   -3.55    2.86
   2  -9  -8   -3.29    2.59
  -2  -9   7    0.85    1.62
   2  -9  -7   -4.53    4.56
   2  -9  -6   -0.59    1.90
  -2  -9   6    2.29    3.08
   2  -9  -6   -0.75    2.25
  -2  -9   6   -2.96    3.78
   2  -9  -5   -4.17    2.75
  -2  -9   5    2.33    2.34
  -2  -9   5   -3.36    3.72
   2  -9  -4   -1.54    2.58
  -2  -9   4    1.21    2.64
   2  -9  -4    2.19    3.12
  -2  -9   4   -1.45    2.53
   2  -9  -3    5.28    3.01
  -2  -9   3    2.70    3.04
  -2  -9   3   -2.99    2.62
   2  -9  -3    0.12    2.11
   2  -9  -2    0.48    1.39
  -2  -9   2    0.26    1.38
   2  -9  -2    1.00    1.98
  -2  -9   2    2.17    1.73
   2  -9  -1    0.53    2.16
  -2  -9   1    0.64    2.82
   2  -9  -1    1.01    2.09
  -2  -9   1    0.11    2.59
   2  -9   0    1.02    2.06
  -2  -9   0    2.50    2.20
   2  -9   0    4.29    2.29
  -2  -9   0   -1.85    2.00
   2  -9   1    0.61    2.07
  -2  -9  -1    1.32    1.50
   2  -9   1    2.27    2.87
  -2  -9  -1    4.77    3.84
   2  -9   2    4.35    3.59
   2  -9   2    3.92    3.35
  -2  -9  -2    0.56    2.57
   2  -9   3    1.80    2.96
   2  -9   3    0.10    2.54
  -2  -9  -3   -2.04    2.84
   2  -9   4    1.69    2.96
  -2  -9  -4    3.08    5.35
   2  -9   4   -0.45    2.70
   2  -9   5    4.29    2.71
  -2  -9  -5   -1.95    4.37
   2  -9   6    0.11    1.78
   2  -9   6    1.06    3.16
  -2  -9  -6    4.91    4.77
   2  -9   7   -1.67    2.43
   2  -9   7   -1.97    3.99
  -2  -9  -7    4.28    4.55
   2  -9   8   -0.50    1.99
   2  -9   8    5.33    4.34
  -2  -9  -8   -1.36    4.26
   2  -9   9   -2.21    3.06
   2  -9   9   -2.20    2.61
  -2  -9  -9   -5.64    4.81
   2  -9  10   -2.62    3.56
  -2  -9 -10    4.96    4.00
   2  -9  10    2.09    2.34
   2  -9  11   -4.89    3.15
  -2  -9 -11    4.82    4.17
   2  -9  11   -1.77    2.93
   2  -9  12   -3.25    3.84
  -2  -9 -12   -7.14    4.48
   2  -9  12    2.71    4.25
   2  -9  13   -3.88    3.06
   2  -9  13    3.34    3.21
  -2  -9 -13    7.35    4.68
   2  -9  14    2.64    3.21
  -2  -9 -14   -3.73    3.66
   2  -9  14    2.18    2.65
   2  -9  15    2.78    4.34
  -2  -9 -15    9.99    5.35
   2  -9  16    3.65    3.69
  -2  -9 -16    0.57    3.02
   2  -9  17    6.46    3.53
  -2  -9 -17    1.38    3.76
  -2  -9 -17   -2.35    3.03
   2  -9  18    2.83    3.69
  -2  -9 -18    8.01    5.24
  -2  -9 -18    6.24    3.83
  -2  -9 -19    0.59    2.52
  -2  -9 -19    3.69    4.24
  -2  -9 -20    0.34    2.40
  -2  -9 -20    0.96    2.95
  -2  -9 -21   -1.74    3.20
  -2  -9 -21    3.71    4.79
  -2  -9 -22    2.96    2.80
  -2  -9 -23    1.04    3.45
  -2 -10  14    2.71    3.16
  -2 -10  13   11.05    5.92
  -2 -10  12    4.06    3.40
  -2 -10  11    0.63    4.38
  -2 -10  10   10.19    6.36
  -2 -10   9   -0.67    2.35
  -2 -10   8    6.91    5.16
   2 -10  -8   -0.92    2.15
  -2 -10   7    2.16    1.52
   2 -10  -7   -0.75    4.29
  -2 -10   6   -1.10    2.10
   2 -10  -6   -5.98    5.01
  -2 -10   5    2.58    2.74
   2 -10  -5    0.29    2.50
  -2 -10   5    4.87    5.82
  -2 -10   4    2.36    3.01
   2 -10  -4    1.33    2.87
  -2 -10   4   -0.04    1.87
  -2 -10   3    3.23    4.25
   2 -10  -3    4.10    5.73
  -2 -10   3   -2.34    3.00
   2 -10  -2    3.49    3.27
   2 -10  -2    8.10    6.48
  -2 -10   2    5.58    5.47
   2 -10  -1    2.32    2.67
  -2 -10   1    6.90    5.43
   2 -10  -1    0.08    2.43
   2 -10   0    5.66    4.04
   2 -10   0    3.96    4.28
  -2 -10   0    1.15    3.52
   2 -10   1    1.50    2.47
   2 -10   1    4.01    4.86
  -2 -10  -1   -1.14    3.83
   2 -10   2    3.47    2.61
  -2 -10  -2   -2.64    2.20
   2 -10   2   -2.85    2.68
   2 -10   3    1.20    3.55
  -2 -10  -3   -0.54    3.33
   2 -10   3    1.67    4.65
   2 -10   4    4.12    4.41
  -2 -10  -4    6.32    6.16
   2 -10   4   -1.12    4.12
   2 -10   5    7.70    3.63
   2 -10   5    2.24    3.40
  -2 -10  -5    4.71    5.89
   2 -10   6    0.43    1.78
  -2 -10  -6    3.28    3.43
   2 -10   6   -1.72    4.23
   2 -10   7    6.46    3.78
  -2 -10  -7   -1.99    3.42
   2 -10   7    5.07    2.69
   2 -10   8    1.55    3.29
  -2 -10  -8   -0.89    3.98
   2 -10   8   11.60    6.27
   2 -10   9    7.45    5.85
   2 -10   9    1.74    4.26
   2 -10  10    0.27    1.48
   2 -10  10    2.58    3.15
   2 -10  11   -1.13    2.56
   2 -10  11    6.42    4.61
   2 -10  12   -0.17    2.76
   2 -10  13    3.65    4.26
   3   0 -42    3.17    5.19
   3   0 -41    5.03    5.27
   3   0 -40   -4.69    5.02
   3   0 -39    0.71    2.13
   3   0 -38    0.73    3.14
   3   0 -37   -1.12    2.52
   3   0 -36   -0.91    2.07
   3   0 -35    4.75    2.07
   3   0 -34   -1.57    3.12
   3   0 -33    3.69    3.32
   3   0 -32    3.15    2.10
   3   0 -32    3.80    2.92
   3   0 -31    1.68    1.46
   3   0 -31    0.28    2.38
   3   0 -30    1.73    1.72
   3   0 -30   -4.71    3.63
   3   0 -29   -0.60    1.89
   3   0 -29    0.18    1.77
   3   0 -28    0.43    1.04
   3   0 -28   -0.16    1.86
   3   0 -27    0.39    1.00
   3   0 -27    3.46    2.52
   3   0 -26    4.77    2.83
   3   0 -26    2.39    3.42
   3   0 -25    1.98    2.23
   3   0 -25   -0.80    2.26
   3   0 -24    9.01    2.69
   3   0 -24    9.60    3.65
   3   0 -23   10.42    3.09
   3   0 -23    9.40    3.82
   3   0 -22   -1.60    1.86
   3   0 -22   -0.18    1.81
   3   0 -21   13.88    3.56
   3   0 -21   11.81    3.42
   3   0 -20   11.84    3.23
   3   0 -20   12.04    3.53
   3   0 -19    1.44    1.62
   3   0 -19    1.92    1.60
   3   0 -18    1.37    1.04
   3   0 -18    2.63    1.73
   3   0 -17   13.88    3.00
   3   0 -17   10.88    3.10
   3   0 -16   49.54    5.96
   3   0 -16   44.55    6.34
   3   0 -15    5.44    2.26
   3   0 -15    3.99    1.83
   3   0 -15    7.10    2.59
   3   0 -14    5.05    1.77
   3   0 -14    3.29    2.02
   3   0 -14    3.90    1.91
   3   0 -13    6.48    1.70
   3   0 -13    5.43    1.98
   3   0 -13    7.06    2.00
  -3   0  13    4.75    2.37
   3   0 -12   55.03    6.67
   3   0 -12   52.75    5.78
  -3   0  12   57.54    6.83
   3   0 -12   53.07    5.71
   3   0 -11   11.10    2.73
   3   0 -11   15.08    3.60
   3   0 -11   17.30    3.11
  -3   0  11   15.19    3.38
   3   0 -10   -0.41    1.08
   3   0 -10   -1.69    1.93
   3   0 -10   -0.12    1.02
  -3   0  10   -0.08    0.79
   3   0  -9   11.59    2.50
   3   0  -9   13.46    3.32
   3   0  -9   14.75    2.58
  -3   0   9   13.39    2.63
   3   0  -8    2.57    0.93
   3   0  -8    0.89    0.86
   3   0  -8    2.39    1.17
  -3   0   8    4.18    1.42
   3   0  -7   15.05    2.86
   3   0  -7   17.91    3.43
  -3   0   7   18.61    2.64
   3   0  -7   15.47    2.31
   3   0  -6   13.76    2.88
   3   0  -6   15.98    3.19
  -3   0   6   15.27    2.20
   3   0  -6   14.72    2.14
   3   0  -5    0.91    0.64
   3   0  -5    0.16    0.71
  -3   0   5    1.01    0.71
   3   0  -5    1.52    0.90
   3   0  -4    1.43    1.10
   3   0  -4    0.21    1.07
  -3   0   4    1.66    0.95
   3   0  -3    1.18    1.20
   3   0  -3   -0.06    1.08
  -3   0   3    0.81    0.56
   3   0  -2    1.38    0.87
   3   0  -1   91.64    6.38
   3   0   0  146.91    7.98
   3   0   1    2.16    1.33
   3   0   2    0.79    1.11
   3   0   3   34.30    3.76
   3   0   3   37.75    4.96
   3   0   3   33.90    4.25
  -3   0  -4  104.87    6.43
   3   0   4  108.41    6.46
   3   0   4  115.67    8.75
   3   0   4  108.42    7.48
  -3   0  -5  136.70    7.15
   3   0   5  129.52    9.87
   3   0   5  131.95    7.20
   3   0   5  130.92    8.42
   3   0   6   16.26    3.65
   3   0   6   17.03    2.48
  -3   0  -6   16.46    2.57
   3   0   6   16.66    3.10
   3   0   7    0.88    0.94
   3   0   7    1.50    0.89
  -3   0  -7    2.41    1.22
   3   0   7    1.98    1.27
  -3   0  -8    4.00    1.35
   3   0   8    0.94    0.68
   3   0   8    4.11    1.72
  -3   0  -8    2.78    1.08
   3   0   8    3.56    1.83
   3   0   9    7.19    2.13
  -3   0  -9    6.09    1.48
  -3   0  -9    4.03    1.56
   3   0   9    4.49    1.53
   3   0  10    0.32    1.10
  -3   0 -10    1.62    0.80
  -3   0 -10   -0.02    0.95
   3   0  10   -1.93    1.45
   3   0  11    1.08    1.73
  -3   0 -11    1.34    0.94
   3   0  11    0.20    1.01
   3   0  12    0.85    1.63
  -3   0 -12   -0.14    0.52
   3   0  12    1.23    1.20
   3   0  13   14.85    4.36
  -3   0 -13   13.06    2.10
   3   0  13   15.27    3.14
  -3   0 -14   25.88    2.96
   3   0  14   22.15    5.08
   3   0  14   23.17    4.01
  -3   0 -15    9.81    1.87
   3   0  15   11.06    3.13
   3   0  16   57.81    6.32
  -3   0 -16   51.67    4.22
  -3   0 -16   52.13    9.38
   3   0  17   33.11    4.91
  -3   0 -17   30.79    3.20
  -3   0 -17   32.09    2.35
  -3   0 -17   33.09    8.10
   3   0  18    7.54    2.45
  -3   0 -18   11.02    1.87
  -3   0 -18    9.75    4.40
  -3   0 -18    9.35    1.42
  -3   0 -19   54.46    4.17
   3   0  19   57.57    6.49
  -3   0 -19   53.44   10.88
  -3   0 -19   53.90    3.68
   3   0  20   17.92    3.76
  -3   0 -20   16.27    2.27
  -3   0 -20   21.90    7.15
  -3   0 -20   17.54    2.35
   3   0  21    2.79    1.79
  -3   0 -21    2.86    1.10
  -3   0 -21    1.55    0.64
  -3   0 -21    7.47    4.48
   3   0  22    1.91    1.61
  -3   0 -22   -0.68    0.58
  -3   0 -22   -1.69    3.45
  -3   0 -23    7.47    1.60
   3   0  23    4.86    1.78
  -3   0 -23    7.56    1.88
  -3   0 -23   10.40    5.62
   3   0  24   -0.85    1.32
  -3   0 -24    2.23    1.33
  -3   0 -24    3.64    4.62
   3   0  25    3.78    2.11
  -3   0 -25    6.21    4.65
   3   0  26   16.04    3.93
  -3   0 -26   10.83    6.25
   3   0  27   11.70    3.60
  -3   0 -27    9.12    5.32
   3   0  28    0.30    1.50
  -3   0 -28    1.90    4.27
   3   0  29    1.39    2.43
  -3   0 -29    5.30    4.45
  -3   0 -30    8.68    5.50
  -3   0 -31    8.35    6.25
  -3   0 -32   12.59    8.21
  -3   0 -33    4.09    3.31
  -3   0 -34    3.89    3.53
  -3   0 -35   -0.14    4.24
  -3   0 -36    2.06    6.32
  -3   0 -37    6.01    4.35
  -3   0 -38    0.42    4.91
   3   1 -43    1.29    4.04
   3   1 -42    3.78    5.92
   3  -1 -42   -1.34    4.79
   3  -1 -41    3.60    4.62
   3   1 -41   -5.59    4.02
   3  -1 -40   -1.82    2.24
   3   1 -40    5.29    4.35
   3  -1 -39    1.57    3.00
   3   1 -39    3.00    4.11
   3  -1 -38    4.89    4.70
   3   1 -38    2.28    1.98
   3  -1 -37   12.86    6.63
   3   1 -37    2.49    3.49
   3  -1 -36    3.50    4.54
   3   1 -36   -0.36    2.11
   3   1 -35    3.11    3.88
   3  -1 -35    0.47    2.93
   3   1 -34    2.03    1.62
   3  -1 -34    6.29    4.16
   3   1 -34    2.64    3.47
   3   1 -33    4.37    2.44
   3  -1 -33   -0.15    1.24
   3  -1 -33    1.54    2.17
   3   1 -33   -2.66    4.22
   3   1 -32    3.81    2.14
   3  -1 -32    0.23    0.97
   3  -1 -32    4.24    3.12
   3   1 -32   -6.62    4.38
   3  -1 -31    7.21    2.84
   3   1 -31    6.73    2.38
   3  -1 -31    8.45    3.41
   3  -1 -31   11.18    4.61
   3   1 -31    9.85    5.33
   3   1 -30   -1.84    0.83
   3  -1 -30   -0.40    1.68
   3  -1 -30    0.42    1.38
   3   1 -30   -1.69    2.72
   3   1 -29    3.37    2.56
   3  -1 -29    0.46    1.49
   3  -1 -29    3.91    2.31
   3  -1 -29   -2.56    2.00
   3   1 -29   -4.37    4.73
   3  -1 -28   28.36    6.11
   3   1 -28   29.73    5.83
   3  -1 -28   28.06    5.28
   3  -1 -28   27.41    7.01
   3   1 -28   26.32    6.87
   3  -1 -27   46.24    7.58
   3  -1 -27   45.17    6.38
   3   1 -27   48.98    7.30
   3  -1 -27   48.97    9.55
   3   1 -27   32.63    7.56
   3  -1 -26   46.26    7.44
   3   1 -26   43.25    6.77
   3  -1 -26   52.26    6.95
   3  -1 -26   48.33    8.92
   3   1 -26   41.20    8.39
   3  -1 -25   81.95    9.77
   3  -1 -25   76.19    8.13
   3   1 -25   87.87    9.55
   3  -1 -25   85.38   11.57
   3   1 -25   86.57   11.69
   3   1 -24   20.68    4.70
   3  -1 -24   22.06    5.47
   3  -1 -24   20.41    4.26
   3   1 -24   28.37    6.65
   3  -1 -24   21.40    5.64
   3   1 -23   11.62    3.38
   3  -1 -23   15.47    4.22
   3  -1 -23   11.71    3.18
   3  -1 -23   10.80    3.94
   3   1 -23   18.71    6.10
   3  -1 -22   18.39    3.89
   3   1 -22   17.04    4.06
   3  -1 -22   15.07    3.84
   3  -1 -22   18.49    4.79
   3   1 -22   17.88    5.30
   3   1 -21    8.23    2.85
   3  -1 -21    7.19    2.88
   3  -1 -21    5.36    2.10
   3  -1 -21    1.10    2.32
   3   1 -21    5.41    3.05
   3   1 -20   19.61    4.30
   3  -1 -20   23.21    4.34
   3  -1 -20   20.47    4.52
   3   1 -20   22.93    5.64
   3  -1 -20   22.46    5.10
   3  -1 -19    0.39    1.24
   3   1 -19    1.30    1.06
   3  -1 -19    0.34    1.23
   3  -1 -19    4.69    3.06
   3   1 -19   -0.36    1.17
   3   1 -18   16.36    3.80
   3  -1 -18   12.04    3.24
   3  -1 -18   16.55    3.41
   3  -1 -18   12.62    3.67
   3   1 -18   14.50    4.56
   3   1 -17   14.75    3.58
   3  -1 -17   19.65    4.17
   3  -1 -17   24.68    4.35
   3   1 -17   25.06    5.30
   3  -1 -17   21.79    4.73
   3  -1 -16   97.79    8.34
   3   1 -16   98.07    8.86
   3  -1 -16   85.83    8.50
   3  -1 -16  103.76    9.83
   3   1 -16   93.31    9.37
   3  -1 -15    2.02    1.61
   3   1 -15    5.14    2.66
   3  -1 -15    4.39    2.01
   3  -1 -15    2.60    2.22
   3   1 -15    3.23    2.03
   3  -1 -14   69.78    7.33
   3   1 -14   72.38    7.56
   3  -1 -14   70.49    6.99
   3   1 -14   78.08    7.85
   3  -1 -14   76.11    8.03
   3   1 -13   92.78    8.44
   3  -1 -13   86.13    8.09
   3  -1 -13   92.13    7.75
   3  -1 -13   90.54    8.24
   3   1 -13   86.86    7.86
   3  -1 -12  536.50   19.79
   3  -1 -12  568.02   18.95
   3   1 -12  574.30   20.42
   3   1 -12  559.10   18.68
   3  -1 -12  564.79   20.24
   3   1 -11  623.67   20.92
   3  -1 -11  580.19   20.41
   3  -1 -11  612.08   19.53
   3  -1 -11  602.16   20.21
   3   1 -11  596.14   18.05
   3   1 -10  128.41    9.41
  -3   1  10  115.90    9.15
   3  -1 -10  128.61    9.36
   3  -1 -10  120.39    8.58
   3   1 -10  111.72    7.37
   3  -1 -10  119.56    8.75
  -3   1  10  126.64    9.16
  -3   1   9  172.82   11.07
   3  -1  -9  179.66   10.33
   3   1  -9  174.64   10.74
   3  -1  -9  168.53   10.67
   3  -1  -9  163.91    9.86
  -3   1   9  175.52   10.34
   3   1  -9  157.94    7.93
   3  -1  -8  197.59   10.76
  -3   1   8  194.76   11.41
   3   1  -8  203.55   11.35
   3  -1  -8  198.71   10.58
  -3   1   8  206.96   10.93
   3   1  -8  208.10    8.05
   3   1  -7  119.19    8.49
  -3   1   7  111.01    8.60
   3  -1  -7  104.71    7.82
   3   1  -7  109.78    5.00
  -3   1   7  111.01    7.58
   3  -1  -7  106.59    7.51
   3   1  -6  145.11    9.22
   3   1  -6  138.06   10.12
  -3   1   6  145.62    9.79
   3  -1  -6  143.99    9.01
   3   1  -6  143.25    4.71
  -3   1   6  144.62    8.51
   3  -1  -6  143.41    8.46
   3   1  -5   30.26    4.52
   3   1  -5   33.76    4.41
   3  -1  -5   27.41    4.12
   3  -1  -5   28.77    3.76
  -3   1   5   31.65    3.96
   3   1  -4    2.95    1.59
   3  -1  -4    5.30    2.08
   3   1  -4    4.85    2.15
  -3   1   4    2.58    1.59
   3   1  -3    3.09    1.41
   3   1  -3    4.19    1.62
   3  -1  -3    2.82    1.35
  -3   1   3    2.85    1.23
   3  -1  -2   33.04    4.28
   3   1  -2   34.30    4.67
   3   1  -2   31.51    3.95
  -3   1   2   36.75    4.21
   3  -1  -1  295.58   12.38
   3   1  -1  322.83   13.72
   3   1  -1  309.57   11.97
   3  -1  -1  301.86   13.08
   3  -1   0  336.28   13.40
   3   1   0  347.47   12.42
   3   1   0  338.22   13.95
  -3  -1   0  331.72    8.09
   3  -1   0  343.12   14.01
   3   1   1   46.04    5.15
   3   1   1   44.68    4.37
   3  -1   1   40.78    4.62
   3  -1   1   41.76    4.35
  -3  -1  -1   43.29    3.71
   3  -1   1   40.60    4.95
   3  -1   2  110.82    7.67
  -3  -1  -2  116.17    6.89
   3  -1   2  117.36    7.69
   3   1   2  102.52    6.53
  -3  -1  -2  105.24    6.48
   3  -1   2  102.95    7.91
   3  -1   3  153.99    9.29
  -3  -1  -3  155.61    9.15
   3   1   3  149.20    7.57
  -3  -1  -3  151.93    7.79
   3   1   3  161.31    7.23
   3  -1   3  161.28   10.03
  -3  -1  -3  155.38    8.51
  -3   1  -4  259.61   12.79
   3   1   4  264.78    9.88
   3  -1   4  267.61   12.53
  -3  -1  -4  271.15   12.06
  -3  -1  -4  268.92   10.08
  -3  -1  -4  257.84   12.08
   3  -1   4  262.78    8.80
   3   1   4  271.72    9.22
   3  -1   4  278.80   13.06
  -3  -1  -5  178.80    7.99
  -3  -1  -5  184.07    9.94
  -3   1  -5  189.37   11.15
   3  -1   5  181.61   10.61
   3   1   5  160.47   11.96
  -3   1  -5  187.53    9.58
   3   1   5  166.40    7.65
   3  -1   5  182.99    6.85
  -3  -1  -5  180.52   10.92
   3  -1   5  189.19   10.93
   3   1   5  172.33    7.22
   3   1   6   20.91    4.07
  -3   1  -6   18.13    3.61
   3   1   6   21.17    2.70
  -3   1  -6   23.25    3.29
   3  -1   6   17.51    3.48
  -3  -1  -6   19.85    2.55
   3  -1   6   21.33    4.13
  -3  -1  -6   24.99    4.34
   3   1   6   20.75    2.47
   3   1   6   20.28    3.13
   3  -1   6   20.33    2.11
  -3   1  -7    8.34    2.57
   3   1   7    8.12    2.73
  -3  -1  -7   10.42    1.87
   3  -1   7    7.86    2.34
  -3   1  -7   10.70    2.37
   3   1   7    9.46    1.72
   3  -1   7    9.95    1.31
   3   1   7    9.32    1.69
  -3  -1  -7   10.22    3.12
   3  -1   7    9.12    2.72
   3   1   7    7.48    1.73
   3  -1   8  104.00    8.98
   3   1   8   91.99    9.38
   3  -1   8   95.15    8.49
  -3  -1  -8   94.34    5.34
   3   1   8   90.96    5.21
  -3   1  -8   96.98    6.89
   3   1   8   92.34    6.69
   3  -1   8   88.41    3.40
   3   1   8   88.99    5.05
  -3  -1  -8   91.83    8.94
   3   1   9    6.06    2.86
  -3   1  -9    6.24    1.82
  -3  -1  -9    9.75    1.73
   3  -1   9    7.06    2.56
   3   1   9    4.94    1.14
   3   1   9    5.92    1.56
  -3  -1  -9    8.89    3.37
   3  -1   9    9.90    2.87
  -3  -1  -9    6.58    1.31
   3   1   9    6.60    1.44
   3  -1  10   65.15    7.12
   3  -1  10   68.81    7.86
   3   1  10   69.09    8.51
  -3   1 -10   65.40    5.82
   3   1  10   62.43    4.22
  -3  -1 -10   58.14    3.94
   3   1  10   68.25    4.46
  -3  -1 -10   63.35    3.87
   3   1  10   64.55    5.73
  -3  -1 -10   60.25    8.00
  -3   1 -11   28.21    3.84
   3   1  11   24.12    5.11
   3   1  11   24.51    3.59
  -3  -1 -11   25.15    2.45
  -3  -1 -11   26.52    2.54
  -3  -1 -11   29.44    6.01
   3  -1  11   26.77    4.81
  -3  -1 -12   11.06    1.55
   3   1  12   13.65    4.08
  -3  -1 -12   11.04    1.72
   3   1  12   10.54    2.38
  -3  -1 -12   12.19    4.08
   3  -1  12   10.64    2.90
   3   1  13   39.21    4.43
   3   1  13   34.93    6.29
  -3  -1 -13   38.54    2.71
  -3  -1 -13   35.52    6.78
   3  -1  13   38.74    5.57
  -3  -1 -13   37.92    3.18
   3   1  14  114.37    7.51
   3   1  14  124.20   12.21
  -3  -1 -14  112.48    4.34
   3  -1  14  118.59    9.93
  -3  -1 -14  110.59    5.61
  -3  -1 -14  107.28   12.20
   3   1  15  101.90   11.24
   3  -1  15   75.39    8.11
  -3  -1 -15   84.61    3.40
   3   1  15   77.39    6.31
  -3  -1 -15   85.33   11.42
  -3  -1 -15   80.60    4.96
  -3  -1 -15   77.66    6.82
   3  -1  16  387.35   18.40
   3   1  16  373.53   13.54
   3   1  16  409.78   23.15
  -3  -1 -16  376.40   15.02
  -3   1 -16  355.53    7.42
  -3  -1 -16  365.45   11.01
  -3  -1 -16  372.22   23.77
   3  -1  17  196.09   13.26
   3   1  17  193.50   16.12
   3   1  17  182.26    9.46
  -3  -1 -17  170.97    7.78
  -3   1 -17  173.38    5.61
  -3  -1 -17  196.74   17.95
   3  -1  18   60.85    7.52
   3   1  18   61.88    5.68
  -3  -1 -18   62.86   10.39
  -3   1 -18   57.04    3.46
  -3  -1 -18   59.64    4.81
   3   1  19    5.50    1.93
   3  -1  19    6.80    2.98
  -3   1 -19    5.77    1.27
  -3  -1 -19    9.67    4.62
  -3  -1 -19    4.59    1.35
   3   1  20   19.76    3.25
   3  -1  20   15.94    4.05
  -3  -1 -20   15.59    6.00
  -3  -1 -20   17.29    2.79
  -3   1 -20   15.62    2.09
   3  -1  21    1.00    0.90
   3   1  21    1.23    1.00
  -3  -1 -21    2.66    1.42
  -3  -1 -21   -0.51    1.94
  -3   1 -21    1.48    0.72
   3  -1  22    0.31    1.24
   3   1  22   -0.70    1.00
  -3  -1 -22    0.71    2.46
  -3  -1 -22    0.10    0.86
   3  -1  23   -0.68    1.23
   3   1  23    2.00    1.39
  -3  -1 -23   -2.39    3.17
  -3  -1 -23   -0.63    0.83
   3  -1  24    4.63    2.54
   3   1  24    2.73    1.23
  -3  -1 -24    2.28    1.47
  -3  -1 -24    1.21    3.71
  -3   1 -24   -2.51    4.60
   3   1  25    3.04    1.75
   3  -1  25    1.42    1.79
  -3  -1 -25   16.20    6.74
  -3   1 -25    3.02    3.10
  -3  -1 -25    3.66    1.85
   3   1  26    2.81    1.92
   3  -1  26   -0.81    2.31
  -3   1 -26   -0.83    2.78
  -3  -1 -26   -1.85    3.46
   3  -1  27    2.89    2.65
  -3  -1 -27    3.39    3.70
  -3   1 -27   -4.27    4.03
   3  -1  28    4.61    2.75
  -3   1 -28    5.08    3.58
  -3  -1 -28   11.31    5.52
   3  -1  29   11.53    4.08
  -3   1 -29    9.18    6.12
  -3  -1 -29   13.28    6.27
   3  -1  30    3.70    2.91
  -3   1 -30   -1.23    3.04
  -3  -1 -30    0.84    3.01
   3  -1  31    4.00    2.60
  -3  -1 -31   -0.96    2.87
  -3   1 -31    4.94    5.35
   3  -1  32    6.01    3.41
  -3  -1 -32   -2.77    3.36
  -3   1 -32    4.13    3.47
  -3  -1 -33   -2.86    2.70
  -3   1 -33    9.40    5.77
  -3  -1 -34   -1.67    3.64
  -3   1 -34    6.27    5.49
  -3  -1 -35    6.30    2.29
  -3   1 -35    5.98    5.91
  -3  -1 -36   -4.20    6.27
  -3   1 -36    3.05    6.69
  -3  -1 -37    1.68    2.08
  -3   1 -37    7.59    9.68
  -3   1 -38    1.24    5.46
  -3  -1 -38    2.07    3.43
   3   2 -43   13.26    7.37
   3   2 -42    2.39    3.61
   3  -2 -41    2.36    6.54
   3   2 -41    1.68    3.53
   3   2 -40    4.99    3.24
   3  -2 -40    5.41    3.98
   3  -2 -39   -1.13    1.92
   3   2 -39    5.05    3.32
   3  -2 -38    3.84    5.00
   3   2 -38    2.08    2.61
   3  -2 -37    2.75    3.72
   3   2 -37    3.39    2.88
   3   2 -36   -4.64    2.63
   3  -2 -36    4.80    4.15
   3   2 -35    2.45    2.58
   3   2 -35    8.97    8.10
   3  -2 -35   -1.17    3.10
   3   2 -34    1.31    1.20
   3  -2 -34   -1.13    2.78
   3   2 -33    1.63    1.82
   3  -2 -33    1.17    3.50
   3   2 -33    6.48    5.59
   3   2 -32    0.33    1.79
   3  -2 -32    1.28    3.16
   3   2 -32    7.26    4.59
   3   2 -31    5.49    3.36
   3  -2 -31    1.84    2.95
   3   2 -31    3.29    3.95
   3   2 -30    4.54    2.59
   3   2 -30   -0.83    1.97
   3   2 -29    0.08    1.47
   3  -2 -29    3.00    2.74
   3  -2 -29    2.11    1.71
   3   2 -29    4.03    4.06
   3  -2 -29    3.68    3.96
   3  -2 -28   22.22    5.29
   3   2 -28   28.70    6.10
   3  -2 -28   25.71    4.92
   3  -2 -28   29.83    7.76
   3   2 -28   30.60    7.95
   3  -2 -27    4.46    2.87
   3   2 -27    3.47    2.37
   3  -2 -27    4.37    2.22
   3  -2 -27    3.45    3.50
   3   2 -27    5.12    4.50
   3   2 -26   99.35   11.12
   3  -2 -26  101.48    9.56
   3  -2 -26  108.80   10.50
   3  -2 -26  103.00   13.45
   3   2 -26  105.99   14.37
   3  -2 -25  240.99   14.42
   3  -2 -25  264.02   16.32
   3   2 -25  256.33   17.54
   3  -2 -25  262.58   20.95
   3   2 -25  247.12   21.12
   3  -2 -24   88.40    8.82
   3  -2 -24  102.79   10.07
   3   2 -24   83.88    9.84
   3   2 -24   85.26   12.39
   3  -2 -24  105.56   13.31
   3   2 -23   21.08    5.07
   3  -2 -23   25.13    4.71
   3  -2 -23   22.61    4.76
   3  -2 -23   21.07    5.83
   3   2 -23   22.03    6.42
   3   2 -22    4.02    1.68
   3  -2 -22   10.07    3.06
   3  -2 -22    5.40    1.80
   3  -2 -22    6.83    4.12
   3   2 -22    3.00    2.42
   3   2 -21    2.81    1.67
   3  -2 -21    1.22    2.04
   3  -2 -21    2.02    1.81
   3  -2 -21    0.76    2.67
   3   2 -21    1.57    1.71
   3   2 -20    2.26    1.23
   3  -2 -20    7.85    2.71
   3  -2 -20    5.10    2.12
   3  -2 -20    1.83    1.50
   3   2 -20    0.57    1.84
   3  -2 -19    1.92    1.68
   3   2 -19    1.92    1.51
   3  -2 -19    1.81    1.34
   3  -2 -19    2.70    1.11
   3   2 -19    8.70    4.04
   3   2 -18   30.74    5.64
   3  -2 -18   31.51    4.91
   3  -2 -18   37.15    6.67
   3   2 -18   34.50    6.66
   3   2 -17   15.07    4.20
   3  -2 -17   13.45    3.32
   3  -2 -17   10.53    3.62
   3   2 -17   12.75    3.90
   3  -2 -16    2.57    1.75
   3   2 -16    1.61    1.76
   3   2 -16    2.09    2.16
   3  -2 -16    4.47    2.50
   3  -2 -15   39.70    5.47
   3   2 -15   37.67    6.06
   3   2 -15   35.11    6.24
   3  -2 -15   46.19    6.97
   3  -2 -14   24.57    4.49
   3   2 -14   25.36    5.09
   3  -2 -14   17.82    4.28
   3   2 -14   22.51    4.85
   3   2 -13  249.19   14.80
   3  -2 -13  243.77   13.17
   3   2 -13  223.55   13.92
   3  -2 -13  241.50   15.41
  -3   2  12  135.77    9.92
   3   2 -12  129.20   10.69
   3  -2 -12  137.07    9.74
   3  -2 -12  130.12   10.91
   3   2 -12  124.18    9.82
   3   2 -11  125.18   10.33
  -3   2  11  120.56    9.43
   3  -2 -11  116.52    9.02
   3  -2 -11  106.17    9.68
  -3   2  10   15.96    3.29
   3   2 -10   24.35    4.93
   3  -2 -10   16.07    3.36
   3  -2 -10   13.59    3.33
  -3   2   9  119.96    9.28
   3   2  -9  117.22    9.53
   3  -2  -9  110.35    8.69
   3  -2  -9  109.61    9.36
   3   2  -8   93.07    8.49
  -3   2   8   91.64    8.07
   3  -2  -8   90.06    7.76
   3  -2  -8   90.66    8.44
   3  -2  -7  115.94    8.83
   3   2  -7  111.60    9.10
   3  -2  -7  121.70    9.49
   3   2  -6   18.10    3.62
   3  -2  -6   16.20    3.28
   3  -2  -6   11.57    2.80
   3  -2  -6   13.38    3.11
   3   2  -5    9.68    2.55
   3  -2  -5    8.21    2.48
   3  -2  -5    8.87    2.32
   3   2  -4  103.49    8.29
   3   2  -4   97.91    3.90
   3  -2  -4  108.00    8.09
   3   2  -3  100.09    7.64
   3   2  -3  106.81    8.27
   3   2  -3   98.54    3.88
   3  -2  -3  101.87    8.01
   3  -2  -2   12.46    1.86
   3   2  -2   16.98    3.33
   3   2  -2   14.85    2.97
   3  -2  -2   14.63    3.11
   3   2  -2   15.17    2.99
   3   2  -2   18.37    1.82
   3  -2  -1    0.31    0.45
   3   2  -1    2.82    1.89
   3   2  -1   -0.36    0.95
   3   2  -1    0.52    0.36
   3  -2  -1    0.52    1.46
   3  -2  -1    0.75    1.36
   3   2  -1    2.21    1.52
  -3  -2   1    1.04    0.54
   3  -2   0   35.13    3.56
   3   2   0   36.78    4.53
  -3  -2   0   33.25    4.52
   3   2   0   34.01    4.76
   3  -2   0   35.66    4.89
   3  -2   0   35.01    4.78
   3   2   0   35.12    4.37
  -3  -2   0   38.89    3.04
   3   2   0   38.07    3.39
   3   2   1  114.57    8.45
   3  -2   1  119.22    6.57
   3   2   1  121.49    7.94
  -3  -2  -1  126.43    8.61
   3  -2   1  125.83    9.34
   3  -2   1  117.87    8.20
   3   2   1  116.37    7.99
   3   2   1  113.41    6.56
  -3  -2  -1  119.78    5.90
   3   2   2  495.76   16.85
   3  -2   2  502.53   14.32
  -3  -2  -2  498.68   16.72
   3   2   2  513.26   15.92
   3  -2   2  519.89   20.43
   3  -2   2  490.49   16.26
   3   2   2  498.40   16.37
  -3  -2  -2  504.02   13.36
   3   2   2  499.62   15.08
  -3   2  -3  693.50   18.70
   3  -2   3  684.22   23.63
   3  -2   3  677.31   17.66
   3   2   3  700.41   18.12
   3   2   3  678.94   19.40
  -3  -2  -3  719.33   19.49
   3   2   3  704.62   19.17
   3  -2   3  692.18   18.67
  -3  -2  -3  693.22   16.71
   3   2   3  690.98   19.69
   3   2   4   31.24    4.11
  -3   2  -4   31.57    4.32
   3  -2   4   32.92    4.19
   3   2   4   30.08    3.70
  -3  -2  -4   32.09    4.07
   3   2   4   27.51    3.83
  -3  -2  -4   24.80    3.62
   3  -2   4   28.73    5.17
   3  -2   4   29.55    3.79
  -3  -2  -4   32.98    3.95
   3   2   4   31.81    4.49
  -3   2  -5   48.89    5.48
   3   2   5   50.79    4.71
  -3  -2  -5   48.01    4.82
   3  -2   5   41.61    6.03
   3   2   5   46.32    5.00
   3  -2   5   44.68    4.51
  -3  -2  -5   50.32    4.85
  -3  -2  -5   43.77    4.70
   3   2   5   44.99    5.84
  -3   2  -6    5.27    1.94
   3   2   6   10.25    2.30
   3   2   6    6.05    2.66
  -3  -2  -6    8.57    1.97
  -3  -2  -6    6.13    1.60
  -3  -2  -6    8.16    2.33
   3   2   6    8.26    2.18
   3  -2   6    7.21    1.94
  -3  -2  -6   10.49    2.32
   3  -2   6    9.22    3.26
   3   2   6    7.69    2.56
   3   2   7    1.83    0.83
   3   2   7    1.61    1.16
  -3  -2  -7    2.66    1.09
  -3   2  -7    3.31    2.00
  -3  -2  -7    0.86    1.21
   3  -2   7    2.60    1.14
   3   2   7    0.96    0.94
   3  -2   7   -0.12    1.03
  -3   2  -7    1.50    1.09
   3   2   7    0.05    1.74
  -3  -2  -7    2.19    1.28
   3   2   8   17.10    4.11
   3   2   8   19.26    2.55
  -3  -2  -8   18.17    2.90
  -3   2  -8   17.66    4.06
   3   2   8   18.91    3.19
   3  -2   8   18.07    2.57
  -3  -2  -8   19.03    3.91
   3   2   8   16.77    4.24
  -3   2  -8   20.17    2.92
   3  -2   8   19.19    4.24
  -3  -2  -8   20.17    3.16
   3   2   9   15.09    2.17
   3   2   9   13.35    3.81
  -3  -2  -9   15.74    2.63
   3  -2   9   13.28    2.26
  -3   2  -9   16.43    2.61
   3  -2   9   12.69    3.51
   3   2   9   11.47    2.03
   3   2   9   18.17    3.23
  -3  -2  -9   14.03    3.50
  -3  -2  -9   16.64    2.79
   3   2  10   -0.05    1.50
   3   2  10    0.75    0.67
  -3  -2 -10   -0.90    0.93
  -3   2 -10    0.93    0.68
   3  -2  10    0.77    1.14
  -3  -2 -10   -0.33    1.00
  -3  -2 -10    0.74    0.73
   3  -2  10    0.60    0.56
   3   2  10    0.30    1.00
   3   2  10   -0.12    0.66
   3   2  11   24.64    5.43
  -3  -2 -11   27.03    3.49
   3   2  11   26.62    2.56
  -3  -2 -11   30.64    5.51
   3  -2  11   25.42    4.79
   3  -2  11   28.63    2.94
  -3   2 -11   23.36    3.02
  -3  -2 -11   26.54    3.58
   3   2  11   27.09    3.41
   3   2  11   24.98    3.72
  -3  -2 -12   35.48    3.99
   3   2  12   32.49    2.70
   3   2  12   30.16    3.18
   3   2  12   32.00    6.42
  -3  -2 -12   43.22    6.93
  -3   2 -12   30.21    3.42
  -3  -2 -12   37.72    4.42
   3   2  12   38.90    4.74
   3  -2  12   37.79    5.95
  -3  -2 -13   23.89    3.41
   3   2  13   20.25    1.80
   3   2  13   24.46    5.79
   3   2  13   22.96    2.66
  -3  -2 -13   22.75    3.38
  -3  -2 -13   23.90    5.51
   3  -2  13   24.52    5.01
  -3   2 -13   19.55    2.87
   3   2  14   38.13    3.32
  -3  -2 -14   37.19    4.15
   3   2  14   37.13    7.16
  -3  -2 -14   34.85    4.36
  -3  -2 -14   34.07    6.29
   3  -2  14   35.98    5.97
  -3   2 -14   36.97    3.76
   3  -2  15   56.72    7.63
   3   2  15   56.65    8.59
   3   2  15   49.69    3.66
  -3  -2 -15   54.65    8.24
  -3  -2 -15   50.20    5.24
  -3   2 -15   46.53    4.24
   3  -2  16   19.29    4.81
   3   2  16   26.62    6.21
   3   2  16   19.09    2.28
  -3  -2 -16   20.94    5.17
  -3  -2 -16   18.20    3.28
  -3   2 -16   19.47    2.88
   3  -2  17   10.63    3.44
   3   2  17   15.59    2.07
   3   2  17   16.58    5.37
  -3  -2 -17   13.84    4.31
  -3  -2 -17   14.09    2.95
  -3   2 -17   15.51    2.51
   3  -2  18    5.17    3.06
   3   2  18   11.17    5.10
   3   2  18    3.77    1.13
  -3  -2 -18   -0.65    2.74
  -3   2 -18    1.90    0.97
  -3  -2 -18   -0.77    1.26
   3  -2  19    1.76    1.48
   3   2  19    1.59    0.76
   3   2  19    0.00    3.52
  -3   2 -19    1.61    0.80
  -3  -2 -19   -3.85    2.98
  -3  -2 -19    0.55    0.98
   3   2  20    5.08    3.75
   3   2  20    0.11    0.67
   3  -2  20   -0.31    1.51
  -3   2 -20    0.15    0.70
  -3  -2 -20   -0.59    2.77
  -3  -2 -20    1.15    1.23
   3   2  21    4.37    1.17
   3  -2  21    5.05    2.22
  -3  -2 -21    8.38    4.55
  -3  -2 -21    5.35    2.27
   3  -2  22    3.48    2.31
   3   2  22    2.42    1.01
  -3  -2 -22    2.17    1.68
  -3  -2 -22    9.23    2.65
   3  -2  23    2.18    2.22
   3   2  23    0.89    0.62
  -3  -2 -23    2.73    3.02
  -3  -2 -23    0.06    1.13
   3  -2  24   -0.36    1.62
  -3  -2 -24    4.77    3.31
  -3  -2 -24    2.95    1.65
   3  -2  25    0.44    2.47
  -3  -2 -25    5.00    3.47
  -3  -2 -25    3.11    2.02
   3  -2  26    1.62    2.06
  -3  -2 -26   -6.45    5.63
   3  -2  27    0.08    1.82
  -3  -2 -27    1.44    2.02
   3  -2  28    4.00    3.21
  -3  -2 -28   -1.48    3.40
   3  -2  29    4.46    3.19
  -3  -2 -29    2.94    3.62
  -3   2 -29    8.76    6.00
   3  -2  30    5.81    3.67
  -3  -2 -30    4.30    3.07
  -3   2 -30   -0.35    4.44
   3  -2  31    0.44    2.02
  -3  -2 -31   -0.66    2.69
   3  -2  32   10.54    4.82
  -3  -2 -32    8.91    5.47
  -3   2 -32    6.60    7.00
   3  -2  33    1.31    2.16
  -3  -2 -33    3.11    4.51
  -3   2 -33    0.74    4.82
   3  -2  34    4.05    3.09
  -3  -2 -34    1.50    3.84
  -3   2 -34    2.34    4.23
  -3  -2 -35   -7.06    5.19
  -3   2 -35   -0.57    3.18
  -3  -2 -36   -4.84    5.27
  -3   2 -36    4.69    5.58
  -3  -2 -37    6.98    3.65
  -3   2 -37    1.35    4.65
  -3  -2 -38    1.66    5.38
  -3   2 -38   -2.84    5.28
   3   3 -42    5.16    3.46
   3   3 -41   -2.00    2.68
   3   3 -40    8.41    5.17
   3  -3 -39    3.33    3.83
   3   3 -39    2.62    4.03
   3   3 -38    2.00    4.14
   3  -3 -38    1.09    4.44
   3  -3 -37    6.54    4.98
   3   3 -37   -0.11    2.53
   3   3 -36    1.12    1.84
   3   3 -36    2.10    4.82
   3  -3 -36   -3.15    1.85
   3   3 -35    0.42    1.50
   3  -3 -35    4.14    4.78
   3   3 -35    6.88    5.35
   3   3 -34    1.92    2.06
   3  -3 -34    1.01    5.10
   3   3 -34   -0.93    4.72
   3   3 -33   -0.95    1.39
   3  -3 -33   -3.04    3.35
   3   3 -33    0.14    2.01
   3   3 -32   -2.01    2.15
   3  -3 -32   -1.62    1.58
   3   3 -32    1.87    4.19
   3   3 -31   -1.16    1.34
   3   3 -31    1.65    3.26
   3  -3 -31    4.01    3.51
   3   3 -30   -0.74    1.99
   3  -3 -30    3.48    3.79
   3   3 -30    3.85    2.65
   3   3 -29    0.20    1.63
   3   3 -29    0.75    2.48
   3  -3 -29   -1.42    3.51
   3   3 -28    1.16    2.32
   3  -3 -28   -2.10    4.55
   3   3 -28    2.02    2.77
   3   3 -27   -1.61    2.27
   3   3 -27    2.78    3.01
   3  -3 -27    3.57    2.14
   3   3 -26    5.18    3.19
   3  -3 -26    9.54    4.40
   3   3 -26    6.01    4.01
   3   3 -25    7.20    2.95
   3  -3 -25    6.69    4.11
   3   3 -25    2.43    3.55
   3   3 -24    2.21    2.34
   3  -3 -24    0.94    2.96
   3   3 -24    1.85    3.04
   3   3 -23    1.80    2.19
   3  -3 -23    1.99    2.57
   3   3 -23    0.33    2.77
   3   3 -22    4.93    2.64
   3  -3 -22    5.81    3.84
   3   3 -22   -0.98    3.53
   3   3 -21   -0.79    1.42
   3  -3 -21    2.06    1.79
   3   3 -21    3.02    2.07
   3   3 -20    6.76    3.29
   3  -3 -20   10.56    4.21
   3   3 -20    4.95    3.96
   3   3 -19    6.66    2.97
   3  -3 -19    5.43    3.18
   3   3 -18   14.20    4.33
   3  -3 -18   10.92    3.76
   3   3 -17   14.26    4.34
   3  -3 -17   18.04    5.12
   3   3 -16    2.45    2.11
   3  -3 -16   -2.00    1.51
   3   3 -15   11.68    3.74
   3  -3 -15   16.71    4.71
   3   3 -14    3.66    2.31
   3  -3 -14    2.57    1.73
   3  -3 -14    3.43    2.49
   3   3 -13   10.83    3.10
   3  -3 -13   11.04    3.82
   3  -3 -13   10.73    2.74
   3   3 -12    2.48    2.11
   3  -3 -12    3.15    1.65
   3  -3 -12    4.04    2.59
   3   3 -11   43.77    6.88
   3  -3 -11   45.08    7.14
   3  -3 -11   48.38    5.66
   3   3 -10   50.91    7.37
   3  -3 -10   51.99    7.21
   3  -3 -10   55.49    5.98
   3   3  -9   35.47    5.63
   3  -3  -9   33.24    5.82
   3  -3  -9   35.48    4.98
   3   3  -8    8.78    3.11
   3  -3  -8    9.72    3.02
   3  -3  -8    9.98    2.58
   3  -3  -8   12.86    4.28
   3   3  -7   29.38    5.38
   3  -3  -7   30.96    4.63
   3  -3  -7   26.06    5.16
   3  -3  -7   30.29    5.49
   3   3  -6   39.10    6.28
   3  -3  -6   37.33    5.33
   3  -3  -6   40.01    6.74
   3   3  -5   13.98    3.49
   3   3  -5   15.68    2.45
   3  -3  -5   18.97    4.32
   3  -3  -5   10.72    2.82
   3   3  -4   51.29    6.68
   3  -3  -4   57.84    6.60
   3  -3  -4   54.28    7.03
   3   3  -4   53.78    4.60
   3   3  -3   90.97    8.81
   3  -3  -3   97.88    9.32
   3   3  -3   98.89    6.13
   3   3  -2    0.33    1.45
   3   3  -2    2.60    0.94
   3  -3  -2    1.20    1.55
   3  -3  -2    0.57    1.22
   3  -3  -1  115.89   10.31
   3   3  -1  121.63    9.78
   3  -3  -1  113.85    9.79
   3   3  -1  116.09    6.90
   3   3   0  106.95    8.90
   3   3   0  102.24    7.75
   3  -3   0  106.00    9.89
   3  -3   0  109.11    9.30
  -3  -3   0  103.83    6.91
   3   3   0   99.68    6.79
   3  -3   1   84.02    8.96
   3   3   1   95.17    8.16
   3   3   1   91.08    7.12
   3   3   1   89.81    6.69
  -3  -3  -1   86.98    7.89
   3  -3   1   89.75    8.34
  -3  -3  -1   92.25    6.60
   3   3   2   49.22    5.83
   3   3   2   47.96    5.04
   3   3   2   46.81    5.68
  -3   3  -2   42.82    4.14
   3  -3   2   43.64    6.43
  -3  -3  -2   46.29    4.92
  -3  -3  -2   50.37    6.02
   3  -3   2   45.51    5.74
   3   3   2   50.32    5.33
  -3   3  -3   10.79    2.47
   3   3   3   15.68    3.27
   3   3   3   12.48    2.93
   3   3   3   12.16    2.48
  -3  -3  -3   11.64    2.50
   3   3   3    8.84    2.40
  -3  -3  -3    9.15    2.76
   3  -3   3   14.81    3.46
   3  -3   3   12.93    3.66
  -3   3  -4    5.69    1.85
   3   3   4    5.22    1.75
   3   3   4    4.30    1.52
   3   3   4    4.93    1.73
   3  -3   4    3.86    1.98
   3   3   4    5.86    1.77
   3  -3   4    5.44    1.93
  -3  -3  -4    5.52    2.10
  -3  -3  -4    5.69    2.38
  -3   3  -5    2.60    1.06
   3   3   5    1.22    0.67
   3   3   5    1.79    1.11
   3   3   5    1.33    0.82
  -3  -3  -5    1.25    1.35
   3   3   5    1.23    1.58
   3  -3   5    3.14    1.62
   3  -3   5    1.14    1.12
  -3  -3  -5    1.63    0.96
   3  -3   6   44.90    7.15
   3   3   6   41.54    4.93
   3   3   6   35.67    3.74
   3   3   6   39.18    4.64
  -3   3  -6   34.80    4.83
   3   3   6   34.65    5.45
  -3  -3  -6   42.46    5.46
  -3  -3  -6   36.34    5.18
   3  -3   6   36.70    5.08
   3   3   7   11.57    1.95
   3   3   7   13.44    2.35
   3   3   7   12.36    3.27
   3   3   7   11.84    2.76
  -3   3  -7   11.51    2.99
  -3   3  -7   12.69    3.11
   3  -3   7   13.96    2.79
   3  -3   7   14.42    3.92
  -3  -3  -7   13.16    2.80
  -3  -3  -7   13.99    3.60
   3   3   8   12.69    3.29
   3   3   8   10.10    2.37
  -3   3  -8    7.80    2.27
   3   3   8   10.00    1.83
  -3  -3  -8   12.94    3.40
  -3   3  -8   11.96    2.85
   3  -3   8   10.90    2.70
  -3  -3  -8   13.49    3.11
   3  -3   8   14.23    4.10
   3   3   9   27.03    2.90
   3   3   9   28.73    5.30
   3   3   9   27.80    3.61
  -3   3  -9   27.68    4.16
   3  -3   9   24.60    3.92
  -3  -3  -9   28.24    5.11
   3  -3   9   33.05    6.04
  -3  -3  -9   31.97    4.84
   3   3  10    6.47    3.22
   3   3  10    6.21    1.75
   3   3  10    5.00    1.22
   3  -3  10    4.42    2.00
  -3   3 -10    4.05    1.59
  -3  -3 -10    4.98    1.94
  -3  -3 -10    5.15    2.29
   3  -3  10    2.48    1.51
   3   3  11    3.94    1.32
   3   3  11   -1.42    2.30
   3   3  11    4.68    1.15
   3   3  11    0.99    0.97
  -3  -3 -11    5.84    1.68
  -3  -3 -11    4.56    2.35
   3  -3  11    5.90    2.76
   3  -3  11    6.00    2.09
  -3   3 -11    6.03    2.08
   3   3  12   16.20    4.92
   3   3  12   14.28    2.29
   3   3  12   12.48    1.54
  -3  -3 -12   14.92    3.44
  -3  -3 -12   19.24    4.81
   3  -3  12   13.98    4.51
   3   3  12   15.11    2.26
   3  -3  12   13.57    2.78
  -3   3 -12   11.32    2.71
   3   3  13   18.46    5.22
   3   3  13   15.36    1.58
   3   3  13   15.31    2.14
   3   3  13   15.13    1.39
  -3  -3 -13   15.47    4.56
  -3  -3 -13   15.65    3.52
   3   3  13   18.68    2.58
  -3   3 -13   15.84    3.20
   3  -3  13   19.03    4.78
   3  -3  14   37.26    6.36
   3   3  14   39.63    7.48
   3   3  14   35.44    3.03
  -3  -3 -14   41.12    6.98
  -3   3 -14   36.01    4.64
  -3  -3 -14   38.78    5.55
   3  -3  15   29.37    6.20
   3   3  15   40.65    7.60
   3   3  15   28.72    2.34
  -3  -3 -15   30.28    6.36
  -3   3 -15   33.25    4.68
  -3  -3 -15   25.14    4.60
   3  -3  16    3.58    2.71
   3   3  16    3.49    2.36
  -3  -3 -16    3.54    2.64
  -3  -3 -16    6.49    2.20
  -3   3 -16    6.71    2.19
   3  -3  17   34.42    6.79
   3   3  17   31.96    7.12
  -3  -3 -17   34.60    7.22
  -3  -3 -17   30.73    5.13
  -3   3 -17   25.41    3.99
   3   3  18   12.28    4.36
   3  -3  18    4.41    2.62
  -3  -3 -18    9.03    2.78
  -3  -3 -18    1.48    2.42
   3  -3  19    6.52    3.10
   3   3  19   12.46    5.04
  -3  -3 -19   15.55    5.22
  -3  -3 -19    5.58    1.78
   3   3  20   10.21    5.24
   3  -3  20    2.76    1.87
  -3  -3 -20    7.79    3.53
  -3  -3 -20    3.60    2.12
   3   3  21    0.00    1.75
   3  -3  21    5.40    3.04
  -3  -3 -21    9.86    4.51
  -3  -3 -21    3.01    1.74
   3  -3  22    3.03    2.02
   3   3  22    7.40    4.25
  -3  -3 -22    1.26    2.53
  -3  -3 -22   -0.27    0.98
   3  -3  23   -2.80    3.35
  -3  -3 -23   -1.13    2.30
  -3  -3 -23    1.56    0.93
   3  -3  24   -0.14    1.66
  -3  -3 -24    2.09    2.99
  -3  -3 -24    1.51    1.79
   3  -3  25    3.76    2.63
  -3  -3 -25   -3.15    2.73
  -3  -3 -25   -0.20    1.39
   3  -3  26    8.68    3.58
  -3  -3 -26    1.85    3.11
  -3  -3 -26    3.06    2.54
   3  -3  27    9.15    4.57
  -3  -3 -27   11.78    4.76
   3  -3  28    2.84    2.54
  -3  -3 -28    6.77    4.74
   3  -3  29    4.18    3.95
  -3  -3 -29    9.30    5.61
   3  -3  30   11.25    5.07
  -3  -3 -30   -1.12    3.43
   3  -3  31    3.11    2.80
  -3  -3 -31   -1.63    2.85
   3  -3  32    5.74    4.45
  -3  -3 -32   -2.44    3.27
   3  -3  33   -3.68    2.94
  -3  -3 -33   -1.66    3.14
  -3   3 -33   -2.47    5.86
   3  -3  34    2.03    2.05
  -3  -3 -34   -1.16    4.48
  -3   3 -34   -1.80    6.19
   3  -3  35    2.25    2.64
  -3  -3 -35    8.78    6.63
  -3   3 -35   -2.52    5.71
   3  -3  36    1.09    2.73
  -3  -3 -36    6.42    5.37
  -3   3 -36    5.03    3.42
  -3  -3 -37    0.38    3.78
  -3   3 -37   -2.62    4.93
   3  -4 -40    9.36    6.57
   3   4 -39   -3.19    4.31
   3  -4 -39   10.44    6.45
   3  -4 -38    4.73    5.17
   3   4 -38    1.21    3.82
   3  -4 -38   -5.87    5.30
   3   4 -37    3.93    2.46
   3  -4 -37    0.25    1.87
   3   4 -37    0.48    3.81
   3  -4 -37    6.03    6.17
   3   4 -36   -3.17    3.19
   3  -4 -36   -0.20    2.16
   3   4 -36   -2.33    2.39
   3  -4 -36    3.05    4.38
   3   4 -35    1.64    1.82
   3  -4 -35    6.28    4.64
   3   4 -35    0.75    4.28
   3  -4 -35   10.36    7.49
   3   4 -34    0.02    1.40
   3  -4 -34    2.71    4.08
   3  -4 -34    5.62    4.31
   3   4 -34    2.40    6.06
   3   4 -33   -1.13    2.45
   3   4 -33   11.50    6.71
   3  -4 -33    2.67    2.89
   3  -4 -33   10.90    5.64
   3   4 -32   -1.42    1.52
   3  -4 -32    0.44    2.22
   3   4 -32    4.54    2.45
   3  -4 -32    2.32    4.12
   3   4 -31   -0.11    1.59
   3  -4 -31    6.21    4.19
   3  -4 -31    7.14    5.07
   3   4 -31   -1.52    2.94
   3   4 -30    4.38    3.13
   3  -4 -30    3.04    3.99
   3   4 -30   -0.40    3.79
   3  -4 -30    6.69    4.89
   3   4 -29    6.10    3.45
   3   4 -29   -1.99    4.02
   3  -4 -29   10.30    5.79
   3  -4 -29    4.55    4.34
   3   4 -28    1.48    1.78
   3  -4 -28    0.73    2.08
   3   4 -28    0.56    3.07
   3  -4 -28    1.02    3.20
   3   4 -27   10.56    4.79
   3  -4 -27   10.83    6.00
   3  -4 -27   19.79    7.29
   3   4 -27    3.06    2.96
   3   4 -26   40.53    8.71
   3  -4 -26   37.82    8.98
   3   4 -26   33.92    9.19
   3  -4 -26   44.77    9.96
   3   4 -25   38.47    8.35
   3  -4 -25   31.93    8.04
   3   4 -25   45.27   10.40
   3  -4 -25   44.86    9.74
   3   4 -24   11.69    5.50
   3  -4 -24    4.23    4.04
   3  -4 -24   12.84    6.17
   3   4 -23   11.59    4.62
  -3  -4  23   18.36    5.93
   3  -4 -23   14.76    5.82
   3  -4 -23    8.64    4.53
   3   4 -22    6.30    3.70
  -3  -4  22    6.67    3.14
   3  -4 -22    2.80    1.87
   3  -4 -22    3.50    3.39
   3  -4 -22   10.24    4.57
   3   4 -21    1.90    1.82
  -3  -4  21    3.65    2.96
   3  -4 -21    6.58    3.57
   3  -4 -21    3.00    1.42
   3  -4 -21    0.65    1.44
   3   4 -20    3.52    3.09
  -3  -4  20    8.93    4.00
   3  -4 -20    5.93    2.15
   3  -4 -20   16.05    5.19
   3  -4 -20    5.28    2.77
   3   4 -19    5.90    3.32
  -3  -4  19    6.59    3.21
   3  -4 -19    3.17    2.80
   3  -4 -19    3.48    1.65
   3  -4 -19    7.84    4.46
   3   4 -18    0.28    1.31
  -3  -4  18    0.25    2.00
   3  -4 -18    1.36    1.36
   3  -4 -18   -2.31    2.44
   3  -4 -18    3.57    4.12
   3   4 -17    1.93    2.43
  -3  -4  17    0.06    1.90
   3  -4 -17    9.11    3.50
   3  -4 -17   13.88    4.76
   3  -4 -17    5.77    2.04
   3   4 -16    9.14    3.57
  -3  -4  16    6.24    3.08
   3  -4 -16    6.77    2.28
   3  -4 -16    5.48    2.04
   3  -4 -16    6.51    3.28
   3  -4 -16    7.66    3.98
   3  -4 -15    4.14    1.55
  -3  -4  15    5.43    2.92
   3   4 -15    7.88    3.77
   3  -4 -15    6.21    2.00
   3  -4 -15    4.30    2.42
   3  -4 -15    3.61    3.06
   3   4 -14   11.74    4.11
   3  -4 -14   10.88    2.54
  -3  -4  14   16.26    4.63
   3  -4 -14   12.74    3.19
   3  -4 -14   11.51    4.16
   3  -4 -14   13.67    3.98
   3  -4 -13    4.25    1.62
   3   4 -13    3.85    3.35
  -3  -4  13    3.60    2.53
   3  -4 -13    3.87    1.93
   3  -4 -13    3.76    2.43
   3  -4 -13    1.69    1.81
   3  -4 -12    9.19    1.97
  -3  -4  12   11.05    3.91
   3   4 -12   10.23    3.49
   3  -4 -12   10.91    2.77
   3  -4 -12   20.38    5.69
   3  -4 -12   10.76    3.98
   3  -4 -11    0.03    0.34
   3   4 -11   -3.28    2.83
  -3  -4  11    1.75    1.21
   3  -4 -11    2.83    2.42
   3  -4 -11    1.81    1.90
   3  -4 -11    1.02    1.88
  -3  -4  10    5.62    2.65
   3   4 -10    3.82    2.26
   3  -4 -10    3.51    2.78
   3  -4 -10    3.67    2.55
  -3  -4   9    2.79    2.26
   3   4  -9    1.35    1.62
   3  -4  -9   -0.96    2.40
   3  -4  -9    0.46    1.62
   3  -4  -9    1.74    2.10
  -3  -4   8    3.96    2.53
   3   4  -8   -3.55    2.72
   3  -4  -8    1.28    2.28
   3  -4  -8    0.58    1.10
   3  -4  -8   -0.64    1.62
   3   4  -7   -0.29    1.39
  -3  -4   7   -1.49    1.11
   3   4  -7    0.42    0.85
   3  -4  -7    0.46    2.12
   3  -4  -7    2.29    2.24
   3   4  -6   10.24    3.84
  -3  -4   6   10.45    3.28
   3  -4  -6   11.36    3.96
   3   4  -6   10.96    2.59
   3  -4  -6   10.59    3.20
  -3  -4   5    0.84    0.90
   3   4  -5    3.02    2.85
   3  -4  -5    0.69    1.93
   3   4  -5   -0.71    1.09
   3  -4  -5    0.89    1.52
   3   4  -4    7.85    3.33
  -3  -4   4    2.08    1.37
   3  -4  -4    2.11    1.16
   3  -4  -4    0.90    1.43
   3   4  -4    3.61    1.38
   3   4  -3   44.16    6.71
   3  -4  -3   42.52    6.46
   3  -4  -3   48.29    7.23
   3   4  -3   42.40    4.98
   3   4  -2    0.21    1.63
   3   4  -2   -0.56    0.82
   3  -4  -2    1.30    1.90
   3  -4  -2    1.51    1.23
   3   4  -1   51.86    7.04
   3  -4  -1   47.14    6.83
  -3  -4   1   40.11    6.17
   3   4  -1   44.41    5.25
   3  -4  -1   40.64    6.68
   3   4   0   12.55    3.27
   3   4   0   10.24    2.51
   3  -4   0   10.75    3.82
   3  -4   0    7.70    3.15
  -3  -4   0    8.83    3.02
  -3   4  -1   25.44    2.65
   3   4   1   31.19    5.45
   3  -4   1   30.51    5.73
   3  -4   1   40.74    6.90
   3   4   1   28.23    4.46
  -3  -4  -1   24.84    4.90
  -3   4  -2  359.39   11.42
   3  -4   2  402.64   21.00
   3   4   2  399.68   18.70
   3  -4   2  368.26   18.75
  -3  -4  -2  371.68   18.70
  -3  -4  -2  366.82   16.34
   3   4   2  376.01   16.92
   3   4   3  167.91   10.16
   3  -4   3  162.72   13.56
  -3   4  -3  173.84    8.74
   3   4   3  163.51   11.87
  -3  -4  -3  180.10   12.82
   3  -4   3  170.28   12.78
  -3  -4  -3  168.19   11.32
   3   4   4   20.14    4.47
   3   4   4   18.29    3.16
  -3   4  -4   18.16    3.17
   3  -4   4   17.64    3.85
   3  -4   4   17.52    4.84
  -3  -4  -4   17.40    3.66
  -3  -4  -4   21.88    4.71
   3   4   5    3.63    2.10
   3   4   5    3.40    2.57
   3   4   5    1.21    1.03
  -3   4  -5    1.70    0.85
  -3  -4  -5   -2.85    2.23
   3  -4   5    2.15    1.35
   3  -4   5    3.50    2.07
  -3  -4  -5    0.41    1.18
   3   4   6    1.93    1.17
   3   4   6    2.92    1.18
   3   4   6    3.43    1.69
  -3   4  -6    2.36    1.46
   3  -4   6    3.46    2.05
   3  -4   6    8.40    3.65
  -3  -4  -6    2.27    1.41
  -3  -4  -6   10.37    3.57
   3   4   7    7.17    2.12
   3   4   7    9.46    2.13
  -3   4  -7    9.38    2.70
   3   4   7    6.98    2.12
   3  -4   7   11.97    4.20
   3  -4   7    6.57    2.29
  -3  -4  -7   11.60    3.56
  -3  -4  -7    8.18    2.89
   3   4   8    4.43    1.60
   3   4   8    2.52    1.82
   3   4   8    0.08    1.84
   3   4   8    2.11    1.20
  -3  -4  -8    5.99    2.54
   3  -4   8    2.09    0.89
  -3  -4  -8   -1.01    1.72
   3  -4   8    0.63    1.30
   3   4   9    3.35    1.29
   3   4   9   -3.15    3.28
   3   4   9    2.44    1.22
   3   4   9    4.00    1.60
  -3  -4  -9    2.65    2.01
   3  -4   9    1.38    1.59
   3  -4   9    5.01    2.99
  -3  -4  -9    2.24    1.30
   3   4  10    1.36    1.39
   3   4  10    4.74    1.42
   3   4  10    4.33    1.67
   3  -4  10    4.93    2.63
  -3  -4 -10    3.46    2.06
  -3  -4 -10    4.25    1.98
   3  -4  10    4.50    2.29
   3   4  11    3.54    1.01
   3   4  11    2.64    2.30
   3   4  11    3.16    1.53
  -3  -4 -11    3.60    2.20
   3  -4  11    3.06    2.30
  -3  -4 -11    8.35    2.73
   3  -4  11    2.57    1.24
   3   4  12    5.62    3.47
   3  -4  12    3.99    2.46
   3   4  12    3.82    1.51
   3   4  12    2.55    0.68
  -3  -4 -12    8.19    3.52
  -3  -4 -12    2.07    1.38
   3  -4  12    4.04    2.16
   3  -4  13    2.23    2.33
   3   4  13    2.95    1.26
   3   4  13    8.03    4.02
   3  -4  13    1.55    1.97
  -3  -4 -13    2.91    2.15
   3   4  13    1.80    0.57
  -3  -4 -13    0.95    1.39
   3   4  14   13.78    5.08
   3  -4  14   10.13    4.20
   3   4  14    6.26    1.82
  -3  -4 -14   10.97    3.32
  -3  -4 -14    9.98    3.45
   3  -4  14   11.44    3.46
   3  -4  15    5.50    3.39
   3   4  15    1.40    0.57
   3   4  15    7.40    3.80
  -3  -4 -15    6.41    2.67
  -3  -4 -15    5.09    2.42
   3   4  16    6.14    1.42
   3  -4  16    8.29    3.24
   3   4  16    3.25    2.57
  -3  -4 -16    8.60    3.03
  -3  -4 -16    7.57    2.94
   3   4  17    4.80    1.21
   3   4  17    5.25    3.86
   3  -4  17    4.62    2.86
  -3  -4 -17    4.96    3.03
  -3  -4 -17    7.30    3.22
   3  -4  18    0.50    1.68
   3   4  18   -0.77    1.11
  -3  -4 -18    6.29    3.23
  -3  -4 -18    2.63    2.56
   3   4  19   -0.66    1.82
   3  -4  19    1.20    1.89
  -3  -4 -19    2.03    3.15
  -3  -4 -19    1.74    1.94
   3  -4  20    5.70    3.09
   3   4  20    8.40    4.12
  -3  -4 -20    6.09    3.20
  -3  -4 -20    7.08    2.71
   3  -4  21    6.18    3.21
   3   4  21    6.89    4.78
  -3  -4 -21    9.05    3.99
  -3  -4 -21    5.64    3.00
   3  -4  22   -2.82    2.95
   3   4  22    8.71    5.11
  -3  -4 -22    4.84    3.94
  -3  -4 -22    4.89    2.82
   3   4  23    6.78    4.88
   3  -4  23    4.89    2.99
  -3  -4 -23    5.00    3.06
  -3  -4 -23    2.42    2.16
   3  -4  24    7.85    3.76
  -3  -4 -24    9.67    4.65
  -3  -4 -24    3.54    1.96
   3  -4  25    1.63    2.24
  -3  -4 -25    5.78    3.84
  -3  -4 -25    4.28    2.18
   3  -4  26    3.06    3.39
  -3  -4 -26    3.03    3.48
  -3  -4 -26    4.78    2.92
   3  -4  27    2.94    3.00
  -3  -4 -27    4.18    3.89
   3  -4  28   -3.09    3.08
  -3  -4 -28   -1.68    2.52
   3  -4  29    7.74    4.46
  -3  -4 -29   -2.30    2.14
   3  -4  30   -3.47    4.04
  -3  -4 -30    5.01    4.05
   3  -4  31    5.07    4.01
  -3  -4 -31   -4.52    2.82
   3  -4  32    1.50    2.76
  -3  -4 -32    6.69    3.87
   3  -4  33    4.76    3.51
  -3  -4 -33    3.47    3.72
   3  -4  34   -1.30    1.61
  -3  -4 -34    5.07    4.88
   3  -4  35    2.58    3.85
  -3  -4 -35    1.96    2.23
   3  -4  36   -5.23    3.48
  -3  -4 -36    5.18    5.17
   3  -4  37    5.41    4.61
   3  -4  38   10.05    5.48
   3  -5 -38   -4.97    3.31
   3   5 -37   -3.23    2.76
   3  -5 -37    1.01    3.16
   3   5 -36    2.53    2.89
   3  -5 -36   -3.60    4.52
   3   5 -35   -0.45    1.63
   3   5 -35   -3.59    5.07
   3  -5 -35   -7.77    2.75
   3  -5 -35    4.84    4.08
   3   5 -34    0.95    3.50
   3  -5 -34    2.96    3.63
   3  -5 -34   -2.21    4.12
   3   5 -34    2.19    4.76
   3   5 -33    1.31    2.84
   3  -5 -33    5.10    4.32
   3  -5 -33   11.90    5.71
   3   5 -33   -1.78    4.25
   3   5 -32   -1.77    2.46
   3  -5 -32    5.84    4.07
   3  -5 -32   -3.38    3.21
   3   5 -31    3.56    2.93
   3   5 -31   -1.51    5.00
   3  -5 -31    3.75    4.69
   3  -5 -31   -1.00    2.41
   3   5 -30    3.14    3.17
   3  -5 -30   -2.33    2.31
   3   5 -30   -3.72    4.72
   3  -5 -30   -0.07    1.79
   3   5 -29   -1.51    2.44
   3  -5 -29    4.67    3.63
   3   5 -29   -4.50    2.35
   3  -5 -29   -0.31    1.82
   3   5 -28    2.92    2.90
   3  -5 -28   -1.93    2.37
  -3  -5  27   -0.13    2.14
   3   5 -27    5.03    4.10
   3  -5 -27    5.40    3.50
   3  -5 -27   11.91    5.29
  -3  -5  26    2.08    1.91
   3   5 -26   -3.57    2.86
   3  -5 -26    6.78    4.54
   3  -5 -26    2.74    3.88
   3   5 -25    4.31    3.29
  -3  -5  25    4.39    2.57
   3  -5 -25   11.01    6.03
   3  -5 -25    0.87    2.33
   3   5 -24    4.03    3.44
  -3  -5  24    7.04    4.44
   3  -5 -24   -3.16    2.06
   3  -5 -24    1.39    2.24
   3   5 -23    3.04    2.61
  -3  -5  23    1.49    2.90
   3  -5 -23    6.87    4.94
   3  -5 -23    3.54    3.04
   3   5 -22    3.03    2.40
  -3  -5  22   -4.25    2.68
   3  -5 -22    2.08    2.28
   3  -5 -22   -5.19    4.34
  -3  -5  21    4.82    2.71
   3   5 -21    7.06    3.07
   3  -5 -21    4.72    3.98
   3  -5 -21    8.23    3.01
   3  -5 -21    3.87    2.90
   3   5 -20    8.09    4.18
  -3  -5  20    5.75    3.48
   3  -5 -20    6.02    3.57
   3  -5 -20   -0.88    2.30
   3  -5 -20    5.52    2.49
   3   5 -19   -0.77    1.98
  -3  -5  19    1.82    3.13
   3  -5 -19    3.91    4.17
   3  -5 -19    0.07    1.06
   3  -5 -19   -0.62    1.83
   3   5 -18   -1.13    2.43
  -3  -5  18    1.79    2.20
   3  -5 -18   -0.86    2.47
   3  -5 -18    2.54    2.07
   3  -5 -18    0.24    2.21
  -3  -5  17   29.67    6.68
   3   5 -17   20.87    6.24
   3  -5 -17   16.52    5.92
   3  -5 -17   15.96    4.03
   3  -5 -17   16.83    5.45
  -3  -5  16   23.16    5.58
   3   5 -16   23.06    6.24
   3  -5 -16   27.05    6.93
   3  -5 -16   21.88    4.47
   3  -5 -16   31.18    7.54
   3   5 -15   26.38    6.72
  -3  -5  15   21.64    5.53
   3  -5 -15   23.35    6.24
   3  -5 -15   25.86    7.29
   3  -5 -15   21.79    4.95
  -3  -5  14   62.07    9.31
   3   5 -14   54.17    9.58
   3  -5 -14   56.96    7.52
   3  -5 -14   69.72   10.93
   3  -5 -14   68.66   10.59
   3   5 -13   24.86    6.27
  -3  -5  13   28.17    6.15
   3  -5 -13   27.65    6.99
   3  -5 -13   24.22    5.08
   3  -5 -13   35.54    8.31
   3   5 -12   18.98    5.33
  -3  -5  12   19.23    5.03
   3  -5 -12   28.47    7.07
   3  -5 -12   26.55    6.93
   3  -5 -12   18.97    4.54
  -3  -5  11   33.63    6.52
   3   5 -11   53.71    9.34
   3  -5 -11   34.71    7.26
   3  -5 -11   35.96    6.16
   3  -5 -11   42.02    8.14
   3   5 -10    4.79    3.00
  -3  -5  10    1.08    1.08
   3  -5 -10    0.79    1.10
   3  -5 -10    8.79    4.89
   3  -5 -10    3.63    3.78
  -3  -5   9   45.15    7.33
   3   5  -9   49.32    8.21
   3  -5  -9   40.13    7.83
   3  -5  -9   41.01    6.72
  -3  -5   8   18.67    4.63
   3   5  -8   26.09    6.08
   3  -5  -8   25.56    5.23
   3  -5  -8   15.50    4.67
   3   5  -7    1.00    1.74
  -3  -5   7    5.29    2.13
   3  -5  -7    3.40    2.78
   3  -5  -7    3.12    3.25
  -3  -5   6    4.22    2.56
   3   5  -6    6.00    2.40
   3  -5  -6    3.95    1.57
   3  -5  -6    1.32    1.98
   3   5  -5    6.03    3.05
  -3  -5   5    6.21    3.06
   3  -5  -5    2.66    2.85
   3  -5  -5    2.63    1.40
  -3  -5   4    3.63    2.49
   3   5  -4    2.23    1.90
   3  -5  -4    7.47    2.99
   3  -5  -4    0.70    1.55
   3   5  -3    7.40    3.01
  -3  -5   3    2.58    1.85
   3  -5  -3    1.60    1.26
   3  -5  -3    6.27    2.87
  -3  -5   3    3.03    2.74
  -3  -5   2   13.93    3.90
   3   5  -2   11.44    3.83
   3  -5  -2   15.99    4.83
   3  -5  -2   13.38    4.05
  -3  -5   2   11.38    3.73
   3   5  -1   11.73    4.07
  -3  -5   1   15.56    3.56
   3  -5  -1   13.62    4.09
   3  -5  -1   15.06    4.44
  -3  -5   1   11.86    3.77
   3   5   0   13.20    4.09
   3  -5   0   17.34    4.90
  -3  -5   0   14.91    4.28
   3  -5   0   12.06    3.96
  -3   5  -1   13.67    1.89
   3   5   1   16.16    3.98
   3  -5   1   20.46    5.35
   3  -5   1   16.11    4.29
  -3  -5  -1   17.10    4.54
   3   5   2   10.46    2.88
  -3   5  -2   13.43    2.31
   3  -5   2   15.20    4.65
   3  -5   2   12.58    4.20
  -3  -5  -2   10.36    3.53
   3   5   3   31.13    5.72
  -3   5  -3   23.55    3.19
   3  -5   3   26.20    5.72
   3  -5   3   31.83    6.50
  -3  -5  -3   23.37    4.85
  -3  -5  -3   29.09    5.99
  -3   5  -4   22.55    3.54
   3   5   4   32.83    6.14
   3  -5   4   26.19    5.53
  -3  -5  -4   25.57    5.82
   3  -5   4   23.40    5.70
  -3  -5  -4   28.25    5.34
   3   5   5   12.25    3.70
  -3   5  -5    9.55    2.39
   3  -5   5   16.51    5.09
   3  -5   5   10.44    3.07
  -3  -5  -5   13.42    3.80
  -3  -5  -5    9.96    3.97
  -3   5  -6    0.49    1.24
   3   5   6   -0.67    0.85
   3  -5   6   -2.45    2.70
   3  -5   6    2.46    2.93
  -3  -5  -6    0.83    1.07
  -3  -5  -6    2.31    2.19
   3   5   7    4.90    1.77
   3   5   7    4.55    1.95
  -3   5  -7    4.71    2.00
   3   5   7    4.24    1.60
   3  -5   7    3.93    1.93
   3  -5   7    6.47    3.87
  -3  -5  -7    7.80    2.99
  -3  -5  -7    8.02    3.02
   3   5   8    6.68    2.13
   3   5   8    6.98    2.70
   3   5   8    6.85    3.13
   3   5   8    3.86    1.53
  -3  -5  -8    1.06    1.07
   3  -5   8    5.69    2.83
   3  -5   8    7.37    3.61
  -3  -5  -8    3.77    2.40
   3   5   9    1.48    1.36
   3   5   9    0.49    0.55
   3   5   9   -1.92    2.51
   3  -5   9    1.92    1.38
   3   5   9    2.50    1.52
   3  -5   9    3.90    2.75
  -3  -5  -9    1.31    1.50
  -3  -5  -9   -0.62    0.93
   3   5  10    1.13    1.04
   3   5  10    0.62    0.85
   3   5  10    1.06    1.22
   3   5  10    1.85    2.01
   3  -5  10    0.72    1.57
   3  -5  10    0.57    1.70
  -3  -5 -10    1.70    1.62
  -3  -5 -10    1.93    2.14
   3   5  11    2.00    1.83
   3   5  11    4.71    2.13
   3  -5  11    7.91    3.05
   3   5  11    4.47    1.58
   3  -5  11    1.84    1.09
  -3  -5 -11    0.67    1.28
  -3  -5 -11   -0.81    1.74
   3   5  12    3.58    1.86
   3   5  12    4.00    2.33
   3  -5  12    2.88    2.33
  -3  -5 -12   -0.51    1.79
   3  -5  12    0.78    1.26
  -3  -5 -12    7.36    3.29
   3   5  13    3.62    2.17
   3   5  13    6.86    3.82
   3  -5  13   -0.04    1.91
  -3  -5 -13    2.05    1.61
   3  -5  13    6.99    2.79
  -3  -5 -13    3.50    2.78
   3   5  14   35.07    7.53
   3   5  14   22.13    3.94
   3  -5  14   30.31    7.49
  -3  -5 -14   26.67    6.21
  -3  -5 -14   27.94    6.31
   3  -5  14   27.39    5.64
   3   5  15   68.77   11.30
   3   5  15   55.75    6.31
   3  -5  15   69.04   10.79
   3  -5  15   59.92    7.75
  -3  -5 -15   65.59    9.13
  -3  -5 -15   62.70    9.92
   3  -5  16   54.09    9.64
   3   5  16   83.75   12.12
   3   5  16   57.83    6.06
  -3  -5 -16   69.24    9.63
  -3  -5 -16   58.23    9.93
   3  -5  17   44.46    8.72
   3   5  17   43.04    8.67
  -3  -5 -17   46.28    8.94
  -3  -5 -17   42.81    7.70
   3  -5  18    6.28    3.48
   3   5  18    4.12    3.42
  -3  -5 -18    4.57    2.95
  -3  -5 -18   11.76    4.55
   3   5  19    6.05    3.66
   3  -5  19    4.88    3.08
  -3  -5 -19    3.38    2.57
  -3  -5 -19    6.86    2.60
   3  -5  20    4.97    3.26
   3   5  20    2.82    3.56
  -3  -5 -20    3.08    2.06
  -3  -5 -20    2.62    2.20
   3  -5  21    1.41    2.29
   3   5  21   -2.46    2.44
  -3  -5 -21   -3.95    3.20
  -3  -5 -21    1.57    2.46
   3  -5  22   -1.67    2.15
   3   5  22    4.17    4.72
  -3  -5 -22    3.03    2.74
  -3  -5 -22   -0.60    1.65
   3  -5  23    4.77    3.56
   3   5  23    2.35    2.99
  -3  -5 -23    1.50    2.68
  -3  -5 -23    3.01    2.28
   3  -5  24    1.44    3.19
  -3  -5 -24   -3.37    2.11
  -3  -5 -24    2.58    1.88
   3  -5  25   -3.59    3.08
  -3  -5 -25    1.43    1.47
   3  -5  26    2.14    1.51
  -3  -5 -26    9.74    5.32
  -3  -5 -26    3.61    3.15
   3  -5  27    0.60    2.51
  -3  -5 -27    0.93    2.56
   3  -5  28    5.02    4.11
  -3  -5 -28    4.13    3.09
   3  -5  29    2.60    1.71
  -3  -5 -29   12.44    6.38
   3  -5  30    4.31    4.46
  -3  -5 -30    1.93    3.11
   3  -5  31   -1.83    2.54
  -3  -5 -31    3.45    3.53
   3  -5  32   -0.41    2.12
  -3  -5 -32    2.20    3.53
   3  -5  33    1.68    2.27
  -3  -5 -33   -3.03    4.46
   3  -5  34    0.04    2.49
  -3  -5 -34   -3.67    6.21
   3  -5  35    4.60    4.25
   3  -5  36    0.50    4.23
   3   6 -36   -2.23    2.88
   3   6 -35   -0.96    3.15
   3   6 -34    7.88    5.14
   3  -6 -34   -0.28    2.43
   3   6 -33   -1.16    1.87
   3  -6 -33    8.76    4.23
   3   6 -32    0.91    1.96
   3  -6 -32   -0.24    2.66
   3  -6 -32    0.92    3.70
   3   6 -31   -1.12    1.68
   3  -6 -31    1.31    2.55
   3  -6 -31   -4.13    4.50
   3   6 -30    2.92    2.65
   3  -6 -30   -5.49    3.83
   3  -6 -30   -2.25    3.84
  -3  -6  29   -0.77    2.20
   3   6 -29    1.42    2.62
   3  -6 -29   -2.50    3.61
   3  -6 -29    0.19    4.64
  -3  -6  28   -3.75    3.92
   3   6 -28    3.99    3.63
   3  -6 -28    9.33    5.64
   3  -6 -28   -3.38    4.64
   3   6 -27    4.21    4.15
  -3  -6  27    4.40    3.33
   3  -6 -27    4.14    4.14
   3  -6 -27    2.98    4.06
  -3  -6  26    5.06    3.89
   3   6 -26    2.67    2.99
   3  -6 -26    3.44    3.77
   3  -6 -26    2.12    3.74
  -3  -6  25   14.78    6.12
   3   6 -25   12.34    5.99
   3  -6 -25   19.88    7.17
   3  -6 -25    5.17    3.74
   3   6 -24   10.85    5.81
  -3  -6  24   12.62    4.78
   3  -6 -24   16.19    6.24
   3  -6 -24    7.22    5.40
   3   6 -23    8.66    5.04
  -3  -6  23    5.60    3.71
   3  -6 -23    4.92    3.35
   3  -6 -23    7.25    5.60
   3   6 -22    1.75    3.46
  -3  -6  22    2.39    2.17
   3  -6 -22   11.48    5.70
   3  -6 -22    6.09    3.93
   3   6 -21    0.84    1.30
  -3  -6  21   -1.44    2.53
   3  -6 -21   -1.22    2.67
   3  -6 -21   -1.78    2.21
  -3  -6  20   -0.22    1.73
   3   6 -20    1.85    2.97
   3  -6 -20    0.64    4.30
   3  -6 -20    0.74    2.56
  -3  -6  19    4.29    3.26
   3   6 -19    3.98    3.48
   3  -6 -19    1.98    2.91
   3  -6 -19    5.00    3.57
  -3  -6  18    8.16    4.18
   3   6 -18    7.32    4.32
   3  -6 -18    2.88    1.92
   3  -6 -18    2.30    3.10
   3  -6 -18    0.34    1.90
  -3  -6  17    1.23    1.98
   3   6 -17   -2.70    3.47
   3  -6 -17    3.93    2.32
   3  -6 -17   -0.43    1.67
   3  -6 -17   -1.21    2.28
   3   6 -16   -1.47    2.77
  -3  -6  16    3.44    2.74
   3  -6 -16   -0.56    1.16
   3  -6 -16    0.84    1.75
   3  -6 -16    1.79    2.46
   3   6 -15    7.03    4.70
  -3  -6  15    3.86    2.25
   3  -6 -15    5.15    2.73
   3  -6 -15    3.63    3.20
   3  -6 -15    7.08    4.97
  -3  -6  14    3.89    2.18
   3   6 -14    4.71    3.64
   3  -6 -14    5.78    2.67
   3  -6 -14    0.87    1.78
   3  -6 -14    4.19    3.13
   3   6 -13    2.62    3.00
  -3  -6  13   -0.51    2.27
   3  -6 -13    2.73    3.66
   3  -6 -13    1.69    1.74
   3  -6 -13    3.11    2.63
   3   6 -12    9.31    4.67
  -3  -6  12    1.97    2.62
   3  -6 -12    3.30    2.90
   3  -6 -12    3.81    3.93
   3   6 -11    6.72    3.95
  -3  -6  11    5.82    2.80
   3  -6 -11   10.43    3.37
   3  -6 -11   11.44    4.83
  -3  -6  10    1.12    1.57
   3   6 -10   -0.76    2.52
   3  -6 -10   -1.55    1.85
   3  -6 -10    0.42    1.39
   3   6  -9   10.43    3.76
  -3  -6   9   11.16    4.29
   3  -6  -9    8.77    4.00
   3  -6  -9   12.56    4.94
  -3  -6   8    4.34    2.98
   3   6  -8    4.28    2.55
   3  -6  -8    3.38    2.18
   3  -6  -8    4.35    2.79
   3   6  -7    0.17    1.74
  -3  -6   7    1.50    2.48
   3  -6  -7   -1.20    2.54
   3  -6  -7    6.15    3.72
  -3  -6   6    3.18    2.59
   3  -6  -6    4.02    2.78
   3  -6  -6    3.35    2.73
  -3  -6   5   11.00    4.05
   3  -6  -5    8.16    3.21
   3  -6  -5    9.47    4.69
  -3  -6   4    6.56    3.18
   3  -6  -4   10.86    4.39
  -3  -6   4    7.42    3.38
   3  -6  -4    7.76    3.80
  -3  -6   3    2.28    2.16
   3  -6  -3    1.52    2.69
   3  -6  -3    0.54    1.96
  -3  -6   3   -0.73    1.66
  -3  -6   2    0.54    0.93
   3  -6  -2    4.00    2.42
  -3  -6   2   -2.36    2.30
   3  -6  -2   -0.92    1.98
  -3  -6   1    6.58    2.92
   3  -6  -1    9.56    3.70
   3  -6  -1    5.70    2.97
  -3  -6   1    2.29    1.68
  -3  -6   0   19.67    4.71
   3  -6   0   19.69    5.64
   3  -6   0   24.77    6.31
  -3  -6   0   22.13    5.79
  -3  -6  -1    1.61    1.00
   3  -6   1    1.51    1.63
   3  -6   1    4.13    3.34
  -3  -6  -1    4.20    3.28
   3  -6   2   29.45    7.05
  -3  -6  -2   28.50    6.57
   3  -6   2   22.51    5.88
   3  -6   3   62.62    9.98
  -3  -6  -3   69.35   10.42
   3  -6   3   58.18    9.68
   3  -6   4   16.60    5.40
   3  -6   4   14.46    5.30
  -3  -6  -4   17.12    4.96
   3  -6   5   22.30    6.13
   3  -6   5   17.28    4.92
  -3  -6  -5   23.41    6.08
   3  -6   6    3.54    2.77
   3  -6   6    4.18    1.40
  -3  -6  -6   12.78    4.99
  -3  -6  -6    8.76    4.01
   3  -6   7    3.05    2.75
   3  -6   7    4.93    3.45
  -3  -6  -7    2.01    2.17
  -3  -6  -7   -3.03    3.78
   3   6   8    4.45    3.18
   3  -6   8    3.64    3.46
   3   6   8    5.09    2.70
   3  -6   8    5.07    3.00
  -3  -6  -8    2.10    1.06
  -3  -6  -8    1.15    1.44
   3   6   9    2.22    1.21
   3   6   9    4.91    3.40
   3  -6   9    5.27    3.19
   3   6   9    1.28    1.11
   3  -6   9    3.21    2.36
  -3  -6  -9    2.48    2.30
  -3  -6  -9    7.14    4.18
   3   6  10    1.20    2.09
   3   6  10    1.59    2.27
   3   6  10    1.78    1.34
   3  -6  10   -1.71    2.78
  -3  -6 -10    2.33    1.79
  -3  -6 -10    5.19    3.68
   3  -6  10   -0.34    1.95
   3   6  11    1.93    2.83
   3  -6  11    8.49    4.16
   3   6  11    3.36    1.65
  -3  -6 -11   12.31    4.86
  -3  -6 -11    2.88    2.98
   3  -6  11    3.01    2.91
   3   6  12    3.80    2.92
   3  -6  12    5.28    3.45
   3   6  12    8.59    3.45
  -3  -6 -12    9.05    4.17
   3  -6  12    8.20    2.64
  -3  -6 -12   11.19    4.87
   3   6  13    8.73    4.04
   3  -6  13    8.40    4.10
   3   6  13    9.94    3.29
  -3  -6 -13   10.77    4.51
   3  -6  13   13.47    4.58
  -3  -6 -13    6.71    3.14
   3   6  14   -2.71    2.97
   3  -6  14    3.66    3.48
   3   6  14    2.77    2.10
  -3  -6 -14    2.25    1.90
   3  -6  14   -0.86    2.22
  -3  -6 -14   -0.94    1.80
   3   6  15    3.56    2.25
   3  -6  15    4.39    3.25
   3   6  15    6.72    3.63
  -3  -6 -15    8.07    3.71
   3  -6  15    2.01    1.97
  -3  -6 -15    6.81    4.10
   3  -6  16    4.22    4.09
   3   6  16    2.41    1.68
  -3  -6 -16    1.81    2.67
  -3  -6 -16    5.40    3.08
   3  -6  17    0.63    2.36
   3   6  17   -0.58    2.22
  -3  -6 -17    6.42    3.63
  -3  -6 -17    5.64    3.33
   3  -6  18    0.19    2.32
   3   6  18    3.15    2.96
  -3  -6 -18    4.44    3.45
  -3  -6 -18   -0.35    2.08
   3  -6  19   -0.10    4.16
   3   6  19    3.59    2.28
  -3  -6 -19    0.28    2.73
  -3  -6 -19    4.81    3.19
   3  -6  20    0.14    2.11
   3   6  20    4.17    3.39
  -3  -6 -20   -2.98    3.38
  -3  -6 -20    3.52    2.82
   3  -6  21   -1.81    2.58
  -3  -6 -21   -3.37    3.73
  -3  -6 -21   -0.15    2.55
   3  -6  22    0.60    3.14
   3   6  22    4.80    4.43
  -3  -6 -22   -0.83    2.56
  -3  -6 -22    0.77    2.52
   3  -6  23    6.73    4.00
   3   6  23    6.13    4.57
  -3  -6 -23    3.71    2.69
  -3  -6 -23    2.04    1.98
   3  -6  24   -1.97    2.99
  -3  -6 -24    1.17    2.43
  -3  -6 -24    4.03    2.49
   3  -6  25    0.14    2.76
  -3  -6 -25    6.22    4.15
  -3  -6 -25    0.46    2.33
   3  -6  26    3.31    4.27
  -3  -6 -26   -1.49    3.04
  -3  -6 -26   -1.81    3.05
   3  -6  27    2.81    3.97
  -3  -6 -27    9.31    5.24
   3  -6  28   -2.34    4.30
  -3  -6 -28    2.06    3.66
   3  -6  29   -0.01    2.24
  -3  -6 -29    3.27    4.57
   3  -6  30    6.97    4.42
  -3  -6 -30   -2.43    2.77
   3  -6  31    0.95    3.20
  -3  -6 -31    7.01    6.20
   3  -6  32   -2.64    2.12
  -3  -6 -32   -0.73    3.07
   3   7 -31    4.05    3.37
   3   7 -30    4.14    4.53
   3  -7 -30    4.63    4.16
  -3  -7  29    0.12    2.34
   3   7 -29    2.19    2.84
   3  -7 -29    0.94    3.17
   3  -7 -29    3.94    2.98
   3   7 -28    6.75    4.84
  -3  -7  28    0.53    2.06
   3  -7 -28   12.17    6.65
   3  -7 -28    0.23    4.41
   3   7 -27   -1.44    2.17
  -3  -7  27   -2.09    3.75
   3  -7 -27    0.74    2.37
   3  -7 -27   -3.69    3.74
  -3  -7  26    4.67    4.92
   3  -7 -26   -2.44    2.92
   3  -7 -26   -1.89    4.25
   3   7 -25   -2.00    2.38
  -3  -7  25   -1.83    2.31
   3  -7 -25   -6.31    5.02
   3  -7 -25   -5.84    4.50
   3   7 -24    5.56    3.81
  -3  -7  24    5.20    4.42
   3  -7 -24    6.54    4.84
   3  -7 -24    2.39    4.19
   3   7 -23   -0.88    2.23
  -3  -7  23    0.69    1.73
   3  -7 -23    3.23    3.97
   3  -7 -23   -1.65    4.24
   3   7 -22   -5.77    4.95
  -3  -7  22    7.11    3.77
   3  -7 -22    0.64    3.17
   3  -7 -22    0.96    2.73
   3   7 -21   -0.44    2.01
  -3  -7  21    1.57    3.10
   3  -7 -21   -1.15    2.79
   3  -7 -21   -1.26    3.08
  -3  -7  20    6.72    4.04
   3   7 -20    2.20    2.46
   3  -7 -20    1.36    3.75
   3  -7 -20    0.70    2.72
   3   7 -19   -1.90    1.67
  -3  -7  19   -2.66    2.26
   3  -7 -19    0.04    2.68
   3  -7 -19    6.09    4.41
  -3  -7  18    5.72    4.21
   3   7 -18   -0.68    2.49
   3  -7 -18   -4.16    3.51
   3  -7 -18    9.59    5.93
  -3  -7  17    2.92    3.25
   3  -7 -17    1.04    1.80
   3  -7 -17   -2.29    2.64
  -3  -7  16   -1.30    2.33
   3   7 -16   -2.79    3.76
   3  -7 -16    3.57    3.44
   3  -7 -16    1.63    3.02
  -3  -7  15    4.64    3.31
   3   7 -15    2.60    2.38
   3  -7 -15    2.15    1.96
   3  -7 -15    2.60    2.31
  -3  -7  14    3.19    3.57
   3   7 -14    0.14    1.78
   3  -7 -14    3.88    2.22
   3  -7 -14   11.03    4.93
   3   7 -13    4.41    4.53
  -3  -7  13   -1.09    2.72
   3  -7 -13   -1.35    3.15
   3  -7 -13   -0.45    1.20
   3   7 -12    2.25    2.24
  -3  -7  12    8.45    3.75
   3  -7 -12    4.41    2.47
   3  -7 -12    4.69    3.96
  -3  -7  11    8.45    4.22
   3   7 -11    0.43    2.85
   3  -7 -11    5.93    3.08
   3  -7 -11    9.43    5.53
   3   7 -10    4.43    3.06
  -3  -7  10   10.93    4.26
   3  -7 -10    8.09    3.76
   3  -7 -10    7.59    4.05
   3   7  -9    1.94    1.75
  -3  -7   9    0.58    1.77
   3  -7  -9    2.10    3.57
   3  -7  -9   -0.44    1.34
  -3  -7   8   13.87    5.31
   3  -7  -8    8.23    3.45
   3  -7  -8    8.43    4.55
  -3  -7   7   -0.40    1.26
   3  -7  -7   -1.38    1.88
   3  -7  -7   -0.40    1.32
  -3  -7   6    6.64    4.31
   3  -7  -6    3.20    2.51
   3  -7  -6   -0.36    2.54
  -3  -7   5   -0.95    2.08
   3  -7  -5   -2.73    3.25
   3  -7  -5    5.14    2.85
  -3  -7   4    3.09    2.55
   3  -7  -4    1.48    2.41
   3  -7  -4    4.39    3.13
  -3  -7   4    3.37    3.31
  -3  -7   3    0.74    1.38
   3  -7  -3   -0.05    2.50
   3  -7  -3    0.78    1.35
  -3  -7   3   -0.58    1.32
   3  -7  -2    2.58    2.87
  -3  -7   2    2.67    2.24
   3  -7  -2   -0.81    2.33
  -3  -7   2   -1.36    2.49
   3  -7  -1   -0.53    3.01
  -3  -7   1   -0.96    1.51
   3  -7  -1    0.51    1.64
  -3  -7   1    1.99    2.60
   3  -7   0    5.47    3.71
  -3  -7   0   12.34    4.14
   3  -7   0    4.70    3.11
  -3  -7   0    8.41    3.62
  -3  -7  -1   10.84    3.43
   3  -7   1   10.05    4.06
   3  -7   1   17.10    5.27
  -3  -7  -1   16.01    5.48
   3  -7   2    3.03    2.84
  -3  -7  -2    8.39    3.05
   3  -7   2    6.10    4.26
  -3  -7  -2    7.43    4.19
   3  -7   3    5.80    4.36
  -3  -7  -3   11.04    4.59
   3  -7   3    4.54    3.27
   3  -7   4    8.35    4.18
   3  -7   4    6.20    3.49
  -3  -7  -4    5.54    3.45
   3  -7   5    3.09    2.18
   3  -7   5    1.57    1.66
  -3  -7  -5    3.33    2.77
   3  -7   6    1.33    2.25
   3  -7   6    3.58    3.44
  -3  -7  -6    2.39    2.75
   3   7   7   -1.63    1.60
   3  -7   7    1.08    3.13
  -3  -7  -7    0.53    1.54
   3   7   8    7.03    3.39
   3  -7   8    5.66    3.77
   3  -7   8    0.22    2.26
  -3  -7  -8   -2.15    2.51
  -3  -7  -8   -3.83    3.29
   3  -7   9    2.90    3.47
   3   7   9   -0.10    1.81
   3  -7   9    1.97    1.98
  -3  -7  -9    1.78    2.51
  -3  -7  -9    5.27    3.96
   3  -7  10    3.51    3.28
   3   7  10    2.15    3.43
   3   7  10    0.47    2.41
  -3  -7 -10    5.07    3.67
  -3  -7 -10    2.98    3.34
   3  -7  10    1.43    2.39
   3   7  11    8.10    4.49
   3   7  11   -3.71    2.48
   3  -7  11   -2.04    2.44
  -3  -7 -11   -1.08    2.93
  -3  -7 -11   -0.55    1.43
   3  -7  11    0.37    1.38
   3   7  12    5.29    5.18
   3   7  12   -0.45    1.40
   3  -7  12    1.97    2.52
  -3  -7 -12   -2.19    2.86
   3  -7  12    0.97    2.39
  -3  -7 -12   -1.16    1.60
   3   7  13   11.43    4.85
   3  -7  13    8.13    5.00
   3   7  13    1.06    1.46
  -3  -7 -13    3.47    3.36
  -3  -7 -13    0.52    3.03
   3  -7  13    2.58    2.12
   3   7  14    6.27    3.00
   3  -7  14    9.42    4.96
  -3  -7 -14    1.58    2.72
   3  -7  14    9.09    3.01
  -3  -7 -14    3.36    2.68
   3  -7  15    0.65    1.96
   3   7  15   -3.76    4.06
  -3  -7 -15    2.22    2.78
  -3  -7 -15    0.27    1.46
   3  -7  15    0.18    1.30
   3  -7  16    6.38    4.52
   3   7  16   -5.47    4.12
  -3  -7 -16    1.95    2.77
   3  -7  16    5.38    3.48
  -3  -7 -16    2.47    3.19
   3  -7  17    3.30    3.71
   3   7  17   -3.64    3.81
  -3  -7 -17    3.00    3.80
  -3  -7 -17    0.05    2.49
   3  -7  18    0.34    3.22
   3   7  18    0.11    1.36
  -3  -7 -18    6.54    3.65
  -3  -7 -18   -2.86    2.57
   3  -7  19    4.76    4.18
   3   7  19   -2.17    2.03
  -3  -7 -19    0.51    2.48
  -3  -7 -19    9.16    5.58
   3  -7  20    6.86    4.39
   3   7  20    9.14    4.81
  -3  -7 -20    1.10    1.59
  -3  -7 -20    1.13    2.77
   3  -7  21    5.02    3.83
   3   7  21   14.59    6.20
  -3  -7 -21    2.28    2.98
  -3  -7 -21    3.26    3.75
   3   7  22    4.99    4.65
   3  -7  22    9.72    5.27
  -3  -7 -22   -2.15    3.73
  -3  -7 -22   -0.95    1.44
   3   7  23    3.52    4.56
   3  -7  23   -1.05    2.97
  -3  -7 -23   -0.37    2.03
  -3  -7 -23   -0.11    2.45
   3  -7  24   -2.26    2.21
  -3  -7 -24   -0.51    1.95
  -3  -7 -24   -5.39    4.58
   3  -7  25   -2.12    3.62
  -3  -7 -25    4.78    3.59
  -3  -7 -25   -2.01    4.87
   3  -7  26    5.14    3.30
  -3  -7 -26    0.16    1.76
  -3  -7 -26    2.12    3.78
   3  -7  27    2.13    2.95
  -3  -7 -27   -0.44    3.79
   3  -7  28    0.32    4.15
  -3  -7 -28    0.58    2.35
  -3  -7 -29   -5.65    3.38
   3   8 -25   13.55    6.24
   3  -8 -25    2.99    5.07
   3   8 -24   -0.43    3.19
  -3  -8  24   -0.88    2.29
   3  -8 -24    4.92    4.39
   3  -8 -24    1.58    2.88
  -3  -8  23    4.18    3.90
   3   8 -23   -7.65    5.38
   3  -8 -23   11.41    7.79
   3  -8 -23    8.79    5.07
   3   8 -22    1.85    2.48
  -3  -8  22    5.81    3.74
   3  -8 -22    9.74    5.74
   3  -8 -22    3.62    4.26
  -3  -8  21    1.90    3.31
   3   8 -21    2.15    2.13
   3  -8 -21    4.93    5.45
   3  -8 -21    4.94    4.30
  -3  -8  20    1.28    3.04
   3   8 -20    0.09    2.84
   3  -8 -20    7.68    5.59
   3  -8 -20    3.67    4.60
   3   8 -19   -0.53    3.09
  -3  -8  19    4.41    3.93
   3  -8 -19    2.71    2.42
   3   8 -18   -2.43    3.53
  -3  -8  18    4.49    3.59
   3  -8 -18    7.09    4.87
   3   8 -17    2.43    3.77
  -3  -8  17    2.69    3.81
   3  -8 -17    3.06    3.46
  -3  -8  16   -0.82    1.89
   3   8 -16   -1.72    3.23
   3  -8 -16   -0.53    3.05
  -3  -8  15    3.20    3.06
   3   8 -15   -1.03    4.96
   3  -8 -15    2.93    3.28
   3   8 -14   -6.72    4.57
  -3  -8  14   -4.66    4.79
   3  -8 -14    2.68    3.89
  -3  -8  13    4.61    2.79
   3   8 -13   -0.89    1.53
   3  -8 -13    2.88    1.91
   3   8 -12   -0.69    2.22
  -3  -8  12    6.44    4.24
   3  -8 -12    0.13    3.78
   3  -8 -11    4.93    3.64
   3   8 -11   -2.18    3.27
  -3  -8  11    5.57    4.00
   3  -8 -11    0.51    2.99
   3  -8 -10    3.51    3.50
  -3  -8  10    1.18    1.99
   3   8 -10    2.21    2.53
   3  -8 -10   -0.80    2.61
  -3  -8   9    1.86    2.62
   3  -8  -9   -1.65    2.38
   3   8  -9   -2.77    2.27
   3  -8  -9    0.32    3.36
  -3  -8   8    0.97    2.34
   3  -8  -8    1.36    1.99
   3   8  -8    0.97    2.13
   3  -8  -8   -5.52    2.43
   3  -8  -7    0.60    1.38
  -3  -8   7    0.24    1.82
   3  -8  -7    1.72    1.85
   3  -8  -6    0.73    2.11
  -3  -8   6   -0.09    1.39
   3  -8  -6   -1.23    2.21
   3  -8  -5    3.84    2.48
  -3  -8   5    2.37    3.19
   3  -8  -5    1.65    2.69
   3  -8  -4   -0.91    1.66
  -3  -8   4    2.60    2.26
   3  -8  -4   -1.23    2.56
  -3  -8   4    0.49    1.86
  -3  -8   3    1.39    1.30
   3  -8  -3   -1.38    2.10
  -3  -8   3   -0.20    1.66
  -3  -8   2    2.52    2.18
   3  -8  -2    2.25    2.54
   3  -8  -2   -0.85    2.34
  -3  -8   2    3.66    3.06
   3  -8  -1   -2.43    2.64
  -3  -8   1    0.34    2.19
   3  -8  -1    5.14    3.70
  -3  -8   1   -2.11    1.35
  -3  -8   0   -0.67    2.41
   3  -8   0    1.59    2.64
   3  -8   0   -0.43    2.35
   3  -8   1    3.90    4.06
  -3  -8  -1    0.90    2.24
   3  -8   1    8.13    4.76
  -3  -8  -1   11.63    5.43
   3  -8   2   11.64    4.89
  -3  -8  -2   10.00    3.99
   3  -8   2   16.74    6.09
  -3  -8  -2   17.62    6.08
   3  -8   3    6.73    3.88
   3  -8   3   12.18    5.24
  -3  -8  -3   10.73    4.21
   3  -8   4    0.41    1.99
   3  -8   4   -0.04    4.00
  -3  -8  -4    4.33    4.27
   3  -8   5    0.76    2.00
   3  -8   5    5.40    4.48
  -3  -8  -5    5.21    3.72
   3  -8   6    4.94    4.13
   3   8   6    1.40    3.16
   3  -8   6    4.19    3.78
  -3  -8  -6    4.39    3.99
   3   8   7    1.47    2.17
   3  -8   7    1.05    3.08
   3  -8   7    0.43    2.58
  -3  -8  -7    1.42    2.46
   3   8   8    0.97    1.53
   3  -8   8    2.20    3.07
  -3  -8  -8    5.34    4.31
   3  -8   8    3.34    4.16
   3   8   9    2.85    2.69
   3  -8   9    9.18    4.99
   3  -8   9    3.45    3.18
  -3  -8  -9    1.20    1.84
   3  -8  10    3.22    3.40
   3   8  10   -1.35    2.15
   3   8  10   -1.37    3.22
  -3  -8 -10   -1.69    2.85
   3  -8  10    7.53    3.48
   3   8  11    0.53    1.66
   3  -8  11   -1.84    2.39
   3   8  11   -0.41    1.49
   3  -8  11    6.36    3.90
  -3  -8 -11    0.69    2.01
   3  -8  12   -4.71    4.44
   3   8  12    4.77    3.35
  -3  -8 -12   -0.83    1.98
   3  -8  12    1.72    2.51
  -3  -8 -12   -0.39    2.74
   3   8  13    4.50    5.09
   3  -8  13    2.24    3.11
  -3  -8 -13   -0.95    1.86
  -3  -8 -13    2.22    2.78
   3  -8  13   -0.21    1.70
   3  -8  14    7.31    4.47
   3   8  14    7.25    4.86
  -3  -8 -14    0.75    2.64
   3  -8  14    3.10    3.37
  -3  -8 -14    0.96    1.69
   3  -8  15   -7.50    4.57
   3   8  15    4.71    4.74
   3  -8  15   -0.16    2.75
  -3  -8 -15    0.16    1.64
  -3  -8 -15    2.77    2.71
   3  -8  16    5.78    3.94
  -3  -8 -16   -0.22    2.60
  -3  -8 -16    6.52    5.04
   3  -8  17    1.29    2.44
  -3  -8 -17    0.18    2.12
  -3  -8 -17    2.09    2.21
   3  -8  18    1.03    2.80
  -3  -8 -18    3.24    2.95
  -3  -8 -18    1.62    3.26
   3  -8  19    5.03    3.79
  -3  -8 -19    5.38    3.91
  -3  -8 -19    7.33    4.35
   3  -8  20    7.12    4.82
  -3  -8 -20    1.88    2.04
  -3  -8 -20    0.81    2.54
   3  -8  21    2.69    3.83
  -3  -8 -21    8.48    5.00
  -3  -8 -21    1.13    2.27
   3  -8  22    6.81    5.73
  -3  -8 -22   -0.66    3.41
  -3  -8 -22    2.73    1.98
   3  -8  23   -6.50    6.56
  -3  -8 -23   -6.19    5.30
  -3  -8 -24    5.40    3.13
  -3  -8 -24   -0.83    3.18
  -3  -8 -25   10.93    6.61
  -3  -8 -25   -0.41    3.07
  -3  -8 -26    4.71    5.42
  -3  -9  19   -0.80    4.62
   3   9 -18    0.47    1.91
  -3  -9  18    6.24    4.91
   3  -9 -18   -6.40    5.18
   3   9 -17   12.34    7.16
  -3  -9  17    7.28    5.50
   3  -9 -17   15.62    7.14
   3   9 -16   -2.76    2.77
  -3  -9  16    0.54    3.73
   3  -9 -16    1.70    5.27
  -3  -9  15   -1.14    4.13
   3   9 -15    3.95    3.46
   3  -9 -15   10.97    6.20
   3   9 -14    4.05    5.91
  -3  -9  14   -0.24    3.32
   3  -9 -14    7.64    6.11
   3   9 -13    2.41    4.28
  -3  -9  13    9.05    5.16
   3  -9 -13    3.86    3.62
   3   9 -12    7.60    4.24
  -3  -9  12    1.22    2.82
   3  -9 -12   -3.14    4.13
   3   9 -11    2.02    2.08
  -3  -9  11    5.56    3.28
   3  -9 -11    2.37    4.88
   3   9 -10    0.92    2.26
  -3  -9  10    1.16    1.83
   3  -9 -10    3.30    3.47
  -3  -9   9   -0.78    3.30
   3   9  -9   -0.86    2.76
   3  -9  -9    6.72    3.34
  -3  -9   8    1.39    3.57
   3   9  -8    1.09    2.97
   3  -9  -8   -0.32    2.57
   3  -9  -7    6.82    4.41
   3   9  -7   -0.93    3.05
  -3  -9   7    9.71    4.82
   3  -9  -7   11.56    6.70
   3   9  -6    0.81    1.44
  -3  -9   6    8.39    4.67
   3  -9  -6    1.29    2.72
   3  -9  -6    0.27    3.67
  -3  -9   5   -1.65    1.94
   3  -9  -5    1.60    2.79
   3  -9  -5   -2.11    2.15
  -3  -9   4   -0.82    1.82
   3  -9  -4    5.54    3.87
   3  -9  -4    2.61    2.93
  -3  -9   3   -1.40    1.47
   3  -9  -3    2.95    4.00
   3  -9  -3    4.89    4.24
  -3  -9   3    3.82    5.43
   3  -9  -2   -0.54    1.33
   3  -9  -2    1.39    3.16
  -3  -9   2    1.62    3.37
   3  -9  -1    3.59    3.05
  -3  -9   1    4.43    1.60
   3  -9  -1   13.66    6.30
  -3  -9   1   13.99    6.29
  -3  -9   0    2.20    3.05
   3  -9   0    8.86    5.12
   3  -9   0   -5.19    3.57
  -3  -9   0    7.30    4.68
   3  -9   1    3.28    4.80
   3  -9   1    3.67    5.20
  -3  -9  -1    6.12    4.80
   3  -9   2    5.45    3.91
   3  -9   2    3.81    3.80
  -3  -9  -2    3.32    3.58
   3  -9   3   -1.32    2.06
   3  -9   3    9.24    4.88
  -3  -9  -3    9.86    5.74
   3  -9   4    3.26    3.79
   3  -9   4    2.62    3.66
  -3  -9  -4    3.44    3.25
   3  -9   5   -0.16    3.01
   3  -9   5    1.98    3.23
  -3  -9  -5    2.83    3.07
   3  -9   6   -2.00    3.51
  -3  -9  -6    3.04    2.19
   3  -9   6   -2.57    2.71
   3   9   7   -0.41    1.25
  -3  -9  -7   -1.16    2.42
   3  -9   7   -1.08    3.87
   3   9   8    3.92    3.74
   3  -9   8   -0.33    2.69
  -3  -9  -8   -0.92    2.38
   3  -9   8   -2.87    2.79
   3  -9   9   -1.31    3.60
   3   9   9    4.74    3.43
   3  -9   9    0.53    3.33
  -3  -9  -9    8.88    6.00
   3  -9  10    3.12    2.57
   3  -9  10    0.04    2.08
  -3  -9 -10    2.32    3.25
   3  -9  11   -4.33    4.58
   3  -9  11    0.59    2.84
  -3  -9 -11    0.68    2.67
   3  -9  12    0.68    3.51
   3  -9  12   -0.88    1.93
  -3  -9 -12    0.32    2.50
   3  -9  13    2.48    4.37
   3  -9  13    4.94    3.11
  -3  -9 -13    0.92    1.79
   3  -9  14    0.11    2.58
   3  -9  14    4.66    3.39
  -3  -9 -14    1.09    2.31
   3  -9  15    2.08    4.24
   3  -9  15    4.67    3.35
  -3  -9 -15   -3.97    4.14
   3  -9  16   -0.75    3.48
  -3  -9 -16   -0.92    2.79
  -3  -9 -17    8.27    4.83
  -3  -9 -17    4.23    6.35
  -3  -9 -18    1.77    3.35
  -3  -9 -18    0.01    2.09
  -3  -9 -19    9.53    5.96
  -3  -9 -19    1.19    1.99
  -3  -9 -20    2.63    2.22
  -3  -9 -20    1.69    4.52
  -3  -9 -21    5.28    4.98
  -3  -9 -21   -5.30    4.05
  -3  -9 -22    4.91    4.66
  -3  -9 -23    5.90    4.24
  -3 -10  13    5.03    4.10
  -3 -10  12    2.98    2.21
  -3 -10  11   -2.31    3.56
  -3 -10  10   -3.47    3.54
  -3 -10   9   -4.22    4.13
  -3 -10   8    0.69    2.84
   3  10  -8    0.13    2.02
  -3 -10   7   -2.66    2.97
   3  10  -7   -1.19    3.21
  -3 -10   6   -7.08    5.24
   3  10  -6   -6.03    5.44
   3  10  -5   -4.51    4.68
  -3 -10   5   -5.70    4.50
   3 -10  -5    5.46    3.21
   3  10  -4    1.24    2.61
   3 -10  -4   -2.53    4.99
   3  10  -3   -4.10    2.66
   3 -10  -3    2.91    3.64
   3 -10  -3    3.90    4.61
   3 -10  -2    2.04    4.63
   3  10  -2   -1.10    1.98
   3 -10  -2    6.02    4.87
  -3 -10   2   -1.89    3.17
   3 -10  -1    2.00    4.90
   3  10  -1   -4.39    3.56
   3 -10  -1    5.77    4.25
  -3 -10   1    1.71    3.91
   3 -10   0   -2.56    1.73
   3  10   0    3.72    3.52
   3 -10   0   -1.72    4.21
  -3 -10   0    5.86    4.37
   3  10   1    0.86    4.02
   3 -10   1    1.39    2.97
   3 -10   1   -4.48    2.00
  -3 -10  -1    0.35    3.35
   3 -10   2   -7.13    4.29
   3  10   2   -0.61    2.12
   3 -10   2    4.75    4.06
  -3 -10  -2    3.97    4.50
   3 -10   3    2.32    3.78
   3  10   3   -1.63    4.06
   3 -10   3   -3.56    4.51
  -3 -10  -3   -3.84    2.54
   3 -10   4   -2.68    4.27
   3 -10   4   -1.61    1.98
  -3 -10  -4    2.01    3.14
   3 -10   5    2.42    4.51
   3  10   5   -8.63    5.72
   3 -10   5    3.70    4.08
   3 -10   6    7.40    4.87
   3  10   6   -1.59    3.80
   3 -10   6    0.04    2.57
   3 -10   7   -4.88    3.99
   3 -10   7    6.52    3.37
   3 -10   8   -1.05    2.16
   3 -10   8   -1.45    4.14
   3 -10   9    1.97    2.31
   3 -10   9    4.98    3.49
   3 -10  10    0.56    2.77
   3 -10  11    0.93    3.73
   3 -10  12    9.99    5.32
   3 -10  13    6.91    4.83
   3 -10  14    3.08    3.94
   4   0 -43    8.75    5.32
   4   0 -42    5.86    4.97
   4   0 -41    1.35    2.99
   4   0 -40    4.00    3.80
   4   0 -39   10.54    7.10
   4   0 -38    0.33    2.16
   4   0 -37    4.84    5.33
   4   0 -36    2.49    3.07
   4   0 -36    0.51    2.36
   4   0 -35    1.58    1.85
   4   0 -35    0.65    2.90
   4   0 -34   -4.51    4.06
   4   0 -34    1.62    3.51
   4   0 -33    0.80    1.69
   4   0 -33   -3.63    3.73
   4   0 -33    1.05    2.58
   4   0 -32    1.79    1.16
   4   0 -32    0.82    1.62
   4   0 -32    3.76    3.24
   4   0 -31   -1.11    1.00
   4   0 -31   -0.80    3.01
   4   0 -31    2.41    3.38
   4   0 -30    0.20    1.84
   4   0 -30   -2.36    2.66
   4   0 -30    0.55    3.09
   4   0 -29   -1.02    2.10
   4   0 -29    0.05    1.91
   4   0 -29    1.83    2.24
   4   0 -28    0.98    1.49
   4   0 -28    0.37    1.14
   4   0 -28    2.73    2.38
   4   0 -27   -1.71    2.95
   4   0 -27    4.32    2.39
   4   0 -27    2.93    4.16
   4   0 -26   23.41    5.21
   4   0 -26   31.97    7.29
   4   0 -26   32.97    7.47
   4   0 -25  465.67   22.56
   4   0 -25  449.40   26.01
   4   0 -25  467.87   26.07
   4   0 -24   49.81    7.54
   4   0 -24   43.64    8.24
   4   0 -24   43.02    8.13
   4   0 -23   98.18   11.90
   4   0 -23  114.45   10.83
   4   0 -23   91.85   10.83
   4   0 -22  134.13   13.59
   4   0 -22  132.74   11.68
   4   0 -22  146.91   13.40
   4   0 -21   47.39    7.89
   4   0 -21   35.86    6.12
   4   0 -21   47.48    7.56
   4   0 -20   10.63    3.01
   4   0 -20   10.87    3.64
   4   0 -20    7.58    3.27
   4   0 -19   18.43    4.12
   4   0 -19   14.85    4.25
   4   0 -19   15.62    3.90
   4   0 -18   13.23    3.63
   4   0 -18   13.95    3.98
   4   0 -18   11.83    3.29
   4   0 -17   -2.35    1.93
   4   0 -17   -0.95    2.31
   4   0 -17    0.41    1.54
   4   0 -16  157.58   13.18
   4   0 -16  148.75   11.34
   4   0 -16  157.48   11.41
   4   0 -15    4.03    2.31
   4   0 -15    7.13    3.04
   4   0 -15    4.95    2.24
   4   0 -14   76.44    9.04
   4   0 -14   71.62    7.67
   4   0 -14   82.68    7.68
   4   0 -13   23.65    4.48
   4   0 -13   27.86    5.62
   4   0 -13   22.02    3.73
  -4   0  13   24.55    4.59
   4   0 -12   91.15    9.50
   4   0 -12   81.92    8.08
   4   0 -12   86.47    7.10
  -4   0  12   87.90    8.11
   4   0 -11   70.96    8.29
   4   0 -11   75.20    7.44
   4   0 -11   73.94    6.27
  -4   0  11   81.05    7.18
   4   0 -10    9.82    2.36
   4   0 -10    9.12    3.17
  -4   0  10    9.38    2.57
   4   0 -10    8.64    2.13
   4   0  -9   32.39    4.85
   4   0  -9   31.37    5.09
  -4   0   9   33.15    4.03
   4   0  -9   31.14    3.67
   4   0  -8    5.70    2.26
   4   0  -8    6.14    2.47
  -4   0   8    8.46    2.14
   4   0  -8    7.01    1.84
   4   0  -7   27.74    4.45
   4   0  -7   30.89    5.20
   4   0  -7   25.68    3.09
  -4   0   7   26.80    3.19
   4   0  -6   -0.40    0.95
   4   0  -6    0.54    1.10
  -4   0   6    1.16    0.95
   4   0  -5   -1.22    1.01
   4   0  -5    1.49    1.67
  -4   0   5   -0.41    0.62
   4   0  -4    0.24    1.08
  -4   0   4   -0.04    0.45
   4   0  -3   66.29    6.48
  -4   0   3   74.02    4.82
   4   0  -2   99.16    7.87
   4   0  -1   25.34    4.02
   4   0   0  129.15    8.78
   4   0   1  107.59    7.81
   4   0   2    6.61    2.36
   4   0   3  936.43   22.99
  -4   0  -3 1005.47   23.47
   4   0   3 1009.37   26.51
   4   0   4   40.48    6.20
   4   0   4   46.67    5.20
  -4   0  -4   44.88    5.07
   4   0   4   49.68    6.10
  -4   0  -5    9.55    2.25
   4   0   5    8.16    3.01
   4   0   5   11.10    2.59
   4   0   5    9.43    2.49
  -4   0  -6    7.96    2.12
   4   0   6   10.45    3.29
   4   0   6    5.84    1.93
   4   0   6    7.28    2.41
   4   0   7  119.03   10.95
   4   0   7  115.06    7.81
  -4   0  -7  116.35    7.67
   4   0   7  107.21    8.84
   4   0   8   29.56    5.85
   4   0   8   32.98    4.24
  -4   0  -8   36.04    4.20
   4   0   8   31.93    4.91
  -4   0  -9   56.65    5.29
   4   0   9   71.96    8.75
   4   0   9   64.04    6.85
  -4   0 -10    1.40    0.84
   4   0  10    2.75    2.52
   4   0  10    4.70    1.99
  -4   0 -11   28.38    3.67
   4   0  11   28.26    5.66
   4   0  11   28.53    4.74
   4   0  12   63.64    7.08
   4   0  12   73.24    9.15
  -4   0 -12   69.48    5.61
   4   0  13   13.80    4.30
  -4   0 -13   10.51    2.35
   4   0  13   10.51    3.01
   4   0  14   40.88    7.37
  -4   0 -14   38.84    4.23
   4   0  14   41.04    5.88
   4   0  15   63.79    9.64
  -4   0 -15   58.80    5.08
   4   0  15   58.00    6.96
   4   0  16   41.70    7.72
  -4   0 -16   34.15    3.83
   4   0  16   32.57    5.36
   4   0  17    2.11    3.42
  -4   0 -17    1.12    1.04
   4   0  17   -1.19    1.83
  -4   0 -17   -0.63    2.45
  -4   0 -18   30.28    3.55
  -4   0 -18   37.50    8.74
   4   0  18   37.65    5.57
   4   0  19    1.09    1.52
  -4   0 -19    0.89    0.88
  -4   0 -19    1.18    2.00
   4   0  20    3.64    2.31
  -4   0 -20   -0.93    1.81
   4   0  21    3.86    2.28
  -4   0 -21    3.02    3.37
   4   0  22    2.26    1.56
  -4   0 -22    0.37    2.81
   4   0  23    3.26    1.91
  -4   0 -23    1.57    2.36
   4   0  24    1.32    1.53
  -4   0 -24   -0.89    4.31
   4   0  25    3.59    1.31
  -4   0 -25    5.98    4.50
   4   0  26    4.58    2.31
  -4   0 -26   -2.07    3.70
   4   0  27    3.43    2.89
  -4   0 -27    2.80    5.30
   4   0  28   -1.23    1.18
  -4   0 -28    2.78    2.66
  -4   0 -29    9.33    7.06
  -4   0 -30    1.05    2.90
  -4   0 -31    5.01    5.13
  -4   0 -32    0.03    3.39
  -4   0 -33    4.20    5.00
  -4   0 -34    2.42    3.51
  -4   0 -35    0.87    4.02
  -4   0 -36    1.54    5.71
  -4   0 -37    2.92    5.54
   4   1 -43    0.91    4.59
   4  -1 -42    2.47    4.04
   4   1 -42   11.05    7.01
   4   1 -41    3.04    5.10
   4  -1 -41    7.13    5.76
   4  -1 -40    5.06    4.72
   4   1 -40   -0.46    2.54
   4   1 -39   -1.83    3.76
   4  -1 -39    0.62    2.69
   4   1 -39    3.44    4.10
   4   1 -38   11.86    6.70
   4  -1 -38    6.37    4.58
   4   1 -38   -1.48    3.84
   4  -1 -37    4.89    3.72
   4   1 -37    8.57    5.58
   4  -1 -36    1.69    4.30
   4   1 -36   -1.26    2.56
   4   1 -35   -1.99    2.43
   4  -1 -35   -0.05    4.16
   4   1 -35    4.31    3.13
   4   1 -34    0.33    1.69
   4  -1 -34   -2.86    3.92
   4   1 -34   -1.61    2.34
   4   1 -33   -0.51    1.61
   4  -1 -33    0.26    1.45
   4   1 -33    0.95    2.66
   4   1 -32    2.11    1.83
   4  -1 -32    2.21    1.71
   4  -1 -32    3.25    2.44
   4  -1 -32    2.31    2.44
   4   1 -32    1.23    2.88
   4  -1 -31    3.41    3.54
   4   1 -31   -0.64    2.06
   4  -1 -31    3.73    2.38
   4  -1 -31   -0.54    2.22
   4   1 -31    0.00    3.39
   4   1 -30    3.75    2.54
   4  -1 -30    5.26    3.03
   4  -1 -30    4.41    2.48
   4  -1 -30    4.06    3.08
   4   1 -30    1.84    3.04
   4   1 -29    4.27    3.11
   4  -1 -29    3.08    2.67
   4  -1 -29    0.23    1.22
   4  -1 -29   -4.20    3.57
   4   1 -29    2.18    1.67
   4   1 -28    4.12    2.97
   4  -1 -28    3.45    2.64
   4  -1 -28    3.25    2.28
   4  -1 -28    2.78    1.81
   4   1 -28    1.24    2.19
   4   1 -27   12.41    3.86
   4  -1 -27    9.40    3.89
   4  -1 -27   10.29    3.55
   4  -1 -27   12.42    4.76
   4   1 -27   14.84    5.12
   4   1 -26   17.17    4.54
   4  -1 -26   17.48    4.30
   4  -1 -26   24.45    5.75
   4  -1 -26   22.39    5.86
   4   1 -26   16.51    4.96
   4   1 -25   10.54    3.45
   4  -1 -25   10.91    4.63
   4  -1 -25    8.83    3.59
   4  -1 -25    8.32    3.57
   4   1 -25    2.49    1.86
   4   1 -24    9.59    3.31
   4  -1 -24   11.63    4.16
   4  -1 -24    5.02    2.27
   4  -1 -24    6.44    3.21
   4   1 -24   12.89    4.59
   4   1 -23    4.28    2.40
   4  -1 -23    4.97    2.81
   4  -1 -23    1.81    1.79
   4  -1 -23    4.14    2.72
   4   1 -23    6.11    3.22
   4   1 -22    3.85    2.54
   4  -1 -22    2.39    1.87
   4  -1 -22    1.81    1.50
   4  -1 -22   -1.50    2.06
   4   1 -22    0.58    0.99
   4   1 -21   10.49    3.57
   4  -1 -21    9.33    3.47
   4  -1 -21   10.46    3.46
   4  -1 -21   13.94    4.33
   4   1 -21   12.74    3.66
   4   1 -20   10.98    3.54
   4  -1 -20   13.81    4.14
   4  -1 -20   12.21    3.35
   4  -1 -20   16.88    4.84
   4   1 -20   10.97    3.28
   4   1 -19   20.42    4.87
   4  -1 -19   14.90    4.38
   4  -1 -19   14.52    3.81
   4  -1 -19   16.79    4.39
   4   1 -19   13.32    3.62
   4   1 -18   15.50    3.99
   4  -1 -18   14.92    3.95
   4  -1 -18   15.99    3.97
   4  -1 -18   14.66    3.80
   4   1 -18   15.44    3.70
   4   1 -17    9.99    3.44
   4  -1 -17   10.79    3.78
   4  -1 -17    9.56    3.23
   4  -1 -17    7.59    2.89
   4   1 -17   10.76    3.11
   4   1 -16    8.05    3.13
   4  -1 -16    1.33    1.36
   4  -1 -16    3.22    1.65
   4  -1 -16    6.33    2.76
   4   1 -16    2.25    1.36
   4  -1 -15   22.70    4.89
   4   1 -15   22.80    4.80
   4  -1 -15   21.78    4.50
   4  -1 -15   21.68    4.29
   4   1 -15   19.70    3.77
   4   1 -14   14.87    3.76
   4  -1 -14   17.59    3.84
   4   1 -14   12.77    3.88
   4  -1 -14   21.21    4.79
   4  -1 -14   15.54    3.58
   4   1 -14   19.82    3.56
   4   1 -13   33.31    6.15
   4   1 -13   34.52    5.25
   4  -1 -13   32.90    5.34
   4  -1 -13   35.91    5.86
   4   1 -13   34.61    4.36
   4  -1 -13   31.72    5.00
   4  -1 -12    1.11    1.48
   4   1 -12    1.74    1.80
   4  -1 -12    2.19    1.97
   4   1 -12   -1.53    2.22
   4   1 -12    0.69    0.53
   4  -1 -12    0.40    0.94
   4   1 -11  247.28   16.19
   4  -1 -11  239.30   13.71
   4   1 -11  251.50   14.57
   4  -1 -11  237.70   13.02
   4   1 -11  241.81    9.98
   4  -1 -10  511.39   19.76
   4   1 -10  492.89   19.94
   4   1 -10  502.78   22.49
   4  -1 -10  509.92   18.62
   4   1 -10  492.90   13.13
  -4   1  10  488.23   18.44
   4   1  -9   68.29    8.32
   4   1  -9   67.46    7.42
   4  -1  -9   61.85    7.22
   4   1  -9   58.15    4.12
   4  -1  -9   60.35    6.29
  -4   1   9   65.48    6.56
   4   1  -8  153.25   10.64
   4   1  -8  144.34   11.68
   4  -1  -8  152.88   10.63
   4  -1  -8  147.06    9.46
   4   1  -8  147.44    5.76
  -4   1   8  151.79    9.66
   4   1  -7   96.88    9.39
   4  -1  -7   89.52    8.13
   4   1  -7   92.59    8.22
   4  -1  -7  101.33    7.73
   4   1  -7  100.03    4.02
  -4   1   7   98.01    7.63
   4   1  -6  123.16   10.36
   4  -1  -6  129.68    9.60
   4   1  -6  119.08    9.31
  -4   1   6  126.46    8.44
   4   1  -5    7.41    2.52
   4   1  -5    7.56    2.18
   4  -1  -5   10.31    2.87
  -4   1   5    6.27    1.69
   4   1  -4   41.50    5.93
   4   1  -4   37.45    5.07
   4  -1  -4   37.63    5.07
  -4   1   4   39.68    4.56
   4  -1  -3   82.69    7.65
   4   1  -3   84.94    8.33
   4   1  -3   79.30    7.11
  -4   1   3   79.57    6.63
   4   1  -2  102.84    9.08
   4  -1  -2  100.04    8.24
   4   1  -2  111.35    8.19
   4   1  -1   47.95    6.15
   4  -1  -1   44.76    5.39
   4   1  -1   47.59    5.43
  -4  -1   1   40.30    2.99
   4  -1  -1   41.76    5.70
   4  -1   0   85.08    7.47
   4   1   0   76.67    6.74
  -4  -1   0   76.34    4.98
   4  -1   0   70.20    7.19
   4   1   1    8.10    2.31
   4  -1   1    3.94    1.64
   4  -1   1    8.94    2.78
  -4  -1  -1    7.17    1.69
   4  -1   1    8.19    2.48
   4  -1   2  172.76   11.12
   4  -1   2  182.66   11.03
   4   1   2  164.63    9.45
   4  -1   2  169.79   11.43
  -4  -1  -2  168.86    9.30
   4  -1   3  312.57   14.98
   4  -1   3  317.88   14.41
   4   1   3  318.94   12.93
  -4  -1  -3  306.86   12.92
  -4  -1  -3  283.89   13.03
   4  -1   3  310.82   15.48
   4  -1   4   38.75    5.57
   4   1   4   41.99    4.75
  -4  -1  -4   43.02    4.73
   4   1   4   47.14    4.36
   4  -1   4   45.20    6.03
  -4  -1  -4   37.52    5.11
   4  -1   5   46.40    6.22
   4   1   5   42.65    7.20
   4   1   5   39.45    4.45
  -4  -1  -5   44.83    4.75
   4  -1   5   41.12    5.44
   4   1   5   43.42    4.10
  -4  -1  -5   41.11    5.88
  -4  -1  -6   19.01    3.10
   4   1   6   16.81    4.08
   4  -1   6   16.60    3.92
   4   1   6   17.38    2.94
   4  -1   6   18.67    3.92
   4  -1   6   18.54    2.47
   4   1   6   19.28    2.58
  -4  -1  -6   13.88    3.32
   4   1   7   18.32    4.64
  -4  -1  -7   17.85    2.91
   4   1   7   21.72    3.32
   4  -1   7   13.30    3.48
  -4  -1  -7   14.23    3.80
   4   1   7   16.12    3.09
   4   1   7   20.55    2.58
   4  -1   7   20.46    2.36
   4  -1   7   19.61    4.28
   4  -1   7   17.57    3.66
   4   1   8   29.05    6.37
  -4  -1  -8   34.18    3.87
   4  -1   8   36.47    5.67
   4   1   8   39.14    4.36
   4   1   8   37.77    3.46
   4   1   8   28.97    4.44
  -4  -1  -8   32.90    5.93
   4  -1   8   34.17    2.60
   4  -1   8   29.95    5.64
   4   1   9   55.95    4.87
   4  -1   9   57.98    7.57
   4   1   9   53.68    7.90
  -4  -1  -9   60.13    5.09
   4  -1   9   62.24    7.78
   4   1   9   61.86    4.24
   4   1   9   56.07    6.05
  -4  -1  -9   56.47    8.06
   4   1  10   20.66    5.03
   4  -1  10   25.20    5.29
  -4  -1 -10   21.76    3.04
   4   1  10   23.44    3.11
   4   1  10   24.69    4.05
  -4  -1 -10   21.08    5.08
   4  -1  10   25.60    5.02
   4   1  10   18.94    2.32
   4   1  11   15.79    4.73
  -4  -1 -11   14.09    2.26
   4   1  11   11.88    2.31
   4  -1  11   21.89    4.92
   4   1  11   12.16    1.87
   4   1  11   15.11    3.16
   4  -1  11   13.90    3.51
  -4  -1 -11    7.56    3.05
   4  -1  12   34.96    6.33
   4  -1  12   46.10    6.74
   4   1  12   35.18    4.81
   4   1  12   36.82    3.95
  -4  -1 -12   39.44    3.84
   4   1  12   35.58    6.80
  -4  -1 -12   34.44    7.00
   4   1  13    0.37    1.73
  -4  -1 -13    5.62    1.51
   4  -1  13    9.03    4.04
  -4  -1 -13    1.08    1.87
   4   1  13    2.48    1.42
   4  -1  13    5.54    2.93
  -4  -1 -14    1.90    1.06
   4   1  14    3.29    2.02
  -4  -1 -14    2.71    2.83
   4   1  14    1.23    0.75
   4  -1  14    1.94    1.01
  -4  -1 -15    8.51    1.67
   4   1  15    8.28    3.68
  -4  -1 -15   10.38    4.43
   4  -1  15    5.68    2.61
   4   1  15    8.47    2.65
  -4  -1 -16    7.26    1.47
   4   1  16    6.45    4.79
  -4  -1 -16    3.91    3.21
   4   1  16    6.75    2.20
   4  -1  16    6.15    3.08
   4   1  17  119.06    9.01
   4   1  17  145.61   14.87
   4  -1  17  147.48   12.37
  -4  -1 -17  123.06    5.59
  -4  -1 -17  121.71   14.62
  -4  -1 -18   36.89    2.86
   4   1  18   54.37    9.84
   4  -1  18   47.67    7.11
   4   1  18   42.86    5.34
  -4  -1 -18   39.59    8.87
  -4  -1 -18   38.47    2.59
   4  -1  19    7.69    3.23
  -4  -1 -19    7.97    1.19
   4   1  19    8.04    2.54
   4   1  19   11.72    5.56
  -4  -1 -19   13.06    5.66
  -4  -1 -19    6.57    1.10
   4  -1  20   11.63    3.46
   4   1  20    7.24    2.17
   4   1  20   13.35    6.04
  -4  -1 -20   12.46    5.02
  -4  -1 -20   10.21    1.39
   4   1  21    1.09    1.23
   4  -1  21    1.67    1.89
  -4  -1 -21    4.80    3.55
  -4  -1 -21    1.55    0.66
   4  -1  22    4.75    2.70
   4   1  22    4.19    1.63
  -4  -1 -22    6.29    3.42
   4   1  23    8.51    2.52
   4  -1  23    3.74    2.31
  -4  -1 -23    5.89    4.72
   4   1  24    3.83    1.82
   4  -1  24    2.22    1.79
  -4  -1 -24    3.21    3.68
  -4   1 -24   -1.93    4.17
   4  -1  25   -2.23    1.92
   4   1  25   -0.36    0.92
  -4  -1 -25   -4.44    2.73
  -4   1 -25    2.67    2.72
   4  -1  26    2.73    2.19
  -4   1 -26   -7.73    6.38
  -4  -1 -26    7.07    4.65
   4  -1  27   -1.58    2.49
  -4  -1 -27    1.09    3.03
  -4   1 -27    4.62    5.82
   4  -1  28    4.91    3.01
  -4  -1 -28    1.67    3.30
  -4   1 -28    6.18    4.43
   4  -1  29   -0.93    2.14
  -4  -1 -29    0.33    2.69
  -4   1 -29   -0.60    2.52
   4  -1  30   10.04    4.08
  -4  -1 -30    5.02    3.70
  -4   1 -30    1.37    2.56
   4  -1  31    1.89    2.35
  -4   1 -31    3.18    4.64
  -4  -1 -31    6.42    4.17
  -4   1 -32    0.94    3.22
  -4  -1 -32   -1.29    3.30
  -4  -1 -33    5.57    4.61
  -4   1 -33   -2.92    3.71
  -4  -1 -34   -4.84    5.98
  -4   1 -34   -8.76    7.48
  -4  -1 -35   -1.65    6.11
  -4   1 -35    2.50    6.16
  -4  -1 -36    1.02    2.78
  -4   1 -36   -2.26    3.65
  -4  -1 -37    2.50    2.69
  -4   1 -37    2.11    5.82
   4  -2 -41   12.62    7.88
   4   2 -41    1.56    3.03
   4  -2 -40    1.00    3.56
   4   2 -40    1.91    3.63
   4  -2 -39    2.52    3.41
   4   2 -39   -0.56    3.22
   4  -2 -38   -1.44    3.92
   4   2 -38   10.15    6.80
   4  -2 -37    2.46    2.83
   4   2 -37   -0.55    2.40
   4   2 -36    3.23    2.16
   4  -2 -36   -2.06    2.56
   4   2 -36    3.19    3.67
   4   2 -35   -1.06    1.26
   4   2 -35    0.12    2.52
   4   2 -34   -1.64    2.08
   4  -2 -34   -0.67    2.82
   4   2 -34   -3.72    4.96
   4   2 -33   -1.02    1.60
   4  -2 -33    0.28    2.42
   4   2 -33    3.93    3.49
   4   2 -32   -3.23    3.23
   4  -2 -32   -1.69    2.11
   4   2 -32   -1.24    1.71
   4   2 -31    0.69    1.50
   4  -2 -31    2.17    1.74
   4  -2 -31    1.87    2.24
   4   2 -31    1.37    2.04
   4   2 -30    0.50    1.56
   4  -2 -30    0.59    1.07
   4  -2 -30    0.62    1.82
   4  -2 -30   -0.06    2.04
   4   2 -30   -3.92    3.29
   4   2 -29    2.50    2.28
   4  -2 -29    2.86    2.96
   4  -2 -29   -1.73    1.75
   4  -2 -29    0.10    1.89
   4   2 -29   -1.13    1.93
   4   2 -28    7.47    3.82
   4  -2 -28   -0.33    1.50
   4  -2 -28    5.37    2.91
   4  -2 -28    1.35    2.15
   4   2 -28    3.56    3.49
   4   2 -27   15.59    4.65
   4  -2 -27   18.99    4.49
   4  -2 -27   18.46    4.82
   4  -2 -27   16.72    5.19
   4   2 -27   22.02    6.21
   4   2 -26   13.91    4.44
   4  -2 -26   12.31    4.13
   4  -2 -26   13.19    3.83
   4  -2 -26   12.56    4.96
   4   2 -26   18.35    5.80
   4   2 -25   13.03    4.26
   4  -2 -25   14.77    4.14
   4  -2 -25   18.05    5.22
   4  -2 -25   13.13    4.70
   4   2 -25   16.83    5.62
   4   2 -24    6.82    2.72
   4  -2 -24    8.32    3.22
   4  -2 -24    6.88    3.31
   4  -2 -24   10.69    5.09
   4   2 -24   14.38    5.29
   4   2 -23   -0.32    1.71
   4  -2 -23    0.58    1.03
   4  -2 -23    3.12    2.11
   4  -2 -23    2.48    3.04
   4   2 -23    5.49    4.22
   4   2 -22    1.89    1.71
   4  -2 -22    5.20    2.33
   4  -2 -22    7.63    4.08
   4   2 -22    9.18    3.90
   4   2 -21    2.40    2.19
   4  -2 -21    1.39    1.20
   4  -2 -21    1.69    1.71
   4   2 -21    6.20    3.37
   4   2 -20    1.24    1.64
   4  -2 -20    0.48    1.01
   4  -2 -20    6.87    3.44
   4   2 -20    2.41    1.99
   4   2 -19    2.31    1.48
   4  -2 -19    0.39    1.19
   4  -2 -19   -1.70    1.47
   4   2 -19    3.81    2.68
   4   2 -18   11.41    3.88
   4  -2 -18    7.67    2.48
   4  -2 -18    9.84    3.13
   4   2 -18    9.56    3.19
   4   2 -17    4.45    2.20
   4  -2 -17    4.18    1.53
   4   2 -17    7.06    2.96
   4  -2 -17    7.43    3.13
   4   2 -16    2.52    2.80
   4  -2 -16    0.25    1.05
   4   2 -16   -0.52    1.03
   4  -2 -16    1.67    1.78
   4   2 -15    1.88    1.50
   4  -2 -15    0.20    1.25
   4   2 -15    0.58    1.64
   4  -2 -15    3.09    2.18
   4   2 -14    3.78    1.77
   4  -2 -14    0.66    1.36
   4   2 -14    5.57    2.43
   4  -2 -14    2.03    1.33
   4   2 -13    9.95    3.33
   4  -2 -13    8.60    2.75
   4   2 -13   11.11    2.64
   4  -2 -13    8.63    2.99
   4   2 -12   63.29    7.85
   4  -2 -12   65.29    7.60
   4  -2 -12   73.26    8.28
   4   2 -12   64.39    5.97
   4  -2 -11   64.75    7.49
   4   2 -11   67.09    7.73
   4  -2 -11   68.30    8.09
   4   2 -11   64.28    5.58
   4   2 -10   30.83    5.06
   4  -2 -10   37.00    5.63
   4   2 -10   31.32    3.51
   4  -2 -10   28.27    5.05
   4  -2  -9   50.42    6.57
   4   2  -9   45.98    6.17
   4  -2  -9   53.12    6.86
   4   2  -9   49.10    3.78
   4   2  -8   36.05    5.37
   4  -2  -8   35.18    5.40
   4   2  -8   34.16    2.59
   4  -2  -8   32.60    5.32
   4   2  -7   11.34    3.36
   4  -2  -7   19.27    4.27
   4   2  -7   13.19    3.68
   4   2  -6   26.88    4.61
   4  -2  -6   32.04    5.26
   4   2  -6   25.43    5.05
   4  -2  -6   24.30    4.26
   4   2  -5   67.81    8.23
   4  -2  -5   63.94    7.35
   4   2  -5   71.71    7.46
   4  -2  -5   63.76    7.15
   4  -2  -4    9.02    3.43
   4   2  -4    5.68    2.36
   4   2  -4    9.34    2.82
   4  -2  -4   10.31    3.00
   4   2  -3   29.77    4.73
   4   2  -3   28.34    5.18
   4  -2  -3   31.97    5.19
   4  -2  -3   33.94    5.21
   4   2  -2    6.37    2.23
   4   2  -2    9.80    3.19
   4  -2  -2    5.08    2.16
   4  -2  -1   12.98    2.45
   4   2  -1   13.20    2.87
   4   2  -1   13.12    3.31
  -4  -2   1   14.49    1.51
   4  -2  -1   14.09    3.65
   4  -2   0   12.77    2.54
   4   2   0   13.52    3.06
   4   2   0   10.11    3.05
   4  -2   0   11.46    3.42
  -4  -2   0   15.30    1.79
   4   2   1   25.99    4.11
   4  -2   1   26.02    3.90
   4   2   1   28.10    4.80
   4  -2   1   23.91    4.53
   4  -2   1   24.13    3.99
  -4  -2  -1   29.30    2.83
   4  -2   2   47.30    5.28
   4   2   2   43.54    5.85
   4   2   2   37.65    4.88
   4   2   2   44.32    5.18
   4  -2   2   47.42    6.56
   4  -2   2   40.84    5.12
  -4  -2  -2   39.64    3.70
   4   2   3   35.84    4.65
   4  -2   3   33.74    4.77
   4   2   3   36.73    5.24
   4   2   3   37.81    4.86
   4  -2   3   39.59    5.99
   4  -2   3   36.41    4.75
  -4  -2  -3   37.58    4.03
   4  -2   4  157.51   12.61
   4  -2   4  141.15    9.75
   4   2   4  146.90    9.10
   4  -2   4  146.66    9.03
   4   2   4  146.61    9.26
  -4  -2  -4  147.41    8.61
   4   2   5   29.91    4.09
  -4  -2  -5   30.50    4.34
   4  -2   5   28.65    4.50
   4   2   5   28.85    4.09
   4  -2   5   28.47    5.46
  -4  -2  -5   32.54    4.37
   4  -2   5   26.90    3.56
   4  -2   6   51.24    7.47
   4  -2   6   51.21    6.26
   4   2   6   51.15    5.02
  -4  -2  -6   49.97    5.36
   4   2   6   45.28    4.95
   4  -2   6   44.69    4.56
  -4  -2  -6   44.21    5.40
   4   2   7   35.71    6.43
   4  -2   7   34.73    5.39
   4   2   7   30.88    3.77
  -4  -2  -7   37.53    4.57
   4  -2   7   35.04    6.40
   4   2   7   32.56    4.17
   4  -2   7   36.58    4.07
  -4  -2  -7   34.90    5.18
   4   2   8   26.90    3.44
   4   2   8   30.58    5.85
  -4  -2  -8   30.13    4.62
   4  -2   8   33.78    5.46
  -4  -2  -8   28.00    3.90
   4   2   8   29.32    4.01
  -4  -2  -8   28.41    4.77
   4  -2   8   30.94    3.51
   4  -2   8   34.33    6.06
   4   2   9   13.34    2.27
   4   2   9    9.80    3.71
  -4  -2  -9   14.79    2.77
  -4  -2  -9   16.64    3.47
   4  -2   9   12.69    2.16
  -4  -2  -9   11.76    3.34
   4   2   9   15.08    3.14
   4  -2   9   15.63    4.38
   4   2   9   16.51    2.99
   4   2  10    8.25    1.81
  -4  -2 -10    8.39    2.37
   4   2  10    5.23    2.68
  -4  -2 -10    9.24    2.18
   4  -2  10    6.98    1.48
  -4  -2 -10    7.58    2.53
   4  -2  10    8.27    3.20
   4   2  10    8.25    2.26
   4   2  10    6.50    1.69
  -4  -2 -10    8.18    2.08
   4   2  11   11.79    4.17
  -4  -2 -11   16.61    2.76
  -4  -2 -11   13.43    2.98
   4   2  11    9.86    1.70
  -4  -2 -11   11.29    3.34
   4  -2  11   10.79    3.65
  -4  -2 -11   14.08    2.73
   4   2  11   12.46    2.76
   4  -2  11   11.56    1.82
   4   2  11   12.53    2.51
   4   2  12   21.17    5.87
  -4  -2 -12   13.95    3.12
  -4  -2 -12   16.22    2.75
   4   2  12   11.87    1.91
   4   2  12   13.34    2.64
   4   2  12   15.45    3.21
  -4  -2 -12   13.28    4.09
   4  -2  12   14.95    4.53
  -4  -2 -12   13.06    2.50
  -4  -2 -13    2.27    1.04
   4   2  13    2.62    0.88
   4   2  13    3.52    3.05
  -4  -2 -13    5.08    3.11
   4   2  13    4.60    1.59
   4  -2  13    3.94    2.52
  -4  -2 -13    3.22    1.41
   4   2  13    6.43    2.19
   4   2  14    5.35    1.32
  -4  -2 -14    7.05    2.13
   4   2  14    4.49    2.72
  -4  -2 -14    7.96    3.59
   4  -2  14    6.84    3.17
   4   2  14    5.55    1.67
  -4  -2 -14    6.19    1.66
  -4  -2 -15    7.98    2.27
   4   2  15    8.73    4.07
   4   2  15    6.57    1.99
  -4  -2 -15    8.09    3.50
   4  -2  15    5.06    2.51
  -4  -2 -15    5.08    1.60
  -4  -2 -16   16.39    3.36
   4   2  16    7.77    3.89
  -4  -2 -16   12.54    4.46
   4  -2  16   15.17    4.72
   4   2  16   17.37    3.04
  -4  -2 -16   14.21    2.70
   4   2  17    8.17    3.88
  -4  -2 -17   -1.22    2.18
   4   2  17    4.14    1.30
   4  -2  17    8.36    3.84
  -4  -2 -17    4.32    1.64
   4   2  18    9.73    2.10
   4  -2  18    9.77    3.89
   4   2  18   10.55    4.98
  -4  -2 -18   10.47    2.24
  -4  -2 -18    8.99    4.09
   4  -2  19    1.74    2.20
   4   2  19    6.16    4.04
   4   2  19    5.64    1.65
  -4  -2 -19    4.20    1.52
  -4  -2 -19    3.27    2.27
   4  -2  20    1.85    2.12
   4   2  20    5.30    3.40
   4   2  20    2.67    1.26
  -4  -2 -20    2.58    1.13
  -4  -2 -20    5.29    3.50
   4   2  21    1.11    0.93
   4   2  21    1.43    2.96
   4  -2  21    2.01    1.91
  -4  -2 -21    0.47    0.76
  -4  -2 -21    2.37    1.49
   4  -2  22   -0.34    0.99
  -4  -2 -22    0.71    0.91
  -4  -2 -22   -1.33    1.69
   4  -2  23    5.89    2.62
  -4  -2 -23    5.46    4.30
   4  -2  24   -0.11    2.47
  -4  -2 -24    0.96    2.04
   4  -2  25   -0.78    2.46
  -4  -2 -25   -1.98    3.15
   4  -2  26   -0.55    2.29
  -4  -2 -26   -3.84    4.28
   4  -2  27    2.48    1.59
  -4  -2 -27    6.72    4.09
   4  -2  28    8.26    4.41
  -4  -2 -28    0.14    2.84
   4  -2  29    3.98    3.15
  -4  -2 -29   -7.92    5.99
  -4   2 -29    8.85    4.84
   4  -2  30   -0.05    2.65
  -4  -2 -30    0.03    2.50
  -4   2 -30   -0.99    3.19
   4  -2  31   -1.11    2.27
  -4   2 -31   -1.45    5.61
  -4  -2 -31   -5.44    4.71
   4  -2  32    1.19    2.27
  -4  -2 -32   -1.26    3.26
   4  -2  33    4.30    3.36
  -4  -2 -33    4.75    5.98
  -4   2 -33   -0.22    2.21
  -4  -2 -34    5.52    4.84
  -4   2 -34    3.23    5.30
  -4  -2 -35   -1.00    4.65
  -4   2 -35   -6.94    7.14
  -4   2 -36    1.76    5.30
  -4  -2 -36   -7.09    5.28
  -4  -2 -37   -2.32    3.97
   4  -3 -39    5.49    4.72
   4  -3 -38    7.31    6.34
   4   3 -37    9.00    4.29
   4  -3 -37    4.41    3.04
   4   3 -37    4.90    2.79
   4   3 -36    3.04    2.52
   4  -3 -36   -1.71    3.82
   4   3 -36    7.53    5.98
   4   3 -35   -0.43    1.57
   4  -3 -35    5.83    4.45
   4   3 -35    7.66    5.34
   4   3 -34   -0.30    2.18
   4  -3 -34   -1.99    3.32
   4   3 -34    2.65    4.61
   4   3 -33    6.51    3.55
   4  -3 -33    3.76    4.54
   4   3 -33    0.98    2.52
   4   3 -32   12.11    4.41
   4  -3 -32    3.95    2.61
   4   3 -32    4.55    2.96
   4   3 -31    2.63    2.69
   4  -3 -31    1.14    2.69
   4   3 -31   -4.31    3.84
   4   3 -30   -1.81    2.54
   4  -3 -30    5.10    3.79
   4   3 -30    8.68    4.99
   4   3 -29    0.55    1.79
   4  -3 -29    0.80    1.08
   4  -3 -29   -1.28    2.24
   4   3 -29    0.86    2.56
   4  -3 -28    5.87    3.24
   4   3 -28   -5.54    3.23
   4  -3 -28    0.12    3.53
   4   3 -28    6.73    4.76
   4   3 -27   18.14    5.38
   4  -3 -27   17.63    4.76
   4  -3 -27   29.44    7.86
   4   3 -27   15.73    6.54
   4   3 -26   39.59    7.52
   4  -3 -26   41.79    7.04
   4  -3 -26   56.34   10.77
   4   3 -26   38.13    8.87
   4   3 -25    0.52    1.17
   4  -3 -25    4.89    2.97
   4  -3 -25    7.24    3.57
   4   3 -25    7.78    5.33
   4   3 -24   14.57    4.41
   4  -3 -24   15.32    4.45
   4  -3 -24   19.50    6.00
   4   3 -24   24.25    6.35
   4   3 -23   -1.18    2.29
   4  -3 -23    1.25    1.25
   4   3 -23    0.79    1.66
   4  -3 -23   -0.96    1.65
   4   3 -22    1.01    0.93
   4  -3 -22    2.19    2.34
   4   3 -22   -0.63    2.32
   4  -3 -22    4.36    3.58
   4   3 -21   -1.57    2.11
   4  -3 -21    1.74    1.78
   4   3 -21    2.20    2.52
   4  -3 -21   -0.79    2.33
   4   3 -20    0.19    1.67
   4  -3 -20    2.14    2.06
   4   3 -20    0.18    1.57
   4  -3 -20    1.44    2.03
   4  -3 -19    2.00    1.50
   4   3 -19    2.44    2.29
   4   3 -19    1.14    2.39
   4  -3 -19    4.61    2.78
   4   3 -18    3.32    2.12
   4  -3 -18    4.81    2.94
   4   3 -18    1.22    1.56
   4  -3 -18    9.52    3.65
   4   3 -17    6.98    3.29
   4  -3 -17   -0.21    0.93
   4   3 -17    0.24    1.36
   4  -3 -17    3.90    2.44
   4   3 -16    3.90    2.44
   4  -3 -16    3.96    2.70
   4   3 -16    0.28    1.55
   4  -3 -16    0.70    1.68
   4   3 -15   25.66    5.91
   4  -3 -15   29.19    5.50
   4   3 -15   22.50    4.82
   4  -3 -15   27.45    6.18
   4   3 -14   14.52    4.38
   4  -3 -14   11.37    3.99
   4  -3 -14   14.02    3.22
   4   3 -13   48.41    7.43
   4  -3 -13   44.91    6.39
   4  -3 -13   50.00    7.86
   4   3 -12   41.10    7.06
   4  -3 -12   39.53    5.74
   4  -3 -12   42.77    7.19
   4   3 -11  144.02   12.66
   4  -3 -11  147.23   11.14
   4  -3 -11  150.28   13.18
   4   3 -10  103.27   10.73
   4  -3 -10  100.77   10.73
   4  -3 -10   85.83    8.58
   4   3  -9  183.25   14.02
   4  -3  -9  165.18   13.56
   4  -3  -9  160.12   11.68
   4   3  -8    6.16    3.37
   4  -3  -8    3.38    2.14
   4   3  -7    0.63    1.15
   4   3  -7    0.13    0.52
   4  -3  -7   -1.11    1.04
   4   3  -6   10.43    3.68
   4  -3  -6    7.87    3.08
   4   3  -6    6.74    1.31
   4   3  -5   20.88    4.52
   4  -3  -5   17.86    2.11
   4  -3  -5   19.42    4.21
   4  -3  -5   11.97    3.71
   4   3  -5   17.49    2.08
   4  -3  -4   21.95    2.36
   4   3  -4   17.86    4.11
   4  -3  -4   22.56    4.61
   4  -3  -4   20.83    4.88
   4   3  -4   19.38    2.22
   4   3  -3    6.16    2.70
   4  -3  -3    5.76    1.23
   4  -3  -3    6.73    3.01
   4   3  -3    5.49    1.29
   4  -3  -3    4.59    2.62
   4   3  -2    6.18    2.20
   4   3  -2    3.78    1.62
   4  -3  -2    6.11    1.32
   4   3  -2    5.15    1.30
   4  -3  -2    6.01    2.54
   4  -3  -2    6.83    2.31
   4   3  -1    8.82    2.86
   4   3  -1    5.71    2.14
   4  -3  -1    6.12    1.49
   4  -3  -1    5.65    2.56
   4  -3  -1    5.05    2.32
   4   3  -1    6.29    1.64
   4  -3   0   40.59    3.86
   4   3   0   36.48    5.68
   4   3   0   35.49    5.38
   4  -3   0   39.72    5.96
   4  -3   0   35.85    6.10
  -4  -3   0   37.01    3.83
   4   3   0   35.99    4.03
   4   3   1   22.96    3.93
   4   3   1   20.48    4.30
   4  -3   1   19.80    4.16
   4   3   1   19.47    3.42
   4  -3   1   10.37    3.35
  -4  -3  -1   17.62    2.69
   4   3   2   65.08    7.42
   4   3   2   57.39    6.48
   4  -3   2   60.16    8.26
  -4  -3  -2   62.72    5.37
   4  -3   2   65.95    7.25
   4   3   2   60.39    6.08
   4   3   3    9.22    2.61
   4   3   3    8.26    2.78
   4   3   3   10.92    2.89
   4  -3   3    6.51    2.48
   4  -3   3   10.33    3.52
  -4  -3  -3    8.45    2.20
   4   3   4   37.58    4.56
   4   3   4   40.45    5.60
   4  -3   4   41.65    6.92
  -4   3  -4   39.31    5.22
   4   3   4   41.00    5.22
   4  -3   4   41.15    5.50
  -4  -3  -4   38.13    4.66
   4   3   4   41.05    5.66
   4   3   5    2.53    1.46
  -4   3  -5    5.03    1.65
   4   3   5    5.20    2.25
   4   3   5    5.15    1.89
  -4  -3  -5    6.64    2.18
   4   3   5    5.13    2.57
   4  -3   5    5.00    2.14
   4  -3   5    4.35    2.73
  -4   3  -6   14.51    3.39
   4   3   6   17.72    3.68
   4   3   6   13.32    2.71
   4  -3   6   13.15    3.05
  -4  -3  -6   11.00    2.76
   4   3   6   15.61    4.35
   4  -3   6    9.25    3.04
  -4  -3  -6   14.80    3.25
   4   3   7   19.71    4.90
   4   3   7   22.14    3.79
  -4  -3  -7   20.19    3.76
   4  -3   7   21.41    3.96
   4  -3   7   17.14    4.82
  -4  -3  -7   21.99    3.88
   4   3   8    9.17    2.41
   4   3   8   11.17    4.64
  -4  -3  -8   11.24    2.97
   4  -3   8    7.04    1.81
   4  -3   8    8.67    3.22
  -4  -3  -8    9.84    2.80
   4   3   9    2.00    1.40
   4   3   9    0.39    1.63
  -4  -3  -9    3.72    2.22
   4  -3   9    1.10    0.70
   4  -3   9    2.35    1.91
  -4  -3  -9    1.70    1.33
   4   3  10    2.60    1.36
   4   3  10    3.83    3.37
   4  -3  10    3.60    1.44
  -4  -3 -10    0.45    1.54
   4  -3  10    5.15    2.90
  -4  -3 -10    3.25    1.75
   4   3  11   11.78    2.34
   4   3  11   14.67    4.86
   4   3  11   11.28    2.49
  -4  -3 -11   11.51    3.13
   4  -3  11   11.29    3.97
  -4  -3 -11   14.12    3.11
   4  -3  11   15.38    2.96
   4   3  12    9.94    4.24
   4   3  12    9.46    2.17
  -4  -3 -12   12.72    3.07
   4  -3  12   12.52    2.72
  -4   3 -12   12.01    2.85
  -4  -3 -12   18.30    4.76
   4   3  12   10.87    2.44
   4  -3  12   11.91    4.05
   4   3  13    2.45    2.46
   4   3  13    2.34    1.27
   4   3  13    1.14    1.18
  -4  -3 -13    6.46    3.20
  -4   3 -13    2.59    1.39
   4  -3  13    1.99    1.52
   4  -3  13    1.24    1.10
  -4  -3 -13    2.31    1.76
   4   3  14   10.67    4.85
   4   3  14    8.94    1.91
   4   3  14   10.33    2.43
  -4  -3 -14    4.94    2.84
  -4  -3 -14    8.57    2.52
  -4   3 -14    8.31    2.27
   4  -3  14    9.95    3.66
   4   3  15    2.85    1.08
   4   3  15    8.08    4.39
  -4  -3 -15    5.18    3.40
  -4   3 -15    2.79    1.59
   4   3  15    3.72    1.16
   4  -3  15   12.89    4.97
  -4  -3 -15    2.25    1.61
   4   3  16   45.79    3.64
   4  -3  16   63.07    9.42
   4   3  16   39.77    3.12
   4   3  16   43.59    8.71
  -4  -3 -16   48.51    8.14
  -4  -3 -16   38.37    5.46
  -4   3 -16   49.24    5.56
   4   3  17  157.44   16.63
   4   3  17  127.04    4.52
   4  -3  17  176.72   15.83
   4   3  17  144.28    5.68
  -4  -3 -17  150.20   10.60
  -4  -3 -17  154.77   15.04
   4  -3  18   72.82   10.47
   4   3  18   71.69   11.73
   4   3  18   54.78    3.04
  -4  -3 -18   63.56    7.01
  -4  -3 -18   67.93   10.35
   4  -3  19   10.27    4.69
   4   3  19    8.71    5.19
  -4  -3 -19    3.32    1.31
  -4  -3 -19    4.16    3.10
   4  -3  20   -0.08    1.96
   4   3  20    1.52    3.58
  -4  -3 -20    0.25    0.86
  -4  -3 -20    1.01    2.18
   4  -3  21    0.15    1.89
   4   3  21    1.37    1.92
  -4  -3 -21    0.07    1.26
  -4  -3 -21    4.65    4.01
   4  -3  22    0.78    1.74
   4   3  22    2.34    3.22
  -4  -3 -22    1.95    1.93
  -4  -3 -22    5.83    4.07
   4   3  23    3.24    3.13
   4  -3  23    0.92    2.61
  -4  -3 -23    0.99    1.87
   4   3  24    9.07    5.12
   4  -3  24    1.54    2.39
  -4  -3 -24    5.04    4.29
   4  -3  25    2.84    2.46
  -4  -3 -25    3.30    3.31
   4  -3  26   -8.55    4.47
  -4  -3 -26    7.03    5.03
   4  -3  27    3.66    3.50
  -4  -3 -27   -1.63    2.86
   4  -3  28    4.78    3.20
  -4  -3 -28    9.25    4.93
   4  -3  29    9.82    4.71
  -4  -3 -29    0.42    3.14
   4  -3  30    1.57    2.16
  -4  -3 -30    6.74    4.36
   4  -3  31   -1.80    2.40
  -4  -3 -31    4.03    3.35
   4  -3  32    0.41    2.15
  -4  -3 -32    0.54    2.97
   4  -3  33    5.09    3.53
  -4  -3 -33   -8.39    5.90
  -4   3 -33    6.58    7.62
   4  -3  34    4.10    3.67
  -4  -3 -34    1.00    3.34
  -4   3 -34   -4.23    4.33
   4  -3  35    0.49    3.31
  -4  -3 -35   -0.87    2.60
  -4   3 -35   -2.29    8.01
  -4  -3 -36   -1.08    2.67
   4   4 -38    1.10    1.90
   4  -4 -38    1.72    3.99
   4   4 -37    1.07    2.67
   4  -4 -37    3.46    4.68
   4  -4 -37   10.32    5.71
   4   4 -36    2.61    3.14
   4  -4 -36    0.09    2.76
   4  -4 -36    1.89    1.71
   4   4 -35   -0.22    2.14
   4  -4 -35   -0.07    3.83
   4  -4 -35   -2.68    3.76
   4   4 -34    1.54    1.09
   4  -4 -34    0.87    2.46
   4  -4 -34    3.22    4.30
   4   4 -33    0.71    2.09
   4   4 -33    1.96    4.04
   4  -4 -33    4.37    4.53
   4   4 -32    0.25    1.52
   4   4 -32    6.11    4.88
   4  -4 -32    5.42    4.94
   4   4 -31   -3.35    3.47
   4   4 -31   -0.11    3.65
   4  -4 -31    1.38    3.02
   4   4 -30   -1.24    1.41
   4   4 -30    0.14    1.98
   4  -4 -30    0.33    2.37
   4   4 -29    5.92    2.59
   4   4 -29    3.69    4.08
   4  -4 -29   -0.21    6.24
   4   4 -28    2.82    3.69
   4   4 -28   -0.66    3.85
   4  -4 -28   12.29    5.86
   4   4 -27    3.82    3.38
   4  -4 -27    8.16    5.92
   4   4 -27    2.44    3.94
   4   4 -26    4.91    3.56
   4  -4 -26    2.50    4.01
   4   4 -26    0.93    2.20
   4   4 -25   78.53   11.65
   4   4 -25   61.69   11.87
   4  -4 -25   77.84   12.71
   4   4 -24   26.94    7.25
   4   4 -24   32.79    8.41
   4  -4 -24   28.07    7.38
   4   4 -23   17.53    5.89
   4  -4 -23   16.36    4.05
   4  -4 -23    7.27    4.17
   4   4 -23   12.73    5.12
   4   4 -22   30.05    7.05
   4  -4 -22   27.76    5.21
   4   4 -22   31.84    7.04
   4  -4 -22   19.32    5.91
   4   4 -21   10.99    4.69
   4  -4 -21    0.10    1.46
   4   4 -21    1.94    1.92
   4  -4 -21    5.03    2.51
   4   4 -20    3.43    2.86
   4  -4 -20    2.13    1.57
   4  -4 -20    2.59    2.49
   4   4 -19    0.86    1.35
   4  -4 -19    1.83    2.14
   4  -4 -19   -0.55    1.88
   4   4 -18    1.17    1.68
   4  -4 -18    0.80    1.44
   4  -4 -18    3.79    2.00
   4   4 -17    6.11    3.85
   4  -4 -17   -0.73    2.00
   4  -4 -17    1.08    1.62
   4  -4 -17    1.71    1.57
   4   4 -16    4.68    2.28
   4  -4 -16    8.70    4.85
   4  -4 -16    6.08    2.57
   4  -4 -16   12.14    4.85
   4   4 -15    6.09    3.29
   4  -4 -15    4.25    2.08
   4  -4 -15    4.03    1.51
   4  -4 -15    4.28    3.04
   4  -4 -14    1.81    1.22
   4   4 -14    0.93    1.19
   4  -4 -14    2.91    1.56
   4  -4 -14    2.80    2.46
   4  -4 -14    0.41    1.84
   4   4 -13    3.67    1.82
   4  -4 -13    6.51    1.77
   4  -4 -13    3.11    2.72
   4  -4 -13    7.08    3.54
   4  -4 -13   11.63    4.41
   4   4 -12    2.63    2.27
   4  -4 -12    1.61    0.77
   4  -4 -12    3.77    2.75
   4  -4 -12    0.06    1.53
   4  -4 -12   -0.98    1.45
   4   4 -11    9.90    3.87
   4  -4 -11    4.86    1.19
   4  -4 -11    4.69    1.66
   4  -4 -11    6.52    3.59
   4  -4 -11    6.88    3.37
   4   4 -10    6.41    2.56
   4  -4 -10   12.25    3.54
   4  -4 -10    8.66    3.95
   4  -4 -10    8.28    3.36
   4   4  -9    5.72    3.04
   4  -4  -9    8.37    4.38
   4   4  -9    4.89    1.64
   4  -4  -9    9.21    3.15
   4   4  -8    4.87    2.80
   4  -4  -8    7.38    3.70
   4   4  -8    4.90    1.76
   4  -4  -8    6.55    3.04
   4   4  -7    2.82    1.72
   4  -4  -7    2.67    2.38
   4   4  -7    3.41    1.58
   4   4  -6    4.57    2.50
   4  -4  -6    2.83    2.37
   4  -4  -6    4.38    2.55
   4   4  -6    2.00    1.02
   4   4  -5    1.17    1.28
   4  -4  -5    2.30    2.60
   4  -4  -5   -1.15    1.79
   4   4  -5   -0.36    0.88
   4   4  -4    1.45    1.21
   4   4  -4    3.63    1.59
   4  -4  -4    3.99    2.93
   4  -4  -4    0.33    1.36
   4   4  -3    4.14    2.73
   4  -4  -3    4.67    2.62
   4   4  -3    4.66    1.60
   4  -4  -3    8.57    3.62
   4   4  -2    2.43    2.33
   4   4  -2    3.61    1.58
   4  -4  -2    3.21    2.89
   4  -4  -2    5.15    3.20
   4   4  -1   30.10    5.40
   4  -4  -1   22.83    5.20
   4   4  -1   26.67    3.95
   4  -4  -1   28.95    5.47
   4   4   0    9.61    3.70
   4   4   0    5.07    1.98
   4  -4   0    5.90    2.77
   4  -4   0    5.79    2.93
   4   4   1    9.37    2.85
   4   4   1   14.34    3.76
   4   4   1   13.45    2.99
   4  -4   1   14.28    4.14
   4  -4   1   14.05    3.71
   4   4   2    5.34    2.53
   4   4   2   -1.52    2.23
   4   4   2    1.18    0.99
   4  -4   2    3.68    2.38
   4  -4   2    3.60    2.68
  -4  -4  -2    3.08    1.60
   4   4   3   84.63    8.56
   4  -4   3   92.39   11.15
   4   4   3   94.16    9.16
  -4  -4  -3   93.20    9.50
   4  -4   3   96.53    9.86
  -4  -4  -3   93.48    8.02
   4   4   3   87.74    8.36
   4   4   4   77.87    8.24
   4  -4   4   84.94   10.81
  -4   4  -4   68.77    6.61
   4   4   4   82.06    8.51
  -4  -4  -4   77.25    8.71
   4  -4   4   85.41    9.22
  -4  -4  -4   79.27    7.64
  -4   4  -5   15.55    3.41
   4   4   5   21.64    4.34
   4   4   5   20.43    4.06
   4  -4   5   21.61    4.59
   4  -4   5   22.98    5.77
  -4  -4  -5   24.42    4.96
  -4  -4  -5   16.30    3.70
  -4   4  -6   -0.20    0.94
   4   4   6   -1.19    1.51
   4   4   6    1.31    1.15
   4   4   6    0.18    1.01
   4  -4   6    0.52    1.69
   4  -4   6    2.06    2.25
  -4  -4  -6   -1.09    1.30
  -4  -4  -6    1.58    1.40
  -4   4  -7    2.72    1.58
   4   4   7    0.99    1.41
   4   4   7    4.94    1.94
   4   4   7    4.95    1.90
  -4  -4  -7    1.50    1.07
   4  -4   7    7.88    2.62
   4  -4   7    4.22    2.53
  -4  -4  -7    3.80    2.24
   4   4   8    2.31    1.41
   4   4   8    0.55    1.29
   4   4   8    2.89    1.92
   4   4   8    2.01    0.74
  -4  -4  -8    5.02    2.16
   4  -4   8    3.47    2.50
   4  -4   8    3.02    2.37
  -4  -4  -8    6.26    2.91
   4   4   9    1.08    0.99
   4   4   9   -3.15    3.16
   4   4   9    1.66    1.22
  -4  -4  -9    3.16    2.14
   4  -4   9    3.39    1.88
   4  -4   9    2.72    2.98
  -4  -4  -9    3.54    2.55
   4   4  10   -1.79    2.10
   4   4  10   -0.52    0.90
   4   4  10    0.84    1.12
  -4  -4 -10    1.34    1.69
   4  -4  10   -0.93    1.73
   4  -4  10   -1.27    3.04
  -4  -4 -10   -3.49    1.96
   4   4  11    3.73    3.22
   4   4  11    4.36    1.24
   4   4  11    3.53    1.23
  -4  -4 -11    2.19    0.93
   4  -4  11    2.93    3.20
  -4  -4 -11    5.92    2.85
   4  -4  11    2.83    1.67
   4   4  12    6.98    3.43
   4   4  12    6.59    2.02
   4   4  12    5.03    1.41
  -4  -4 -12    8.35    3.18
   4  -4  12    5.43    3.44
   4  -4  12    6.22    2.30
  -4  -4 -12    8.13    3.09
   4   4  13    7.77    3.62
   4   4  13   10.65    1.71
   4   4  13   11.36    2.56
  -4  -4 -13   13.11    4.16
   4  -4  13    9.41    3.45
   4   4  13    9.04    2.01
   4  -4  13   13.25    3.21
  -4  -4 -13   10.07    2.84
   4   4  14    7.76    3.63
   4   4  14    6.99    1.98
  -4  -4 -14    6.38    3.05
   4  -4  14    3.89    3.27
   4   4  14    5.98    1.76
   4  -4  14    5.66    1.98
  -4  -4 -14    8.88    3.01
   4  -4  15    0.87    2.33
   4   4  15    3.24    4.33
   4   4  15   -0.68    0.71
  -4  -4 -15   -1.93    1.73
  -4  -4 -15   -1.73    1.97
   4  -4  15   -0.22    0.92
   4   4  15    0.78    1.08
   4   4  16    5.46    1.57
   4  -4  16    6.91    3.85
   4   4  16   12.14    5.18
  -4  -4 -16    8.45    2.81
  -4  -4 -16    3.27    2.92
   4   4  17   -1.33    1.36
  -4  -4 -17   -0.60    1.23
  -4  -4 -17    0.63    2.29
   4  -4  18   25.98    6.60
   4   4  18   19.86    5.90
  -4  -4 -18   24.56    5.02
  -4  -4 -18   27.64    6.83
   4  -4  19   -0.57    1.30
   4   4  19    1.09    3.80
  -4  -4 -19    5.41    2.74
  -4  -4 -19    0.35    1.67
   4  -4  20    6.68    4.20
   4   4  20    7.12    4.90
  -4  -4 -20    4.41    2.20
  -4  -4 -20    9.06    4.06
   4  -4  21    3.51    2.73
   4   4  21   -3.86    3.33
  -4  -4 -21    0.28    1.47
  -4  -4 -21    1.45    3.09
   4   4  22    0.63    1.69
   4  -4  22   -1.44    1.94
  -4  -4 -22   -1.64    2.27
  -4  -4 -22   -0.46    1.92
   4  -4  23    8.10    4.03
   4   4  23    2.07    2.19
  -4  -4 -23    4.97    2.43
  -4  -4 -23    1.50    2.09
   4  -4  24   -1.03    2.69
   4   4  24    5.52    4.28
  -4  -4 -24    3.52    3.04
   4  -4  25    0.00    3.30
   4   4  25    4.91    3.82
  -4  -4 -25    1.61    3.58
   4  -4  26    5.91    3.86
  -4  -4 -26    3.01    2.49
   4  -4  27    0.15    2.10
  -4  -4 -27   -0.87    2.08
   4  -4  28   -2.15    4.07
  -4  -4 -28    7.65    5.03
   4  -4  29    5.26    4.53
  -4  -4 -29    5.05    4.48
   4  -4  30    2.50    2.69
  -4  -4 -30   -0.75    3.12
   4  -4  31    1.73    2.59
  -4  -4 -31    8.56    5.07
   4  -4  32    4.00    3.98
  -4  -4 -32    3.45    4.43
   4  -4  33    2.25    2.12
  -4  -4 -33    4.35    5.06
   4  -4  34    2.55    2.44
  -4  -4 -34    6.77    5.02
   4  -4  35    6.53    3.79
  -4  -4 -35    9.07    6.43
   4  -4  36    1.17    1.97
   4  -4  37    1.41    3.35
   4   5 -38   -0.82    2.58
   4   5 -37    3.16    4.12
   4   5 -36    0.64    2.02
   4  -5 -36    0.87    4.43
   4   5 -35   -3.35    3.36
   4  -5 -35   -3.19    3.79
   4  -5 -35   -4.23    3.78
   4   5 -34    1.96    1.83
   4  -5 -34   -0.89    4.01
   4  -5 -34    7.46    6.26
   4   5 -33   -0.51    2.02
   4  -5 -33   -2.74    3.23
   4  -5 -33   -7.40    6.07
   4   5 -32    2.06    2.57
   4  -5 -32   -2.08    2.48
   4  -5 -32    5.25    5.01
   4   5 -31   -4.93    4.18
   4  -5 -31    1.40    3.87
   4  -5 -31    1.16    4.76
   4   5 -30   -2.54    2.26
   4  -5 -30   -1.18    2.30
   4  -5 -30    6.29    4.48
   4   5 -29    1.95    2.67
   4  -5 -29    7.37    6.44
   4  -5 -29   -0.97    2.19
   4   5 -28   -0.77    2.24
   4  -5 -28   -2.95    3.53
   4  -5 -28   -3.25    2.53
   4   5 -27    1.81    2.63
   4  -5 -27    6.29    4.73
   4   5 -27   -1.55    2.74
   4  -5 -27   -0.58    2.54
   4   5 -26   -3.91    3.30
   4  -5 -26   -0.37    3.05
   4  -5 -26   -1.34    3.36
   4   5 -26   -5.07    3.12
   4   5 -25    2.21    3.54
   4  -5 -25   -3.73    4.70
   4  -5 -25    2.64    2.08
   4   5 -24    1.07    1.73
   4  -5 -24    1.08    2.42
   4  -5 -24    1.28    3.63
   4   5 -23    7.75    4.48
   4  -5 -23    3.43    2.82
   4  -5 -23    6.09    5.89
   4   5 -22    0.54    2.05
   4  -5 -22    2.45    4.97
   4   5 -21    2.38    3.68
   4  -5 -21    1.25    3.69
   4  -5 -21    8.73    4.40
   4   5 -20    2.37    2.86
   4  -5 -20   -2.49    1.68
   4  -5 -20   -3.31    1.95
   4  -5 -20    3.78    3.36
   4   5 -19    3.05    2.36
   4  -5 -19    5.98    4.35
   4  -5 -19    1.01    1.77
   4   5 -18   -0.38    2.16
   4  -5 -18    1.85    3.76
   4  -5 -18   -3.74    4.08
   4   5 -17    6.54    3.33
   4  -5 -17    7.31    3.02
   4  -5 -17    5.85    3.82
   4   5 -16    7.87    4.10
   4  -5 -16    3.20    2.84
   4  -5 -16   10.61    4.93
   4   5 -15    7.66    3.62
   4  -5 -15    6.44    2.86
   4  -5 -15    8.62    3.99
   4   5 -14    4.68    2.91
   4  -5 -14   13.93    5.82
   4  -5 -14    5.44    2.79
   4  -5 -14   12.07    4.93
   4   5 -13   19.93    6.17
   4  -5 -13   19.21    6.64
   4  -5 -13   14.50    4.79
   4  -5 -13    9.03    4.04
   4  -5 -12   60.42    8.78
   4   5 -12   66.96   10.05
   4  -5 -12   65.84   10.41
   4   5 -11   27.48    6.51
   4  -5 -11   23.75    6.15
   4  -5 -11   26.40    5.81
   4   5 -10    1.03    2.01
   4  -5 -10    4.46    3.32
   4  -5 -10    2.22    1.87
   4   5  -9    3.51    2.71
   4  -5  -9    2.74    2.15
   4  -5  -9    4.14    2.74
   4   5  -8   14.10    4.78
   4  -5  -8   22.31    5.76
   4  -5  -8   14.89    4.67
   4   5  -7   38.31    7.57
   4  -5  -7   29.06    6.28
   4  -5  -7   29.33    6.68
   4   5  -6   25.45    6.54
   4  -5  -6   23.33    5.57
   4  -5  -6   26.34    6.17
   4   5  -5    7.87    3.91
   4  -5  -5   10.89    3.86
   4  -5  -5    7.53    3.56
   4   5  -4    7.17    3.37
   4  -5  -4    6.90    3.28
   4  -5  -4    1.25    2.39
   4   5  -3    6.53    3.00
   4  -5  -3    5.45    3.46
   4  -5  -3    3.49    2.89
   4   5  -2    2.41    1.51
   4  -5  -2    4.43    2.91
   4  -5  -2    1.53    1.86
   4   5  -1    1.21    1.03
   4  -5  -1    3.99    3.01
   4  -5  -1    1.58    2.06
   4   5   0    4.25    2.64
   4  -5   0    9.07    4.15
   4  -5   0   12.47    4.05
   4   5   1    5.17    2.72
   4  -5   1   15.25    4.70
   4  -5   1   11.72    3.85
   4   5   2   -1.55    0.76
   4  -5   2    2.73    3.07
   4  -5   2   -2.03    1.58
  -4  -5  -2   -0.23    1.83
   4   5   3    9.59    3.22
   4   5   3    9.39    3.13
   4  -5   3   18.65    5.26
   4  -5   3    7.28    3.40
  -4  -5  -3   14.64    4.47
  -4  -5  -3    8.26    2.89
  -4   5  -4    7.06    1.84
   4   5   4    9.96    3.59
   4   5   4    8.96    3.62
   4  -5   4    7.03    3.12
   4  -5   4   13.74    4.71
  -4  -5  -4    9.31    3.27
  -4  -5  -4    8.44    3.19
  -4   5  -5    1.23    1.07
   4   5   5    3.88    2.33
   4   5   5    4.79    2.65
   4  -5   5    6.18    3.27
   4  -5   5    5.16    3.76
  -4  -5  -5    6.78    2.97
  -4  -5  -5    6.07    2.48
  -4   5  -6    9.34    2.85
   4   5   6   11.32    3.48
   4   5   6   13.18    3.66
   4  -5   6   15.61    4.41
   4  -5   6    6.65    3.70
  -4  -5  -6   11.33    3.96
  -4  -5  -6   12.53    3.55
  -4   5  -7    2.04    1.46
   4   5   7   -0.43    0.82
   4   5   7    3.61    2.19
   4  -5   7    2.07    1.21
   4  -5   7    0.78    1.81
  -4  -5  -7    2.43    1.67
  -4  -5  -7    4.15    2.71
   4   5   8   -3.67    3.72
   4   5   8   -1.15    1.21
   4   5   8    2.86    1.48
   4  -5   8   -0.61    1.60
   4  -5   8   -2.28    2.02
  -4  -5  -8    0.37    1.68
  -4  -5  -8    0.18    1.15
   4   5   9    2.03    1.10
   4   5   9    2.97    2.20
   4   5   9    4.26    2.15
   4  -5   9    0.56    0.99
   4  -5   9   -1.48    2.59
  -4  -5  -9    1.39    1.47
  -4  -5  -9    2.38    2.41
   4   5  10   -0.54    2.35
   4   5  10    4.38    2.23
   4  -5  10   -0.13    1.31
   4  -5  10    2.01    2.44
  -4  -5 -10    5.77    3.03
  -4  -5 -10   -0.30    1.78
   4   5  11    9.41    4.28
   4   5  11    8.92    2.83
   4  -5  11    3.38    2.28
   4  -5  11    4.43    3.06
  -4  -5 -11    8.30    3.28
  -4  -5 -11    5.46    2.60
   4   5  12    2.72    1.45
   4   5  12    8.35    2.52
   4  -5  12    9.95    4.03
   4  -5  12   12.12    3.25
  -4  -5 -12    6.55    2.59
  -4  -5 -12   11.19    3.68
   4   5  13   12.52    4.51
   4  -5  13    6.53    4.19
   4   5  13    7.00    2.82
  -4  -5 -13    9.27    3.92
   4  -5  13    4.16    1.43
  -4  -5 -13    8.93    3.38
   4   5  14   11.73    4.96
   4  -5  14   10.54    4.78
   4   5  14    8.54    2.55
  -4  -5 -14   13.78    4.97
   4  -5  14   12.11    3.54
  -4  -5 -14   11.93    3.96
   4   5  15    3.28    1.64
   4  -5  15    1.33    1.91
   4   5  15   15.72    6.35
  -4  -5 -15    0.93    1.48
  -4  -5 -15    3.27    2.62
   4  -5  15   10.01    3.11
   4  -5  16   11.07    5.23
   4   5  16    8.60    5.03
  -4  -5 -16   11.96    4.06
  -4  -5 -16   10.15    3.98
   4  -5  17   16.30    5.89
   4   5  17   13.13    5.10
  -4  -5 -17   13.21    4.62
  -4  -5 -17   13.97    4.97
   4  -5  18    5.72    2.86
   4   5  18    8.25    4.67
  -4  -5 -18    4.16    2.60
  -4  -5 -18    6.39    3.73
   4  -5  19   -1.58    2.45
   4   5  19   -1.46    1.94
  -4  -5 -19    5.14    3.08
  -4  -5 -19    1.89    1.88
   4  -5  20    5.00    3.97
   4   5  20    4.26    4.18
  -4  -5 -20    6.25    3.49
  -4  -5 -20    3.33    2.03
   4   5  21    1.11    2.97
   4  -5  21    2.86    3.55
  -4  -5 -21   -2.07    3.06
  -4  -5 -21    0.32    1.62
   4  -5  22   -0.68    2.09
   4   5  22    2.15    2.39
  -4  -5 -22    1.92    3.32
  -4  -5 -22   -1.10    2.06
   4  -5  23   -0.94    2.07
   4   5  23    0.51    2.65
  -4  -5 -23    0.76    2.04
  -4  -5 -23   -5.12    3.59
   4  -5  24    2.56    3.00
   4   5  24    3.91    4.73
  -4  -5 -24    0.06    2.70
   4  -5  25   -2.60    2.52
   4   5  25   -2.25    1.93
  -4  -5 -25    1.80    2.82
   4  -5  26   -7.10    4.31
  -4  -5 -26   -4.84    2.56
   4  -5  27    4.29    4.35
  -4  -5 -27    1.32    2.08
   4  -5  28    0.78    3.23
  -4  -5 -28    4.13    3.74
   4  -5  29   -4.27    3.46
  -4  -5 -29    5.91    4.53
   4  -5  30    3.87    5.03
  -4  -5 -30    3.30    5.33
   4  -5  31   -3.15    3.32
  -4  -5 -31    1.47    4.39
   4  -5  32    4.47    3.60
  -4  -5 -32    0.08    4.50
   4  -5  33   -1.88    2.79
  -4  -5 -33    3.82    3.84
   4  -5  34    4.93    5.76
   4  -5  35   -0.73    2.68
   4   6 -34   -1.29    2.44
   4   6 -33   -2.20    2.94
   4  -6 -33   -0.70    2.99
   4   6 -32    1.07    1.28
   4  -6 -32   -1.90    3.58
   4   6 -31    3.72    3.64
   4  -6 -31    1.73    2.76
   4  -6 -31    9.34    5.54
   4   6 -30    2.99    2.71
   4  -6 -30   -1.13    1.71
   4  -6 -30    7.18    4.80
   4   6 -29   -3.10    3.35
   4  -6 -29   -5.50    3.52
   4  -6 -29    7.78    6.83
   4   6 -28    0.70    1.63
   4  -6 -28   -0.08    2.08
   4  -6 -28    3.34    4.83
   4   6 -27   -3.87    4.15
   4  -6 -27   -5.42    3.55
   4  -6 -27   -4.20    3.41
   4   6 -26    4.32    3.60
   4  -6 -26    3.03    4.64
   4  -6 -26   -0.61    3.83
   4   6 -25    5.74    3.84
   4  -6 -25    6.74    4.86
   4  -6 -25    7.47    5.77
   4   6 -24   15.97    5.90
   4  -6 -24    7.14    3.40
   4  -6 -24   16.02    7.99
   4   6 -23    5.12    3.34
   4  -6 -23    6.71    3.95
   4  -6 -23   12.18    6.20
   4   6 -22   -0.89    1.66
   4  -6 -22   -1.09    3.75
   4  -6 -22    0.85    2.54
   4   6 -21    0.60    1.61
   4  -6 -21    2.18    2.85
   4  -6 -21    1.99    2.19
   4   6 -20    3.53    1.70
   4  -6 -20    3.82    3.95
   4  -6 -20   -4.05    3.57
   4   6 -19    5.67    4.19
   4  -6 -19    1.94    3.46
   4  -6 -19    0.24    2.10
   4  -6 -19    1.21    1.40
   4   6 -18    3.50    3.45
   4  -6 -18    3.06    2.66
   4  -6 -18    4.02    2.34
   4  -6 -18    8.75    5.41
   4   6 -17   -0.42    2.07
   4  -6 -17   -5.49    4.90
   4  -6 -17   -0.91    1.88
   4  -6 -17    3.68    4.38
   4   6 -16    2.25    2.25
   4  -6 -16   -0.40    1.93
   4  -6 -16    4.42    3.56
   4  -6 -16   -1.17    2.01
   4   6 -15    6.11    3.85
   4  -6 -15    3.10    1.65
   4  -6 -15    2.39    4.66
   4  -6 -15    1.28    3.04
   4   6 -14   10.45    5.22
   4  -6 -14    6.95    3.41
   4  -6 -14   12.13    5.19
   4   6 -13    5.24    3.39
   4  -6 -13    3.26    2.44
   4  -6 -13    3.40    2.78
   4   6 -12   26.71    6.90
   4  -6 -12   31.55    6.66
   4  -6 -12   34.33    9.03
   4  -6 -11   70.72   10.14
   4   6 -11   76.31   11.66
   4  -6 -11   76.89   11.91
   4   6 -10   33.48    7.91
   4  -6 -10   45.17    7.84
   4  -6 -10   41.66    9.05
   4   6  -9   12.99    4.84
   4  -6  -9   13.86    4.83
   4  -6  -9   10.01    4.49
   4   6  -8   10.43    4.52
   4  -6  -8    3.61    2.14
   4  -6  -8    7.56    4.22
   4   6  -7    7.41    3.52
   4  -6  -7    6.02    3.42
   4  -6  -7   13.62    5.47
   4   6  -6    8.52    3.44
   4  -6  -6    8.56    4.19
   4  -6  -6    4.84    3.12
   4   6  -5    8.18    3.92
   4  -6  -5    5.92    2.88
   4  -6  -5    2.51    2.27
   4   6  -4    2.95    2.38
   4  -6  -4   -4.18    3.41
   4  -6  -4    2.53    2.28
   4   6  -3   -2.39    2.31
   4  -6  -3    1.17    1.38
   4  -6  -3    3.73    2.73
   4   6  -2    4.67    2.66
   4  -6  -2    2.42    2.55
   4  -6  -2    3.98    2.69
   4   6  -1    1.93    1.54
   4  -6  -1    4.50    3.29
   4  -6  -1    7.35    3.41
   4   6   0    6.44    3.61
   4  -6   0    4.84    3.56
   4  -6   0    5.08    3.14
   4   6   1   -1.48    2.10
   4  -6   1   -3.25    2.08
   4  -6   1    5.84    2.68
  -4  -6  -1    0.90    2.42
   4   6   2    1.08    1.55
   4  -6   2   -1.26    2.01
  -4  -6  -2    3.92    3.57
   4  -6   2    0.47    1.83
   4   6   3    7.38    3.41
   4  -6   3   13.50    4.85
   4  -6   3    5.60    3.35
  -4  -6  -3   12.71    4.94
   4   6   4   28.31    6.07
   4  -6   4   38.13    7.82
   4  -6   4   36.30    8.26
  -4  -6  -4   45.59    8.02
   4   6   5    3.90    2.37
   4   6   5    3.71    3.03
   4  -6   5    6.63    4.47
   4  -6   5    7.88    3.86
  -4  -6  -5   10.71    4.75
   4   6   6    4.66    3.55
   4   6   6    7.42    3.21
   4  -6   6    0.18    2.02
   4  -6   6    0.57    2.03
  -4  -6  -6    1.35    1.58
  -4  -6  -6    2.53    2.88
   4   6   7    3.38    2.76
   4   6   7    0.63    1.25
   4  -6   7    1.14    1.40
   4  -6   7    2.38    1.79
  -4  -6  -7    4.26    2.75
  -4  -6  -7    1.79    3.12
   4   6   8   -3.33    3.00
   4   6   8    3.47    2.31
   4   6   8    1.39    1.28
   4  -6   8    0.04    2.31
   4  -6   8   -0.08    1.49
  -4  -6  -8   -0.71    1.94
  -4  -6  -8   -2.45    2.16
   4   6   9   -0.09    2.66
   4  -6   9    4.73    3.15
   4   6   9    2.76    2.21
   4   6   9    2.94    2.02
   4  -6   9    0.92    1.26
  -4  -6  -9    0.45    1.98
  -4  -6  -9    2.01    2.04
   4   6  10    5.06    2.84
   4   6  10    6.92    2.90
   4  -6  10    2.03    1.62
   4  -6  10    4.11    2.73
  -4  -6 -10    4.02    2.61
  -4  -6 -10    7.16    3.54
   4  -6  11    1.43    2.07
   4   6  11    0.77    1.48
   4   6  11   -0.38    1.96
  -4  -6 -11    3.63    3.01
  -4  -6 -11    0.77    1.59
   4  -6  11    1.81    2.77
   4   6  12    0.68    1.49
   4   6  12    2.66    1.80
   4  -6  12   -2.90    3.20
  -4  -6 -12    3.57    3.36
   4  -6  12    4.47    2.38
  -4  -6 -12    2.43    1.97
   4   6  13   -0.15    1.65
   4  -6  13    1.15    1.74
   4   6  13    0.00    1.16
   4  -6  13    0.29    1.41
  -4  -6 -13   -0.74    2.64
  -4  -6 -13   -1.43    2.19
   4   6  14    5.35    4.29
   4   6  14    3.39    2.18
   4  -6  14    7.89    4.70
   4  -6  14    7.37    3.38
[truncated: 317,883 more chars]
